# Supplementary material for: Natural variation in yeast reveals multiple paths for acquiring higher stress resistance
Source: BMC Biol. 2024 Jul 4;22:149. doi: 10.1186/s12915-024-01945-7 (PMC11225312; doi:10.1186/s12915-024-01945-7)
Supplement: Supplementary file 4 — Additional file 4: Table S3: Excel table of edgeR output. [file 12915_2024_1945_MOESM4_ESM.xlsx]

## Sheet: Header Descriptions
Header descriptions for edgeR output
ID	gene identifier
logFC	Average log2 change in mRNA abundance for the dentoted comparision
Pvalue	p-value calculated from QL F-test
FDR	Benjamini-Hochberg corrected p-values
(NaCl or EtOH) response	comparison of stressed vs. unstressed samples (i.e. logFC of stress response to either 0.4 M NaCl or 5% v/v EtOH). Positive logFC = induced by stress, negative = repressed
unstressed v mean	versus comparison of estimated counts of unstressed samples to the mean of all samples. Positive logFC = higher value than mean, negative = lower than mean
absolute (NaCl or EtOH) v mean	versus comparison of estimated counts of stressed samples (0.4 M NaCl or 5%/v/v EtOH) to the mean of all samples. Positive logFC = higher value than mean, negative = lower than mean
(NaCl or EtOH) response v mean	versus comparison of log2 fold changes (e.g. EtOH / unstressed) to the mean log2 fold changes of all samples. Positive logFC = higher value than mean, negative = lower
WT v TF mutant: stress response	versus comparison of stress responses in Wild Type and TF mutant (e.g. WT v yap1∆ NaCl response denotes the comparison of WT and yap1∆ NaCl responses). Positive logFC = higher value the mutant strain, negative = higher value in the wild-type strain)
WT v TF mutant: unstressed	versus comparison of estimated counts of unstressed samples for Wild Type and TF mutant. Positive logFC = higher value the mutant strain, negative = higher value in the wild-type strain)
WT v TF mutant: stress absolute	versus comparison of estimated counts of stressed samples for Wild Type and TF mutant. Positive logFC = higher value the mutant strain, negative = higher value in the wild-type strain)
Tab Descriptions
Wild Strains	relevant comparisons for the NaCl and EtOH responses of denoted wild yeast strains
TF Mutants	relevant comparisons for the NaCl and EtOH responses of denoted YPS606 transcription factor mutants

## Sheet: Wild Strains
ID	logFC: DBY8268 NaCl response	Pvalue: DBY8268 NaCl response	FDR: DBY8268NaCl response	logFC: DBY8268 EtOH response	Pvalue: DBY8268 EtOH response	FDR: DBY8268 EtOH response	logFC: DBY8268 v mean: unstressed	Pvalue: DBY8268 v mean: unstressed	FDR: DBY8268 v mean: unstressed	logFC: DBY8268 v mean: NaCl absolute	Pvalue: DBY8268 v mean: NaCl absolute	FDR: DBY8268 v mean: NaCl absolute	logFC: DBY8268 v mean: NaCl response	Pvalue: DBY8268 v mean: NaCl response	FDR: DBY8268 v mean: NaCl response	logFC: DBY8268 v mean: EtOH absolute	Pvalue: DBY8268 v mean: EtOH absolute	FDR: DBY8268 v mean: EtOH absolute	logFC: DBY8268 v mean: EtOH response	Pvalue: DBY8268 v mean: EtOH response	FDR: DBY8268 v mean: EtOH response	logFC: M1 NaCl response	Pvalue: M1 NaCl response	FDR: M1NaCl response	logFC: M1 EtOH response	Pvalue: M1 EtOH response	FDR: M1 EtOH response	logFC: M1 v mean: unstressed	Pvalue: M1 v mean: unstressed	FDR: M1 v mean: unstressed	logFC: M1 v mean: NaCl absolute	Pvalue: M1 v mean: NaCl absolute	FDR: M1 v mean: NaCl absolute	logFC: M1 v mean: NaCl response	Pvalue: M1 v mean: NaCl response	FDR: M1 v mean: NaCl response	logFC: M1 v mean: EtOH absolute	Pvalue: M1 v mean: EtOH absolute	FDR: M1 v mean: EtOH absolute	logFC: M1 v mean: EtOH response	Pvalue: M1 v mean: EtOH response	FDR: M1 v mean: EtOH response	logFC: M22 NaCl response	Pvalue: M22 NaCl response	FDR: M22NaCl response	logFC: M22 EtOH response	Pvalue: M22 EtOH response	FDR: M22 EtOH response	logFC: M22 v mean: unstressed
YAL001C	0.271118	0.0584982	0.112048	0.250191	0.0805392	0.11319	0.304502	0.00152551	0.00628253	0.322754	0.000711831	0.00288282	0.018253	0.89004	0.988376	-0.117648	0.215791	0.266609	-0.42215	0.00232805	0.00581153	-0.153383	0.285726	0.374753	0.982288	5.11707e-09	1.72485e-08	0.116871	0.211597	0.385073	-0.289377	0.00429838	0.00936053	-0.406248	0.00356393	0.0112012	0.426818	1.33172e-05	6.57866e-05	0.309947	0.0219847	0.0713806	0.437675	0.00290509	0.00589437	0.295826	0.0404189	0.0545137	0.242118
YAL002W	0.12499	0.345096	0.465099	0.883416	1.3233e-08	5.58186e-08	0.0889249	0.308991	0.456411	-0.035129	0.687045	0.78455	-0.124054	0.317059	0.63926	-0.209585	0.0204399	0.0313127	-0.29851	0.0183195	0.0359138	0.0287147	0.827188	0.883297	0.670617	4.03363e-06	9.77671e-06	0.418719	6.15e-06	6.94172e-05	0.198389	0.0241557	0.0435302	-0.22033	0.078046	0.14745	-0.0925896	0.290178	0.373673	-0.511308	0.000107934	0.00119969	0.42082	0.00226342	0.00470369	0.869619	2.04284e-08	5.57479e-08	0.0101696
YAL003W	-1.25412	3.18542e-12	1.26813e-10	-1.17963	2.07418e-11	1.3673e-10	-0.00107506	0.990596	1	-0.034809	0.704035	0.798859	-0.0337339	0.793781	0.947652	-0.472203	8.1988e-06	2.18934e-05	-0.471128	0.000596556	0.001694	-0.548689	0.000208909	0.000831675	-0.507418	0.000536977	0.00100793	-0.307405	0.00181468	0.00960939	0.364295	0.000119881	0.000358114	0.671699	3.20991e-06	2.42575e-05	-0.106324	0.253865	0.333904	0.201081	0.124259	0.25123	-1.26278	2.60893e-12	2.27339e-11	-0.638674	2.40104e-05	4.76685e-05	-0.164475
YAL004W	0.424805	0.504963	0.618984	1.4841	0.0188494	0.0306164	0.613423	0.17356	0.299623	0.925532	0.0262012	0.0619533	0.312109	0.612501	0.860276	-1.04316	0.0112894	0.018072	-1.65659	0.00704017	0.0155144	-1.92709	0.0396869	0.073475	2.17764	0.0010583	0.00191621	0.0900849	0.845195	0.926748	-1.9497	0.00542479	0.0114901	-2.03979	0.0177154	0.0440068	-0.872964	0.0298281	0.0545759	-0.963049	0.115088	0.238762	1.14097	0.0819642	0.119151	3.91686	9.17983e-08	2.33658e-07	0.180174
YAL005C	1.89755	1.08367e-10	2.97327e-09	3.61988	1.01568e-19	3.13295e-18	0.682875	1.26678e-05	9.44425e-05	0.65931	2.27602e-05	0.000143512	-0.0235655	0.912664	0.996608	-0.393022	0.015905	0.0247704	-1.0759	7.50966e-06	3.24177e-05	0.666025	0.00550718	0.0136729	4.79888	5.24697e-24	1.27212e-22	-0.419722	0.0103993	0.0412385	-1.67481	7.44862e-13	9.49153e-12	-1.25509	4.1388e-07	4.05296e-06	-0.316621	0.0482685	0.0820093	0.103101	0.632775	0.775968	3.21747	6.18656e-18	1.48356e-16	4.77284	6.3173e-24	9.33949e-23	-0.0640282
YAL007C	-0.280072	0.0254883	0.0567846	-0.582053	1.57409e-05	4.28408e-05	-0.037438	0.645084	0.762404	0.109186	0.176548	0.283959	0.146624	0.203618	0.508796	-1.38019	1.28406e-20	2.44413e-19	-1.34275	4.38368e-16	1.21922e-14	-0.0436138	0.721782	0.794573	0.598883	9.05326e-06	2.0999e-05	-0.0775665	0.342702	0.527784	0.305515	0.000282121	0.000787785	0.383081	0.00146967	0.00526573	-0.239382	0.00536316	0.0124493	-0.161816	0.161246	0.302014	-0.606416	8.18551e-06	2.61447e-05	1.37109	2.2126e-15	1.19689e-14	-0.371442
YAL008W	0.530147	0.00383853	0.0115917	0.861332	9.13711e-06	2.57539e-05	0.56003	9.99522e-06	7.67728e-05	0.120996	0.288267	0.414601	-0.439034	0.0101606	0.0900851	-0.206922	0.0790906	0.107796	-0.766953	2.2687e-05	8.93256e-05	-0.0403856	0.819156	0.876424	1.42401	5.40539e-11	2.23518e-10	0.846325	3.35522e-10	7.98306e-09	-0.163242	0.174781	0.242062	-1.00957	1.39187e-07	1.5303e-06	0.642052	1.53694e-07	1.31113e-06	-0.204274	0.210567	0.363024	1.70385	8.08388e-13	7.66961e-12	2.01003	3.20645e-15	1.70572e-14	-0.320404
YAL009W	0.433387	0.000195521	0.000887421	-0.37514	0.00129574	0.0025902	0.139281	0.0581906	0.127359	0.20896	0.00401606	0.0127538	0.0696783	0.494691	0.776189	-0.501755	2.16719e-08	8.46178e-08	-0.641036	9.43516e-08	5.87023e-07	0.332377	0.00369221	0.00969363	0.492076	3.25895e-05	7.11735e-05	0.0448946	0.53552	0.708453	0.0135636	0.851897	0.896648	-0.031331	0.760517	0.854132	0.271074	0.00030959	0.00103782	0.22618	0.0305322	0.0914315	0.588008	1.68226e-06	6.02742e-06	0.46717	9.13672e-05	0.000170345	-0.159546
YAL010C	-0.48466	0.00227787	0.00749975	0.935098	6.56959e-08	2.49472e-07	0.083822	0.400575	0.5514	0.10854	0.281296	0.406398	0.024718	0.861812	0.97758	0.57374	9.20375e-08	3.3152e-07	0.489918	0.000903805	0.002482	-1.00159	3.52049e-08	6.55758e-07	0.783874	2.23996e-06	5.59165e-06	0.216068	0.0298272	0.0928823	-0.276143	0.0128924	0.0247488	-0.492211	0.00126328	0.00462418	0.554761	2.027e-07	1.68163e-06	0.338693	0.0177438	0.061794	-0.322823	0.0361753	0.0573962	0.490119	0.0018119	0.00290429	0.0810677
YAL011W	-0.406236	0.0553323	0.1073	-1.10123	3.49174e-06	1.05497e-05	0.203618	0.136403	0.249948	0.221737	0.106806	0.192913	0.0181191	0.925872	1	0.458302	0.00183589	0.00334401	0.254684	0.205002	0.28705	-0.320624	0.134357	0.202216	-0.858728	0.000175015	0.000350203	-0.131084	0.349224	0.535125	-0.0273531	0.847679	0.893644	0.103731	0.600871	0.721305	0.366104	0.0124405	0.0256778	0.497188	0.0160484	0.0574668	-0.67519	0.00198211	0.00416025	-1.20389	6.67126e-07	1.54858e-06	0.382789
YAL012W	0.269666	0.234235	0.343955	-0.0833653	0.711263	0.757131	-0.521495	0.00152977	0.00629585	-0.118279	0.433392	0.563315	0.403216	0.0600042	0.264589	0.0610962	0.681365	0.727722	0.582591	0.00781174	0.0170055	-0.112328	0.618154	0.701672	-1.15339	5.07062e-06	1.21499e-05	-0.363827	0.0214965	0.0734353	-0.342605	0.0297114	0.0522136	0.0212216	0.9197	0.970697	-0.851263	2.65135e-06	1.60371e-05	-0.487436	0.024509	0.0776309	0.316868	0.16322	0.218644	-0.685779	0.0036	0.00554708	0.271278
YAL013W	-0.266807	0.149024	0.240987	0.0450832	0.805118	0.840441	-0.250715	0.046619	0.10671	-0.344543	0.00751029	0.0217722	-0.0938276	0.583917	0.841789	0.261503	0.0313982	0.0461726	0.512218	0.0041472	0.00970441	0.147141	0.417325	0.512073	-0.295299	0.107298	0.141308	0.204819	0.0851535	0.200336	0.52494	2.79626e-05	9.50446e-05	0.32012	0.0632352	0.124367	0.376655	0.0022086	0.00576868	0.171836	0.314952	0.486526	-0.530639	0.0048457	0.00939973	-0.717002	0.00024419	0.000432246	0.351506
YAL014C	-0.486335	0.00231142	0.00758559	0.545351	0.000644083	0.00136172	0.136091	0.175	0.300938	-0.157257	0.128745	0.223011	-0.293348	0.0437922	0.222839	0.337189	0.000950485	0.00181637	0.201098	0.159305	0.23286	-0.403262	0.0107173	0.024106	0.507752	0.00132408	0.00236371	0.171881	0.0853058	0.200546	-0.0383947	0.708992	0.775309	-0.210276	0.145933	0.243997	0.33538	0.00101933	0.00293695	0.163499	0.249558	0.411055	-0.25765	0.0956415	0.136653	0.551046	0.000623408	0.00105419	-0.0529291
YAL015C	0.0323434	0.866776	0.907916	-0.569528	0.00525213	0.00945633	0.0383065	0.765056	0.854097	0.0141993	0.910773	0.948781	-0.0241071	0.893799	0.989842	0.596231	2.28479e-05	5.6503e-05	0.557924	0.0038791	0.0091722	-0.389146	0.0489326	0.0875325	-0.448054	0.0231684	0.0346559	0.348544	0.00626021	0.0271192	-0.097052	0.460284	0.54779	-0.445596	0.0169859	0.0425242	1.02794	3.00071e-11	6.3684e-10	0.679398	0.000462392	0.00382148	0.197876	0.302958	0.37537	-1.22961	1.34174e-07	3.3371e-07	0.15834
YAL016C-A	0.287625	0.639456	0.730618	-0.297331	0.650448	0.702336	-0.248694	0.562229	0.697462	-0.923761	0.0206679	0.0508435	-0.675067	0.249518	0.56352	-1.27267	0.00452152	0.0077296	-1.02398	0.0992105	0.156107	-0.684964	0.289038	0.378515	-0.331427	0.57619	0.632925	0.214378	0.574578	0.736326	-1.43328	0.0023093	0.00536068	-1.64766	0.00735523	0.0209643	-0.843694	0.0422865	0.0734448	-1.05807	0.0628176	0.155423	1.28599	0.0158097	0.0273028	1.33434	0.0138154	0.0197349	0.497378
YAL016W	0.232598	0.144309	0.235024	0.0953637	0.546323	0.605579	-0.0583777	0.578954	0.711975	-0.180299	0.0928979	0.172565	-0.121921	0.409914	0.715002	-0.784573	4.73197e-09	2.01697e-08	-0.726195	9.15864e-06	3.88477e-05	0.489186	0.0030299	0.00818045	0.738112	2.00043e-05	4.47799e-05	-0.156291	0.144137	0.294216	-0.0216237	0.836125	0.884174	0.134667	0.363381	0.495268	-0.239738	0.028209	0.0520511	-0.0834468	0.572456	0.729217	0.722917	2.79647e-05	8.23264e-05	1.03279	2.74601e-08	7.37475e-08	-0.211601
YAL017W	0.773918	7.58912e-10	1.67483e-08	1.69134	5.63614e-22	3.01138e-20	0.0853783	0.214612	0.350362	0.097847	0.149379	0.249827	0.0124687	0.897373	0.990962	-0.395864	6.4169e-07	2.03463e-06	-0.481242	6.73568e-06	2.9326e-05	0.199359	0.0584342	0.10146	1.85215	1.045e-23	2.30807e-22	0.260071	0.000267014	0.00192471	-0.302019	7.21732e-05	0.000225787	-0.56209	3.61705e-07	3.58235e-06	-0.060357	0.376471	0.46579	-0.320428	0.00152575	0.00958078	0.934922	2.85196e-12	2.47102e-11	1.81417	3.08336e-23	4.14586e-22	-0.046671
YAL018C	3.27085	0.0304804	0.0654178	5.07722	0.000191806	0.000441532	-2.24065	0.999738	1	-0.581295	0.396587	0.525019	1.65936	0.999723	1	-0.230969	0.641737	0.693668	2.00968	0.999683	1	-0.366273	0.783969	0.848765	2.73933	0.0030823	0.0052267	0.147968	0.410085	0.598282	-1.8298	0.0415242	0.0704131	-1.97777	0.0790816	0.149175	-0.180232	0.725474	0.791202	-0.3282	0.374155	0.548623	2.79836	0.00881256	0.0161193	3.32737	0.00170417	0.00274098	-0.444947
YAL019W	-0.353672	0.0368792	0.0764312	-2.36205	1.23861e-18	2.92417e-17	0.0959669	0.378969	0.531377	0.216584	0.0481427	0.102387	0.120617	0.438159	0.735674	-0.451271	0.00037205	0.000759945	-0.547238	0.0010972	0.00296104	-0.114876	0.490235	0.583322	-2.19668	1.82752e-17	1.61092e-16	-0.0614715	0.577617	0.739286	0.297941	0.00729521	0.0150017	0.359413	0.0241842	0.0570732	-0.443337	0.000448596	0.00143908	-0.381865	0.0192594	0.0653167	-0.869308	3.07677e-06	1.05809e-05	-1.56702	1.58035e-12	6.44306e-12	0.135966
YAL019W-A	0.241822	0.711355	0.78851	-1.07981	0.154819	0.201496	0.236586	0.600333	0.727977	0.145846	0.720644	0.810458	-0.0907401	0.882433	0.984426	-0.765434	0.159854	0.204381	-1.00202	0.161182	0.234919	-0.805589	0.293716	0.382925	-0.896991	0.22241	0.275066	0.225195	0.60964	0.762266	-0.912957	0.0977166	0.146961	-1.13815	0.112304	0.197204	-0.594002	0.263718	0.344701	-0.819197	0.239408	0.398533	-0.501907	0.433939	0.512134	0.0561692	0.92944	0.947961	0.715421
YAL020C	0.690289	0.000572907	0.00228226	-0.225707	0.242396	0.299784	-0.16174	0.210121	0.345344	-0.343004	0.00867455	0.0245524	-0.181264	0.306482	0.630509	0.0578617	0.650542	0.701567	0.219602	0.226053	0.311302	1.0733	5.31997e-07	5.96757e-06	-0.499081	0.0115482	0.0179944	-0.0314628	0.801934	0.897571	0.170282	0.163258	0.228337	0.201745	0.252737	0.374828	-0.0852342	0.512583	0.598571	-0.0537714	0.764917	0.874622	0.513586	0.00784586	0.014541	-0.814578	9.34754e-05	0.000174063	0.235649
YAL021C	0.0907486	0.417953	0.539583	-0.351309	0.00269357	0.00510154	-0.506521	2.40085e-08	3.40875e-07	-0.405652	2.21471e-06	1.78201e-05	0.100868	0.336339	0.658304	-0.458347	2.3975e-07	8.14455e-07	0.0481739	0.646445	0.73079	0.481903	6.48146e-05	0.000314821	-0.770599	6.80195e-09	2.27017e-08	0.0613094	0.40384	0.592435	0.553333	1.38015e-10	1.19241e-09	0.492023	1.6804e-05	0.000103806	-0.309807	0.000159362	0.00058124	-0.371116	0.00079694	0.00580186	-0.503627	3.43399e-05	9.95073e-05	-0.347849	0.00285329	0.00445854	0.0769056
YAL022C	0.529132	0.00295718	0.00928943	-0.383243	0.0289395	0.0451859	0.237036	0.0361296	0.08712	0.169793	0.127994	0.222111	-0.0672432	0.673086	0.893995	-0.36273	0.00313959	0.0055142	-0.599766	0.00045308	0.0013217	0.904542	2.15145e-06	1.87487e-05	-0.268137	0.119621	0.156266	0.544345	4.60158e-06	5.40043e-05	0.852512	4.39639e-11	4.16461e-10	0.308167	0.0566265	0.11342	0.0596854	0.5974	0.676707	-0.48466	0.00365592	0.0190002	0.370836	0.0342436	0.0546015	0.627372	0.000577416	0.000981591	-0.234946
YAL023C	0.477655	0.00338555	0.0104043	-0.70915	3.30184e-05	8.54732e-05	-0.333818	0.00273451	0.0102751	-0.10688	0.307547	0.434029	0.226938	0.124311	0.402112	-1.4368	7.41788e-17	9.10934e-16	-1.10298	7.57172e-10	7.00792e-09	1.0061	3.97735e-08	7.29699e-07	-0.0996845	0.523552	0.58331	-0.0206754	0.841485	0.924011	0.734707	3.71314e-10	3.01557e-09	0.755383	3.59273e-06	2.6687e-05	-0.514192	1.65396e-05	7.90368e-05	-0.493517	0.00135514	0.00875306	-0.597516	0.00033913	0.000819374	0.971104	8.94321e-08	2.28112e-07	-0.184521
YAL024C	0.163433	0.218933	0.326178	0.104352	0.431408	0.493837	-0.127355	0.154927	0.275471	0.218538	0.0129578	0.0341671	0.345893	0.00692588	0.0683519	0.495423	2.76324e-07	9.30913e-07	0.622779	6.19157e-06	2.715e-05	-0.160068	0.227176	0.31158	-0.732864	9.2298e-07	2.41489e-06	0.361669	6.75391e-05	0.000583472	0.384061	3.208e-05	0.000107599	0.0223921	0.855786	0.925239	0.147232	0.0968484	0.148665	-0.214437	0.0880784	0.198404	-0.46396	0.000897165	0.0020039	-0.990165	1.24357e-09	3.82168e-09	0.0699153
YAL025C	-1.87953	1.27219e-09	2.64467e-08	-2.66408	7.79564e-14	7.74605e-13	-0.228521	0.174773	0.300719	-0.0505368	0.763036	0.844261	0.177985	0.447014	0.742504	2.95059	4.1068e-24	1.27625e-22	3.17912	5.86177e-17	1.95104e-15	-1.53607	1.49769e-07	2.17398e-06	-6.09642	1.1939e-24	3.29051e-23	-0.208775	0.212747	0.386012	0.312679	0.0594072	0.0958541	0.521454	0.0295099	0.0664983	-0.461999	0.0674272	0.109229	-0.253224	0.395608	0.570465	-2.88642	4.63584e-15	6.41748e-14	-8.29223	1.29273e-27	3.67945e-26	0.346509
YAL026C	0.282388	0.0328933	0.0695912	-1.20939	1.6053e-12	1.27648e-11	0.227436	0.0088313	0.0274446	0.116989	0.170008	0.275991	-0.110447	0.363697	0.680159	-0.473683	3.04892e-06	8.68613e-06	-0.701119	4.91462e-07	2.68716e-06	0.626703	1.17377e-05	7.61388e-05	-0.875062	1.4478e-08	4.62674e-08	0.00170555	0.984132	1	0.235575	0.00666312	0.013828	0.233869	0.0580926	0.115824	-0.365088	0.000156784	0.000573212	-0.366794	0.00400772	0.0204447	0.123893	0.342419	0.416386	-0.0361282	0.781702	0.81768	-0.227846
YAL026C-A	0.0104016	0.959226	0.976799	-1.41199	2.27128e-08	9.2848e-08	0.3591	0.00880949	0.0274048	0.221162	0.0979315	0.179777	-0.137938	0.471204	0.760293	-0.321483	0.0368069	0.0535957	-0.680582	0.0013245	0.00349698	0.478927	0.0245987	0.0489482	-0.635899	0.00423149	0.00703247	-0.161307	0.249084	0.428701	0.16928	0.215637	0.289816	0.330588	0.0934442	0.171591	-0.0658035	0.654619	0.728937	0.095504	0.634778	0.777485	-0.224781	0.278568	0.349415	-0.664285	0.00275452	0.00431416	0.104947
YAL027W	-0.476074	0.0286545	0.062267	0.673364	0.00198783	0.0038708	0.101556	0.466641	0.61389	0.0636814	0.651861	0.757004	-0.037875	0.849525	0.974966	0.448413	0.0011919	0.00223724	0.346857	0.0800959	0.130062	-1.19743	1.37157e-06	1.31839e-05	0.512237	0.0151013	0.0231693	0.339991	0.0136727	0.0512809	-0.41924	0.00915773	0.0184031	-0.759231	0.000499138	0.00207384	0.52572	0.000171157	0.000615418	0.185729	0.338089	0.510942	-0.337638	0.112406	0.157684	0.000336053	0.998726	1	0.169003
YAL028W	0.819665	9.48702e-06	6.30157e-05	2.80646	9.25104e-23	5.99448e-21	0.870232	6.73848e-10	1.26679e-08	1.16566	8.08301e-16	4.28118e-14	0.295427	0.071627	0.293594	0.227011	0.0230473	0.0348514	-0.64322	0.000116152	0.000385337	-1.43479	1.82447e-08	3.94074e-07	3.29255	2.18911e-25	6.90874e-24	0.345685	0.00605203	0.0263495	-1.61334	4.01554e-14	6.47054e-13	-1.95903	1.53047e-13	1.04742e-11	0.188551	0.0583687	0.0966359	-0.157135	0.319091	0.491302	1.21211	1.90053e-08	9.32804e-08	3.61748	2.46244e-26	5.57574e-25	-0.18832
YAL029C	-0.0467828	0.718569	0.794194	-0.896859	7.84231e-09	3.41929e-08	-0.133173	0.130047	0.24018	0.0978252	0.252627	0.375213	0.230999	0.0615101	0.268572	0.0130932	0.880304	0.90512	0.146267	0.234883	0.321356	0.138147	0.289153	0.378515	-1.35647	3.48507e-14	2.05494e-13	0.0717574	0.400581	0.589471	0.487686	2.05452e-07	1.03593e-06	0.415928	0.00114433	0.00424748	-0.241586	0.00879331	0.0190945	-0.313344	0.0129697	0.0490675	-0.547895	9.39579e-05	0.000251781	-1.31559	1.0932e-13	4.97287e-13	0.00888538
YAL030W	0.542681	0.00239355	0.00779631	-0.15222	0.379007	0.441318	0.329827	0.00443666	0.0154952	0.120592	0.277794	0.402484	-0.209235	0.194097	0.496734	-0.51385	6.71569e-05	0.000154651	-0.843677	3.14117e-06	1.47289e-05	0.244356	0.159635	0.232227	0.566572	0.00158367	0.00279113	0.26661	0.0197023	0.0684579	-0.24095	0.0421236	0.0711917	-0.50756	0.00260425	0.00852822	0.141726	0.207494	0.282929	-0.124885	0.43712	0.608711	1.51365	1.02817e-11	8.27289e-11	1.7539	9.98824e-14	4.56745e-13	-0.452788
YAL031C	0.45165	0.000221071	0.000993026	1.33552	3.24335e-16	4.87784e-15	-0.00138187	0.985626	0.998577	0.0356596	0.632567	0.740604	0.0370414	0.729209	0.916189	0.00384191	0.958557	0.969436	0.00522378	0.96087	0.99366	0.23627	0.0438901	0.0799925	1.2607	2.27949e-15	1.53758e-14	0.0437099	0.563576	0.726898	-0.134628	0.0848062	0.129951	-0.178338	0.101567	0.183099	-0.0258831	0.727293	0.792688	-0.069593	0.512167	0.676559	0.43607	0.000305481	0.000747315	1.18115	2.28389e-14	1.10758e-13	0.25535
YAL032C	-0.0910464	0.543666	0.652892	0.139039	0.354563	0.41708	-0.104201	0.300863	0.447293	-0.0433171	0.662235	0.764968	0.0608843	0.664157	0.889006	-0.192924	0.0589118	0.0822443	-0.088723	0.527868	0.623835	0.0188714	0.899955	0.936549	0.264258	0.0789339	0.106913	-0.0355279	0.719089	0.840336	0.135274	0.176593	0.243962	0.170802	0.227302	0.346354	0.000968255	0.992067	1	0.0364961	0.793117	0.896003	-0.116642	0.431387	0.509601	0.200282	0.17986	0.217885	0.201767
YAL033W	-0.643274	0.00172559	0.00593818	-0.379882	0.0555421	0.0812644	-0.0755925	0.559118	0.695302	-0.0017639	0.989186	0.997704	0.0738286	0.68641	0.900672	0.413368	0.00186606	0.00339188	0.48896	0.0098752	0.0209217	-0.435196	0.0302626	0.0584061	-0.685127	0.000919481	0.00167581	-0.114323	0.376467	0.56535	0.167584	0.201832	0.274292	0.281907	0.128794	0.219989	0.0693922	0.598044	0.676827	0.183715	0.319497	0.491552	-1.20353	1.35038e-07	5.78017e-07	-1.04458	2.72454e-06	5.98023e-06	-0.0242556
YAL034C	0.429937	0.0126703	0.0314102	1.17669	3.85771e-09	1.75353e-08	0.0766316	0.49307	0.638319	-0.182078	0.104722	0.189896	-0.25871	0.102905	0.361384	-0.686929	1.71e-07	5.94158e-07	-0.763561	9.2655e-06	3.9219e-05	0.50493	0.00376992	0.0098552	1.77019	1.21477e-14	7.51182e-14	0.160444	0.147123	0.298504	-0.0232726	0.833451	0.882162	-0.183717	0.243419	0.364919	-0.00961482	0.92847	0.957878	-0.170059	0.272521	0.438494	0.540757	0.00189204	0.00399044	2.15311	1.06353e-17	7.27862e-17	0.213317
YAL034W-A	-0.334039	0.203724	0.308677	0.440386	0.0908386	0.125979	-0.232407	0.187236	0.316969	0.0200817	0.907417	0.946754	0.252489	0.303611	0.627517	0.376151	0.0258315	0.0386014	0.608558	0.0144354	0.0291242	-0.725673	0.00737824	0.0174799	0.198848	0.429364	0.490667	0.227772	0.169206	0.328646	0.0886257	0.618411	0.695998	-0.139146	0.569922	0.695141	0.594791	0.000494379	0.00156673	0.36702	0.125422	0.252795	-0.844506	0.00195733	0.00411249	-0.427488	0.10361	0.130958	0.0990699
YAL035W	-0.147643	0.248524	0.360588	-1.22991	4.08044e-13	3.60725e-12	0.260443	0.00237832	0.00915399	0.544766	7.72241e-09	1.10937e-07	0.284323	0.0199361	0.138345	1.40385	4.55805e-25	1.59558e-23	1.14341	4.92178e-13	7.60877e-12	0.280127	0.0312761	0.0601715	-2.8304	4.77449e-27	2.23703e-25	-0.100407	0.24004	0.418695	0.611685	2.90281e-10	2.40232e-09	0.712093	1.9231e-07	2.04783e-06	-0.557482	7.91402e-08	7.37069e-07	-0.457075	0.000345663	0.00302071	-0.969686	5.25717e-10	3.26748e-09	-3.32489	6.45676e-30	3.27734e-28	0.296308
YAL036C	-0.532301	0.000911091	0.00337764	-1.76144	1.33125e-15	1.77822e-14	-0.0822108	0.417283	0.567718	-0.078637	0.43857	0.567765	0.0035738	0.9799	1	1.61178	2.61774e-23	7.15007e-22	1.69399	5.90092e-16	1.53601e-14	0.264065	0.0856177	0.139512	-2.81693	3.17626e-23	6.62554e-22	-0.00849474	0.932405	0.979631	0.791444	1.70091e-11	1.73539e-10	0.799939	6.77674e-07	6.22581e-06	0.630006	1.12763e-07	1.00858e-06	0.638501	6.18555e-05	0.000767335	-1.03855	1.0044e-08	5.13671e-08	-4.41853	3.47043e-30	1.9393e-28	-0.0666903
YAL037C-B	-0.320816	0.624869	0.719245	-0.576574	0.38393	0.446367	0.22306	0.601976	0.729098	0.7133	0.0893546	0.167619	0.49024	0.428223	0.728911	-1.22684	0.0130879	0.0206471	-1.4499	0.0233805	0.0446487	-1.30025	0.0792991	0.130826	0.130079	0.845572	0.876661	-0.567679	0.220389	0.395053	-1.05687	0.0502555	0.0828883	-0.489196	0.469779	0.60213	-1.31093	0.00894692	0.0193659	-0.74325	0.238137	0.396852	-0.743069	0.26886	0.339334	1.98186	0.00388362	0.00595698	0.0420967
YAL037W	-0.569481	0.159719	0.255007	1.06525	0.00601671	0.0107251	0.0797827	0.759546	0.851336	0.504161	0.0692972	0.136687	0.424378	0.266958	0.587442	-0.475947	0.0520433	0.0735148	-0.55573	0.1198	0.183527	-1.11733	0.00550867	0.0136729	1.26504	0.000561054	0.00105021	0.963362	9.64219e-05	0.000800144	0.839889	0.0042309	0.00923009	-0.123473	0.748684	0.844488	0.607419	0.00600912	0.01376	-0.355943	0.276904	0.443032	-1.20386	0.00464297	0.00903814	0.823784	0.0302964	0.0415246	0.278921
YAL038W	-0.275424	0.125615	0.209968	0.407377	0.0254495	0.0402214	0.0607957	0.603222	0.729711	0.268707	0.0220699	0.0536639	0.207912	0.214499	0.52272	-0.263959	0.0329902	0.0483501	-0.324755	0.0556355	0.095083	0.381996	0.0355933	0.0670167	0.426904	0.0194955	0.0295392	-0.358299	0.00465433	0.0212834	0.507032	3.13977e-05	0.000105426	0.865331	3.36549e-06	2.52454e-05	-0.663527	2.38015e-06	1.458e-05	-0.305228	0.0714546	0.170211	-0.913544	4.36573e-06	1.4657e-05	0.835268	1.97565e-05	3.96366e-05	0.0692291
YAL039C	-0.285203	0.028924	0.062607	0.464652	0.000525083	0.00112299	-0.516788	2.42616e-07	2.72652e-06	-0.492548	6.48313e-07	5.86757e-06	0.0242394	0.838994	0.970805	0.45057	7.65158e-07	2.39249e-06	0.967358	6.83343e-11	7.60922e-10	-0.24721	0.0557595	0.0977918	0.345409	0.00749573	0.0119991	-0.217586	0.0122704	0.0473032	-0.155354	0.0749925	0.116913	0.0622321	0.600419	0.72119	0.630529	1.20828e-10	2.23019e-09	0.848115	2.03149e-09	1.24988e-07	-0.261791	0.0379855	0.0599248	-0.53854	6.85063e-05	0.000129427	0.436893
YAL040C	0.145232	0.359675	0.480014	0.790484	6.58553e-06	1.90016e-05	-1.09344	5.84243e-13	1.72749e-11	-0.973136	1.63276e-11	3.97805e-10	0.120299	0.41656	0.71918	-1.25538	7.77248e-15	7.44374e-14	-0.161946	0.275923	0.368026	0.684977	5.97722e-05	0.00029337	0.361067	0.0249299	0.0370632	0.0712233	0.490879	0.668802	0.731267	5.33186e-10	4.1905e-09	0.660044	3.80121e-05	0.00021561	-0.52014	1.50417e-05	7.3003e-05	-0.591363	0.000182822	0.00183152	-0.435321	0.00754297	0.0140331	1.23547	2.45922e-10	8.0145e-10	0.193482
YAL041W	-0.162083	0.106408	0.183244	0.045454	0.646774	0.699113	-0.172722	0.0119677	0.0350626	-0.0248354	0.705531	0.799365	0.147886	0.115111	0.383013	0.172304	0.0100569	0.0162355	0.345026	0.000476272	0.00138273	-0.338602	0.00120728	0.00370083	-0.263886	0.009863	0.0155435	-0.00350538	0.957246	0.991046	-0.0321373	0.627541	0.704062	-0.028632	0.757945	0.852094	0.0321799	0.624799	0.70201	0.0356853	0.700861	0.825851	-0.345703	0.000949225	0.00211012	-0.390784	0.000237611	0.000421091	-0.080587
YAL042C-A	0.594997	0.305309	0.422837	-1.26118	0.0623947	0.0901223	0.575878	0.159815	0.282073	0.418569	0.248746	0.370806	-0.157309	0.773744	0.939543	-0.659641	0.175963	0.222548	-1.23552	0.0543849	0.0931809	-0.189698	0.797615	0.859844	-0.806456	0.2882	0.346306	-0.390762	0.392323	0.580432	-1.33277	0.00932242	0.0186847	-0.942004	0.172367	0.278542	-1.17155	0.0292441	0.0537219	-0.780791	0.268584	0.434399	0.857416	0.176643	0.234817	1.00687	0.118329	0.147936	-0.201473
YAL042W	0.659065	5.7506e-05	0.000304172	-0.736504	1.04544e-05	2.92504e-05	0.205579	0.039489	0.0936999	0.33145	0.00109489	0.00417854	0.125871	0.373733	0.687571	-0.139423	0.174735	0.221271	-0.345002	0.0178407	0.0351221	0.827713	1.22651e-06	1.20495e-05	-0.752735	7.35589e-06	1.72658e-05	-0.0960363	0.342452	0.527784	0.198483	0.0464085	0.0772912	0.294519	0.0408535	0.0873118	-0.457269	5.86232e-05	0.000242248	-0.361232	0.0134567	0.050316	-0.0060017	0.968258	0.984913	-0.299427	0.0518253	0.068743	-0.00197081
YAL043C	0.456237	0.000819453	0.00307535	-0.454107	0.00091752	0.00188359	-0.190748	0.0321072	0.0789204	-0.309348	0.000808926	0.00320362	-0.1186	0.327365	0.650373	-0.838187	2.56981e-12	1.68671e-11	-0.647439	2.02826e-06	9.86753e-06	0.678891	2.49931e-06	2.11887e-05	-0.134637	0.298817	0.357301	-0.0112454	0.895106	0.957887	0.0928085	0.273351	0.355689	0.104054	0.38891	0.523271	-0.339214	0.000318999	0.00106409	-0.327969	0.00873917	0.0369398	0.403107	0.00269729	0.00551315	0.0620831	0.630266	0.67886	0.138598
YAL044C	0.179758	0.245517	0.357505	-1.14488	1.40779e-09	6.86536e-09	0.831497	6.24064e-12	1.6314e-10	0.753518	1.26607e-10	2.6141e-09	-0.0779787	0.588853	0.845006	0.543012	1.30141e-06	3.91643e-06	-0.288485	0.05271	0.0906684	0.717469	2.53398e-05	0.000141861	-1.33836	3.374e-11	1.42419e-10	-0.173153	0.102349	0.230295	0.286579	0.00575205	0.0121	0.459731	0.00253077	0.0083324	-0.655117	3.72107e-07	2.89835e-06	-0.481965	0.00205925	0.0122012	0.744004	1.4416e-05	4.41024e-05	-0.225811	0.156592	0.191757	-0.39021
YAL044W-A	-0.0727107	0.663564	0.75132	-0.65096	0.000323183	0.000714781	0.404676	0.000420637	0.00209959	0.368801	0.00109325	0.00417491	-0.0358745	0.81909	0.960731	0.0175901	0.877364	0.902402	-0.387086	0.0182099	0.0357334	0.251297	0.145598	0.215746	0.0719841	0.672364	0.721779	-0.178511	0.121606	0.26127	0.109622	0.332747	0.41962	0.288133	0.0759394	0.144096	0.157348	0.165543	0.233462	0.335859	0.0397255	0.111293	0.00171146	0.991966	1	0.0651161	0.704228	0.748465	-0.136742
YAL046C	-0.0418699	0.8408	0.888037	-0.653752	0.00327625	0.00610824	0.287564	0.0387345	0.0921973	0.0153239	0.911014	0.948869	-0.27224	0.167569	0.462344	0.671228	1.36479e-05	3.51647e-05	0.383664	0.0610174	0.102498	0.589733	0.00749981	0.0177334	-0.745803	0.00129561	0.00231764	-0.270129	0.0643584	0.162982	0.0892333	0.522342	0.607753	0.359363	0.0752626	0.1429	0.0214837	0.887011	0.926727	0.291613	0.163576	0.305065	0.678218	0.00219786	0.00457368	-0.415707	0.064838	0.0846396	-0.321525
YAL047C	-0.384815	0.0829324	0.149406	0.0164681	0.939648	0.953264	0.175663	0.221855	0.358251	0.279805	0.0540419	0.112345	0.104141	0.611972	0.860276	0.396448	0.00666506	0.011083	0.220785	0.283785	0.376259	-0.5036	0.0284406	0.055407	0.371966	0.0907264	0.121413	-0.0175241	0.903751	0.962369	-0.0321672	0.832911	0.881999	-0.0146431	0.944393	0.990751	0.558759	0.000166252	0.000602405	0.576283	0.00655949	0.0296174	-0.466629	0.0362558	0.0575089	-0.49424	0.0287129	0.039484	0.244345
YAL047W-A	-1.66904	0.0283334	0.0617013	0.326065	0.590413	0.647382	0.634942	0.14973	0.268368	-1.55013	0.00433592	0.0136035	-2.18507	0.00245607	0.0336935	-0.189977	0.633229	0.685445	-0.82492	0.160064	0.233633	0.317674	0.647675	0.727723	-0.190323	0.786093	0.823546	0.106069	0.806341	0.900536	-0.0922899	0.856506	0.900566	-0.198358	0.763101	0.855257	-1.23524	0.00886947	0.0192188	-1.34131	0.0475775	0.127103	2.0687	0.00715301	0.0133606	3.37638	7.32394e-06	1.53194e-05	-1.18884
YAL048C	0.399485	0.0102462	0.0262224	0.286477	0.0625921	0.0903005	0.03644	0.717741	0.821605	0.0412379	0.674328	0.773946	0.00479783	0.972856	1	0.0592014	0.552247	0.6107	0.0227613	0.872703	0.924458	0.293311	0.0581025	0.100971	0.313056	0.0419014	0.0597429	-0.0216407	0.829603	0.916249	-0.123017	0.22948	0.306179	-0.101376	0.477074	0.608302	0.0276991	0.781247	0.838407	0.0493398	0.727712	0.844606	0.646578	6.5114e-05	0.000180195	0.0190318	0.900425	0.924404	0.124605
YAL049C	0.35055	0.0142363	0.0347131	0.109194	0.434551	0.496968	-0.429364	3.75222e-05	0.000248151	-0.505773	2.10418e-06	1.70433e-05	-0.0764088	0.556651	0.822952	-1.26207	3.82747e-17	4.86704e-16	-0.832708	4.56839e-08	3.04776e-07	0.148422	0.28566	0.374748	0.533598	0.000279784	0.000548139	-0.00748921	0.934635	0.981059	-0.286025	0.0034881	0.00779671	-0.278536	0.0350674	0.076916	-0.415794	4.93532e-05	0.000207891	-0.408304	0.00246329	0.0140882	1.78081	1.19727e-17	2.7313e-16	2.21699	2.27973e-21	2.38179e-20	-0.265093
YAL051W	0.181878	0.122463	0.206164	0.524294	3.50946e-05	9.01947e-05	0.0314633	0.683911	0.793014	-0.167642	0.0348266	0.0786828	-0.199105	0.0719855	0.294865	0.0666043	0.384647	0.445585	0.035141	0.747384	0.821569	0.472599	0.000158586	0.000667553	0.516043	4.32428e-05	9.29071e-05	0.0112273	0.884117	0.951722	0.102843	0.181495	0.249996	0.091616	0.402104	0.53627	0.0381177	0.618867	0.696512	0.0268904	0.804904	0.902886	0.278183	0.0190876	0.0322415	0.131971	0.25872	0.304869	0.325205
YAL053W	1.25243	1.25748e-08	2.03706e-07	-0.176341	0.342034	0.403512	-0.248383	0.051252	0.115322	-0.49733	0.000258653	0.00120724	-0.248947	0.152645	0.442113	-0.379442	0.00415543	0.00716815	-0.13106	0.450502	0.547706	1.31905	3.40776e-09	9.47793e-08	-0.429778	0.0233266	0.0348839	-0.0138929	0.909392	0.965169	-0.196215	0.117378	0.172194	-0.182322	0.29212	0.420046	-0.39839	0.00276699	0.00703411	-0.384497	0.0300182	0.0901138	1.33409	2.53739e-09	1.40886e-08	0.470652	0.0133537	0.0191247	-0.0339866
YAL054C	0.815523	0.00337648	0.0103817	0.841023	0.00265027	0.00502735	-0.00949108	0.959858	0.985752	-0.490318	0.00588092	0.017733	-0.480827	0.0592932	0.263809	-1.31514	1.77566e-09	8.02305e-09	-1.30565	3.54878e-06	1.64378e-05	0.800262	0.0042475	0.0109255	1.44754	8.50759e-07	2.23554e-06	0.00460564	0.979235	1	-0.491482	0.00753461	0.0154627	-0.496088	0.0529052	0.107094	-0.694523	0.000146692	0.000540532	-0.699129	0.00592498	0.0275489	1.84037	5.91689e-09	3.12303e-08	4.50517	3.18452e-22	3.80332e-21	-0.302643
YAL055W	-0.389669	0.228774	0.337792	1.20304	0.000310819	0.000689439	0.283256	0.180169	0.30757	0.618432	0.0045651	0.0142085	0.335177	0.27197	0.593482	0.652021	0.00122252	0.00228767	0.368766	0.212146	0.295364	-1.75405	1.05623e-05	6.9476e-05	1.33332	7.33813e-05	0.000154286	0.255907	0.219996	0.394581	-0.773295	0.00516983	0.0110103	-1.0292	0.00331449	0.0105149	0.754949	0.000204154	0.000715478	0.499041	0.0912628	0.203247	-0.243991	0.456189	0.534458	1.22033	0.000327748	0.000572337	-0.0367347
YAL056W	0.190623	0.172024	0.269773	0.569973	0.000127491	0.000300639	1.23152	2.73576e-20	2.13635e-18	0.671103	2.30258e-10	4.56842e-09	-0.560415	6.95788e-05	0.00218511	-0.569246	2.14293e-07	7.33291e-07	-1.80076	7.22564e-19	3.60749e-17	0.122964	0.405256	0.49978	2.55415	1.89919e-23	4.11671e-22	-0.364797	0.000510963	0.00337924	-0.992871	4.72186e-13	6.30721e-12	-0.628074	2.80723e-05	0.000165206	-0.181386	0.0535327	0.0896775	0.183412	0.169774	0.313267	1.36049	4.94242e-13	4.89501e-12	2.56821	1.43262e-23	2.02462e-22	-0.187265
YAL058W	0.119381	0.366473	0.486528	-1.52799	1.87807e-15	2.41336e-14	0.144794	0.0983904	0.193884	0.374452	4.16046e-05	0.000242966	0.229658	0.067026	0.282663	-0.361871	0.000335235	0.000689837	-0.506665	0.000203176	0.000640551	0.401905	0.00359776	0.00946607	-1.05586	2.37578e-10	9.20406e-10	-0.0814433	0.357318	0.544402	0.430739	4.44849e-06	1.75946e-05	0.512182	0.000123241	0.000611099	-0.115976	0.211987	0.287832	-0.0345331	0.784999	0.889899	-0.631142	1.51142e-05	4.60927e-05	-0.822034	1.1391e-07	2.86705e-07	0.167861
YAL059W	-1.34284	2.08965e-08	3.09685e-07	-1.78326	1.47421e-11	1.00217e-10	-0.355989	0.0111193	0.033043	0.203272	0.131971	0.227445	0.559261	0.00452895	0.0510513	2.02793	7.43896e-21	1.47592e-19	2.38392	2.4574e-16	7.16172e-15	-1.05702	3.03015e-06	2.45761e-05	-3.46171	6.63153e-21	9.26436e-20	-0.194152	0.148957	0.300928	0.650933	5.82483e-06	2.24693e-05	0.845086	4.13245e-05	0.000231988	0.511313	0.00209818	0.00551577	0.705465	0.00128158	0.00838461	-2.62975	3.45341e-17	7.45913e-16	-5.02841	5.757e-26	1.20501e-24	0.230037
YAL060W	0.734403	0.000169515	0.000783395	0.831013	2.94412e-05	7.69312e-05	-0.35905	0.00554716	0.0186879	-0.846505	2.08366e-08	2.6607e-07	-0.487455	0.00569913	0.0603711	-0.897566	5.91557e-09	2.48838e-08	-0.538516	0.00250537	0.00620082	0.775142	7.65164e-05	0.00036045	0.998651	1.05331e-06	2.73474e-06	0.0598626	0.615408	0.765617	-0.386853	0.00272314	0.00623557	-0.446715	0.0105137	0.0284239	-0.311016	0.0138425	0.0281706	-0.370879	0.0319482	0.094648	2.12537	7.5763e-16	1.2144e-14	1.57892	1.31785e-11	4.92756e-11	-0.0828058
YAL061W	3.33247	3.28691e-17	3.51238e-15	2.39504	4.03358e-12	2.98888e-11	1.17099	5.22218e-07	5.40958e-06	1.04309	1.01003e-09	1.75274e-08	-0.1279	0.607116	0.858924	1.17641	1.64388e-10	8.47112e-10	0.00541665	0.998266	1	1.0468	0.00235834	0.00656819	2.09893	4.42621e-09	1.50279e-08	0.0839061	0.718065	0.839972	-2.32966	2.54965e-15	5.30032e-14	-2.41356	4.87865e-10	1.0575e-08	-0.206779	0.241842	0.320928	-0.290685	0.322677	0.494945	3.51718	3.46179e-16	6.0245e-15	3.08368	8.1143e-14	3.74142e-13	-0.218734
YAL062W	0.253598	0.429955	0.552035	0.904816	0.00625143	0.0111045	2.22331	3.39558e-15	1.36069e-13	1.82606	8.1618e-13	2.52353e-11	-0.397247	0.205802	0.511441	2.32347	4.20559e-17	5.30775e-16	0.100164	0.76033	0.832211	-0.163619	0.705022	0.780495	0.85136	0.0313831	0.0457089	-0.207124	0.453335	0.637117	-1.02159	0.00105313	0.00264412	-0.814463	0.0469367	0.0970439	-0.160416	0.528267	0.613358	0.0467079	0.896128	0.966197	2.01002	3.25145e-06	1.11262e-05	1.09707	0.0101267	0.0147317	-0.574757
YAL063C	0.119396	0.612478	0.71005	1.74234	1.58767e-10	8.88835e-10	-1.55849	4.60857e-13	1.3828e-11	-2.07303	6.06307e-18	4.44942e-16	-0.51454	0.021267	0.143931	-0.765653	8.57988e-07	2.6609e-06	0.792837	0.000283606	0.000864153	1.4924	1.48468e-10	6.79941e-09	-0.856901	4.31391e-05	9.27171e-05	1.18504	5.19795e-14	2.05589e-12	2.0435	1.20796e-25	1.50157e-23	0.858461	1.1343e-05	7.3034e-05	-0.62136	2.71256e-05	0.00012216	-1.8064	1.73069e-13	3.01189e-11	0.353125	0.0703594	0.104171	0.430743	0.0295749	0.0405723	0.551698
YAL063C-A	-0.674081	0.490879	0.605742	1.88341	0.0232304	0.0370118	2.54461	0.00158204	0.00646291	2.03998	0.00957655	0.026635	-0.504625	0.999954	1	4.55213	9.67257e-08	3.47175e-07	2.00752	0.999866	1	0.00110797	0.999999	1	0.0224638	0.999999	1	-2.29467	0.999719	1	-2.12411	0.999724	1	0.170564	0.999991	1	-2.1481	0.999773	1	0.146575	0.999947	1	-0.0107471	0.999999	1	-0.00131943	1	1	-2.27358
YAL064C-A	-0.2474	0.786531	0.847322	0.882077	0.295727	0.355735	1.29563	0.0475915	0.108528	0.783424	0.163643	0.267872	-0.512201	1	1	1.78923	0.00344944	0.0060157	0.493603	1	1	-0.149758	0.8947	0.932515	-2.49567	0.093255	0.124456	0.573202	0.254249	0.434764	0.158644	0.561435	0.644333	-0.414559	1	1	-2.31095	0.999834	1	-2.88415	1	1	0.00285314	1	1	0.000206923	1	1	-3.65111
YAL064W	-0.767117	0.408879	0.530906	1.84288	0.0129258	0.021707	0.222369	0.269496	0.412126	-0.53684	0.861264	0.915046	-0.759209	0.999629	1	1.59401	0.00119006	0.00223517	1.37164	0.999615	1	2.01281	0.22431	0.308065	2.54409	0.117432	0.153758	-4.06315	0.999825	1	-2.04243	0.999014	1	2.02072	0.999838	1	-1.99029	0.998708	1	2.07286	0.999833	1	0.544713	0.609561	0.679882	-1.1005	0.4335	0.4859	-1.01698
YAL064W-B	0.500352	0.532965	0.645524	1.44051	0.0618228	0.0894448	2.01549	0.00317022	0.0116394	1.02876	0.05067	0.106351	-0.986724	0.18658	0.486915	1.46607	0.00228006	0.00408827	-0.549414	0.314804	0.408755	0.309442	0.761185	0.828368	0.179631	0.854858	0.884481	1.08325	0.107776	0.238974	-0.0943839	0.952597	0.977471	-1.17763	0.189527	0.300706	-0.727044	0.255055	0.335175	-1.81029	0.0507707	0.132951	4.66857	0.0112385	0.0200508	5.01317	0.00618899	0.00925764	-3.45536
YAL065C	1.39721	0.169758	0.267045	1.9531	0.048802	0.072483	1.59555	0.0497236	0.112423	2.68052	0.000536564	0.00228386	1.08497	0.999873	1	2.65497	0.000484031	0.000971732	1.05942	0.99988	1	2.66548	0.000682907	0.00230576	0.251761	0.735799	0.777542	3.94018	1.07801e-06	1.46566e-05	6.29341	2.1167e-14	3.59131e-13	2.35323	0.999864	1	3.29825	1.28584e-05	6.39874e-05	-0.641923	0.999895	1	0.0237423	1	1	-0.00025856	0.999999	1	-2.98008
YAL067C	0.632663	0.167808	0.264762	-0.138171	0.771986	0.811978	1.52721	0.000200038	0.00109081	1.90006	2.14847e-06	1.73329e-05	0.372849	0.999888	1	1.32714	0.0010144	0.00192602	-0.200073	0.999706	1	0.144819	0.724964	0.797644	0.477604	0.239094	0.293969	2.97146	1.1293e-11	3.25999e-10	2.85646	5.45497e-11	5.06498e-10	-0.114995	0.99997	1	3.38716	2.62489e-14	1.10264e-12	0.415702	0.999676	1	1.05725	0.00911202	0.0166172	-1.88248	0.00010368	0.000192418	3.54448
YAL068C	-4.16493	0.0518157	0.101515	-4.16264	0.058564	0.0853381	-0.42741	0.886908	0.937875	-3.81288	0.999738	1	-3.38547	1	1	-7.15992	1.45569e-07	5.10455e-07	-6.73251	0.000748731	0.00208911	-3.30414	0.197923	0.276882	1.68957	0.184297	0.231598	-1.28882	0.990988	1	-3.8135	0.999735	1	-2.52467	1	1	-2.16913	0.998994	1	-0.880304	0.999864	1	0.0455367	0.948778	0.97012	3.43795	7.98743e-06	1.66729e-05	2.35832
YAR002C-A	0.0986593	0.555584	0.663734	-0.365528	0.0329048	0.05074	-0.0567377	0.610532	0.735904	0.112958	0.303916	0.430901	0.169696	0.280504	0.60309	-0.72303	1.28195e-07	4.5371e-07	-0.666293	8.73888e-05	0.000298032	0.513887	0.00326999	0.00871664	0.0764438	0.647876	0.699187	-0.154803	0.171554	0.332086	0.430121	0.00015678	0.000458449	0.584924	0.000443793	0.00186295	-0.379124	0.00169899	0.00458712	-0.224321	0.156495	0.295294	-0.327033	0.0551887	0.0837934	0.718428	7.48135e-05	0.000140688	-0.278381
YAR002W	-0.455438	0.000167751	0.000777011	-0.268099	0.0205009	0.0329998	0.0367846	0.620665	0.742142	0.16433	0.0290792	0.0675006	0.127546	0.229868	0.542054	0.145394	0.0537691	0.075725	0.10861	0.306712	0.400125	-0.205654	0.0742458	0.124035	-0.426038	0.000408847	0.0007809	-0.314847	0.000134485	0.00106107	0.0624826	0.406308	0.494865	0.37733	0.000771226	0.00301317	-0.364176	1.9744e-05	9.20135e-05	-0.049329	0.64245	0.782633	-0.841784	8.52143e-10	5.09863e-09	-0.548075	1.05742e-05	2.17746e-05	0.267683
YAR003W	0.072426	0.602346	0.702516	0.0357411	0.797375	0.834073	-0.021942	0.812513	0.888212	-0.0883907	0.339403	0.466765	-0.0664488	0.60951	0.860071	-0.958045	3.23169e-13	2.48538e-12	-0.936103	2.49047e-09	2.08659e-08	-0.157875	0.263181	0.351235	0.951298	6.89355e-09	2.29949e-08	-0.0573433	0.535214	0.708385	-0.354093	0.000513285	0.00137184	-0.29675	0.0270845	0.0624784	-0.0778899	0.395549	0.484962	-0.0205466	0.873679	0.950452	0.387682	0.00681787	0.0128093	1.40486	6.41801e-14	2.97731e-13	-0.0148605
YAR007C	0.287236	0.00293327	0.00924292	0.0854836	0.357864	0.420233	-0.151567	0.0177012	0.048875	-0.0998463	0.108942	0.195972	0.051721	0.550397	0.820821	-0.468017	1.36406e-09	6.24699e-09	-0.31645	0.000584824	0.00166462	0.221631	0.0193787	0.0399444	0.163371	0.0806206	0.108883	0.172359	0.00566712	0.0250722	0.158475	0.0107616	0.0211311	-0.0138837	0.872237	0.936505	-0.0662037	0.285051	0.36816	-0.238563	0.00768111	0.0334422	0.123842	0.182669	0.241458	0.430631	2.01492e-05	4.03978e-05	0.170045
YAR008W	-0.759029	2.35059e-05	0.000139546	-1.24621	8.73419e-10	4.3786e-09	0.207588	0.0540189	0.120127	0.212215	0.0529789	0.110474	0.00462755	0.975617	1	0.0898352	0.42783	0.488182	-0.117753	0.453347	0.550819	-0.486883	0.00441103	0.0112842	-0.918354	8.49415e-07	2.23297e-06	0.202868	0.058066	0.15121	0.479642	3.7239e-05	0.000123744	0.276774	0.0765165	0.144965	0.41297	0.000377058	0.00123476	0.210102	0.178993	0.326647	-1.30509	2.24638e-10	1.47443e-09	-1.32451	2.1832e-10	7.14938e-10	0.17802
YAR009C	-0.507081	0.0312774	0.0668224	-0.0646468	0.776209	0.815857	8.40166	1.03953e-34	5.27646e-32	7.59227	2.97532e-33	2.26534e-30	-0.809382	0.999825	1	8.03757	1.79145e-33	2.53761e-31	-0.364081	0.999864	1	1.01048	0.0271212	0.0532201	0.839909	0.0582391	0.0807499	1.47033	0.00239278	0.0121656	2.17851	4.98864e-06	1.95533e-05	0.708181	0.999803	1	2.0108	5.22063e-05	0.000218549	0.540474	0.999842	1	0.214767	0.863278	0.898842	-0.629223	0.676768	0.722305	-1.91876
YAR010C	-0.0216202	0.999991	1	0.0548345	0.999997	1	-1.84188	1	1	-0.610693	0.99968	1	1.23119	0.999912	1	-1.23467	0.999702	0.999991	0.60721	0.999925	1	0.000209895	0.999989	1	0.166756	0.99999	1	-1.88644	1	1	-0.633416	0.999668	1	1.25302	0.999906	1	-1.16731	0.999704	1	0.719131	0.999919	1	-0.0883107	0.999992	1	-0.0333368	0.999997	1	-1.73508
YAR014C	-0.00773089	0.946803	0.968101	-0.724243	8.5283e-08	3.18296e-07	-0.00397255	0.958792	0.985322	0.143033	0.0626791	0.126208	0.147006	0.179058	0.477097	0.213405	0.00711629	0.0117818	0.217377	0.0511761	0.0884295	-0.0939942	0.418517	0.513219	-0.941839	8.89415e-11	3.60921e-10	0.266281	0.000732203	0.00452317	0.327023	5.24029e-05	0.000169509	0.0607423	0.575799	0.700178	0.266063	0.000929756	0.00270964	-0.000218441	0.998552	1	-0.329921	0.00600997	0.0114396	-1.36154	5.72594e-16	3.27174e-15	0.286832
YAR015W	-0.497871	0.00106484	0.00387451	-1.09268	7.30668e-10	3.71494e-09	0.784169	4.92632e-12	1.31606e-10	0.636753	3.33967e-09	5.18927e-08	-0.147416	0.277754	0.600141	2.13081	5.102e-31	4.70853e-29	1.34664	2.30585e-13	3.74762e-12	0.961345	2.26606e-08	4.61625e-07	-2.93336	7.21627e-24	1.67191e-22	-0.724033	3.92303e-09	7.93369e-08	0.587768	3.31766e-08	1.91362e-07	1.3118	4.6343e-13	2.70428e-11	-1.21807	5.27516e-14	2.07297e-12	-0.494036	0.00163055	0.010118	-0.301364	0.0416385	0.0650809	-2.48109	1.27096e-21	1.38527e-20	0.118675
YAR018C	-0.456839	0.00722476	0.0197691	-1.82424	1.6678e-14	1.84032e-13	-0.21687	0.0529509	0.118401	0.068416	0.528679	0.651463	0.285286	0.0676152	0.283772	-0.378489	0.00293816	0.00518434	-0.161619	0.317865	0.411854	-0.181666	0.267299	0.355174	-1.24765	7.25137e-10	2.66716e-09	0.0631797	0.552518	0.71925	0.623639	1.70186e-07	8.69632e-07	0.560459	0.00054451	0.00223341	0.478148	6.17377e-05	0.000252718	0.414968	0.010015	0.0407217	-0.555965	0.00118861	0.00259767	-1.70851	1.08468e-13	4.94151e-13	0.0659454
YAR019C	0.611897	2.65633e-05	0.000154978	0.75778	5.67041e-07	1.89252e-06	-0.0819148	0.363181	0.515049	-0.123332	0.164837	0.269392	-0.0414169	0.739751	0.920396	-0.227066	0.0134299	0.0211428	-0.145151	0.248137	0.336841	0.708817	2.05205e-06	1.80634e-05	0.709805	1.84436e-06	4.65561e-06	0.0228538	0.79555	0.893874	0.0783575	0.369695	0.45843	0.0555037	0.655833	0.767322	-0.170273	0.0589794	0.0974088	-0.193127	0.124398	0.251396	0.715652	1.71389e-06	6.13634e-06	1.23324	1.43023e-12	5.8624e-12	-0.126209
YAR020C	0.35718	0.476176	0.592679	0.770063	0.119339	0.161209	-1.47351	4.56651e-05	0.000294959	-1.76439	2.65054e-07	2.68626e-06	-0.29088	0.54097	0.814799	-1.74451	2.14941e-07	7.35096e-07	-0.271	0.570555	0.664993	1.31149	0.00229864	0.00643725	1.84027	1.93694e-05	4.34385e-05	-0.709426	0.0174729	0.0625675	-0.0459964	0.863127	0.906276	0.663429	0.0875712	0.162373	0.0897764	0.694401	0.76374	0.799202	0.0348052	0.100856	1.39538	0.000608592	0.00140574	1.78345	2.343e-05	4.65316e-05	-0.406523
YAR023C	0.463474	0.0692127	0.128618	1.86612	2.64207e-10	1.43815e-09	-0.0569295	0.757505	0.849561	-0.37086	0.0260304	0.0616212	-0.31393	0.19057	0.491858	-0.0418436	0.775186	0.812119	0.0150859	0.954152	0.988977	0.292001	0.244902	0.330974	1.97095	1.68498e-11	7.31518e-11	0.213367	0.195291	0.363989	-0.272036	0.113042	0.166959	-0.485403	0.0433834	0.0915939	0.333279	0.019835	0.0385866	0.119912	0.594259	0.748167	0.850809	0.00180021	0.00380732	2.3302	8.9073e-13	3.71605e-12	-0.541709
YAR027W	0.349965	0.113389	0.19292	2.10035	6.72517e-13	5.7291e-12	1.82214	3.07145e-19	2.0335e-17	2.15853	3.02667e-23	5.58651e-21	0.336395	0.111292	0.377268	2.95012	1.10168e-30	9.58622e-29	1.12798	1.56136e-06	7.74448e-06	-0.254178	0.292282	0.38196	2.77781	1.53357e-16	1.17793e-15	0.357489	0.0223023	0.0753429	0.0897405	0.581207	0.662326	-0.267749	0.23896	0.360096	2.16293	2.47714e-23	3.9706e-21	1.80544	3.27716e-11	3.16844e-09	0.243263	0.343725	0.417589	0.841965	0.00159421	0.00257023	-0.799707
YAR028W	0.0793574	0.713603	0.790283	1.19008	1.26712e-06	4.06427e-06	3.97176	4.21019e-25	6.41106e-23	3.73294	7.33342e-27	2.03036e-24	-0.238822	0.206193	0.511472	4.25682	1.12393e-28	6.71161e-27	0.285052	1	1	-0.397348	0.115953	0.178802	0.659154	0.0064152	0.0103675	2.39101	4.42745e-13	1.57705e-11	1.67548	1.42553e-09	1.03863e-08	-0.715527	0.0452999	0.0945204	2.14514	2.4627e-12	6.78748e-11	-0.245874	1	1	1.65154	0.255831	0.324842	2.74868	0.0736604	0.095339	-6.54012
YAR029W	-0.0795207	0.765799	0.831162	1.39891	2.15825e-06	6.70368e-06	2.43523	5.10357e-12	1.35156e-10	2.05779	3.65553e-11	8.59685e-10	-0.37744	1	1	3.23447	6.08635e-16	6.69169e-15	0.799235	1	1	-0.511094	0.0754367	0.125645	1.36516	2.80151e-06	6.9029e-06	2.43433	3.367e-12	1.03578e-10	1.62532	1.32036e-07	6.88554e-07	-0.809013	1	1	3.19981	1.08722e-15	5.86042e-14	0.765483	1	1	2.90154	0.0489166	0.0752022	0.000149918	1	1	-5.86016
YAR030C	0.147294	0.827061	0.879474	-0.610996	0.401775	0.463926	2.90359	1.26224e-05	9.42196e-05	2.9752	3.06532e-06	2.3694e-05	0.0716114	0.999985	1	1.36733	0.023209	0.0350697	-1.53626	0.999805	1	0.0757271	0.9424	0.965381	1.22906	0.161159	0.20476	0.981086	0.0789068	0.18937	0.98113	0.0889957	0.135417	4.40694e-05	0.999998	1	1.28488	0.0313128	0.0569331	0.303798	0.999839	1	-0.000705506	1	1	-6.06256e-05	1	1	-3.21698
YAR031W	-0.768729	0.00232527	0.00761874	-0.737176	0.00347358	0.00645048	2.00721	4.99016e-19	3.16615e-17	1.65535	5.60213e-15	2.43733e-13	-0.351857	0.139664	0.423224	0.110685	0.495143	0.554702	-1.89652	8.75044e-11	9.42897e-10	-1.09766	0.00223616	0.0062738	0.703129	0.0156236	0.0239465	-0.79489	0.000200608	0.00150481	-1.47568	1.72352e-07	8.79227e-07	-0.680791	0.0355927	0.0779557	-1.25111	1.89053e-08	2.06366e-07	-0.456217	0.0900473	0.201424	0.43549	0.187967	0.247654	3.09386	1.58193e-14	7.7706e-14	-1.64449
YAR033W	0.236873	0.527751	0.640616	0.324699	0.388201	0.450731	1.55239	1.73671e-08	2.51265e-07	1.62407	1.9732e-09	3.28382e-08	0.071673	0.843769	0.973572	1.77477	3.6322e-10	1.79576e-09	0.222372	0.543142	0.638171	0.836628	0.0537529	0.0949837	1.33075	0.00211197	0.00365871	-0.491725	0.0994854	0.22577	0.179702	0.511474	0.596932	0.671428	0.0981323	0.178372	0.736693	0.00574073	0.01321	1.22842	0.00285498	0.0156682	0.143356	0.760289	0.816165	0.534444	0.257404	0.303417	-1.13551
YAR035W	1.03681	0.000460582	0.00188535	-0.563068	0.0661756	0.0949337	-0.39969	0.0484339	0.110079	-0.304579	0.0906676	0.169508	0.0951111	0.71803	0.913783	-0.898682	7.78099e-05	0.000177639	-0.498992	0.0825027	0.133508	0.62887	0.0359235	0.0674507	-0.538602	0.0863278	0.115999	-0.656552	0.00187096	0.00981569	-0.969384	9.22491e-06	3.42198e-05	-0.312832	0.255796	0.378445	-1.13108	3.28654e-06	1.92669e-05	-0.474527	0.105776	0.224566	0.306252	0.22534	0.290486	0.0831497	0.743054	0.783697	1.65542
YAR042W	0.460978	0.00143613	0.00505926	0.514734	0.000436019	0.000943443	-0.113994	0.219147	0.355773	-0.0179492	0.843328	0.901651	0.0960444	0.456071	0.748104	0.494323	5.60604e-07	1.80002e-06	0.608316	1.74241e-05	7.00068e-05	0.356424	0.0119348	0.0262916	-0.306015	0.0297651	0.0435815	0.0818838	0.365561	0.55351	0.0733743	0.417646	0.506346	-0.00850947	0.947197	0.992495	-0.130549	0.162631	0.229834	-0.212433	0.103944	0.221858	-0.0472102	0.730845	0.790128	-0.360226	0.0112198	0.0162289	0.27817
YAR050W	1.2343	4.70557e-09	8.25983e-08	1.71276	2.8591e-13	2.6031e-12	-1.0423	6.78228e-11	1.47539e-09	-0.452868	0.000250138	0.0011738	0.589434	0.000704299	0.0137938	-0.123997	0.272769	0.328997	0.918304	7.84566e-07	4.12108e-06	1.21702	1.48823e-09	4.69678e-08	-0.209853	0.212905	0.264142	0.699524	1.54341e-08	2.83161e-07	1.27168	4.43482e-18	1.57968e-16	0.572159	0.000549144	0.0022509	-0.304782	0.0099834	0.021314	-1.00431	4.96802e-08	1.96495e-06	-0.28951	0.089163	0.128482	0.0976296	0.561748	0.614182	0.579083
YAR060C	0.739418	0.187497	0.288979	-0.666785	0.281981	0.34146	1.54429	0.000861041	0.00387628	2.28649	3.23411e-07	3.19788e-06	0.742198	0.999742	1	2.17877	0.000128144	0.000281981	0.634481	0.999767	1	-0.559216	0.404987	0.499651	-3.03423	0.000871145	0.00159392	1.16656	0.0097292	0.0390643	0.610124	0.152878	0.21595	-0.556437	0.999779	1	-0.566404	0.91994	0.951485	-1.73296	0.999717	1	-0.350741	0.558614	0.632674	-2.17277	0.00607921	0.00910014	1.4215
YAR062W	2.23243	0.0871846	0.155594	4.56425	1.26249e-05	3.4827e-05	-6.36004	6.64824e-16	2.9558e-14	-4.32682	1.78282e-15	8.97449e-14	2.03321	0.0787899	0.309419	-2.02265	5.41393e-09	2.29161e-08	4.33739	2.99422e-06	1.40724e-05	-0.0130144	0.960587	0.977926	-2.79195	4.79659e-13	2.48225e-12	3.5135	1.04356e-25	1.58908e-23	3.30127	9.18267e-27	1.39829e-24	-0.212233	0.401793	0.536106	0.494687	0.0200194	0.0389082	-3.01881	2.22776e-13	3.66737e-11	-2.78274	4.02489e-13	4.05217e-12	-2.62046	4.1904e-12	1.63824e-11	3.60214
YAR064W	-0.000323192	1	1	1.72763	0.410698	0.472885	-1.62942	0.999749	1	-2.29805	0.999919	1	-0.668637	0.999911	1	-1.03922	0.911855	0.931741	0.590194	1	1	0.522759	0.41704	0.511825	-2.59648	0.00238423	0.00410352	5.7727	1.90251e-10	4.73672e-09	5.62714	3.19784e-11	3.09667e-10	-0.145555	0.999784	1	2.03878	0.0128434	0.0263842	-3.73391	1	1	-0.00410588	0.999999	1	3.21762	0.128058	0.159087	-1.62276
YAR066W	3.29163	0.0161793	0.0387671	0.912332	0.592219	0.648778	-2.14374	0.101796	0.199049	1.09201	0.180459	0.288877	3.23575	0.0412504	0.214823	-1.22506	0.187357	0.235055	0.918679	0.574278	0.668181	3.16163	0.00991491	0.0225763	-1.10414	0.557011	0.61664	-1.5697	0.173671	0.335393	1.53605	0.0550632	0.0897484	3.10574	0.0389207	0.083914	-2.66749	0.0218998	0.0418914	-1.0978	0.522236	0.686139	0.0721337	0.94954	0.970574	0.0818829	0.94512	0.962342	-0.160673
YAR068W	1.89983	0.0662316	0.124243	1.42139	0.20441	0.257723	-9.02312	4.13345e-24	5.47322e-22	-6.95645	9.62232e-23	1.53848e-20	2.06667	0.0231282	0.152822	-5.93819	3.1055e-19	5.03074e-18	3.08493	0.00238768	0.0059385	1.15207	0.000766666	0.00253654	-2.21892	1.85187e-08	5.86266e-08	2.1158	1.20658e-14	5.30923e-13	3.43471	3.56567e-26	5.17107e-24	1.31891	0.000418922	0.00177568	1.56042	3.98903e-10	6.69344e-09	-0.555381	0.0995323	0.215594	-1.29736	0.000195614	0.000495625	-4.1212	1.24351e-15	6.89193e-15	2.76237
YAR069C	1.3292	0.123585	0.207313	3.42867	1.39764e-05	3.82951e-05	1.80788	0.0204731	0.0553736	1.81773	0.000691859	0.00281426	0.00985075	0.999771	1	1.96098	4.71162e-06	1.3027e-05	0.153104	0.999661	1	0.794603	0.567259	0.654886	3.17853	0.00102016	0.00184989	0.604336	0.291101	0.474806	0.079592	0.463815	0.551131	-0.524744	0.999754	1	0.507303	0.1313	0.19197	-0.0970331	0.999669	1	1.76515	0.181257	0.240008	4.60881	1.24229e-05	2.5409e-05	0.0092718
YAR070C	3.51952	0.0299345	0.0644279	6.1242	1.74607e-05	4.71425e-05	0.0588068	0.650614	0.767259	2.72112	0.000981932	0.00380225	2.66232	1	1	3.9552	1.31802e-08	5.33426e-08	3.8964	1	1	2.6535	0.142676	0.212427	2.46629	0.163791	0.207843	-0.0489047	0.683773	0.814404	1.74739	0.0472284	0.0784906	1.7963	1	1	0.189586	0.477636	0.565568	0.23849	0.999814	1	0.0118087	0.999997	1	4.04785	0.0421882	0.0567008	-1.14817
YAR071W	-2.3156	6.842e-13	3.11005e-11	-1.39074	3.27163e-07	1.13032e-06	3.39311	7.11304e-33	3.09468e-30	1.44082	4.3904e-14	1.69253e-12	-1.95229	1.74699e-11	5.16941e-09	1.14835	8.22112e-11	4.39639e-10	-2.24476	2.04539e-13	3.37628e-12	2.0705	1.07331e-10	5.18852e-09	1.9404	5.84324e-10	2.16755e-09	-1.61146	2.71135e-11	7.43911e-10	0.822349	1.54108e-06	6.62091e-06	2.43381	9.26522e-14	6.88225e-12	-0.52509	0.00275197	0.0070047	1.08637	2.79905e-05	0.000396924	0.134766	0.574585	0.647991	0.783576	0.00188807	0.00301606	0.541162
YAR073W	-0.949563	0.128557	0.213712	-0.54054	0.370638	0.432967	-1.4123	0.00047708	0.00233218	-2.20602	1.41994e-06	1.19294e-05	-0.79372	0.164689	0.459369	-1.58273	0.00156048	0.00287852	-0.170437	0.796484	0.862161	1.01646	0.0159873	0.0337418	-0.597904	0.170762	0.215925	0.573688	0.0460298	0.127739	1.74599	8.44505e-09	5.34707e-08	1.1723	0.00565281	0.0166335	0.345887	0.260566	0.341387	-0.227801	0.659607	0.795893	-0.655499	0.162417	0.217712	-0.720323	0.140521	0.173613	-0.000577133
YAR075W	0.68576	0.654127	0.743061	1.8822	0.167217	0.215697	-3.72873	1	1	-2.72126	1	1	1.00747	0.999737	1	-1.33536	0.987162	0.993031	2.39337	0.999676	1	-0.00242732	0.999999	1	-0.0360148	1	1	-5.80477	4.72249e-06	5.53167e-05	-5.48549	2.05251e-05	7.13982e-05	0.319282	0.999944	1	-5.32961	7.56703e-06	4.00441e-05	0.475161	0.999906	1	-0.466358	0.310347	0.3832	-0.497906	0.290209	0.33818	2.49357
YBL001C	0.324373	0.125422	0.209703	-0.484019	0.0259819	0.0409565	0.257443	0.0640643	0.138084	0.244548	0.0736882	0.143913	-0.0128956	0.947494	1	-0.403119	0.00767642	0.0126473	-0.660563	0.00160031	0.00413554	-0.12017	0.570874	0.657832	0.0918582	0.661839	0.712741	0.199706	0.148179	0.300075	-0.257732	0.0777936	0.120693	-0.457439	0.0243923	0.057464	0.115021	0.408448	0.49797	-0.0846854	0.668057	0.801484	1.01108	1.4301e-05	4.38165e-05	1.09039	4.19853e-06	9.05247e-06	-0.327772
YBL002W	-0.586203	0.00527461	0.0151603	-1.48067	2.11764e-09	1.00144e-08	0.111045	0.401463	0.552239	0.526364	0.000114454	0.000596353	0.41532	0.0315944	0.183277	-0.246902	0.0773639	0.105608	-0.357947	0.0634558	0.106096	-0.52089	0.0125087	0.0273869	-0.895222	4.93276e-05	0.000105386	-0.143941	0.289702	0.473204	0.336691	0.0116474	0.0226514	0.480632	0.0136328	0.0352751	0.0835571	0.531693	0.616278	0.227498	0.232806	0.389995	-1.90333	1.8707e-12	1.67812e-11	-1.11423	1.25955e-06	2.84355e-06	-0.244049
YBL003C	-1.4189	4.4733e-05	0.000243929	-1.23693	0.00027753	0.000621364	0.172702	0.39769	0.549311	0.0613205	0.768869	0.847635	-0.111382	0.705621	0.909418	-0.117029	0.58334	0.639511	-0.289731	0.329219	0.423948	-1.51016	2.06267e-05	0.000120453	-0.266258	0.398008	0.459133	-0.175498	0.405919	0.594853	-0.378144	0.0910737	0.138233	-0.202645	0.497001	0.627797	0.505445	0.0144773	0.029342	0.680943	0.0247057	0.078051	-1.08358	0.00126675	0.00275464	-0.578334	0.0723489	0.0937411	-0.348287
YBL004W	-0.532813	0.00642173	0.0178843	-1.97092	6.27767e-14	6.32021e-13	-0.531951	0.000152097	0.000863332	-0.419133	0.00201984	0.00709507	0.112818	0.522311	0.80015	1.42285	2.3263e-17	3.02767e-16	1.9548	8.42275e-15	1.76907e-13	0.694856	0.000507977	0.00178952	-4.71901	2.0978e-27	1.13077e-25	-0.184389	0.148454	0.30031	1.1561	2.05773e-14	3.50101e-13	1.34049	5.9496e-10	1.24106e-08	-0.977679	1.343e-08	1.54054e-07	-0.79329	7.4709e-05	0.000904677	-1.36437	2.54754e-09	1.41321e-08	-4.78774	1.38469e-27	3.88671e-26	-0.00608478
YBL005W	-0.0602993	0.698948	0.778441	-0.455938	0.00518138	0.00934267	0.28017	0.00740188	0.0237164	0.0247652	0.809398	0.877232	-0.255404	0.0845992	0.321245	-0.0968589	0.360956	0.422155	-0.377029	0.0130218	0.0266435	-0.0181081	0.908687	0.942898	0.113853	0.468546	0.530665	-0.085753	0.41351	0.600833	-0.298966	0.00724601	0.0149207	-0.213213	0.152653	0.253631	0.107009	0.303029	0.387409	0.192762	0.193845	0.344532	0.509498	0.0019992	0.00419323	0.504233	0.00230367	0.00365004	-0.354186
YBL005W-A	-1.46261	0.0567995	0.109595	1.07309	0.148803	0.194916	3.93345	6.54113e-09	1.02686e-07	3.49671	1.7091e-07	1.82954e-06	-0.436746	0.814286	0.957131	3.9805	2.4479e-10	1.23429e-09	0.0470444	0.873032	0.924604	5.78492	0.189318	0.266682	1.88652	0.753025	0.792719	-8.57318	0.000576221	0.00372586	-1.76239	0.658678	0.73075	6.81078	0.0646984	0.126754	-7.7127	4.83306e-05	0.000204007	0.860474	0.80467	0.902789	0.0177392	0.994287	1	-0.269987	0.920908	0.941465	-3.79459
YBL005W-B	-0.773746	0.0603773	0.11496	0.526997	0.193593	0.245815	4.24266	3.85096e-23	4.4257e-21	3.15525	6.14753e-18	4.45769e-16	-1.08741	0.0177885	0.127171	4.08968	2.34493e-21	5.10107e-20	-0.152987	0.7672	0.837075	1.51807	0.0723518	0.121504	-1.94999	0.139844	0.179817	-3.96551	3.12185e-08	5.46413e-07	-2.7611	2.00996e-07	1.0143e-06	1.20441	0.127744	0.218625	-6.59548	2.46968e-11	5.33432e-10	-2.62997	0.0272074	0.083824	2.0253	0.0993323	0.141462	0.350728	0.831212	0.863242	-5.69183
YBL006C	-0.129582	0.306699	0.424185	0.374686	0.00414553	0.00758499	-0.116433	0.171839	0.297434	-0.21162	0.0150675	0.0386751	-0.0951873	0.421267	0.723003	-0.200423	0.0202632	0.0310733	-0.0839896	0.47662	0.57402	0.0977837	0.436994	0.531197	0.750892	1.45056e-07	4.16761e-07	0.0941302	0.253884	0.434385	0.226309	0.0076659	0.0156929	0.132179	0.263298	0.387333	0.386346	9.77643e-06	5.02941e-05	0.292216	0.0147479	0.0539114	0.0128419	0.918516	0.945047	0.900405	2.2e-09	6.56873e-09	-0.0887732
YBL007C	0.693215	9.4527e-07	8.24504e-06	-0.338116	0.00896804	0.0155227	0.269031	0.00148174	0.0061313	0.15814	0.055736	0.115081	-0.110891	0.344557	0.667181	-0.579028	1.88463e-08	7.41557e-08	-0.848059	2.04268e-09	1.74013e-08	0.663709	2.21448e-06	1.91596e-05	0.068781	0.582644	0.638518	0.0606191	0.461961	0.645142	-0.0797777	0.340038	0.426958	-0.140397	0.232905	0.352541	-0.380542	4.65515e-05	0.000197043	-0.441161	0.000406663	0.00344553	0.559852	3.96198e-05	0.000113618	1.02362	6.90983e-11	2.37382e-10	-0.11862
YBL008W	-0.211093	0.0590114	0.112677	-0.789972	3.11982e-09	1.43852e-08	0.0465457	0.521713	0.663552	0.241525	0.00127708	0.00477515	0.19498	0.0624879	0.271285	0.323835	4.6269e-05	0.000109277	0.277289	0.0102085	0.0215155	-0.049106	0.656663	0.735949	-0.993471	4.70177e-12	2.16958e-11	-0.0246051	0.735245	0.850271	0.332361	2.18581e-05	7.53894e-05	0.356966	0.00105343	0.0039559	0.0491848	0.51487	0.600435	0.0737899	0.482437	0.650989	-0.765085	5.56289e-09	2.9464e-08	-1.22598	4.41988e-15	2.31882e-14	0.233015
YBL009W	0.11309	0.349101	0.468783	-1.89798	1.33567e-20	5.05313e-19	-0.501129	1.62827e-07	1.91094e-06	0.108623	0.170753	0.277054	0.609752	1.46732e-06	8.43156e-05	-0.348143	0.000188945	0.000406092	0.152985	0.193499	0.273927	0.250622	0.0402108	0.0742644	-1.64872	1.72609e-18	1.73206e-17	-0.0474279	0.55102	0.71884	0.699856	6.79575e-13	8.807e-12	0.747284	1.56165e-08	2.18438e-07	0.354822	4.92401e-05	0.000207558	0.40225	0.000880538	0.00629502	-1.29852	9.74486e-15	1.28755e-13	-2.19562	2.82732e-23	3.84493e-22	-0.00330648
YBL010C	-0.47973	0.0147667	0.035877	0.297641	0.118302	0.159915	-0.0745788	0.555995	0.692691	-0.095119	0.458224	0.586107	-0.0205402	0.908488	0.995252	0.39571	0.00182869	0.0033319	0.470288	0.0101706	0.0214579	-0.836789	6.70076e-05	0.000324438	0.0965868	0.604461	0.659343	0.168263	0.17186	0.332528	-0.209335	0.121388	0.177262	-0.377598	0.040848	0.0873118	0.437497	0.000615138	0.00189233	0.269234	0.129278	0.258344	-0.46389	0.0168665	0.028874	-0.398423	0.0403292	0.0544181	0.134991
YBL011W	0.118014	0.298185	0.414991	0.359003	0.00237004	0.00454103	-0.176134	0.023756	0.0625857	-0.0139487	0.851761	0.908277	0.162185	0.128746	0.407796	-0.153207	0.0476674	0.0676473	0.0229272	0.828368	0.88909	0.340319	0.00375762	0.00983147	0.0679342	0.546932	0.606474	0.0908348	0.221993	0.396983	0.475325	1.43295e-08	8.7281e-08	0.38449	0.000583036	0.00237068	-0.177306	0.0230006	0.0436847	-0.268141	0.0137082	0.0509748	-0.572281	5.18548e-06	1.72279e-05	0.486813	6.68823e-05	0.000126673	-0.0144832
YBL013W	0.351009	0.16799	0.264814	-0.453559	0.0863021	0.1204	0.47602	0.00613159	0.0202426	0.0487888	0.764988	0.845806	-0.427231	0.0763776	0.303468	-0.368161	0.0434922	0.0623761	-0.844181	0.00111893	0.00301166	0.729099	0.00573133	0.0141736	0.223741	0.381243	0.442062	0.339728	0.0468157	0.129322	0.290587	0.0798803	0.123616	-0.0491415	0.835602	0.910329	0.172847	0.30515	0.389822	-0.166881	0.488678	0.656208	0.142708	0.586295	0.658879	0.695174	0.00974686	0.0142199	0.0359248
YBL014C	-0.333385	0.00191562	0.006449	-0.305558	0.00423014	0.00772309	-0.120614	0.0824271	0.168252	0.0675614	0.318842	0.446247	0.188176	0.0539211	0.251096	0.755649	2.78035e-16	3.1833e-15	0.876263	2.42093e-12	3.40551e-11	0.0860033	0.403552	0.49879	-0.678134	2.19647e-08	6.88913e-08	-0.24411	0.000820971	0.00498678	0.363454	1.05787e-06	4.70671e-06	0.607564	5.35231e-08	6.52019e-07	0.259578	0.000342178	0.00113519	0.503688	3.19589e-06	6.53228e-05	-1.12152	5.04428e-15	6.95129e-14	-1.5698	2.15113e-20	2.04089e-19	0.133783
YBL015W	1.11193	6.91344e-07	6.26633e-06	1.64865	3.9754e-11	2.47336e-10	-0.0125245	0.925131	0.963289	0.283983	0.0255888	0.0607758	0.296508	0.111663	0.377856	-0.675666	5.75651e-06	1.57303e-05	-0.663142	0.000668885	0.00188532	0.376145	0.0664411	0.113391	1.73669	8.81282e-12	3.94118e-11	-0.248421	0.0708928	0.175247	-0.687696	8.33774e-06	3.11374e-05	-0.439275	0.0228825	0.0545721	-0.823527	1.49659e-07	1.28571e-06	-0.575106	0.00280931	0.0154855	0.749585	0.000477368	0.00112656	2.45646	1.23103e-16	7.56631e-16	-0.569663
YBL016W	0.825664	0.0379891	0.0782403	1.91615	1.7943e-06	5.62196e-06	-0.298678	0.414686	0.565475	-0.0135386	0.994667	1	0.28514	0.512049	0.790794	-0.931618	1.7238e-05	4.35672e-05	-0.63294	0.0911721	0.145298	-0.529287	0.0225604	0.0454566	-1.14589	6.06293e-06	1.4375e-05	6.25552	1.6959e-41	2.58243e-38	5.18571	1.68911e-38	1.71473e-35	-1.06981	0.000524287	0.00216357	2.56054	5.55529e-25	1.12791e-22	-3.69498	3.52541e-19	3.06761e-16	0.355199	0.591164	0.663249	3.87949	8.04014e-12	3.0723e-11	-2.11966
YBL017C	0.607144	2.51964e-05	0.000148138	-0.0937772	0.477619	0.54084	0.0215451	0.80443	0.883003	0.0539423	0.53329	0.655951	0.0323972	0.792475	0.94706	-1.28341	4.04859e-18	5.74825e-17	-1.30495	1.81637e-14	3.546e-13	0.64568	9.06816e-06	6.12352e-05	0.69218	2.60246e-06	6.4411e-06	0.282247	0.00150282	0.00820957	0.35318	9.57019e-05	0.000291606	0.0709325	0.564739	0.690451	-0.236749	0.0101694	0.0216732	-0.518996	9.58308e-05	0.00109308	0.335929	0.0133681	0.0234791	2.02831	1.49035e-20	1.43408e-19	-0.204725
YBL018C	-1.09871	2.15318e-05	0.000129339	-1.43661	1.98111e-07	7.03613e-07	0.502124	0.00121762	0.00517191	0.455866	0.00452545	0.0140995	-0.0462583	0.835902	0.969247	1.36974	1.8687e-11	1.10168e-10	0.867612	0.000399228	0.00117929	-0.817891	0.00147764	0.00439682	-2.29859	7.59156e-12	3.42013e-11	-0.139458	0.375289	0.564206	0.0950988	0.569483	0.651448	0.234557	0.30749	0.437088	-0.13382	0.498503	0.585722	0.00563843	0.978557	1	-1.13221	2.1098e-05	6.3242e-05	-1.72165	1.31043e-08	3.63969e-08	-0.123635
YBL019W	0.124939	0.412917	0.534554	1.15906	3.26023e-10	1.74961e-09	0.0689371	0.498469	0.642441	0.248249	0.0140579	0.0364835	0.179312	0.21253	0.519469	0.454486	1.02522e-05	2.68817e-05	0.385549	0.00814489	0.0176613	-0.651889	0.000147702	0.000627371	1.03697	5.91039e-09	1.98567e-08	-0.00080834	0.993748	1	-0.598325	1.99729e-06	8.40737e-06	-0.597516	0.000183496	0.000874548	0.262644	0.00788338	0.0173914	0.263452	0.0650141	0.158952	0.463316	0.00364201	0.00724477	0.996652	2.57757e-08	6.94076e-08	-0.217826
YBL020W	0.0595367	0.730403	0.803483	-0.896205	4.19807e-06	1.25039e-05	-0.213654	0.0714847	0.150773	-0.276836	0.0210682	0.0516196	-0.0631816	0.695901	0.904377	-0.610766	6.7311e-06	1.81814e-05	-0.397112	0.018024	0.0354257	0.79394	2.60406e-05	0.000145517	-0.471971	0.00842647	0.0133975	-0.0656245	0.567832	0.72983	0.605597	6.35638e-07	2.94424e-06	0.671222	0.000112718	0.000566005	-0.0385017	0.739635	0.801765	0.0271228	0.867209	0.944932	-0.195998	0.260481	0.329853	-0.0587497	0.734985	0.776547	-0.325006
YBL021C	-0.0187163	0.93028	0.956418	0.292466	0.173702	0.223257	0.154054	0.280009	0.424553	0.0983636	0.482515	0.609762	-0.0556908	0.781458	0.942877	-0.134639	0.342839	0.402979	-0.288693	0.153631	0.226303	0.140077	0.519934	0.611611	0.790106	0.000444392	0.000843939	-0.00315488	0.982473	1	0.0999479	0.488901	0.575328	0.103103	0.612766	0.731254	0.205792	0.135454	0.196862	0.208947	0.296006	0.465644	0.064666	0.762435	0.818036	1.00762	1.51712e-05	3.07105e-05	0.0719211
YBL022C	0.423232	0.00858037	0.0228422	-0.496736	0.00238116	0.00455803	-0.121875	0.245419	0.384378	-0.177431	0.0936207	0.17359	-0.0555568	0.70264	0.908188	-0.204203	0.0579213	0.08101	-0.0823289	0.574065	0.66806	-0.178771	0.253571	0.340724	-0.66787	7.59147e-05	0.000159118	0.206972	0.0438985	0.123447	-0.450589	0.000100585	0.000305416	-0.65756	3.4942e-05	0.000199842	-0.0464915	0.655726	0.730036	-0.253463	0.0870872	0.197156	0.718528	2.4151e-05	7.1723e-05	-0.385952	0.0160345	0.0227554	0.239573
YBL023C	-0.134203	0.208235	0.313562	-0.555451	3.03922e-06	9.25131e-06	-0.274617	0.000327793	0.00168204	-0.113095	0.113582	0.202171	0.161522	0.107159	0.369595	-0.271834	0.000440667	0.000888188	0.00278285	0.9779	1	0.464736	4.61638e-05	0.00023609	-0.5756	1.30327e-06	3.35087e-06	0.0629589	0.363878	0.552163	0.82342	9.29216e-18	3.10981e-16	0.760461	3.06394e-10	7.12988e-09	0.0455926	0.51828	0.603834	-0.0173663	0.860997	0.941025	-0.442158	9.70258e-05	0.000259204	-0.635962	1.74891e-07	4.31105e-07	0.204891
YBL024W	-0.605055	2.62017e-08	3.78186e-07	-1.95274	1.48194e-26	2.82079e-24	-0.17858	0.00576956	0.0192456	-0.0258647	0.674546	0.77405	0.152715	0.0827275	0.316618	0.614147	2.8327e-14	2.52251e-13	0.792727	2.82853e-12	3.88906e-11	0.0728984	0.432696	0.526943	-3.09197	3.64919e-35	4.44544e-32	-0.176814	0.00618841	0.0268856	0.653855	8.36215e-16	1.90764e-14	0.830669	4.13047e-13	2.46654e-11	-0.523317	2.03669e-10	3.57507e-09	-0.346502	0.000255823	0.00239357	-1.35209	6.89624e-20	2.5929e-18	-3.45682	3.20148e-37	6.50007e-34	0.274004
YBL025W	-0.435478	0.0264155	0.0583381	0.19158	0.312186	0.37336	-0.0419558	0.740337	0.837243	-0.0832116	0.516527	0.639594	-0.0412558	0.817926	0.959736	-0.0539683	0.666004	0.713938	-0.0120125	0.946013	0.982467	-0.687839	0.000744174	0.00247692	0.195164	0.29293	0.351297	0.263391	0.0328269	0.0996258	-0.0302257	0.819031	0.870784	-0.293617	0.107795	0.191591	0.254963	0.0386596	0.0679976	-0.00842854	0.961214	1	-0.674231	0.000730697	0.00165823	0.0921126	0.621824	0.670953	0.290204
YBL026W	-0.88648	0.0226894	0.051572	-0.189186	0.613749	0.668066	-0.00380917	0.987753	1	0.204327	0.411425	0.540666	0.208136	0.556471	0.822952	1.04722	3.28733e-05	7.94569e-05	1.05103	0.00444232	0.0103197	-1.25978	0.00184191	0.00531961	-0.793231	0.0391416	0.0560836	0.180215	0.458005	0.641018	0.0150483	0.953449	0.97818	-0.165166	0.643842	0.757366	0.627203	0.01182	0.0245467	0.446989	0.209468	0.36236	-0.460894	0.227336	0.292749	-1.78643	4.64213e-05	8.9592e-05	-0.449018
YBL027W	-1.18458	3.91238e-07	3.86855e-06	-0.741848	0.000585864	0.00124729	0.0128706	0.923351	0.962048	0.180493	0.174468	0.281208	0.167622	0.378339	0.691631	0.947811	3.33115e-10	1.65228e-09	0.934941	9.33753e-06	3.9469e-05	-0.694656	0.00118911	0.0036617	-1.57285	4.88118e-10	1.82737e-09	-0.270453	0.0535161	0.142468	0.38709	0.00400961	0.00879775	0.657543	0.00104113	0.00391695	-0.166513	0.227745	0.30528	0.103939	0.585256	0.740505	-1.15619	6.54359e-07	2.50044e-06	-1.72891	3.59789e-11	1.27932e-10	-0.335961
YBL028C	-1.81434	1.00466e-09	2.13966e-08	-1.41417	3.07295e-07	1.06469e-06	-0.0934764	0.550567	0.687757	-0.0576516	0.725088	0.813953	0.0358247	0.873539	0.981016	3.34362	4.39716e-27	2.07621e-25	3.4371	5.72858e-19	2.90773e-17	-1.34325	9.57514e-07	9.71726e-06	-4.34642	1.26164e-20	1.65975e-19	-0.0783194	0.61519	0.765617	0.428595	0.00907786	0.0182607	0.506914	0.0280088	0.0638719	0.426526	0.0655556	0.106593	0.504846	0.0718969	0.170796	-2.17168	9.68006e-12	7.81072e-11	-5.6678	9.1889e-23	1.17091e-21	-0.213153
YBL029C-A	-0.0697147	0.758085	0.82529	2.40352	5.55497e-15	6.67363e-14	-0.334842	0.0330475	0.080896	-0.828202	1.85563e-06	1.51714e-05	-0.493359	0.0228124	0.151959	0.0064318	0.962083	0.972138	0.341274	0.0970414	0.153169	-0.635357	0.00447024	0.0114117	1.54017	1.12559e-09	4.04005e-09	1.03695	1.02644e-10	2.64918e-09	-0.0220557	0.879574	0.918156	-1.059	2.74657e-06	2.11497e-05	0.514876	0.000191911	0.000679217	-0.52207	0.00933342	0.0385685	0.429888	0.0482673	0.0743165	2.10534	1.98806e-13	8.85827e-13	0.324606
YBL029W	-1.33429	6.97827e-05	0.000361434	2.71762	3.03715e-13	2.7447e-12	-0.42603	0.0337753	0.0823891	-0.449858	0.0453927	0.0976295	-0.0238275	0.934479	1	2.36563	1.00436e-21	2.27419e-20	2.79166	1.72084e-14	3.39212e-13	-0.260494	0.386431	0.480848	0.557428	0.0528099	0.073946	-0.558517	0.00598089	0.026077	0.491448	0.019977	0.0366837	1.04997	0.000485965	0.00202325	0.0729525	0.690818	0.7609	0.63147	0.0210384	0.0693828	-1.9612	1.02235e-08	5.21536e-08	-1.44068	5.61998e-06	1.18776e-05	0.724425
YBL030C	0.465745	0.0595353	0.11357	-1.14777	2.08088e-05	5.55661e-05	-1.07342	1.50703e-07	1.79284e-06	-1.11647	6.56458e-08	7.70422e-07	-0.043054	0.849464	0.974966	-1.63185	9.6092e-12	5.85882e-11	-0.558432	0.0175626	0.0346906	0.974222	0.000194563	0.000787029	-0.542701	0.0291338	0.0427395	-0.492353	0.00481453	0.0219173	-0.0269302	0.866768	0.908376	0.465423	0.0441775	0.0930125	-0.445717	0.0103006	0.0218915	0.046636	0.83745	0.925923	0.293582	0.228566	0.294114	-0.424661	0.0847107	0.108626	-0.274069
YBL031W	-0.352078	0.046722	0.0932144	-0.384649	0.0310165	0.0480472	0.0972699	0.395046	0.54628	0.632469	4.63926e-07	4.41527e-06	0.535199	0.00177869	0.0269503	0.559097	7.35304e-06	1.97301e-05	0.461827	0.00669716	0.0148877	-0.871496	9.92166e-06	6.59747e-05	-0.548195	0.0026756	0.00457142	0.0549799	0.62888	0.774465	0.0707611	0.560139	0.643373	0.0157812	0.92437	0.974444	0.35326	0.00331004	0.00820905	0.29828	0.0737986	0.174025	-1.47388	5.26566e-11	3.84109e-10	-0.961434	1.51911e-06	3.40681e-06	0.183478
YBL032W	-0.101987	0.501402	0.615486	-1.14524	8.27671e-10	4.17493e-09	0.267767	0.00808668	0.0255264	0.421593	5.29643e-05	0.000300198	0.153827	0.280373	0.60309	0.0760187	0.453313	0.514081	-0.191748	0.183315	0.261518	0.187436	0.219864	0.303121	-0.916064	1.8614e-07	5.26605e-07	0.0429102	0.66754	0.803237	0.486159	4.96019e-06	1.94543e-05	0.443249	0.00282064	0.00915318	0.0803429	0.428202	0.517495	0.0374327	0.793325	0.896003	-0.727974	1.45861e-05	4.46005e-05	-0.811846	2.31542e-06	5.11728e-06	-0.164317
YBL033C	-0.351411	0.0150303	0.0364304	1.41918	3.99124e-14	4.12045e-13	-0.385902	0.000161167	0.000905598	-0.649096	1.44695e-08	1.89128e-07	-0.263194	0.0488044	0.238195	-0.70069	9.77951e-10	4.5471e-09	-0.314788	0.0172721	0.0342016	-0.0393288	0.774061	0.839681	1.49719	3.15373e-15	2.09025e-14	0.296237	0.00136007	0.00760016	0.345125	0.000274616	0.000769052	0.0488881	0.703369	0.805759	0.0594598	0.499483	0.586533	-0.236777	0.065047	0.158952	-0.143469	0.292361	0.363943	1.64016	1.07486e-16	6.69423e-16	0.52391
YBL034C	0.350047	0.0390638	0.0800598	0.202372	0.227426	0.28334	-0.180537	0.11191	0.213816	0.165841	0.127694	0.221717	0.346377	0.0294924	0.174427	0.115385	0.293664	0.351071	0.295921	0.0625013	0.104673	0.430191	0.0116006	0.0256849	-0.137127	0.408124	0.469176	0.286499	0.00923766	0.0374611	0.71302	5.11273e-09	3.37396e-08	0.426521	0.00774927	0.0218849	0.242921	0.0277933	0.05144	-0.0435774	0.778896	0.885618	-0.37664	0.0273544	0.0446331	-0.195591	0.244625	0.289829	-0.0500589
YBL035C	0.0757727	0.509664	0.623616	-1.12482	4.181e-13	3.68545e-12	-0.190823	0.0164899	0.0459258	0.0297719	0.693202	0.790395	0.220595	0.0438914	0.222843	-0.0425712	0.592831	0.648282	0.148252	0.181147	0.258884	0.345217	0.00379651	0.00991193	-1.21656	2.43682e-14	1.46377e-13	-0.0473885	0.533414	0.706462	0.442651	1.31682e-07	6.87294e-07	0.49004	2.79221e-05	0.000164641	0.00912849	0.90786	0.941239	0.056517	0.605794	0.756557	-0.905116	1.92352e-10	1.27905e-09	-1.36655	3.96101e-16	2.30875e-15	0.229756
YBL036C	-0.490751	0.00280431	0.00888252	-0.733538	2.1798e-05	5.80802e-05	0.322662	0.00220476	0.00857002	0.394248	0.000236446	0.00111712	0.071586	0.626411	0.869127	0.0315343	0.763474	0.80186	-0.291128	0.0529487	0.0909761	-0.485237	0.0033712	0.00895897	-0.160392	0.31062	0.370287	-0.141764	0.18214	0.345996	-0.0646641	0.543109	0.627361	0.0770996	0.60327	0.722954	0.140255	0.179475	0.250557	0.282018	0.0606278	0.151346	-0.516218	0.00181819	0.00384134	-0.680865	7.36626e-05	0.000138738	-0.046036
YBL037W	0.28304	0.00801169	0.0215682	-0.630445	1.5582e-07	5.60272e-07	-0.139767	0.0481173	0.109523	-0.157617	0.0253307	0.06034	-0.0178501	0.853275	0.976326	-1.27561	1.64994e-22	4.13572e-21	-1.13584	4.45053e-16	1.22557e-14	0.467113	3.0668e-05	0.000166636	0.155296	0.134381	0.173412	0.133761	0.0506804	0.137258	0.299984	3.12731e-05	0.000105118	0.166223	0.08816	0.163365	-0.216342	0.00286415	0.00725386	-0.350103	0.000604328	0.00468912	0.292329	0.00600254	0.011429	0.663071	3.28401e-08	8.74635e-08	0.119229
YBL038W	-0.0425888	0.822727	0.875783	0.619637	0.00177229	0.00348451	-0.753451	6.1797e-07	6.33679e-06	-0.505567	0.000270018	0.00125282	0.247884	0.166456	0.460646	0.167283	0.175092	0.221631	0.920734	3.23838e-06	1.51265e-05	-0.755429	0.000224597	0.000887174	-0.0423892	0.820103	0.853742	-0.215324	0.0901892	0.209673	-0.680281	5.4268e-06	2.10942e-05	-0.464957	0.0114547	0.0305207	0.0433843	0.726444	0.792118	0.258708	0.143637	0.278273	0.180672	0.329255	0.403195	-0.566428	0.00378609	0.00581616	0.110083
YBL039C	-1.00345	4.32143e-05	0.000236495	-1.52019	1.59775e-08	6.6886e-08	-0.203938	0.180148	0.30757	0.127479	0.385762	0.51449	0.331417	0.118152	0.389055	3.55117	8.04499e-34	1.28953e-31	3.75511	5.64858e-22	8.00128e-20	0.0825785	0.712057	0.786392	-4.95644	1.07837e-24	3.05506e-23	-0.24885	0.10473	0.234191	1.1686	5.55668e-12	6.17623e-11	1.41745	1.46024e-08	2.05887e-07	0.0700158	0.667501	0.740438	0.318866	0.153421	0.291459	-2.48941	1.35685e-14	1.75469e-13	-6.60992	1.802e-28	5.98613e-27	-0.0224242
YBL039W-B	-0.153697	0.763405	0.829303	2.05683	6.72193e-05	0.000165094	0.573399	0.0985887	0.194212	0.189114	0.573807	0.688545	-0.384284	0.432107	0.730898	0.732107	0.0103081	0.0166322	0.158708	0.733767	0.809963	-1.50133	0.0244816	0.0487312	2.29239	1.63976e-05	3.70191e-05	0.178672	0.613465	0.764534	-1.55325	0.00177464	0.00424062	-1.73192	0.00516184	0.0153594	0.572941	0.0443203	0.0764528	0.394269	0.394478	0.569511	1.19239	0.027327	0.0446005	2.14876	0.000108615	0.000201024	-0.268267
YBL040C	0.13982	0.413137	0.534725	0.438949	0.0124445	0.0209477	-0.108503	0.343942	0.495729	-0.0529149	0.639531	0.746169	0.055588	0.727257	0.916189	-1.07632	8.76952e-12	5.37376e-11	-0.967815	1.50849e-07	9.16075e-07	0.187306	0.272215	0.360448	1.16082	8.6122e-09	2.83704e-08	0.28774	0.0106643	0.0420975	0.390814	0.000663321	0.00173701	0.103074	0.516931	0.647631	0.0417953	0.706973	0.774352	-0.245945	0.124264	0.25123	0.0553453	0.745302	0.803527	1.77564	3.74583e-14	1.77555e-13	-0.164261
YBL041W	-0.0977473	0.456955	0.575778	-0.0387887	0.767443	0.807758	0.0839533	0.331948	0.482093	-0.174174	0.0520056	0.10878	-0.258127	0.0393025	0.209073	-0.336735	0.000418424	0.000845594	-0.420688	0.00117521	0.00314647	-0.349138	0.0102402	0.0231784	0.240051	0.0710291	0.0970912	0.061917	0.473266	0.654258	-0.4476	8.26003e-06	3.08662e-05	-0.509517	0.000121069	0.000602477	-0.0799318	0.363594	0.452616	-0.141849	0.250945	0.412997	0.558439	7.94861e-05	0.000216525	0.409998	0.00277774	0.0043483	0.0209578
YBL042C	0.690297	0.00178537	0.00611217	-1.69233	2.83816e-10	1.53528e-09	-0.19287	0.177768	0.304495	-0.219718	0.123882	0.216767	-0.0268478	0.891267	0.988994	2.36043	1.15698e-23	3.33989e-22	2.5533	1.32931e-16	4.0893e-15	1.60699	7.35704e-10	2.53925e-08	-4.2956	2.04416e-22	3.65131e-21	-0.765416	4.35311e-06	5.13852e-05	0.124434	0.36459	0.453208	0.889849	3.5971e-05	0.000205342	-0.815395	9.66766e-05	0.000375547	-0.0499794	0.831202	0.921021	0.336572	0.112811	0.158143	-4.61089	6.80593e-24	1.00375e-22	0.09102
YBL043W	-1.58384	0.00379344	0.0114669	2.17873	1.1337e-06	3.65556e-06	0.342718	0.269584	0.412141	-3.00259	1.77789e-11	4.29726e-10	-3.34531	5.2385e-09	8.6237e-07	-0.0182847	0.93664	0.951798	-0.361002	0.346402	0.442149	1.31045	0.00458715	0.0116807	2.75268	9.96583e-09	3.26179e-08	-0.139158	0.671979	0.806266	-0.590181	0.0377876	0.0647256	-0.451023	0.298921	0.427803	0.0737888	0.743414	0.805288	0.212947	0.593122	0.747627	1.95256	1.12612e-06	4.13205e-06	1.30563	0.000705381	0.00118654	1.37608
YBL044W	-0.32835	0.573259	0.677478	0.547709	0.319748	0.381431	1.04473	0.0134823	0.0388323	-0.543211	0.175863	0.283006	-1.58794	0.00683539	0.067919	0.686218	0.0586954	0.0819609	-0.358513	0.503807	0.600879	0.913741	0.232327	0.317644	1.56908	0.0237119	0.0353993	-0.632251	0.240648	0.419396	-0.978101	0.0374013	0.0641224	-0.345851	0.647628	0.760883	0.0306063	0.908325	0.94156	0.662857	0.314875	0.486526	1.28017	0.00471141	0.00915965	1.10907	0.0147298	0.0209869	2.73612
YBL045C	0.48967	7.05982e-06	4.84796e-05	0.514654	2.90333e-06	8.87315e-06	-1.24223	5.07335e-23	5.6185e-21	-1.21168	1.1943e-22	1.77427e-20	0.0305507	0.739889	0.920396	-1.18332	3.45679e-22	8.30522e-21	0.0589048	0.523835	0.620513	0.536464	1.19183e-06	1.17848e-05	0.777479	1.50723e-10	5.9808e-10	-0.0362078	0.578295	0.739689	0.0411374	0.524557	0.610096	0.0773452	0.400213	0.534582	0.285521	3.37076e-05	0.000148886	0.321729	0.000903114	0.00641875	0.487987	6.78716e-06	2.20719e-05	0.359961	0.000535726	0.00091378	0.120413
YBL046W	-0.390306	0.0653797	0.122758	0.260004	0.211867	0.265586	0.124788	0.361747	0.513614	0.227569	0.098601	0.180734	0.102781	0.598904	0.852119	0.346189	0.011774	0.0187618	0.2214	0.257313	0.347207	-0.599336	0.00619566	0.015083	0.192705	0.351477	0.411305	0.173361	0.201898	0.372655	0.067112	0.635554	0.710827	-0.106249	0.590621	0.712794	0.327462	0.0170571	0.0339194	0.154101	0.427549	0.600051	-0.752115	0.00069557	0.0015856	-0.215321	0.30364	0.351811	0.212142
YBL047C	0.934701	4.8964e-08	6.42758e-07	-0.466631	0.00238257	0.00455929	-0.16644	0.09537	0.189526	-0.111521	0.256656	0.379779	0.0549194	0.688406	0.902125	-1.12376	2.19143e-14	1.98927e-13	-0.957318	5.64202e-09	4.34457e-08	0.888393	1.49905e-07	2.17398e-06	-0.09667	0.509565	0.569707	0.24226	0.0128285	0.0488366	0.250872	0.0100039	0.0198611	0.00861222	0.949799	0.993855	-0.345098	0.00111039	0.0031575	-0.587357	7.66052e-05	0.000925661	0.753537	4.02571e-06	1.36074e-05	1.2163	4.98455e-11	1.73689e-10	-0.177137
YBL048W	-1.10037	0.171949	0.269773	1.56003	0.0170063	0.0279282	2.52824	9.38313e-05	0.00056032	-0.544807	0.359919	0.48793	-3.07304	0.000342838	0.00822136	0.207292	0.571954	0.628953	-2.32094	0.00125683	0.00333422	0.963733	0.292848	0.382082	3.70345	2.87171e-06	7.06444e-06	1.08265	0.106915	0.237845	0.0737071	0.873005	0.913706	-1.00894	0.194612	0.306642	0.905123	0.0106427	0.0224697	-0.177522	0.506655	0.672339	3.08485	0.00227731	0.00472609	3.70434	0.000205157	0.000367533	-0.221428
YBL049W	1.87351	0.000312248	0.00134887	3.07881	1.74296e-08	7.25658e-08	0.576569	0.159972	0.282269	-0.122862	0.657615	0.761074	-0.699431	0.154514	0.445572	-0.0919853	0.710842	0.753915	-0.668554	0.160757	0.23442	0.893785	0.0432515	0.0790315	3.04167	5.54537e-10	2.06586e-09	1.7432	1.80267e-06	2.34617e-05	0.0640435	0.809211	0.863055	-1.67916	0.000242186	0.00110997	1.03752	1.38321e-05	6.77261e-05	-0.705688	0.0713341	0.170057	3.5995	8.64973e-09	4.46866e-08	4.81889	6.23026e-13	2.63166e-12	-0.535532
YBL050W	-0.0645062	0.603239	0.703141	0.0547314	0.659238	0.710568	0.359587	3.45535e-05	0.00023179	-0.0732699	0.37556	0.503752	-0.432857	0.000453301	0.0101212	-0.438198	3.95317e-06	1.102e-05	-0.797785	7.94012e-09	5.93415e-08	0.0464518	0.710415	0.785325	1.09341	6.29091e-12	2.86382e-11	0.0654174	0.425874	0.61136	-0.256482	0.00369385	0.00819644	-0.321899	0.00785108	0.0221291	0.306311	0.000296207	0.00100011	0.240893	0.0418001	0.115729	0.745175	1.85874e-07	7.76514e-07	1.04388	3.16539e-11	1.13481e-10	-0.142539
YBL051C	-0.0895266	0.597338	0.698509	-0.593144	0.00094376	0.00193095	0.368952	0.00118857	0.0050733	0.24592	0.0279929	0.065453	-0.123032	0.438694	0.735751	-0.264641	0.0254072	0.0380608	-0.633592	0.000204262	0.000643308	0.278501	0.104801	0.164395	-0.0485658	0.774443	0.812831	0.0691161	0.535337	0.708394	0.314112	0.00542634	0.0114901	0.244996	0.126609	0.217494	-0.0198977	0.860029	0.905365	-0.0890138	0.575829	0.732406	-0.460871	0.00870139	0.0159419	-0.123189	0.468606	0.521806	0.13597
YBL052C	-0.537728	0.010877	0.0275705	-1.57782	7.85848e-10	3.97558e-09	0.314241	0.0197086	0.0536154	0.746338	3.06909e-07	3.05768e-06	0.432097	0.027759	0.168673	0.528666	0.000309674	0.0006407	0.214426	0.276686	0.368693	-0.761035	0.000600634	0.00207066	-1.18955	6.17152e-07	1.65161e-06	-0.112865	0.410645	0.598526	0.0959252	0.492652	0.578847	0.20879	0.287316	0.414667	0.489835	0.000783652	0.00234096	0.6027	0.00336882	0.0178621	-1.18788	5.29137e-07	2.05231e-06	-2.07816	5.32066e-13	2.27266e-12	0.126334
YBL054W	-1.41152	9.28299e-12	3.34572e-10	-1.81807	2.82803e-15	3.53706e-14	-0.228601	0.037074	0.0889746	-0.507635	3.04006e-05	0.000184616	-0.279033	0.0671014	0.282663	2.08129	5.3821e-27	2.42833e-25	2.30989	4.96535e-20	3.60047e-18	0.107354	0.499254	0.591281	-4.23114	1.01674e-28	8.70863e-27	-0.0185651	0.859557	0.934592	1.22127	5.0021e-18	1.76114e-16	1.23984	4.13761e-11	1.25384e-09	-0.121749	0.343871	0.431592	-0.103184	0.533315	0.696638	-2.10805	1.09184e-17	2.51909e-16	-4.57504	8.50642e-30	4.14501e-28	0.200635
YBL055C	-0.516346	0.00754814	0.0204461	-0.527784	0.00653208	0.011566	0.111119	0.363706	0.515401	-0.0478401	0.700427	0.796248	-0.158959	0.364227	0.680523	1.30469	1.96914e-15	2.06438e-14	1.19357	1.42868e-08	1.02983e-07	0.0269421	0.884504	0.924419	-1.4508	5.64876e-10	2.10309e-09	0.179702	0.139466	0.287572	0.564031	1.39075e-05	4.99767e-05	0.384329	0.0307857	0.0688383	0.450258	0.000913764	0.00266814	0.270557	0.136532	0.268437	-0.473096	0.0138032	0.0241595	-1.27621	1.88988e-08	5.17359e-08	0.0690983
YBL056W	0.0445202	0.698571	0.778163	-0.338968	0.0046738	0.00848528	0.0849194	0.263555	0.405382	0.0239669	0.751796	0.834898	-0.0609526	0.57129	0.833593	-0.502105	6.41194e-08	2.3584e-07	-0.587024	1.37214e-06	6.86783e-06	0.0295421	0.79773	0.859844	0.166728	0.151055	0.192888	-0.0953114	0.217732	0.391788	-0.171242	0.030891	0.0540526	-0.0759306	0.482162	0.612993	-0.176639	0.0262929	0.0489905	-0.0813273	0.451834	0.621105	0.223047	0.0564337	0.0855921	0.228235	0.0514869	0.0683387	-0.00201078
YBL057C	-0.366042	0.00191638	0.006449	-1.24765	5.50827e-15	6.63061e-14	0.0445159	0.548548	0.686312	-0.00502163	0.946295	0.970514	-0.0495375	0.638271	0.8764	-0.411721	3.62115e-06	1.02066e-05	-0.456236	8.47626e-05	0.00029005	-0.27462	0.0181838	0.0378528	-0.79051	5.2696e-09	1.77528e-08	-0.0243064	0.74359	0.856021	0.0175777	0.81572	0.868173	0.0418841	0.692427	0.797726	-0.0234047	0.760356	0.820576	0.000901667	0.99325	1	-0.323493	0.00580123	0.0110769	-0.28475	0.0149777	0.0213202	-0.184284
YBL058W	0.361382	0.00466567	0.0136628	-0.417822	0.00127644	0.00255497	0.374717	1.40013e-05	0.000102502	0.214646	0.00890808	0.0250157	-0.160071	0.167358	0.462303	-0.254046	0.0036475	0.00633684	-0.628763	1.35118e-06	6.7737e-06	-0.360487	0.00510551	0.0128133	0.202814	0.103994	0.137553	-0.0560286	0.495044	0.671711	-0.937969	1.51132e-14	2.6838e-13	-0.88194	4.95468e-10	1.06639e-08	-0.0641557	0.437294	0.526708	-0.00812707	0.943912	0.993874	0.934911	5.26251e-10	3.26748e-09	0.392587	0.00231709	0.00366963	0.144155
YBL059C-A	-0.652601	0.00300527	0.00941619	0.376885	0.071626	0.102028	-0.159148	0.256085	0.396079	0.191982	0.172241	0.278725	0.351131	0.0794865	0.311152	0.503092	0.000323105	0.00066713	0.66224	0.00119123	0.00317957	-1.45782	1.39401e-08	3.08761e-07	0.0680705	0.737305	0.778728	0.205372	0.125216	0.26621	-0.248717	0.108668	0.161557	-0.454088	0.0285343	0.0647551	0.558797	7.47075e-05	0.000299963	0.353426	0.0691386	0.166189	-0.593984	0.00593742	0.0113157	-0.184033	0.37773	0.429325	-0.0283025
YBL059W	-0.201561	0.430123	0.552135	0.175294	0.489451	0.551878	-0.0834432	0.624091	0.744777	0.314533	0.0618366	0.124759	0.397977	0.10047	0.35538	0.495112	0.00356728	0.00620808	0.578555	0.0183757	0.0359892	-0.898921	0.00118607	0.00365421	0.186721	0.453694	0.515665	0.121101	0.461101	0.644166	-0.178283	0.332367	0.419401	-0.299383	0.226066	0.344931	0.711083	4.02391e-05	0.000173704	0.589982	0.0147823	0.0539803	-0.338896	0.189712	0.249414	0.337511	0.188231	0.227258	-0.160834
YBL060W	-0.112549	0.451581	0.571609	-0.683322	3.50734e-05	9.01782e-05	0.0394926	0.689375	0.796771	0.0290363	0.767536	0.847024	-0.0104564	0.940297	1	0.0942009	0.355349	0.416237	0.0547083	0.700784	0.779488	-0.318441	0.0371534	0.0694816	-0.275382	0.0676141	0.0927527	0.279886	0.00485058	0.0220649	0.0635374	0.524718	0.610168	-0.216348	0.126619	0.217494	0.742534	1.80475e-10	3.22367e-09	0.462648	0.00163123	0.010118	-0.0477615	0.745482	0.803527	-1.1182	1.25151e-09	3.84414e-09	0.42071
YBL061C	-0.246491	0.0287322	0.0623317	-0.410546	0.000464048	0.00100054	0.114585	0.116372	0.22061	-0.0807501	0.273699	0.398351	-0.195335	0.0622863	0.270871	0.513871	1.40105e-09	6.40193e-09	0.399286	0.000303057	0.000916772	0.256923	0.0231279	0.0465231	-0.715935	3.39958e-08	1.04264e-07	-0.104689	0.1587	0.313947	0.20339	0.00621037	0.0129732	0.308079	0.00413579	0.0127008	-0.0107923	0.884489	0.925326	0.0938968	0.368449	0.543133	0.0594519	0.588983	0.661289	-1.00299	3.34116e-12	1.31892e-11	0.0818124
YBL063W	0.0900857	0.674062	0.759895	-0.034597	0.872073	0.896355	0.4053	0.0047221	0.0163052	0.660154	8.00563e-06	5.6509e-05	0.254854	0.20816	0.513529	0.310222	0.0297195	0.0439372	-0.0950783	0.638104	0.724184	-0.053137	0.807201	0.867595	0.386987	0.0763259	0.103749	0.083227	0.558571	0.723741	0.194858	0.177089	0.244592	0.111631	0.584457	0.707066	0.409733	0.00433512	0.0103998	0.326506	0.110752	0.232137	-0.486393	0.0293314	0.0474901	0.139089	0.522121	0.575401	0.0604205
YBL064C	2.39471	2.59405e-19	4.51439e-17	1.68939	9.52329e-14	9.35586e-13	0.180642	0.111668	0.213419	-0.442108	0.000183736	0.000891742	-0.62275	0.000187878	0.0049755	-1.58616	6.78246e-18	9.36779e-17	-1.76681	1.94385e-15	4.57142e-14	2.56461	3.66078e-20	2.02707e-17	3.4277	2.68745e-25	8.2673e-24	-0.52658	5.38144e-05	0.000477819	-0.979427	2.72727e-11	2.688e-10	-0.452847	0.00593699	0.017344	-0.55508	7.10584e-06	3.79664e-05	-0.0284999	0.85794	0.939708	3.93982	8.62671e-28	2.76554e-25	4.33896	1.88701e-29	8.03762e-28	-0.311781
YBL065W	3.51081	0.0462759	0.0924153	4.58824	0.00546594	0.00981527	-1.82469	0.999655	1	-1.06153	0.129041	0.223356	0.763159	0.999643	1	-0.28982	0.651257	0.702214	1.53487	0.999618	1	0.0774731	0.929764	0.957421	-0.904658	0.345583	0.405605	2.74819	0.000314127	0.00222166	0.078005	0.858063	0.901736	-2.67018	0.00310266	0.00992557	-1.20984	0.0821179	0.129179	-3.95803	0.000118388	0.00128768	3.54316	0.00308894	0.00623417	3.59801	0.003358	0.0051939	-0.0603484
YBL066C	0.346904	0.0137974	0.0338326	0.759721	8.82584e-07	2.89178e-06	-0.381327	0.000154805	0.000876318	-0.618044	2.4086e-08	3.01868e-07	-0.236717	0.068314	0.285587	0.372138	7.63233e-05	0.000174572	0.753465	2.74352e-07	1.56788e-06	0.859709	5.13344e-08	9.01088e-07	-0.290732	0.0366622	0.0527919	0.0459561	0.607747	0.760933	0.322044	0.000459201	0.00123761	0.276088	0.0328524	0.0727651	-0.251032	0.0088657	0.0192174	-0.296989	0.0234107	0.0749708	0.284968	0.0387857	0.0610765	-0.250302	0.0707397	0.0917733	0.198278
YBL067C	-0.316274	0.000593995	0.00234784	-1.05962	9.69169e-17	1.62922e-15	-0.0156411	0.785817	0.868993	-0.0211307	0.713887	0.805387	-0.00548963	0.946146	1	0.0508047	0.386603	0.44734	0.0664458	0.420078	0.517744	-0.111676	0.204583	0.285022	-1.05568	1.29823e-16	1.00861e-15	-0.319089	1.55336e-06	2.05239e-05	-0.11998	0.0446865	0.0748379	0.199109	0.0176971	0.0440068	-0.248708	0.000124519	0.000467597	0.0703809	0.395136	0.570191	-0.409758	1.73716e-05	5.25897e-05	-0.964848	3.50645e-15	1.8572e-14	-0.0898149
YBL068W	-0.889329	1.12865e-06	9.62834e-06	-0.797696	8.40077e-06	2.38662e-05	-0.135674	0.210017	0.345344	-0.227434	0.0416268	0.0909757	-0.0917598	0.543804	0.816846	1.19912	9.61939e-17	1.16949e-15	1.33479	9.42812e-12	1.1865e-10	-0.0301184	0.851428	0.902235	-1.71583	3.43396e-14	2.02874e-13	-0.234759	0.0337312	0.10146	0.532693	2.90254e-06	1.18257e-05	0.767451	4.72169e-06	3.37556e-05	0.181902	0.105294	0.159262	0.41666	0.00909962	0.038041	-1.07564	1.75193e-08	8.67564e-08	-2.87929	4.7923e-22	5.60267e-21	0.00742809
YBL068W-A	-0.805845	0.497238	0.61173	-1.37691	0.265941	0.324749	0.877865	0.250745	0.39101	-0.0973695	0.907429	0.946754	-0.975234	0.388476	0.701515	0.871899	0.378892	0.440426	-0.00596544	0.833153	0.892554	1.22328	0.282177	0.371299	-0.452186	0.710469	0.753914	0.332119	0.669597	0.804283	1.38601	0.052482	0.0860943	1.05389	0.335526	0.466276	1.25088	0.206705	0.282043	0.918761	0.445728	0.616609	2.18606	0.142794	0.19423	1.32563	0.41452	0.466268	-1.999
YBL069W	0.443202	0.00049122	0.00200001	-0.628851	3.44486e-06	1.04236e-05	-0.0512039	0.523314	0.664895	0.148358	0.0601567	0.12222	0.199562	0.0791978	0.31062	0.459559	3.28838e-07	1.09451e-06	0.510763	3.95774e-05	0.000146367	0.806689	1.08458e-08	2.53331e-07	-1.36223	2.40038e-15	1.61555e-14	0.174929	0.0281446	0.0887311	0.737978	7.43706e-14	1.14681e-12	0.563049	5.40724e-06	3.79005e-05	-0.0476842	0.567989	0.650061	-0.222614	0.0565542	0.14359	-0.0430903	0.718867	0.779934	-1.34824	5.27778e-15	2.7476e-14	0.0947877
YBL070C	0.597656	0.524308	0.637437	-0.361029	0.732965	0.776298	-0.178884	0.800234	0.880301	-0.462129	0.416805	0.54644	-0.283244	0.759449	0.930433	1.07051	0.112315	0.148654	1.24939	0.134976	0.202947	0.974259	0.403765	0.49885	-3.2939	0.0766487	0.104118	-1.11781	0.143516	0.293808	-1.02445	0.135363	0.194686	0.0933585	0.901411	0.957988	-2.80129	1	1	-1.68348	1	1	-0.369067	0.726743	0.786809	0.00526014	0.995912	1	-0.252367
YBL071W-A	-0.558434	0.0177258	0.0418157	-1.91008	2.10855e-10	1.15913e-09	-0.303466	0.0531674	0.118818	-0.135079	0.380618	0.509206	0.168388	0.432713	0.731313	1.48258	9.84263e-12	5.99405e-11	1.78605	5.64073e-10	5.32677e-09	-0.263409	0.252842	0.340044	-3.56138	5.7767e-18	5.42992e-17	-0.302358	0.0521824	0.140019	0.161055	0.291045	0.375663	0.463412	0.0343428	0.0756263	-0.167615	0.439356	0.528773	0.134743	0.610167	0.760027	-1.11226	1.11408e-05	3.49968e-05	-4.06042	1.29915e-19	1.10411e-18	0.0144944
YBL072C	-0.945754	3.74092e-05	0.000208472	-0.997417	1.64448e-05	4.46766e-05	-0.00254527	0.985319	0.998548	0.117293	0.392803	0.521597	0.119839	0.540908	0.814799	0.277524	0.0444043	0.0634898	0.280069	0.157583	0.230786	-0.415983	0.0512603	0.0910282	-1.63444	4.25098e-10	1.60326e-09	-0.257973	0.0733587	0.179955	0.391636	0.00469217	0.0101276	0.649609	0.00162513	0.00575503	-0.614932	0.000109373	0.0004182	-0.356958	0.0735263	0.173585	-0.968875	2.60265e-05	7.68095e-05	-1.0682	5.21876e-06	1.10941e-05	-0.200067
YBL074C	0.153328	0.301996	0.419298	-0.14485	0.335368	0.397495	0.209342	0.0366678	0.0882043	-0.0319808	0.741542	0.827695	-0.241323	0.0861704	0.323599	-0.302523	0.00416201	0.00717543	-0.511865	0.000597851	0.00169609	0.304634	0.0471492	0.0848908	0.268042	0.0760738	0.103433	-0.00945264	0.924402	0.974523	-0.0994699	0.324118	0.411036	-0.0900173	0.523378	0.653391	-0.108425	0.277305	0.359682	-0.0989723	0.480389	0.648675	0.333748	0.0267602	0.0437692	0.416438	0.00678031	0.0100729	0.166476
YBL075C	0.989911	2.05176e-08	3.04812e-07	2.78184	7.69984e-24	6.17101e-22	0.322242	0.00169581	0.00684958	-0.0891367	0.367104	0.495685	-0.411378	0.00476507	0.0530604	-0.733822	3.15255e-09	1.37355e-08	-1.05606	6.24699e-10	5.86293e-09	0.278332	0.0718036	0.120816	3.56498	3.33485e-28	2.28231e-26	0.0525048	0.600248	0.756215	-1.07045	1.93635e-13	2.77513e-12	-1.12296	1.8993e-10	4.68366e-09	-0.220418	0.0290833	0.0534862	-0.272923	0.0546676	0.14032	2.31894	1.19536e-20	5.20065e-19	3.76171	3.82372e-29	1.49297e-27	0.142343
YBL076C	-0.191269	0.218684	0.325993	-1.47697	7.31482e-13	6.16905e-12	0.0974408	0.337331	0.488512	0.122745	0.226902	0.346039	0.0253038	0.860935	0.97758	-0.197481	0.0636759	0.0883484	-0.294922	0.0458902	0.0805292	0.543145	0.000883253	0.00285406	-1.48705	5.95925e-13	3.04511e-12	-0.224675	0.0350897	0.104325	0.535042	9.59488e-07	4.31309e-06	0.759717	2.67981e-06	2.07669e-05	-0.529678	8.91234e-06	4.64372e-05	-0.305003	0.0392885	0.110344	-0.407182	0.0106996	0.0191962	-1.22359	2.09615e-10	6.87542e-10	0.00397806
YBL078C	0.697048	0.0246505	0.0551399	3.65146	2.1717e-17	4.07011e-16	0.362282	0.097275	0.192121	-0.365194	0.0613762	0.123953	-0.727476	0.0143455	0.110605	-0.0990382	0.546063	0.60452	-0.46132	0.0935031	0.148547	-0.993726	0.00724636	0.0172474	4.08236	1.89924e-19	2.14228e-18	0.399296	0.0588357	0.152562	-2.01895	1.00216e-10	8.92422e-10	-2.41825	9.40505e-10	1.85994e-08	0.368883	0.0218164	0.0417611	-0.0304129	0.904597	0.971592	2.92145	2.69372e-13	2.81915e-12	4.4557	4.28257e-20	3.90496e-19	-0.20811
YBL079W	-0.099064	0.535043	0.647091	-0.929822	3.93984e-07	1.34666e-06	-0.1376	0.201611	0.334974	0.0735849	0.483008	0.61012	0.211185	0.16091	0.453981	0.160317	0.131666	0.171399	0.297918	0.0514102	0.0887332	0.153962	0.33625	0.429821	-1.65443	6.24322e-14	3.57737e-13	-0.0630403	0.552605	0.71925	0.401171	0.000220487	0.000628446	0.464211	0.0029105	0.00940969	-0.489731	5.62404e-05	0.000232876	-0.426691	0.00630926	0.0288537	-0.794951	7.42782e-06	2.39814e-05	-1.73217	1.48545e-14	7.32031e-14	-0.100167
YBL080C	0.321234	0.0159636	0.0383567	1.23024	3.56061e-13	3.17536e-12	-0.33068	0.000460749	0.00227241	-0.132603	0.122328	0.214592	0.198077	0.106358	0.367455	0.209883	0.0116202	0.0185431	0.540563	3.38067e-05	0.000127661	-0.183188	0.159316	0.231875	0.668332	1.84583e-06	4.65702e-06	0.159625	0.0586502	0.152274	-0.14672	0.0976586	0.14691	-0.306345	0.0136788	0.0353639	0.138278	0.0935297	0.144152	-0.0213464	0.855542	0.938093	0.32183	0.0131218	0.0230863	0.538003	8.20239e-05	0.000153301	0.123045
YBL081W	-0.239247	0.193849	0.296518	-1.15462	7.72412e-08	2.90417e-07	-0.479383	0.000363231	0.0018437	-0.484	0.000323771	0.00146081	-0.0046171	0.978446	1	0.0150846	0.90217	0.923084	0.494467	0.00578574	0.0130716	0.891147	9.65396e-06	6.44055e-05	-2.61604	1.1422e-18	1.18318e-17	0.07221	0.545853	0.714617	1.19799	1.54964e-15	3.3003e-14	1.12578	2.12938e-08	2.86949e-07	-0.894736	1.63445e-08	1.8368e-07	-0.966946	9.18927e-07	2.34192e-05	-1.43632	2.98685e-10	1.92111e-09	-1.69945	2.53108e-12	1.00698e-11	0.0256271
YBL082C	0.383654	0.0720415	0.133098	-0.586402	0.00782022	0.0136602	-0.42341	0.00487441	0.0167456	-0.36366	0.0131745	0.0346335	0.0597497	0.760613	0.930487	-1.15835	8.36651e-10	3.9291e-09	-0.734943	0.000515849	0.00148419	1.14414	1.23121e-06	1.20568e-05	-0.4169	0.051007	0.0716521	0.0160328	0.907301	0.964352	0.836267	1.88433e-08	1.12085e-07	0.820234	9.67693e-05	0.000492416	-0.549409	0.000421316	0.00136336	-0.565441	0.00564595	0.0266792	-0.167625	0.425916	0.504326	0.604546	0.00552634	0.0083134	-0.232521
YBL083C	0.482721	0.081446	0.14698	-0.614662	0.0333772	0.0514034	-0.604104	0.00247716	0.00948357	-0.344079	0.0625595	0.126054	0.260025	0.309521	0.632861	-1.32573	2.99861e-08	1.15016e-07	-0.721625	0.00814445	0.0176613	1.08995	0.000135201	0.000583635	-0.404693	0.136609	0.176028	0.0849473	0.627934	0.773926	0.952199	2.18527e-07	1.09641e-06	0.867252	0.000936665	0.0035747	-0.426709	0.0252442	0.047323	-0.511656	0.0469031	0.126131	-0.997237	0.000603294	0.00139574	0.21287	0.427755	0.479738	0.0693598
YBL084C	-0.204318	0.0791425	0.143598	1.14776	6.54038e-14	6.56301e-13	-0.237247	0.00327058	0.0119217	-0.382209	8.8527e-06	6.17661e-05	-0.144962	0.179884	0.478669	0.188917	0.0118439	0.0188359	0.426165	0.000178108	0.000570377	-0.0829065	0.466476	0.561301	0.232241	0.0429631	0.0611279	0.181728	0.0162425	0.0588743	0.158177	0.0381093	0.065185	-0.0235503	0.824715	0.902821	-0.307627	0.000177065	0.000634413	-0.489354	2.26617e-05	0.000337487	-0.0582947	0.607799	0.67829	0.533424	1.75238e-05	3.52617e-05	-0.0297602
YBL085W	-0.0646442	0.666068	0.752974	1.12566	7.59379e-10	3.85448e-09	-0.1029	0.306332	0.453364	0.184969	0.0615125	0.124187	0.287869	0.0439701	0.222999	0.358658	0.000411438	0.000833134	0.461558	0.00169347	0.00435044	0.060397	0.686626	0.763879	0.776292	3.24828e-06	7.93951e-06	0.056294	0.567364	0.729628	0.469204	7.7216e-06	2.90502e-05	0.41291	0.00461126	0.0139737	0.168482	0.0875757	0.136043	0.112188	0.423484	0.596403	-0.879802	3.10217e-07	1.24991e-06	0.732311	9.12758e-06	1.8936e-05	0.203802
YBL086C	0.186901	0.413418	0.534975	1.90652	4.00582e-11	2.4872e-10	-0.0703844	0.645361	0.76254	0.0867787	0.559743	0.677647	0.157163	0.462325	0.75306	0.524866	0.000403062	0.000818622	0.59525	0.00658014	0.0146704	-0.415184	0.0775313	0.128432	1.47576	2.81491e-08	8.73884e-08	0.0120785	0.935894	0.981172	-0.432843	0.00894918	0.0180197	-0.444922	0.0438409	0.0923676	0.176563	0.224568	0.301952	0.164485	0.435103	0.606733	-0.0407858	0.857263	0.893801	1.07255	1.60515e-05	3.24169e-05	0.10886
YBL087C	-0.684776	0.00497576	0.0144321	-0.845339	0.000686946	0.00144332	-0.188222	0.234734	0.37282	-0.137297	0.382617	0.511191	0.0509254	0.815764	0.958058	0.4741	0.0023189	0.00415669	0.662323	0.00385161	0.00911782	0.188087	0.422159	0.516754	-1.86672	2.90331e-10	1.11081e-09	-0.321371	0.0478295	0.131229	0.602417	0.000121495	0.000362581	0.923788	9.76433e-05	0.000496034	-0.680433	0.000141948	0.000526235	-0.359062	0.106845	0.225883	-0.981461	0.000110601	0.000293155	-1.32735	7.89872e-07	1.82032e-06	-0.250162
YBL088C	-0.0613272	0.656948	0.745847	0.320203	0.0234154	0.0372482	-0.0577368	0.530779	0.671857	-0.0668668	0.466644	0.594878	-0.00913002	0.94361	1	0.207604	0.0238315	0.0359123	0.265341	0.0441263	0.0777026	0.0472413	0.733116	0.804723	-0.00451293	0.973893	0.986362	-0.0961281	0.298474	0.483255	0.00331029	0.971267	0.992341	0.0994384	0.443872	0.577872	-0.155503	0.098839	0.151112	-0.0593752	0.646625	0.785988	0.0763496	0.580267	0.653552	0.0977326	0.481346	0.535014	-0.136373
YBL089W	0.408332	0.0221244	0.0504717	0.745675	7.37269e-05	0.000179909	-0.147164	0.213622	0.34912	-0.414722	0.000860555	0.00338279	-0.267558	0.104236	0.36326	0.0602895	0.595337	0.650789	0.207454	0.20581	0.287916	0.938981	1.60662e-06	1.49243e-05	0.230335	0.189797	0.237578	-0.204378	0.0862025	0.202335	0.0587131	0.604666	0.683834	0.263091	0.109247	0.193436	-0.512264	8.02445e-05	0.00031904	-0.307886	0.0638188	0.157313	0.527962	0.00361417	0.00719409	0.719408	0.000130297	0.000239192	-0.270149
YBL090W	-0.534037	0.00521578	0.0150281	0.471261	0.0113583	0.019298	-0.563935	3.59957e-05	0.000239879	-0.260967	0.0400707	0.0881439	0.302968	0.0823541	0.316479	0.254746	0.0324326	0.0476131	0.818681	1.15742e-05	4.81218e-05	-0.924508	6.20852e-06	4.49656e-05	-0.0952211	0.592968	0.648548	-0.0849962	0.473262	0.654258	-0.172499	0.178248	0.245969	-0.0875028	0.611311	0.73024	0.167203	0.159124	0.225822	0.252199	0.135876	0.267591	-0.333379	0.0663041	0.0989364	-0.408217	0.0274296	0.0378595	-0.0669723
YBL091C	-0.144812	0.187356	0.288834	-0.398433	0.000574055	0.00122343	0.387095	8.05025e-07	8.03837e-06	0.518376	5.28192e-10	9.7197e-09	0.131281	0.201328	0.506878	-0.0577006	0.430081	0.490199	-0.444796	6.04336e-05	0.000214636	0.000992738	0.992754	1	0.335684	0.00320453	0.00542339	-0.181858	0.0160817	0.0583403	0.0952278	0.188224	0.258156	0.277086	0.00880887	0.0244219	0.107464	0.138367	0.200522	0.289322	0.006411	0.0291414	-0.323332	0.00440353	0.00862163	0.018905	0.862416	0.89109	0.15569
YBL091C-A	0.0219296	0.911855	0.943453	1.73486	2.37307e-12	1.82045e-11	0.573342	6.18486e-05	0.000387572	0.167896	0.19653	0.309318	-0.405445	0.0342617	0.193051	-0.823707	2.3174e-08	9.01935e-08	-1.39705	3.03486e-10	3.01555e-09	-0.146178	0.487879	0.581199	2.99208	4.4228e-21	6.41412e-20	0.299855	0.0287142	0.0901537	-0.273697	0.0615569	0.0988253	-0.573553	0.0050357	0.0150208	0.160027	0.164358	0.23206	-0.139829	0.432511	0.604503	1.28112	1.0699e-07	4.66319e-07	4.03115	1.47946e-25	2.86987e-24	-0.453588
YBL092W	-1.10447	7.36095e-07	6.61292e-06	-0.682987	0.000951459	0.00194474	-0.00855453	0.947161	0.976995	0.0425519	0.740719	0.827383	0.0511064	0.779493	0.942553	0.324029	0.0123963	0.0196527	0.332584	0.0736615	0.120514	-0.665998	0.00123732	0.0037815	-1.19238	1.51611e-07	4.34365e-07	-0.212521	0.110928	0.244512	0.277053	0.0311682	0.0544908	0.489574	0.00957445	0.0262575	-0.389327	0.00538639	0.012489	-0.176805	0.3361	0.50887	-1.04539	2.14268e-06	7.54831e-06	-0.876999	4.03367e-05	7.82205e-05	-0.228676
YBL093C	-0.73777	7.62729e-07	6.822e-06	0.125692	0.338029	0.399328	0.102264	0.236787	0.374616	0.074175	0.395365	0.52397	-0.0280887	0.819698	0.961259	0.799703	1.47282e-13	1.17268e-12	0.697439	5.82615e-07	3.14881e-06	-0.708012	1.55394e-06	1.45392e-05	-1.07936	5.56651e-11	2.29557e-10	0.595425	1.27657e-09	2.73788e-08	0.597094	2.31749e-09	1.60773e-08	0.00166936	0.98881	1	0.0878142	0.317979	0.403417	-0.507611	0.000127216	0.00135467	-0.951633	2.52249e-09	1.40315e-08	-0.277594	0.0393957	0.0532533	-0.0930618
YBL095W	0.0820964	0.620155	0.71607	0.4598	0.00704782	0.0123998	-0.382788	0.00130612	0.00548661	-0.622512	9.914e-07	8.67617e-06	-0.239724	0.125106	0.402726	0.0957011	0.374226	0.435834	0.478489	0.00303985	0.00737679	0.253908	0.120212	0.184204	0.27175	0.0942015	0.125636	0.147007	0.167399	0.326281	0.0790947	0.459243	0.546658	-0.0679123	0.653627	0.765623	0.437445	8.96084e-05	0.000351452	0.290438	0.0587494	0.147564	0.830512	3.3382e-06	1.1391e-05	0.10417	0.524812	0.577948	0.00122537
YBL096C	-0.892301	0.162084	0.25772	0.71817	0.198095	0.250436	0.281403	0.483695	0.629124	-0.956517	0.0284648	0.0663524	-1.23792	0.0399261	0.210919	0.112196	0.736207	0.776491	-0.169206	0.75137	0.824909	1.45152	0.0177026	0.037003	0.431845	0.494242	0.555225	-0.420888	0.329882	0.515472	0.685008	0.0645161	0.102817	1.1059	0.0533469	0.107737	-0.87642	0.0324384	0.0585949	-0.455532	0.45467	0.624441	-0.359367	0.569615	0.643816	1.25161	0.0293318	0.0402659	-0.0137857
YBL097W	0.372647	0.10225	0.177336	-0.361013	0.11769	0.159193	0.172792	0.247004	0.386562	0.404004	0.00638433	0.01896	0.231212	0.275778	0.59799	1.14192	1.24913e-10	6.50297e-10	0.969125	3.8813e-05	0.000144065	0.324833	0.155096	0.227362	-1.05496	3.13577e-05	6.86802e-05	0.14591	0.325829	0.511633	0.329307	0.0276406	0.0488564	0.183398	0.388351	0.52275	0.421083	0.00856536	0.0186861	0.275173	0.210759	0.363252	-0.3664	0.108881	0.153304	-1.79183	8.77206e-10	2.73163e-09	0.370236
YBL098W	-0.406732	0.020078	0.0465002	-0.490476	0.00586337	0.0104794	-0.949752	1.51746e-10	3.10162e-09	-1.15813	5.69119e-13	1.81492e-11	-0.208379	0.192591	0.495386	-1.00941	4.60694e-11	2.57676e-10	-0.0596589	0.709089	0.787001	-0.187276	0.26545	0.35318	-0.525128	0.00266799	0.00455969	-0.435849	0.000304779	0.00217124	-0.424772	0.000511509	0.00136769	0.0110771	0.943479	0.990133	-0.53016	3.05707e-05	0.000136116	-0.0943115	0.547484	0.708745	-0.00517566	0.974591	0.989372	-0.690122	0.000109736	0.000202916	0.245634
YBL099W	0.636178	0.000587594	0.00233227	0.0360407	0.83606	0.867537	-1.00491	1.42852e-10	2.92966e-09	-0.796866	3.72369e-08	4.5362e-07	0.208045	0.204816	0.510239	-1.24599	3.6337e-13	2.76316e-12	-0.24108	0.143926	0.214078	0.673036	0.000299169	0.00113515	0.199869	0.253354	0.309316	-0.271685	0.0247831	0.0812015	-0.026782	0.816353	0.868649	0.244903	0.136329	0.230661	-0.348937	0.00495129	0.0116847	-0.0772513	0.635852	0.77812	0.116414	0.503897	0.580965	0.567956	0.0018863	0.00301403	-0.069971
YBL100W-B	0.39526	0.205157	0.310001	1.55165	5.24794e-06	1.54123e-05	-0.897421	0.000166726	0.00093339	-0.578199	0.00770322	0.0222161	0.319222	0.277009	0.599595	-1.92512	1.57959e-11	9.38662e-11	-1.0277	0.000723898	0.00202539	-0.2261	0.419446	0.514053	0.969269	0.00106676	0.00193038	4.10631	3.39026e-33	8.6042e-31	3.80417	1.16424e-31	3.37686e-29	-0.302138	0.261485	0.384991	2.49622	2.14033e-22	3.0318e-20	-1.61008	2.02248e-07	6.62309e-06	-0.415363	0.231742	0.297668	4.49618	1.6594e-18	1.26028e-17	-1.70467
YBL101C	0.423073	0.00418236	0.0124571	0.37084	0.0114176	0.0193826	0.364761	0.000202004	0.0010978	-0.0253958	0.785836	0.860286	-0.390156	0.00474524	0.0529363	-0.496639	4.91541e-06	1.35474e-05	-0.861399	3.40733e-08	2.3293e-07	0.331272	0.0242446	0.0483385	0.925509	2.90094e-08	8.97848e-08	0.0373367	0.692811	0.822465	-0.44462	3.3346e-05	0.000111661	-0.481957	0.000689219	0.00272954	-0.269394	0.00667918	0.015051	-0.306731	0.0246732	0.0780294	1.42479	1.37784e-13	1.5259e-12	1.5071	2.19749e-14	1.06653e-13	-0.283405
YBL102W	0.621163	9.93756e-05	0.000491711	-0.877123	3.55609e-07	1.22374e-06	0.247252	0.0129415	0.0375545	-0.0608798	0.533007	0.655735	-0.308132	0.029496	0.174427	-0.285979	0.00755152	0.0124678	-0.533231	0.000394697	0.00116831	1.09962	1.12084e-09	3.66988e-08	-0.578771	0.000319331	0.000620627	-0.00959707	0.922578	0.973381	0.160726	0.0981873	0.147596	0.170323	0.222373	0.340056	-0.244477	0.0208904	0.0403051	-0.23488	0.100922	0.217522	0.824184	1.00915e-06	3.72304e-06	0.353012	0.0221608	0.0308458	-0.253513
YBL103C	-0.216024	0.111764	0.190688	0.45781	0.00113098	0.00228096	0.0754387	0.395031	0.54628	-0.204737	0.026617	0.0626931	-0.280176	0.0292978	0.174427	0.313052	0.000584709	0.00115707	0.237613	0.0621533	0.104205	-0.274271	0.0470068	0.0847096	0.239244	0.0772926	0.104853	0.0331362	0.70756	0.833446	-0.305285	0.00168105	0.00403916	-0.338422	0.00969733	0.0265054	0.0521825	0.554751	0.637425	0.0190463	0.87916	0.954879	0.339804	0.0128903	0.0227315	-0.0114367	0.931821	0.950229	0.249534
YBL104C	-0.0260406	0.805335	0.862546	-0.47437	4.24442e-05	0.00010781	-0.0927233	0.193076	0.323766	-0.0298718	0.669364	0.769844	0.0628515	0.525787	0.803788	-0.0694986	0.334441	0.394248	0.0232247	0.816362	0.878837	0.0830997	0.434162	0.528473	-0.68132	4.29756e-08	1.30491e-07	-0.0835999	0.237358	0.415565	0.0883918	0.209293	0.28285	0.171992	0.0871242	0.161741	-0.267325	0.000564894	0.00175729	-0.183725	0.070605	0.168715	-0.326745	0.00288114	0.00585163	-0.818392	3.61042e-10	1.16232e-09	0.324803
YBL105C	0.248513	0.0669327	0.125249	-0.0777358	0.561418	0.620166	-0.0246001	0.781477	0.865899	0.00660776	0.940136	0.966149	0.0312079	0.8026	0.953042	0.138045	0.119998	0.158001	0.162645	0.19805	0.279112	0.223471	0.0988308	0.156561	-0.0119887	0.928433	0.948522	-0.0401425	0.650858	0.790661	-0.0339763	0.701879	0.768773	0.00616626	0.960637	1	0.188249	0.0347863	0.0621905	0.228392	0.0726168	0.172172	-0.133041	0.320293	0.393725	-0.347386	0.0117586	0.0169358	0.264485
YBL106C	0.168054	0.206142	0.311256	-0.664684	7.28456e-06	2.089e-05	0.228926	0.010104	0.0305122	-0.0649861	0.457925	0.585848	-0.293912	0.0204694	0.140253	-0.397777	6.84782e-05	0.000157337	-0.626703	6.61438e-06	2.88391e-05	0.312817	0.0212243	0.0431211	-1.13471	3.01378e-11	1.28101e-10	0.178242	0.0425567	0.120452	0.0290928	0.739206	0.802586	-0.149149	0.231415	0.35116	-0.918484	6.36476e-13	2.01916e-11	-1.09673	1.09822e-11	1.17355e-09	0.34886	0.0108523	0.0194188	-0.312229	0.0240549	0.0333983	-0.130661
YBL107C	-0.708206	0.00741314	0.0201758	0.409461	0.106292	0.14539	-0.296023	0.08726	0.17611	0.0274795	0.871555	0.922456	0.323502	0.178968	0.477097	0.201972	0.217635	0.268506	0.497995	0.0381318	0.0682718	-1.7053	3.95641e-08	7.29699e-07	0.0322521	0.89636	0.921162	0.0933178	0.566961	0.729628	-0.580278	0.00313999	0.0070941	-0.673595	0.0080823	0.0226968	0.214104	0.190844	0.263949	0.120786	0.60444	0.756024	-0.579981	0.0258425	0.0424048	-0.0858182	0.734602	0.776277	-0.306822
YBL107W-A	2.85904	0.159286	0.254582	2.47761	0.229554	0.2857	-1.88608	0.999842	1	-0.107253	0.747198	0.831403	1.77883	0.999777	1	-1.76424	0.0935736	0.125902	0.121838	0.999829	1	-0.533518	0.51078	0.602238	1.50521	0.0344673	0.0498197	4.0064	7.69327e-07	1.06499e-05	2.39266	0.00115335	0.00286853	-1.61374	0.999909	1	3.15583	3.61151e-08	3.68471e-07	-0.850565	0.11542	0.239298	-0.137079	0.945894	0.967821	2.77145	0.059336	0.0778577	-0.0971969
YBL108C-A	-0.27964	0.862951	0.904532	1.32538	0.342666	0.4041	0.213381	0.618164	0.74066	-0.898914	0.976735	0.989405	-1.11229	0.999838	1	-0.0736487	0.828474	0.85927	-0.28703	0.832762	0.892548	-0.61991	0.795092	0.857911	0.790785	0.805646	0.84128	-3.42637	0.999871	1	-4.87894	0.0199938	0.0367035	-1.45256	0.691558	0.797158	-4.248	0.581125	0.662233	-0.821629	0.91829	0.980078	5.09813	0.0400122	0.0627322	3.71086	0.206077	0.247273	-3.96352
YBL109W	0.231882	0.629126	0.722338	-0.501722	0.336794	0.398487	0.815791	0.0171352	0.0474579	0.641745	0.0265651	0.0626435	-0.174046	0.999641	1	-0.664406	0.87628	0.901591	-1.4802	0.999719	1	-1.67907	0.297157	0.386914	-1.67175	0.247439	0.303067	-3.47869	1	1	-5.56368	0.999915	1	-2.08499	0.999786	1	-6.12891	7.98408e-10	1.23117e-08	-2.65022	0.0874873	0.197511	-0.00366674	0.999998	1	2.62272	0.0909151	0.115874	-5.15088
YBL111C	0.535528	0.420579	0.542514	-0.606572	0.378926	0.441307	4.55186	4.92182e-09	7.92798e-08	3.97974	1.21464e-08	1.62602e-07	-0.572121	0.999874	1	2.94299	8.25527e-05	0.000187273	-1.60887	0.99987	1	1.29274	0.0589767	0.102286	0.320868	0.633131	0.685582	4.14448	7.58501e-08	1.24194e-06	4.32957	1.14735e-09	8.51222e-09	0.185092	0.999889	1	3.46305	2.23294e-06	1.3766e-05	-0.681435	0.999873	1	7.38641	3.80359e-05	0.000109385	8.17424	3.58085e-06	7.7702e-06	-3.88474
YBL113C	0.415471	0.0203342	0.0469675	-0.277288	0.119557	0.161432	0.141434	0.221674	0.358127	0.170147	0.135589	0.232052	0.0287122	0.860545	0.97758	0.0906068	0.438326	0.498198	-0.0508275	0.758775	0.830942	0.798599	7.14934e-05	0.000342887	-0.569882	0.00445897	0.00738835	-1.56584	6.31215e-16	3.52728e-14	-1.154	5.98524e-12	6.59242e-11	0.41184	0.0199454	0.0485367	-1.90926	2.05406e-18	1.86735e-16	-0.343421	0.0587337	0.147564	0.261785	0.147606	0.199748	-0.108879	0.550641	0.603121	-0.75013
YBR001C	0.675625	1.03408e-06	8.94681e-06	1.56749	1.40018e-17	2.72269e-16	1.49743	1.20862e-26	2.37474e-24	0.459608	1.96966e-07	2.07924e-06	-1.03782	3.35223e-12	1.57065e-09	0.0662425	0.406746	0.467628	-1.43118	3.93973e-17	1.36346e-15	0.967906	1.12669e-09	3.66988e-08	3.0045	1.23145e-28	1.01361e-26	-0.495674	1.16534e-06	1.57735e-05	-1.24121	1.48733e-18	5.8827e-17	-0.745537	1.23934e-07	1.40052e-06	-0.489849	3.19924e-07	2.53491e-06	0.0058247	0.959594	1	2.66478	1.62871e-26	2.91779e-24	3.22393	4.66623e-30	2.47148e-28	-0.187325
YBR002C	-0.908386	3.40301e-10	8.2911e-09	0.57042	8.23142e-06	2.34288e-05	-0.348614	5.04563e-05	0.000323505	-0.442074	1.28674e-06	1.0931e-05	-0.0934599	0.396664	0.706436	0.0256472	0.736408	0.776569	0.374261	0.00106517	0.00288353	-0.63217	1.41979e-06	1.35548e-05	0.42586	0.00047055	0.000889547	0.0945646	0.213197	0.386376	0.277321	0.000607971	0.0016024	0.182756	0.0979462	0.17814	0.324266	5.19978e-05	0.000217826	0.229701	0.0366028	0.104916	-1.11622	4.79169e-13	4.76898e-12	-0.0416947	0.71822	0.762006	0.0614222
YBR003W	0.315641	0.00554095	0.0157784	0.914617	3.16485e-11	2.00594e-10	-0.466682	9.48159e-08	1.17383e-06	-0.229801	0.00273952	0.00923944	0.236881	0.0240763	0.156649	-0.664924	7.141e-12	4.42031e-11	-0.198242	0.0568403	0.0967531	-0.516479	1.89008e-05	0.000112426	0.953638	6.59361e-12	2.98822e-11	-0.0514311	0.477863	0.657777	-0.64667	2.94949e-11	2.87906e-10	-0.595239	3.84758e-07	3.77993e-06	-0.210653	0.00532586	0.0123911	-0.159222	0.120647	0.246773	0.387561	0.000729612	0.00165638	1.44524	2.51161e-18	1.86791e-17	-0.0125404
YBR004C	0.172623	0.565697	0.671931	0.733209	0.0173234	0.0283724	-0.308868	0.135517	0.248699	-0.812156	0.000301469	0.00137253	-0.503288	0.0774244	0.306229	0.555047	0.00453234	0.00774592	0.863915	0.0032785	0.00787746	1.42807	1.56927e-05	9.69017e-05	0.316171	0.29347	0.351875	-0.351771	0.0896955	0.209004	0.400384	0.0364296	0.0626815	0.752154	0.00905233	0.0250285	0.0951069	0.629831	0.706111	0.446878	0.116436	0.240574	0.718954	0.0195223	0.0329027	0.0810497	0.789645	0.82528	-0.471544
YBR005W	0.416072	0.103399	0.178973	3.00727	2.25643e-16	3.5069e-15	-0.398427	0.0255096	0.0662819	-0.871627	5.19649e-06	3.81807e-05	-0.4732	0.0487224	0.237986	0.784742	1.07534e-06	3.28647e-06	1.18317	3.80367e-06	1.75251e-05	0.279359	0.265823	0.353598	1.32485	1.36484e-06	3.50179e-06	-0.0505587	0.759633	0.868216	-0.660471	0.000322522	0.000892539	-0.609912	0.0113102	0.0302151	-0.549809	0.00138723	0.00384598	-0.499251	0.0317453	0.0943436	1.27149	3.2392e-06	1.10905e-05	2.00029	8.18703e-11	2.79368e-10	-0.116719
YBR006W	2.07029	1.18511e-14	7.21848e-13	2.08233	1.01854e-14	1.17277e-13	-0.368957	0.00947344	0.0289237	-0.526247	8.6192e-05	0.000467494	-0.15729	0.385328	0.697676	-1.34003	7.46104e-14	6.22537e-13	-0.971069	1.85539e-06	9.10651e-06	0.890653	1.48097e-05	9.2424e-05	2.26463	9.58032e-17	7.60805e-16	0.538031	4.6146e-05	0.000418267	-0.798901	8.97476e-08	4.80785e-07	-1.33693	5.17906e-10	1.10686e-08	-0.250743	0.040494	0.0708761	-0.788774	2.80864e-05	0.000396924	2.8958	2.65562e-20	1.07836e-18	3.69184	1.74207e-24	2.85241e-23	-0.287282
YBR007C	0.17416	0.287068	0.403725	0.852019	2.73412e-06	8.3686e-06	0.180444	0.095686	0.189845	0.0221746	0.835633	0.897521	-0.158269	0.301493	0.625902	0.665349	1.9249e-08	7.54962e-08	0.484906	0.00236115	0.00588933	0.168999	0.303409	0.393624	-0.185073	0.259847	0.315913	0.192232	0.0744141	0.181958	0.0288022	0.79005	0.846771	-0.16343	0.287827	0.415065	-0.359955	0.00215874	0.00564814	-0.552187	0.000675465	0.00510452	0.223938	0.169773	0.226525	0.0908107	0.576959	0.627882	0.381056
YBR008C	0.393341	0.0075494	0.0204461	0.153535	0.285636	0.345132	-0.527077	1.91129e-06	1.75591e-05	-0.128222	0.175638	0.282794	0.398854	0.00395985	0.046473	0.154393	0.104121	0.138698	0.68147	4.9999e-06	2.2459e-05	-0.0678026	0.622466	0.705253	-0.69487	5.82605e-06	1.38403e-05	1.0875	2.89483e-18	2.0744e-16	1.02521	5.48716e-17	1.6146e-15	-0.0622887	0.630117	0.74554	0.920564	9.45506e-15	4.36294e-13	-0.166935	0.203835	0.35636	-0.508019	0.0006502	0.00149617	-0.874546	1.23275e-07	3.08873e-07	0.178007
YBR009C	-1.10884	8.60364e-05	0.000434534	-1.78354	1.39313e-08	5.86829e-08	0.107823	0.523598	0.665065	0.939345	2.33143e-07	2.41509e-06	0.831522	0.00120544	0.0202673	0.26193	0.13065	0.170259	0.154107	0.52938	0.625136	-1.77012	1.65267e-08	3.59516e-07	-1.18143	3.29893e-05	7.19835e-05	0.381514	0.023195	0.0775121	0.551755	0.00159592	0.00385744	0.170241	0.485527	0.616627	1.13774	1.83208e-09	2.6381e-08	0.756223	0.00297196	0.0161627	-2.132	1.83181e-10	1.22476e-09	-2.04172	6.65611e-10	2.09197e-09	-0.271652
YBR010W	-0.930264	0.0126337	0.0313321	-1.31717	0.000646389	0.00136517	-0.155011	0.519641	0.662151	0.892105	0.000152799	0.000760996	1.04712	0.00308501	0.0396388	0.132862	0.575453	0.632003	0.287873	0.394971	0.492078	-1.67776	2.89945e-05	0.000159104	-1.37345	0.000391603	0.00075008	0.420693	0.0678807	0.169799	0.720315	0.00213168	0.00498811	0.299622	0.37472	0.508334	0.652283	0.00535819	0.0124473	0.231589	0.491753	0.659122	-2.08781	7.82079e-07	2.94962e-06	-1.43426	0.000252981	0.000447029	-0.210133
YBR011C	-0.286438	0.0589204	0.112573	-0.368206	0.0163537	0.0269727	-0.125215	0.212849	0.348418	0.0759533	0.438571	0.567765	0.201168	0.152989	0.442595	-0.762676	2.31011e-09	1.02558e-08	-0.637461	2.98371e-05	0.000114517	-0.147666	0.323945	0.41654	0.0375378	0.80105	0.836912	-0.305819	0.00382292	0.0180088	0.0341217	0.728472	0.793193	0.33994	0.0177077	0.0440068	-0.537535	3.56841e-06	2.07231e-05	-0.231716	0.101519	0.218422	-0.547996	0.00053797	0.00125885	0.326822	0.0319566	0.043692	0.383114
YBR012C	-0.241345	0.518953	0.63185	0.293081	0.420961	0.483696	-0.80957	0.00185414	0.00738626	-1.61408	4.05851e-08	4.91459e-07	-0.804509	0.0231328	0.152822	-1.84976	7.20674e-10	3.41339e-09	-1.04019	0.00322102	0.0077577	0.190395	0.599351	0.68377	1.51507	3.03168e-05	6.65919e-05	-0.639168	0.00944167	0.0381361	-1.01194	0.000124877	0.000371762	-0.37277	0.269803	0.395136	-0.457367	0.0339987	0.0609615	0.181801	0.556742	0.715576	0.998474	0.00269981	0.00551645	1.19788	0.000425746	0.000732962	0.0178646
YBR012W-B	-0.0617993	0.849207	0.894126	-0.478907	0.148438	0.194606	5.46622	5.40693e-25	8.03259e-23	4.4014	2.06851e-24	4.34459e-22	-1.06482	0.0905344	0.334412	3.99149	1.8646e-20	3.47318e-19	-1.47473	0.0415339	0.0736058	4.97527	0.0380864	0.07103	3.28526	0.233178	0.287274	-7.29836	0.999752	1	-3.3261	9.24316e-05	0.000283199	3.97225	0.999882	1	-5.00892	3.65942e-05	0.000160241	2.28944	0.999893	1	0.771795	0.296081	0.367972	1.83506	0.00770908	0.0113833	-1.38325
YBR013C	0.443196	0.209948	0.315829	-0.0472485	0.894199	0.915236	1.25135	1.046e-06	1.00969e-05	0.898658	0.000119086	0.000616796	-0.352696	0.291748	0.615554	-0.251504	0.29827	0.355809	-1.50286	4.95171e-05	0.000178784	0.855861	0.0551588	0.0970176	1.65436	0.000181227	0.000362157	-1.03382	0.00109752	0.0063849	-0.973851	0.00103583	0.00260498	0.0599688	0.879044	0.941293	-0.835069	0.00191463	0.00509257	0.19875	0.601491	0.753688	1.12462	0.00567609	0.0108618	1.35814	0.00105863	0.00174556	-0.446796
YBR014C	0.520832	0.00144777	0.00509144	0.299115	0.0597919	0.0868039	0.145902	0.160792	0.283469	0.165083	0.103891	0.188741	0.0191817	0.895175	0.990046	-0.216918	0.0425697	0.0611826	-0.36282	0.0161813	0.0322514	-0.468844	0.00492472	0.012426	0.572959	0.000523965	0.000984719	0.0322037	0.755738	0.865101	-0.938291	5.5684e-11	5.16242e-10	-0.970494	3.07429e-08	3.98416e-07	-0.0567719	0.582801	0.663769	-0.0889756	0.542921	0.704653	0.562039	0.000655857	0.00150691	0.972202	7.83212e-08	2.01034e-07	0.0254365
YBR015C	0.642217	8.30394e-06	5.60012e-05	-0.8533	2.78134e-08	1.11897e-07	-0.277313	0.0027115	0.0102211	-0.156005	0.0779858	0.150702	0.121308	0.321107	0.64485	-0.987464	2.26997e-14	2.05139e-13	-0.710151	3.79803e-07	2.11654e-06	0.913065	4.6074e-09	1.2189e-07	-0.703039	1.64717e-06	4.18038e-06	0.041173	0.631134	0.776614	0.433329	2.44499e-06	1.01516e-05	0.392156	0.00208885	0.00710431	-0.518717	5.06482e-07	3.80862e-06	-0.55989	2.74973e-05	0.000392238	0.0553637	0.670596	0.735699	0.154935	0.237087	0.28161	-0.0555418
YBR016W	0.0238843	0.904522	0.937139	0.558735	0.00677533	0.011955	0.211793	0.107208	0.206712	-0.0917643	0.489726	0.616433	-0.303557	0.108113	0.371203	-0.232306	0.0875412	0.118703	-0.444099	0.020421	0.0395498	0.957929	3.90073e-05	0.000204293	1.63291	3.34682e-10	1.27409e-09	-2.10901	6.93708e-18	4.60253e-16	-1.47853	3.68302e-13	5.0754e-12	0.630487	0.00235814	0.00784457	-1.47894	2.038e-13	7.21712e-12	0.630078	0.00206997	0.012241	0.132645	0.505337	0.582294	1.60478	1.27262e-10	4.26377e-10	0.230079
YBR017C	0.0836795	0.381253	0.501991	-1.38262	1.05976e-19	3.24373e-18	0.0935794	0.138298	0.252358	0.127303	0.0446267	0.0965241	0.033724	0.705197	0.909418	-0.214619	0.00170472	0.00312559	-0.308198	0.00112532	0.00302619	0.514278	1.57891e-06	1.47502e-05	-1.09578	8.62037e-16	6.10543e-15	-0.126817	0.0510272	0.137952	0.337505	9.26955e-07	4.17919e-06	0.464322	3.05522e-06	2.32617e-05	-0.148176	0.0254877	0.0477237	-0.021359	0.811899	0.908391	-0.138298	0.150461	0.203161	-1.32824	5.4938e-19	4.37994e-18	0.14185
YBR018C	0.597466	0.123479	0.207313	3.61002	3.09097e-14	3.24046e-13	0.39068	0.165739	0.290007	0.118146	0.595569	0.708656	-0.272534	0.472629	0.760971	0.462809	0.0140993	0.0221223	0.0721283	0.86138	0.915489	-0.0521139	0.884471	0.924419	3.39623	1.57221e-14	9.67309e-14	1.26102	2.39629e-06	3.01566e-05	0.338905	0.171472	0.238032	-0.922113	0.0115649	0.0307338	1.11936	2.43332e-08	2.60481e-07	-0.141658	0.605892	0.756557	2.45413	2.64717e-07	1.08069e-06	3.99986	6.57227e-14	3.04655e-13	-0.867479
YBR019C	1.21527	0.0589174	0.112573	2.13164	0.000707899	0.0014853	-0.700965	0.140637	0.255783	-0.738949	0.0421709	0.0921317	-0.0379842	0.961907	1	-1.1378	0.00106873	0.00202414	-0.436831	0.477301	0.574554	0.675757	0.168519	0.24266	1.89666	0.000127288	0.000259302	1.22383	0.000617072	0.00395181	0.646329	0.0435985	0.0733181	-0.5775	0.215371	0.332781	0.552016	0.0469744	0.0801235	-0.671813	0.129952	0.259181	1.93555	0.000887737	0.00198721	3.63137	7.22348e-09	2.04833e-08	-0.303802
YBR020W	0.787158	0.000236282	0.00105127	0.277877	0.178045	0.228118	0.116281	0.402683	0.553292	-0.0163048	0.898944	0.941125	-0.132586	0.482084	0.765878	-1.45961	4.1365e-14	3.59422e-13	-1.57589	6.48077e-11	7.25632e-10	1.03952	6.87979e-07	7.37171e-06	0.778769	8.8924e-05	0.000184985	1.46743	1.37821e-17	8.83653e-16	1.58721	3.94116e-20	1.98394e-18	0.119778	0.501298	0.632306	0.392427	0.00147362	0.00406145	-1.075	1.14794e-07	3.99548e-06	1.10767	1.12278e-06	4.12475e-06	2.41984	1.01951e-16	6.356e-16	-0.141636
YBR021W	0.904812	9.59043e-06	6.36333e-05	-2.19869	4.89757e-15	5.94245e-14	-0.0258885	0.834465	0.903435	-0.592773	2.00596e-05	0.00012794	-0.566884	0.00177187	0.0269139	0.545925	0.000292581	0.000607815	0.571813	0.00385796	0.00912931	2.38194	3.06226e-17	8.10968e-15	-4.33061	4.65405e-23	9.38669e-22	-0.596996	2.8513e-05	0.000273931	0.313245	0.00920922	0.0184822	0.910241	2.71218e-06	2.09643e-05	-2.1571	1.01328e-14	4.60587e-13	-1.5601	2.66473e-08	1.15113e-06	1.46131	2.57229e-10	1.67034e-09	-3.2584	2.17805e-19	1.80007e-18	-0.507375
YBR022W	-0.24414	0.227631	0.336461	0.512397	0.0121901	0.020585	-0.131081	0.331342	0.481442	0.458119	0.0008417	0.00331831	0.5892	0.00283024	0.037153	0.495647	0.00023349	0.000493643	0.626728	0.00141226	0.0037062	-1.07903	2.35464e-06	2.02002e-05	0.274361	0.159762	0.203112	0.418978	0.00141839	0.00784688	0.173285	0.218635	0.293263	-0.245693	0.202387	0.316302	0.80767	1.68443e-08	1.88254e-07	0.388692	0.0371584	0.105911	-0.666278	0.00167254	0.00355583	0.107127	0.591695	0.641969	-0.0298287
YBR023C	1.00362	1.43371e-09	2.94031e-08	-1.04741	5.51741e-10	2.86013e-09	-0.347167	0.00047155	0.00230885	-0.312554	0.00134907	0.00501658	0.0346133	0.786233	0.944077	-0.337094	0.000747765	0.00145423	0.0100725	0.937793	0.97576	0.99294	1.79589e-09	5.46938e-08	-1.53448	2.91544e-15	1.94076e-14	0.20648	0.0226971	0.0762305	0.230411	0.0111152	0.0217554	0.0239308	0.85099	0.92231	-0.270516	0.00553722	0.0128046	-0.476996	0.000484088	0.00394723	0.742685	1.387e-06	5.02571e-06	-0.87013	5.65955e-08	1.47255e-07	-0.179757
YBR024W	0.144142	0.362276	0.482217	1.13722	1.4447e-09	7.01728e-09	-0.00982919	0.926023	0.963678	0.0314652	0.759609	0.841692	0.0412944	0.779711	0.942553	-0.247367	0.0180347	0.027885	-0.237538	0.106971	0.166555	-0.668641	0.00015109	0.000639981	1.57912	4.03067e-14	2.35612e-13	0.0517318	0.618114	0.767848	-0.719757	8.20826e-08	4.44809e-07	-0.771489	5.53113e-06	3.86798e-05	0.256097	0.0103054	0.0218939	0.204365	0.15832	0.298011	0.627796	0.000179634	0.000457804	1.65055	1.31651e-14	6.52469e-14	-0.112282
YBR025C	-0.775176	3.75502e-05	0.000209066	-0.108946	0.52696	0.587044	0.0699146	0.536491	0.676836	0.106101	0.348262	0.476153	0.0361861	0.822059	0.96265	-0.460456	0.000296878	0.000615901	-0.530371	0.00174245	0.00445936	0.0283841	0.86894	0.913608	0.277	0.111705	0.146574	-0.376738	0.00227882	0.0116446	0.463009	8.11748e-05	0.000251365	0.839746	3.19049e-06	2.41407e-05	-0.521162	6.07587e-05	0.000249294	-0.144424	0.372107	0.546409	-0.957882	9.67523e-07	3.58466e-06	0.421966	0.017084	0.0241436	0.0141899
YBR026C	0.620338	2.03373e-05	0.000122961	0.0210327	0.874573	0.89847	2.18086	1.02271e-33	4.7918e-31	2.10602	1.60673e-33	1.39808e-30	-0.0748395	0.551083	0.820943	0.60105	2.55797e-09	1.1274e-08	-1.57981	3.47216e-17	1.23678e-15	-0.248183	0.0960678	0.15314	1.91422	8.66125e-19	9.09581e-18	-0.0927256	0.335645	0.521401	-1.03609	1.25959e-13	1.83544e-12	-0.943361	7.32702e-09	1.13849e-07	0.220654	0.0144441	0.0292971	0.313379	0.0194249	0.0656588	1.88465	1.80349e-18	4.86064e-17	1.93531	7.27688e-19	5.71915e-18	-0.120401
YBR028C	-0.686314	2.74587e-07	2.90366e-06	-0.765549	2.49225e-08	1.01202e-07	0.214404	0.00614357	0.0202711	0.642555	7.5999e-12	1.96148e-10	0.428151	0.000249378	0.0063822	0.475497	5.98429e-08	2.20643e-07	0.261093	0.0207018	0.04003	-0.929064	2.44251e-10	9.98477e-09	-0.837748	3.10133e-09	1.07148e-08	-0.115071	0.143243	0.293572	0.0703304	0.380028	0.468668	0.185401	0.0999774	0.180839	0.0738239	0.351431	0.439541	0.188894	0.0921157	0.204325	-1.66371	3.32775e-19	1.05569e-17	-1.34862	1.10035e-15	6.14321e-15	0.277399
YBR029C	0.13447	0.332789	0.452387	-0.942651	1.17638e-08	5.01072e-08	-0.486557	4.71699e-06	3.93578e-05	-0.629291	2.67161e-08	3.33459e-07	-0.142733	0.272202	0.593482	-0.660099	1.26792e-08	5.14173e-08	-0.173541	0.187085	0.265936	0.952981	6.79732e-09	1.6899e-07	-0.817384	2.68599e-07	7.48074e-07	-0.133229	0.152984	0.306521	0.542549	5.89517e-08	3.30032e-07	0.675778	2.74524e-06	2.11497e-05	-0.181503	0.0574908	0.095416	-0.0482741	0.710101	0.831408	-0.236386	0.091535	0.131526	-0.537278	0.00029031	0.00050871	-0.307152
YBR030W	-0.361451	0.00148965	0.00523266	-0.387147	0.00074702	0.00155986	-0.105222	0.148793	0.267265	0.162616	0.0250324	0.059793	0.267838	0.0104817	0.0909457	0.645437	9.56418e-13	6.75034e-12	0.750659	1.25095e-09	1.10589e-08	-0.308489	0.00600724	0.0147175	-0.711043	2.22484e-08	6.97094e-08	0.0974062	0.169829	0.32954	0.418207	1.84129e-07	9.3461e-07	0.320801	0.00247088	0.0081661	0.524169	7.72163e-10	1.19372e-08	0.426763	0.000101776	0.00114376	-0.925909	1.67404e-11	1.30726e-10	-1.89282	1.51203e-22	1.87572e-21	0.17011
YBR031W	-0.0548154	0.85377	0.897689	-0.231913	0.436993	0.499386	-0.203105	0.313791	0.461215	-0.0326548	0.868626	0.92046	0.17045	0.540884	0.814799	0.17276	0.375684	0.437281	0.375865	0.181804	0.259641	0.712906	0.0201112	0.0411894	-0.853617	0.00601157	0.00975399	-0.356179	0.0847914	0.200025	0.581993	0.00271046	0.00621123	0.938172	0.00144257	0.00518694	-0.602018	0.00563233	0.0129949	-0.245839	0.379885	0.554888	-0.811372	0.00874912	0.0160177	-0.802123	0.00948344	0.0138456	-0.362148
YBR032W	3.17751	0.0167643	0.0399028	1.8145	0.236613	0.293515	-1.10507	0.355899	0.50744	-0.466343	0.413853	0.543623	0.638729	0.591386	0.846057	-0.201573	0.825422	0.857229	0.903499	0.513068	0.609894	0.0518436	0.969145	0.984829	-0.808963	0.564251	0.623522	0.359602	0.656264	0.794377	-2.12733	0.00841823	0.017052	-2.48693	0.0604676	0.119796	-1.36037	0.16272	0.229858	-1.71997	0.200403	0.353028	0.68556	0.489971	0.567487	0.72249	0.481953	0.535592	0.995541
YBR033W	1.34614	0.00488532	0.0142239	4.36289	1.79687e-15	2.3188e-14	-0.481389	0.186327	0.316045	-0.693479	0.00881996	0.024837	-0.21209	0.647314	0.879302	-0.293357	0.128482	0.167684	0.188032	0.643507	0.728686	-0.730644	0.203744	0.284047	3.65177	1.64244e-13	8.96425e-13	-0.169548	0.615781	0.765766	-2.45843	6.66107e-09	4.27981e-08	-2.28888	4.21852e-05	0.000236384	-0.692633	0.0010125	0.00292005	-0.523085	0.17765	0.324846	2.34828	2.61474e-07	1.06889e-06	4.71121	1.75972e-17	1.17785e-16	-0.233852
YBR034C	-1.16731	4.67807e-12	1.76982e-10	-2.90309	8.64109e-27	1.81493e-24	-0.25142	0.00582541	0.0193682	-0.340126	0.000347087	0.00155449	-0.0887061	0.467781	0.756966	0.438452	9.13292e-06	2.41653e-05	0.689872	1.22466e-06	6.175e-06	-0.0293988	0.820977	0.87791	-4.30161	3.09595e-33	1.34696e-30	-0.364346	0.000132901	0.0010513	0.684859	1.90963e-11	1.93215e-10	1.0492	1.35287e-11	5.08662e-10	-1.073	5.90898e-14	2.27795e-12	-0.70865	1.81265e-06	4.1044e-05	-1.54424	3.51745e-16	6.10392e-15	-3.45646	9.85896e-30	4.69148e-28	-0.0803254
YBR035C	0.580119	2.10191e-05	0.000126634	0.420478	0.00135251	0.00269925	0.163114	0.0499913	0.11286	0.169346	0.0394126	0.086979	0.00623256	0.957335	1	-0.119461	0.155795	0.199485	-0.282575	0.0187154	0.0365956	0.132569	0.292882	0.382082	0.579657	2.15632e-05	4.80753e-05	0.0240731	0.770623	0.876702	-0.417244	1.08027e-05	3.96621e-05	-0.441318	0.000405838	0.00172864	-0.0993236	0.235639	0.313996	-0.123397	0.293333	0.462753	1.20405	3.22911e-13	3.32238e-12	0.740783	2.20369e-07	5.37552e-07	0.180789
YBR036C	0.697923	0.000250318	0.00110485	0.806771	3.36802e-05	8.70369e-05	-0.164266	0.173694	0.299623	-0.396661	0.00188196	0.00669177	-0.232394	0.166046	0.460027	-0.471335	0.00032452	0.000669825	-0.307069	0.0697582	0.11493	1.08185	1.46538e-07	2.14043e-06	0.78297	5.09176e-05	0.00010863	0.150996	0.19575	0.364511	0.302524	0.00999276	0.0198519	0.151529	0.362874	0.49487	-0.179874	0.136817	0.198512	-0.330869	0.0508383	0.133014	0.679162	0.000347748	0.000836876	1.65324	1.96704e-12	7.92411e-12	-0.166858
YBR037C	0.96164	6.93361e-09	1.17313e-07	1.6761	1.35156e-16	2.18365e-15	-0.516155	2.25592e-06	2.03568e-05	0.114056	0.203872	0.318407	0.630211	1.13768e-05	0.000477903	0.165109	0.0646053	0.0895768	0.681264	2.65952e-06	1.26554e-05	-0.305867	0.0353311	0.0666053	0.940072	8.37616e-09	2.76227e-08	-0.208582	0.0293336	0.091626	-0.845878	2.51118e-11	2.49878e-10	-0.637296	1.26267e-05	8.04491e-05	-0.26335	0.00573152	0.0132037	-0.0547675	0.670842	0.803078	0.621939	2.96058e-05	8.70312e-05	0.8346	1.26501e-07	3.15657e-07	0.118703
YBR038W	-0.00737117	0.967715	0.981402	-1.67817	4.40802e-12	3.24266e-11	-0.466631	0.000486773	0.00237242	-0.0181458	0.880503	0.928522	0.448485	0.0109235	0.0929259	0.908294	3.00449e-10	1.4988e-09	1.37493	2.30158e-10	2.3326e-09	0.479061	0.0105643	0.0237971	-3.83039	1.12244e-24	3.12181e-23	0.26841	0.0249689	0.0816786	1.20333	1.31368e-15	2.83745e-14	0.934917	1.14288e-06	9.68188e-06	-0.508885	0.000462887	0.00147925	-0.777295	6.14547e-05	0.000763919	-0.909013	7.62088e-06	2.45602e-05	-3.12841	3.28225e-21	3.3544e-20	-0.199981
YBR039W	0.0699195	0.542346	0.651968	-0.0783819	0.495302	0.55734	-0.505632	4.49715e-08	6.03351e-07	-0.482228	1.19236e-07	1.31809e-06	0.0234041	0.827094	0.965472	-0.818737	8.69869e-14	7.1503e-13	-0.313104	0.00507735	0.0116264	0.170343	0.140637	0.210047	0.513741	3.62064e-05	7.85095e-05	-0.263067	0.00124939	0.00711882	-0.13924	0.0738983	0.115355	0.123827	0.250109	0.372409	0.0159512	0.832936	0.883101	0.279019	0.0115006	0.0448753	0.184546	0.109631	0.154253	0.372035	0.00187219	0.00299383	0.119386
YBR040W	-0.0114249	0.994379	0.999465	1.96037	0.0555079	0.0812347	-0.374629	0.666184	0.780482	0.682307	0.302108	0.429038	1.05694	0.278136	0.600328	-0.376357	0.476575	0.536962	-0.00172834	0.993114	1	-1.19744	0.310854	0.401402	1.87804	0.0212053	0.0318917	0.63012	0.332034	0.517283	0.501044	0.446403	0.534297	-0.129076	0.763001	0.855257	0.54606	0.233223	0.311185	-0.0840599	0.878563	0.954742	2.02818	0.0654427	0.0977708	1.67306	0.156091	0.191221	-0.88563
YBR041W	0.803345	2.47161e-09	4.70456e-08	-0.509637	3.31924e-05	8.58493e-05	-0.0306652	0.680856	0.79094	0.0608318	0.407834	0.536526	0.091497	0.383612	0.697278	-1.19008	8.45345e-20	1.46695e-18	-1.15942	3.80306e-15	8.54775e-14	0.522579	2.02228e-05	0.000118802	0.321022	0.00567729	0.00924114	0.205026	0.00644719	0.0277722	0.0157568	0.830971	0.880711	-0.189269	0.0748272	0.142429	-0.123734	0.103632	0.157177	-0.32876	0.00269865	0.0150018	0.583181	3.19973e-06	1.09738e-05	0.937395	3.5094e-11	1.25004e-10	-0.289527
YBR042C	-0.0188904	0.88088	0.918111	-0.551976	6.30658e-05	0.000155709	-0.0432685	0.606867	0.732691	0.00100526	0.990321	0.998336	0.0442737	0.707595	0.910042	-0.401345	2.75271e-05	6.72284e-05	-0.358077	0.00396435	0.00934476	0.020392	0.870927	0.914794	-0.581611	2.42421e-05	5.38508e-05	0.301276	0.000435799	0.0029234	0.384832	1.41458e-05	5.07733e-05	0.083556	0.47815	0.609393	-0.0864356	0.311118	0.396116	-0.387712	0.00177392	0.0108702	-0.305599	0.0189714	0.0320718	-0.0902253	0.479025	0.532726	-0.182939
YBR043C	-0.21648	0.0679516	0.12665	-0.023342	0.84138	0.871276	0.179885	0.0213643	0.0573259	0.0410781	0.593745	0.7069	-0.138807	0.207602	0.512567	1.1015	4.71348e-21	9.63416e-20	0.921615	3.06836e-11	3.60104e-10	0.175621	0.135978	0.204201	-0.710201	1.53432e-07	4.38757e-07	0.202122	0.0096629	0.038875	0.455415	1.14661e-07	6.05723e-07	0.253293	0.0236424	0.0560777	0.436878	5.65565e-07	4.21647e-06	0.234756	0.0377207	0.106963	0.0210574	0.856773	0.893597	-0.719027	1.59535e-07	3.94211e-07	0.0231357
YBR044C	-0.122984	0.259668	0.373292	0.531166	8.21671e-06	2.33978e-05	-0.454297	1.18052e-07	1.43524e-06	-0.285046	0.000263534	0.00122814	0.16925	0.0993968	0.353843	-0.303215	0.000107677	0.000239802	0.151082	0.138531	0.20737	-0.390501	0.000650058	0.00220954	0.783625	1.11973e-09	4.02138e-09	-0.00628927	0.929151	0.97796	-0.104556	0.155404	0.218771	-0.0982668	0.333096	0.464064	0.397252	2.78833e-07	2.24355e-06	0.403541	0.000159844	0.00163357	-0.287155	0.00933774	0.0169628	0.116836	0.276751	0.323798	0.107225
YBR045C	1.15743	3.38372e-06	2.52577e-05	0.409723	0.0778688	0.109919	0.0943101	0.543889	0.682532	0.491441	0.000650587	0.00268143	0.397131	0.0635121	0.274169	-1.21237	3.68874e-10	1.82223e-09	-1.30668	1.4444e-07	8.79782e-07	-0.978282	7.58499e-05	0.000357863	0.827642	0.000249702	0.00049397	1.02089	7.42917e-10	1.6822e-08	-0.717689	5.0136e-05	0.000162869	-1.73858	8.81325e-11	2.42903e-09	0.132133	0.336583	0.423667	-0.88876	4.56205e-05	0.000591223	-0.731092	0.00191011	0.0040216	1.6913	1.84158e-10	6.06328e-10	0.769227
YBR046C	0.593169	0.000715067	0.00274274	-0.426566	0.0136603	0.0228208	1.29153	1.07181e-17	5.77732e-16	0.280999	0.0100955	0.0278613	-1.01053	3.24283e-08	3.87296e-06	-0.142385	0.212591	0.263135	-1.43391	3.30463e-12	4.50302e-11	1.1898	7.56285e-09	1.85747e-07	1.54323	3.73422e-12	1.73893e-11	-0.0825051	0.482978	0.661529	-0.496407	7.68399e-05	0.000239525	-0.413902	0.0129858	0.033918	0.453378	8.13757e-05	0.000323326	0.535883	0.0015172	0.00954676	2.39548	4.55261e-19	1.4005e-17	1.14077	1.71391e-08	4.71446e-08	0.150526
YBR047W	0.159808	0.539671	0.650017	0.331978	0.205165	0.258464	0.875427	5.34543e-06	4.40582e-05	-0.421565	0.0179721	0.0449745	-1.29699	2.77946e-06	0.000143169	0.0413991	0.807136	0.840695	-0.834028	0.00137115	0.00360919	-0.533091	0.0678393	0.115293	0.99747	0.000325088	0.00063081	0.486278	0.00831194	0.0342776	-1.50361	1.29723e-09	9.5428e-09	-1.98989	9.60259e-10	1.89168e-08	0.317742	0.0579069	0.096002	-0.168535	0.492827	0.660319	2.89584	2.54502e-15	3.70854e-14	1.18892	3.47651e-05	6.78265e-05	0.421438
YBR048W	-0.74634	0.00105072	0.00382773	-1.05453	1.05173e-05	2.93857e-05	-0.134462	0.352635	0.503965	-0.111901	0.437827	0.567284	0.0225606	0.91068	0.996041	0.0349978	0.806086	0.8403	0.16946	0.402476	0.499182	0.09207	0.6687	0.74707	-1.53267	4.72464e-09	1.59877e-08	-0.264224	0.0745049	0.182107	0.596747	4.23924e-05	0.000139423	0.860971	8.09216e-05	0.000417353	-0.572897	0.000372006	0.00122019	-0.308673	0.13056	0.260052	-0.934381	6.77136e-05	0.00018671	-1.20803	9.16755e-07	2.10002e-06	-0.323999
YBR049C	-0.157575	0.31811	0.437287	0.199449	0.207381	0.260606	-0.0914837	0.384684	0.537015	-0.226574	0.0364464	0.0815396	-0.13509	0.359827	0.678297	0.156891	0.130838	0.17043	0.248375	0.0959724	0.151678	0.222011	0.160873	0.233638	-0.0132368	0.932671	0.951734	0.0693722	0.501391	0.677756	0.313868	0.00287069	0.00654148	0.244496	0.100105	0.180986	0.105061	0.311046	0.396107	0.0356892	0.808189	0.905071	-0.185978	0.238041	0.304858	-0.293079	0.0662809	0.0864305	0.264434
YBR050C	-0.423373	0.217093	0.324097	1.75598	1.56273e-06	4.94986e-06	2.52446	4.76917e-15	1.87413e-13	0.632373	0.0072408	0.0211023	-1.89209	9.79142e-07	6.3549e-05	1.18299	7.59941e-08	2.76181e-07	-1.34147	0.000106874	0.000358464	0.166831	0.727158	0.799769	4.10485	8.19081e-15	5.18071e-14	0.196144	0.521241	0.69457	-1.10574	0.000820238	0.00210716	-1.30189	0.00526285	0.0156066	1.20354	4.89197e-08	4.79052e-07	1.0074	0.0103948	0.0417157	2.55906	1.03685e-07	4.53045e-07	3.40309	3.63156e-11	1.29054e-10	-0.210669
YBR051W	0.125658	0.922346	0.950594	2.90175	0.00398186	0.0073163	0.678015	0.359053	0.510443	-0.165362	0.745644	0.830599	-0.843377	0.999711	1	0.880939	0.0690577	0.0952104	0.202924	0.764624	0.835398	-3.30666	0.100162	0.1583	1.45366	0.161797	0.205484	0.877646	0.242167	0.421371	-3.39805	0.0337454	0.0586261	-4.27569	0.0187958	0.0461633	-0.367515	0.536391	0.620779	-1.24516	0.187401	0.337522	2.22637	0.112568	0.157839	3.08263	0.0215919	0.0301022	-0.674003
YBR052C	0.939927	1.31984e-07	1.53418e-06	0.743687	1.24418e-05	3.43687e-05	0.64195	2.16282e-08	3.08519e-07	0.264371	0.00933421	0.0260085	-0.377579	0.011261	0.0941794	-0.668935	7.98367e-08	2.89628e-07	-1.31088	3.32599e-12	4.52201e-11	-0.179152	0.264961	0.352693	1.91658	8.55898e-17	6.85056e-16	-0.0718075	0.494899	0.671664	-1.56846	3.20779e-18	1.16301e-16	-1.49666	1.06477e-13	7.72084e-12	-0.209796	0.0460481	0.0788306	-0.137988	0.344809	0.518448	2.33629	5.61626e-20	2.13804e-18	2.49181	4.62876e-21	4.66013e-20	-0.35253
YBR053C	1.30051	2.50253e-12	1.00946e-10	1.13557	1.57002e-10	8.81384e-10	0.613957	1.46841e-08	2.1552e-07	0.0661153	0.472627	0.600263	-0.547842	0.000137491	0.00384155	-0.558699	4.86358e-07	1.57575e-06	-1.17266	9.01536e-12	1.14401e-10	0.678973	1.75588e-05	0.000106207	1.94044	1.52911e-18	1.5549e-17	0.474674	4.01503e-06	4.77648e-05	-0.694703	5.44058e-09	3.55946e-08	-1.16938	1.15744e-11	4.5192e-10	0.106891	0.246154	0.325304	-0.367784	0.00772529	0.0335865	2.89574	3.26214e-25	3.54816e-23	2.72248	4.69085e-24	7.10745e-23	-0.431205
YBR054W	4.22309	1.7448e-16	1.66056e-14	7.11571	5.62742e-25	7.61703e-23	-0.0140034	0.973281	0.993415	1.31515	2.55707e-10	4.97608e-09	1.32915	0.000342053	0.00822136	1.15514	2.48395e-09	1.09557e-08	1.16915	0.0012868	0.00340778	2.07794	1.01529e-09	3.37932e-08	2.75257	3.83512e-13	2.02424e-12	5.08394	4.71558e-35	1.68956e-32	4.26794	7.00601e-35	2.84491e-32	-0.815996	0.0048875	0.0146649	1.88995	2.67932e-17	2.09227e-15	-3.19399	2.25108e-15	7.21648e-13	3.13771	6.89683e-10	4.19248e-09	6.91696	3.24986e-23	4.35053e-22	-1.22377
YBR055C	-0.224108	0.122943	0.206692	-0.51154	0.000808981	0.00167945	0.161624	0.0892257	0.179483	0.342978	0.000468383	0.00203344	0.181354	0.181416	0.481273	0.155853	0.1065	0.141605	-0.0057712	0.966075	0.997684	-0.237503	0.106059	0.165727	-0.222969	0.126376	0.163987	-0.0712776	0.45787	0.640976	0.0966824	0.316319	0.403049	0.16796	0.219303	0.336806	0.211522	0.0290661	0.0534707	0.2828	0.0408382	0.113479	-0.626877	5.90656e-05	0.000164956	-0.963552	1.95752e-08	5.34674e-08	0.275371
YBR056W	1.71723	7.06034e-17	7.16743e-15	2.24681	1.92242e-21	8.54704e-20	0.995203	7.95552e-16	3.51138e-14	0.700388	3.91956e-11	9.11768e-10	-0.294815	0.0273777	0.167596	-0.0633785	0.486269	0.546464	-1.05858	8.76177e-11	9.42897e-10	0.413775	0.00574502	0.0142017	3.34221	2.06817e-28	1.53625e-26	0.281689	0.00396917	0.0186114	-1.31658	1.84769e-17	5.95464e-16	-1.59827	2.71106e-16	5.32679e-14	0.318509	0.000590882	0.00182886	0.0368201	0.780709	0.886687	3.18549	3.15928e-27	8.01798e-25	3.98231	2.89834e-31	2.23466e-29	-0.405304
YBR056W-A	0.129339	0.800072	0.858418	4.85553	6.58092e-16	9.45386e-15	-0.640819	0.0665711	0.142525	-0.958144	0.00346919	0.0112818	-0.317326	0.506448	0.78553	0.634582	0.00271021	0.0048142	1.2754	0.00230312	0.00575403	-0.462995	0.291459	0.381043	3.03906	5.77617e-11	2.38042e-10	0.621701	0.0258464	0.0835173	-0.287959	0.353284	0.440502	-0.909659	0.0305619	0.0684889	0.080634	0.706453	0.773922	-0.541067	0.125884	0.253475	0.457436	0.32731	0.401621	5.77122	4.48256e-19	3.59254e-18	-0.413345
YBR057C	-0.390879	0.0992935	0.173251	0.361485	0.123609	0.166278	-0.0780623	0.61605	0.739673	0.0317127	0.837679	0.898609	0.109775	0.616608	0.862203	0.67883	2.09691e-05	5.21317e-05	0.756892	0.0010316	0.00280387	-1.04484	5.57887e-05	0.000276718	0.128408	0.577597	0.63414	0.169937	0.261732	0.44407	-0.374252	0.0272435	0.0483086	-0.544189	0.0173368	0.0432602	0.693751	1.45578e-05	7.08238e-05	0.523815	0.0188734	0.0642582	-0.442229	0.0603792	0.0909871	-0.667685	0.00603817	0.00904315	0.291471
YBR058C	0.174868	0.0840269	0.150877	-0.486968	1.06921e-05	2.98331e-05	0.0843467	0.202559	0.336091	0.175222	0.00887954	0.0249586	0.0908753	0.332532	0.653774	-0.670542	5.20553e-13	3.88089e-12	-0.754888	1.04988e-10	1.11021e-09	0.332833	0.00159905	0.00470068	0.22062	0.0312561	0.0455456	-0.280196	0.0001264	0.00100641	-0.0313559	0.63828	0.712828	0.24884	0.0102658	0.0278649	-0.327498	1.3193e-05	6.52791e-05	-0.0473013	0.614868	0.763263	0.109845	0.273158	0.34375	0.163471	0.106128	0.133863	0.114291
YBR058C-A	-0.326575	0.212615	0.318896	-0.281862	0.281608	0.341144	0.508074	0.00322749	0.0117858	0.278915	0.102429	0.186515	-0.229159	0.349562	0.669865	0.328101	0.0574992	0.0804566	-0.179973	0.464033	0.561466	-0.40991	0.127481	0.193734	0.228737	0.381738	0.442552	0.132488	0.439942	0.623329	-0.180005	0.321477	0.408452	-0.312493	0.212152	0.328725	0.463114	0.0077156	0.0170707	0.330626	0.181566	0.329829	0.437785	0.100408	0.142788	0.873283	0.00164261	0.00264616	-0.216141
YBR059C	0.552433	0.000231442	0.00103276	0.40768	0.00516479	0.00931559	0.0201602	0.827982	0.899294	0.179891	0.0516045	0.108126	0.159731	0.226079	0.536777	-0.0701939	0.454216	0.514909	-0.0903541	0.492603	0.590174	0.11305	0.421941	0.516591	0.478042	0.0011954	0.00214974	0.0557391	0.546265	0.71472	-0.223913	0.0214429	0.0391512	-0.279652	0.0370743	0.0807652	0.0357462	0.699538	0.768142	-0.0199928	0.878898	0.954765	0.675694	1.21442e-05	3.78366e-05	0.698035	7.13312e-06	1.49511e-05	-0.0380063
YBR060C	-0.369369	0.00193384	0.00649698	0.407399	0.000669505	0.00140959	-0.0836511	0.271547	0.414398	-0.0178019	0.813311	0.880176	0.0658492	0.53629	0.811966	0.579742	6.38352e-11	3.48093e-10	0.663393	7.16059e-08	4.58142e-07	0.0201228	0.858857	0.906882	-0.472488	0.000109399	0.000225119	0.113522	0.128585	0.271453	0.568862	1.26076e-10	1.10018e-09	0.455341	7.15312e-05	0.000374954	-0.102972	0.181351	0.252887	-0.216493	0.04584	0.124149	-0.985309	1.03266e-11	8.29807e-11	-0.497874	5.11739e-05	9.82041e-05	0.39903
YBR061C	-0.655786	4.39898e-06	3.18978e-05	-1.56712	2.14392e-16	3.38307e-15	-0.520147	2.42135e-07	2.72614e-06	-0.337892	0.000296424	0.00135448	0.182254	0.132711	0.414111	-0.133668	0.144966	0.187153	0.386478	0.00274246	0.00673256	-0.159272	0.212164	0.294036	-2.13695	9.65437e-22	1.55158e-20	-0.0978942	0.247092	0.426597	0.580874	1.88007e-09	1.33312e-08	0.678768	4.97368e-07	4.83169e-06	-0.281246	0.00346455	0.00856435	-0.183352	0.140492	0.273848	-1.13593	4.63443e-12	3.88285e-11	-1.97131	2.30853e-20	2.18682e-19	0.120683
YBR062C	-0.13463	0.526554	0.639658	0.700795	0.00149736	0.00297858	0.445715	0.00196705	0.00778514	0.0352229	0.800894	0.870805	-0.410492	0.0436681	0.222676	0.315476	0.0218995	0.0333059	-0.130239	0.50991	0.607088	-1.0359	2.7027e-05	0.000149929	0.880679	0.000101255	0.000209207	0.282679	0.0454184	0.126379	-1.02908	5.44051e-08	3.06267e-07	-1.31176	7.61373e-08	8.93848e-07	0.332325	0.015996	0.0320174	0.0496456	0.801744	0.901038	1.07165	7.49865e-06	2.41919e-05	0.873181	0.000197649	0.000354918	-0.346465
YBR063C	-0.178305	0.338925	0.458347	-0.875518	2.50823e-05	6.63379e-05	0.0872871	0.476597	0.623084	0.460297	0.000291032	0.00133585	0.37301	0.0361992	0.199536	0.132409	0.303575	0.361359	0.0451222	0.800033	0.864843	-0.506511	0.0116385	0.0257502	-0.123788	0.513986	0.574228	-0.399939	0.00282211	0.0138737	-0.355135	0.0105356	0.0207678	0.0448036	0.80536	0.887886	0.396913	0.00228536	0.0059437	0.796852	4.10104e-05	0.000548999	-0.423514	0.0261919	0.0429088	-1.24977	3.56902e-08	9.45168e-08	0.143765
YBR065C	-0.203053	0.279473	0.395325	-0.412184	0.0321437	0.0496796	0.171467	0.164565	0.288476	0.514629	6.551e-05	0.000364736	0.343162	0.0545124	0.25204	0.630996	3.16076e-06	8.9805e-06	0.459529	0.0120181	0.0247975	-0.577747	0.00417265	0.0107557	-0.401015	0.0387898	0.0556318	-0.180079	0.157384	0.312257	-0.211611	0.115335	0.169851	-0.0315311	0.861364	0.929418	0.290618	0.0245223	0.0462003	0.470697	0.0108624	0.0431311	-0.850451	3.41004e-05	9.89073e-05	-1.22397	5.04439e-08	1.31812e-07	0.362229
YBR066C	-0.997444	0.000394561	0.0016506	3.07372	4.07419e-16	6.02328e-15	0.483188	0.00518737	0.0176417	1.62525	1.00958e-12	3.07466e-11	1.14206	3.81487e-05	0.00128378	3.17735	5.63632e-30	4.2175e-28	2.69416	3.8458e-15	8.61206e-14	-1.86324	7.52707e-09	1.85617e-07	-0.0258023	0.917681	0.939428	1.16138	4.7627e-10	1.1244e-08	1.43764	5.51659e-10	4.32452e-09	0.276261	0.283098	0.410093	0.756023	1.61183e-05	7.72793e-05	-0.40536	0.0926649	0.205095	-3.34743	1.86396e-14	2.33608e-13	-0.26305	0.321432	0.370733	0.209199
YBR067C	-2.81245	5.14163e-14	2.82141e-12	2.27882	1.65379e-11	1.1143e-10	3.4561	1.34087e-30	4.29855e-28	1.39295	1.65861e-11	4.02494e-10	-2.06315	1.13271e-10	2.46405e-08	1.70462	3.29377e-16	3.736e-15	-1.75147	4.12291e-09	3.29663e-08	-1.25424	1.66635e-05	0.000101984	2.9981	4.23799e-15	2.76377e-14	2.47281	1.02537e-22	1.1784e-20	1.96786	2.63607e-17	8.19199e-16	-0.504942	0.0499848	0.102304	1.44061	3.08518e-13	1.05572e-11	-1.03219	0.000104038	0.00116488	-1.66994	1.62387e-07	6.84022e-07	4.29766	3.38346e-20	3.11309e-19	1.10218
YBR068C	0.68039	1.74656e-05	0.000108333	1.71739	3.31006e-16	4.96591e-15	-0.346916	0.000860669	0.00387628	-1.17563	2.35821e-15	1.13101e-13	-0.828718	1.08705e-07	1.12224e-05	0.161115	0.0908067	0.122585	0.508032	0.000407647	0.00119951	1.21851	2.80061e-11	1.59425e-09	0.729876	5.2005e-06	1.24367e-05	0.180096	0.0583503	0.151756	-0.1105	0.252993	0.332897	-0.290596	0.0345802	0.0760939	-0.299388	0.00346874	0.00856776	-0.479484	0.000779763	0.00571216	1.52748	1.97034e-14	2.45929e-13	0.31739	0.0310918	0.0425574	0.414079
YBR069C	-0.580452	0.000176333	0.000811825	-0.64091	4.45534e-05	0.000112791	1.64732	2.44e-26	4.64439e-24	0.868527	1.23993e-13	4.34046e-12	-0.778796	4.30862e-07	3.28047e-05	2.72284	9.28997e-38	5.65852e-35	1.07552	1.84494e-10	1.89824e-09	1.65638	1.58836e-15	2.3035e-13	-1.83035	1.16345e-16	9.12045e-16	-0.451072	3.74993e-05	0.000349783	1.00696	3.96993e-16	9.75035e-15	1.45804	1.15849e-14	1.32637e-12	-0.564994	2.0505e-06	1.28362e-05	-0.113922	0.418441	0.591626	-1.10597	7.31653e-10	4.43068e-09	-2.24731	5.75941e-20	5.15133e-19	-0.0774352
YBR070C	0.744001	0.000633271	0.00248055	0.726831	0.000836408	0.00173284	-0.130948	0.349483	0.500867	-0.151146	0.264693	0.388961	-0.0201977	0.916193	0.998145	-0.917012	4.70124e-08	1.76109e-07	-0.786064	0.000148711	0.000483607	0.938354	2.50327e-05	0.0001404	1.38816	8.53127e-09	2.8119e-08	0.1624	0.227817	0.404322	0.336557	0.0117148	0.0227463	0.174156	0.361157	0.492899	0.0376649	0.774007	0.833388	-0.124735	0.509725	0.674796	0.410132	0.0493981	0.0758085	1.90299	1.49888e-12	6.13553e-12	-0.0453917
YBR071W	0.155212	0.362806	0.482816	1.05073	8.70523e-08	3.24105e-07	0.128622	0.254333	0.394558	-0.41208	0.000740156	0.0029797	-0.540702	0.00125261	0.0207328	0.838306	7.50049e-11	4.04296e-10	0.709684	4.07489e-05	0.000150061	0.284922	0.0939043	0.150237	0.43169	0.0121976	0.0189288	0.701083	1.34317e-08	2.49429e-07	0.290091	0.00962628	0.0192178	-0.410992	0.0113589	0.0303187	0.791724	4.47503e-10	7.42709e-09	0.0906412	0.56492	0.723644	1.04071	1.25706e-07	5.41877e-07	0.753837	5.25975e-05	0.000100651	-0.283804
YBR072W	4.50581	4.23901e-16	3.68854e-14	9.5953	1.4992e-27	3.65266e-25	-1.08489	0.000559232	0.00266741	0.937735	5.9642e-06	4.29916e-05	2.02262	4.85039e-07	3.6029e-05	-0.158925	0.428542	0.48881	0.925965	0.0110441	0.0230139	1.46192	0.000121466	0.000535347	9.94766	1.32557e-28	1.06237e-26	0.0734628	0.764457	0.872295	-0.947799	0.000155459	0.000456118	-1.02126	0.00328388	0.0104287	1.35178	2.4607e-10	4.29459e-09	1.27832	0.000170307	0.00172029	4.17488	1.13136e-15	1.74901e-14	9.41205	1.28059e-27	3.66201e-26	-0.51866
YBR073W	0.228887	0.0713744	0.132181	-1.01233	2.15287e-10	1.18243e-09	-0.186324	0.0319313	0.0785198	-0.178466	0.0360691	0.0809074	0.0078577	0.946896	1	-0.252124	0.00678572	0.0112744	-0.0658	0.589833	0.681851	0.114329	0.342002	0.435894	-1.12447	1.17368e-12	5.81211e-12	2.23317	4.17758e-37	1.95736e-34	2.12647	6.20777e-36	2.70082e-33	-0.1067	0.347178	0.478321	2.05523	5.99316e-34	7.30086e-31	-0.177936	0.126733	0.254763	-0.202174	0.114307	0.160055	-1.25839	6.69819e-13	2.8137e-12	-0.369795
YBR074W	0.130267	0.267582	0.381517	-1.10238	1.02283e-12	8.3401e-12	-0.277004	0.000942214	0.00418907	-0.194072	0.0163352	0.041544	0.0829319	0.449061	0.743269	-0.659718	1.3918e-10	7.20873e-10	-0.382714	0.00100097	0.00272793	0.489112	0.000100894	0.00045657	-0.928764	1.63518e-10	6.45906e-10	0.048458	0.528528	0.701171	0.490236	1.456e-08	8.85963e-08	0.441778	0.000161474	0.000778113	-0.160642	0.0467155	0.0797713	-0.2091	0.0610801	0.152218	-0.475202	0.000153469	0.000396597	-0.710925	1.44335e-07	3.5752e-07	0.00972626
YBR076C-A	0.589438	0.0377175	0.0777758	1.35066	8.28173e-06	2.3561e-05	-0.0825253	0.667326	0.781219	-0.477828	0.0106213	0.0290369	-0.395303	0.133174	0.41506	0.0615505	0.718687	0.761176	0.144076	0.575492	0.669209	0.725295	0.0110387	0.0247103	0.998775	0.000511397	0.000962285	0.0258207	0.888817	0.954981	-0.233626	0.202836	0.27553	-0.259446	0.318197	0.448436	-0.181987	0.302806	0.387233	-0.207807	0.415342	0.588871	0.946589	0.00121815	0.00265847	1.33571	1.34832e-05	2.74761e-05	-0.284225
YBR076W	-0.0235638	0.978051	0.98975	4.16805	6.094e-08	2.32864e-07	0.985324	0.113809	0.216899	0.575903	0.296242	0.422875	-0.409421	0.635044	0.873931	2.05166	3.51227e-08	1.33208e-07	1.06634	0.187719	0.266525	-1.62571	0.27142	0.359708	4.88346	1.58459e-08	5.04272e-08	-0.0790148	0.952931	0.990496	-2.09058	0.0475754	0.0789811	-2.01156	0.136383	0.230688	1.70273	3.39361e-06	1.98183e-05	1.78174	0.0397154	0.111293	2.32687	0.0366777	0.0581255	3.8381	0.000187565	0.000337806	-1.18679
YBR077C	0.359735	0.0277455	0.0606632	0.845234	2.13815e-06	6.64463e-06	-0.225897	0.0415596	0.0974739	-0.435141	0.000163335	0.000805566	-0.209244	0.16469	0.459369	0.2502	0.0168098	0.0260863	0.476097	0.0022927	0.00573034	0.200697	0.20764	0.28849	0.71978	2.50289e-05	5.54367e-05	0.218572	0.0368924	0.107982	-0.149709	0.161993	0.227036	-0.368281	0.0155653	0.039405	0.569215	3.89639e-07	3.00798e-06	0.350643	0.0200605	0.067215	0.755565	1.25633e-05	3.89827e-05	0.321867	0.0471588	0.0628818	0.00733321
YBR078W	0.0650977	0.724421	0.799228	-1.35017	2.09475e-09	9.92157e-09	-0.256229	0.0447259	0.103152	-0.138992	0.264199	0.38856	0.117238	0.498038	0.778832	-0.743779	6.25939e-07	1.98883e-06	-0.48755	0.00668114	0.0148684	0.730815	0.000227304	0.000896121	-1.20258	3.50546e-08	1.07457e-07	0.0461881	0.703993	0.830725	0.829143	1.08542e-09	8.09216e-09	0.782955	3.38699e-05	0.000194258	-0.293779	0.0231907	0.0440046	-0.339967	0.0538787	0.138998	-0.571747	0.00308693	0.00623219	-0.588692	0.00237806	0.00375963	-0.297104
YBR079C	-0.261853	0.0269735	0.0592697	-1.34994	5.389e-16	7.79678e-15	-0.489828	1.12665e-07	1.37248e-06	-0.238652	0.00342324	0.0111641	0.251176	0.0235082	0.154298	0.332288	4.26359e-05	0.000101404	0.822116	5.78907e-10	5.44995e-09	0.347402	0.00388239	0.010096	-1.86176	1.92688e-21	2.94151e-20	-0.154732	0.0499884	0.135746	0.7057	1.13476e-13	1.67762e-12	0.860432	1.38805e-10	3.59772e-09	0.155555	0.044755	0.0769966	0.310287	0.00588978	0.0274271	-1.10675	4.98925e-13	4.93336e-12	-3.14213	6.25222e-31	4.37727e-29	0.337055
YBR080C	0.356396	0.00067307	0.00260907	-0.348604	0.000881609	0.00181537	0.285214	3.95424e-05	0.000258426	0.275268	6.38958e-05	0.000356727	-0.00994571	0.914433	0.997102	-0.638981	1.70761e-12	1.15824e-11	-0.924194	1.24244e-13	2.10799e-12	0.314857	0.00243872	0.00675194	0.51922	2.75255e-06	6.79327e-06	-0.0328764	0.617917	0.767848	-0.0843607	0.205994	0.279321	-0.0514843	0.579776	0.703469	-0.089246	0.181896	0.253472	-0.0563696	0.544662	0.705858	0.631262	4.60815e-08	2.128e-07	0.719053	1.84392e-09	5.54907e-09	-0.0423457
YBR081C	-0.175657	0.260372	0.373774	-0.158911	0.308351	0.369064	0.247835	0.0163996	0.0457162	0.409228	0.000119281	0.000617283	0.161393	0.269308	0.58986	0.396531	0.000205198	0.000438241	0.148696	0.309858	0.403797	-0.414654	0.0104463	0.0235747	-0.0709888	0.648458	0.699692	-0.0802936	0.439615	0.62301	-0.157898	0.139553	0.199816	-0.077604	0.596756	0.71849	0.156325	0.130268	0.190782	0.236618	0.109518	0.230264	-0.492815	0.00248807	0.00512507	-0.747022	1.48811e-05	3.01433e-05	0.14945
YBR082C	-0.586415	0.00466181	0.0136581	1.40796	4.61854e-09	2.08073e-08	-0.158	0.239082	0.376876	0.147945	0.256693	0.379779	0.305945	0.104531	0.363827	-0.473692	0.00109201	0.00206438	-0.315692	0.0940479	0.149217	-0.948977	1.55246e-05	9.62935e-05	1.60022	1.56165e-10	6.18466e-10	0.189449	0.145075	0.295634	0.132833	0.308772	0.394946	-0.0566159	0.760599	0.854132	0.0660189	0.614155	0.692232	-0.12343	0.507256	0.67299	-1.29918	3.29877e-08	1.56363e-07	1.68811	3.46713e-11	1.23643e-10	0.19959
YBR083W	-0.474983	0.00630209	0.017593	0.48599	0.00467247	0.00848528	-0.287366	0.0135537	0.0389965	-0.551545	1.3993e-05	9.19431e-05	-0.264179	0.0961285	0.347067	0.716446	5.55686e-09	2.34559e-08	1.00381	3.55336e-08	2.42097e-07	-1.25939	1.82554e-10	7.94241e-09	-3.30372	3.24351e-25	9.82897e-24	2.8596	1.93344e-37	9.81383e-35	1.81101	5.3002e-26	7.50779e-24	-1.04859	4.76958e-09	7.66531e-08	0.073703	0.506227	0.592605	-2.78589	1.66776e-23	5.07915e-20	-0.333746	0.0508967	0.0778533	-0.230514	0.17651	0.214168	-0.444339
YBR084C-A	-1.158	4.49954e-08	6.01023e-07	-1.11711	1.01274e-07	3.74083e-07	0.0402483	0.734044	0.833638	0.0468135	0.692924	0.790227	0.00656519	0.968859	1	0.421398	0.00054659	0.00108658	0.381149	0.0274831	0.0512866	-0.573528	0.00237229	0.006601	-1.30844	2.3621e-09	8.21675e-09	-0.163597	0.179422	0.342805	0.427442	0.000428653	0.00116196	0.591039	0.000902533	0.00345961	0.0262293	0.826314	0.877301	0.189826	0.263837	0.428319	-1.00842	8.74796e-07	3.26895e-06	-1.43413	2.05634e-10	6.74846e-10	-0.161594
YBR084W	-0.479943	0.00156172	0.00543257	-1.94365	4.17426e-18	8.97513e-17	-0.0590124	0.539083	0.6787	0.236387	0.0138405	0.036042	0.295399	0.0323656	0.185455	0.407384	5.53261e-05	0.000129165	0.466397	0.00113335	0.0030451	0.321384	0.0295515	0.0571786	-2.43132	7.87298e-22	1.2822e-20	-0.386599	0.000256016	0.00186308	0.710127	1.18043e-10	1.03305e-09	1.09673	8.70309e-11	2.42057e-09	-0.40788	0.000166748	0.000603842	-0.021281	0.875858	0.952202	-1.6409	1.93068e-15	2.87524e-14	-2.88284	8.87732e-25	1.51887e-23	0.0929813
YBR085C-A	1.01849	7.60156e-07	6.80899e-06	3.83439	1.04877e-25	1.68107e-23	-0.16869	0.175354	0.301462	-1.03735	8.81521e-11	1.9108e-09	-0.86866	4.27157e-06	0.000201691	-0.465143	0.000305296	0.000631952	-0.296453	0.082179	0.13309	0.296164	0.103296	0.16262	4.34344	6.03025e-28	3.74799e-26	0.503347	4.67213e-05	0.000422852	-1.08764	3.00411e-11	2.92301e-10	-1.59099	8.90699e-13	4.59767e-11	0.715944	1.61959e-08	1.82684e-07	0.212597	0.203304	0.356186	2.68655	9.2018e-20	3.31646e-18	4.30967	1.06588e-27	3.11882e-26	-0.161099
YBR085W	-1.50164	2.19743e-07	2.37315e-06	-0.036942	0.878286	0.901523	0.264252	0.0973658	0.192182	0.975309	4.30643e-07	4.11782e-06	0.711057	0.00423464	0.0488507	1.1012	1.70536e-09	7.72868e-09	0.836946	0.000579677	0.001653	-2.1861	6.06011e-10	2.19715e-08	-1.3794	3.02753e-06	7.42377e-06	-0.44984	0.00990735	0.039545	-0.423244	0.0581682	0.0942044	0.0265956	0.924151	0.974382	-0.955349	6.97704e-06	3.74095e-05	-0.505509	0.0447343	0.12175	-3.11068	1.70381e-14	2.15309e-13	-1.00898	0.000277929	0.000488702	-0.266937
YBR086C	0.619351	2.59856e-05	0.000151826	-0.949644	4.33053e-09	1.95823e-08	-0.342878	0.000451072	0.00222829	-0.0751062	0.403078	0.532052	0.267771	0.0371811	0.201578	-0.752641	2.00743e-10	1.02504e-09	-0.409764	0.00197968	0.00502007	0.832774	9.44538e-08	1.48661e-06	-1.02429	5.70594e-10	2.12049e-09	0.0962908	0.276909	0.460572	0.577485	6.62306e-09	4.25988e-08	0.481194	0.000333888	0.0014631	-0.388119	0.000104045	0.000400087	-0.48441	0.000321231	0.00286474	-0.135446	0.316504	0.389933	0.00461911	0.972611	0.986212	-0.325957
YBR087W	-0.225809	0.106163	0.183132	0.0669042	0.627492	0.681293	-0.203425	0.0322287	0.0790914	-0.0179733	0.844176	0.902084	0.185452	0.154929	0.445572	-0.134442	0.149501	0.192227	0.0689828	0.593735	0.684803	-0.23131	0.0973863	0.154918	0.0458957	0.736858	0.778391	0.0896117	0.32005	0.505769	0.269562	0.00395225	0.00870138	0.179951	0.166482	0.271569	0.137586	0.129735	0.190092	0.0479742	0.708381	0.831038	-0.481177	0.000918763	0.00204764	-0.294518	0.0366047	0.0496789	0.0516431
YBR088C	-0.188246	0.199822	0.303824	-1.47313	1.60025e-13	1.52062e-12	-0.324632	0.00182007	0.00726477	-0.00698449	0.942253	0.967835	0.317647	0.0230618	0.152822	0.0185922	0.851936	0.879665	0.343224	0.0162644	0.0323958	0.00725812	0.960091	0.977749	-1.90257	1.61986e-17	1.43618e-16	0.0836872	0.380207	0.56951	0.596839	2.24917e-08	1.33136e-07	0.513151	0.000390227	0.0016715	-0.00253497	0.979838	0.997025	-0.0862222	0.534094	0.697356	-0.981483	1.41007e-08	7.06309e-08	-1.98243	4.93076e-18	3.53749e-17	-0.0629601
YBR089C-A	-0.106573	0.544585	0.653738	1.46312	3.68502e-11	2.3021e-10	-0.103813	0.37846	0.530908	-0.464872	0.000296939	0.00135581	-0.361059	0.0316744	0.183491	-0.685889	5.7994e-07	1.85526e-06	-0.582075	0.000740663	0.00207039	0.210404	0.234448	0.319678	1.80111	4.81868e-14	2.79529e-13	-0.1154	0.326198	0.511949	-0.159482	0.180402	0.248717	-0.0440817	0.788531	0.875331	-0.359482	0.0033247	0.0082387	-0.244081	0.136833	0.268856	0.800268	2.77162e-05	8.1634e-05	2.56821	1.41705e-19	1.19547e-18	-0.189386
YBR089W	-0.950591	0.26436	0.377719	-1.25475	0.165679	0.213803	0.631219	0.252154	0.392241	0.716331	0.245138	0.366199	0.0851115	0.855224	0.97678	-0.819376	0.222065	0.273322	-1.4506	0.096688	0.15269	-1.51207	0.223901	0.307643	1.16475	0.164844	0.209006	-0.365178	0.55786	0.723344	-0.841542	0.421303	0.509765	-0.476364	0.698941	0.803103	0.603733	0.245468	0.324537	0.968911	0.228563	0.385217	-1.26651	0.200049	0.261424	0.304848	0.722893	0.766296	0.0996059
YBR090C	-0.467343	0.359023	0.479353	0.980097	0.0490811	0.0728088	0.0350447	0.915938	0.958094	-0.369524	0.284902	0.410439	-0.404569	0.396105	0.706436	-0.66642	0.045757	0.0651943	-0.701464	0.13012	0.196617	-0.938957	0.0712009	0.120031	1.19196	0.0146564	0.0225378	0.4459	0.158651	0.313947	-0.430284	0.23538	0.31283	-0.876184	0.071747	0.137771	-0.0436993	0.886633	0.926644	-0.4896	0.273199	0.439297	0.766344	0.122795	0.170297	2.60132	2.53228e-06	5.57028e-06	-0.185992
YBR091C	-0.202482	0.460293	0.579115	-0.432352	0.12342	0.166096	-0.5985	0.00228832	0.00887216	-0.518728	0.00696664	0.0204599	0.0797719	0.7547	0.928849	-0.459063	0.0189376	0.0291653	0.139437	0.591923	0.683489	-0.321844	0.233837	0.319244	-0.497487	0.0664973	0.091327	-0.0588621	0.7358	0.850589	-0.0984523	0.589689	0.669861	-0.0395902	0.874605	0.938221	0.0154405	0.931798	0.960173	0.0743026	0.767026	0.875882	-0.0363702	0.891273	0.922158	-0.2288	0.400986	0.452046	-0.280893
YBR092C	-0.269357	0.228586	0.337613	-1.6989	9.5581e-10	4.7603e-09	0.000984328	0.994578	1	0.910906	1.13801e-08	1.55111e-07	0.909922	5.94904e-05	0.00189715	1.76579	2.75814e-18	3.98101e-17	1.76481	6.10795e-11	6.88954e-10	0.999667	3.98929e-05	0.000208216	-3.7819	1.99104e-20	2.55315e-19	-0.340301	0.0285688	0.0897899	1.83865	2.4526e-20	1.28782e-18	2.17895	5.51803e-14	4.41377e-12	-0.658497	0.000349608	0.00115732	-0.318197	0.156164	0.294853	-2.12899	1.7772e-12	1.60132e-11	-4.17443	9.57892e-22	1.07252e-20	-0.106895
YBR093C	-2.83922	2.56005e-19	4.51439e-17	-0.358105	0.062501	0.0902332	3.95225	9.23383e-41	1.12486e-37	1.34499	1.16861e-15	6.08376e-14	-2.60726	6.2152e-19	1.89284e-15	2.20355	5.9139e-27	2.64865e-25	-1.7487	4.60497e-13	7.2291e-12	0.76293	0.000499498	0.00176783	1.15232	6.07286e-07	1.62664e-06	-0.0863316	0.539121	0.710751	0.908563	3.57791e-09	2.42145e-08	0.994894	4.50074e-06	3.24426e-05	-0.324607	0.0189341	0.0370747	-0.238276	0.215221	0.369063	0.995895	6.33532e-05	0.000175722	2.09453	1.21314e-12	4.98937e-12	-1.61507
YBR094W	0.0588246	0.576576	0.680474	-0.396364	0.000426087	0.000923264	-0.127184	0.0758351	0.157434	0.266761	0.000233148	0.00110428	0.393944	0.000189577	0.00499876	0.0859828	0.222803	0.274161	0.213166	0.0354991	0.0641616	-0.138539	0.191885	0.269613	-0.677845	3.77809e-08	1.15466e-07	0.110284	0.112538	0.247104	0.306865	3.49946e-05	0.000116732	0.196581	0.0502165	0.102709	0.04197	0.551423	0.634438	-0.0683144	0.491102	0.658443	-0.439276	0.000114378	0.000302377	-0.753549	3.72807e-09	1.08962e-08	-0.195481
YBR095C	-0.626186	0.00265783	0.00849807	0.720668	0.00052505	0.00112299	0.11873	0.361997	0.513728	0.0870544	0.510527	0.634617	-0.0316757	0.865315	0.978692	0.510603	0.000119811	0.000264985	0.391873	0.0367296	0.0660135	-0.703053	0.00105612	0.00330106	0.515047	0.0109189	0.0170574	-0.00246786	0.984969	1	-0.111011	0.425838	0.514129	-0.108543	0.568377	0.69389	0.183784	0.154065	0.219459	0.186252	0.314082	0.485594	-0.372919	0.0642154	0.0961968	0.40629	0.0430805	0.0578363	0.0540374
YBR096W	0.750568	8.66484e-05	0.000436539	-0.419285	0.0218896	0.0350315	0.212109	0.0704577	0.149065	-0.0418576	0.719447	0.809711	-0.253967	0.128393	0.407087	-0.8484	1.49268e-08	6.00522e-08	-1.06051	5.48721e-08	3.58997e-07	0.738392	0.000111805	0.000497811	0.573594	0.00198068	0.00344694	0.123614	0.289247	0.47284	-0.142529	0.230762	0.307497	-0.266144	0.112077	0.196903	0.0559849	0.630709	0.706965	-0.0676295	0.683262	0.813696	1.26426	3.76364e-09	2.03772e-08	0.972457	1.42395e-06	3.20519e-06	-0.472199
YBR097W	-0.0221215	0.89356	0.928467	0.214457	0.197655	0.249983	0.0163234	0.881752	0.935101	0.109581	0.313203	0.43987	0.0932577	0.547712	0.819483	-0.448561	0.000211229	0.00045049	-0.464884	0.00397334	0.00936233	-0.063818	0.700893	0.776922	0.744538	3.06436e-05	6.72371e-05	0.102556	0.345048	0.530194	0.154118	0.162838	0.227958	0.0515611	0.740169	0.837519	0.167753	0.118545	0.176154	0.0651968	0.670968	0.803078	0.227408	0.172014	0.229114	0.59723	0.000647957	0.00109388	-0.0837231
YBR098W	-0.135063	0.443199	0.56422	0.0918216	0.60088	0.656612	0.09032	0.4382	0.587514	-0.0551956	0.635679	0.742886	-0.145516	0.378519	0.691736	0.00499108	0.965425	0.974861	-0.085329	0.605304	0.694333	-0.550205	0.00332935	0.00886323	0.850348	7.60583e-06	1.77907e-05	0.163816	0.154893	0.309025	-0.396841	0.00231126	0.005363	-0.560657	0.00148009	0.00529996	0.837013	1.6611e-10	2.99342e-09	0.673197	0.000112554	0.00123793	0.304786	0.0837476	0.121396	0.121013	0.493106	0.546788	0.0522072
YBR099C	0.275638	0.615799	0.713357	3.43869	3.26199e-09	1.49953e-08	0.0717218	0.851073	0.914265	-0.981306	0.00606112	0.0182043	-1.05303	0.0462125	0.230511	-0.0047375	0.98657	0.9926	-0.0764593	0.86927	0.921462	1.76921	0.000670121	0.0022714	3.62243	3.58937e-10	1.35963e-09	0.232137	0.521697	0.694873	0.672686	0.0246767	0.0442337	0.440548	0.350515	0.481851	0.339416	0.184212	0.256291	0.107278	0.81303	0.909154	1.71095	0.00281203	0.00571889	2.65129	6.44919e-06	1.35689e-05	-0.583282
YBR101C	-0.856667	9.76368e-05	0.000484683	5.21626	3.24679e-28	1.04166e-25	-0.320638	0.022916	0.0608463	-0.470539	0.00142922	0.00526004	-0.1499	0.430606	0.729778	2.31477	1.26144e-27	6.45667e-26	2.6354	1.37179e-18	6.37829e-17	-0.271228	0.18154	0.258054	3.74296	5.63838e-23	1.10075e-21	0.159351	0.225714	0.401761	0.594889	1.83076e-05	6.44576e-05	0.435538	0.0242101	0.0571121	1.32145	9.01712e-16	4.94804e-14	1.1621	9.71685e-08	3.42112e-06	-1.19607	2.88966e-07	1.17339e-06	1.14228	6.13159e-07	1.43204e-06	0.148735
YBR102C	0.0449687	0.71854	0.794194	-0.808094	4.36647e-08	1.69943e-07	0.0804004	0.330451	0.480383	0.277652	0.00104644	0.00402392	0.197252	0.0957128	0.346397	-0.255801	0.0044727	0.00765904	-0.336201	0.00625674	0.0140058	-0.107239	0.39746	0.492928	0.0629639	0.615635	0.669613	-0.179783	0.0365032	0.107332	-0.134738	0.117289	0.172146	0.0450447	0.703058	0.805622	0.355074	5.3697e-05	0.00022431	0.534857	3.1134e-05	0.000431975	-0.272873	0.0322685	0.0516415	-0.770535	1.25744e-07	3.14153e-07	0.225829
YBR103W	0.00406141	0.970994	0.983476	0.293046	0.0108857	0.0185623	-0.221877	0.00471747	0.0162984	-0.157006	0.0390568	0.0864656	0.0648707	0.535469	0.811733	0.0264299	0.719355	0.761751	0.248307	0.0207404	0.0400792	0.0755454	0.497992	0.590131	0.106678	0.336867	0.396877	0.0300222	0.681417	0.812392	0.166377	0.0260553	0.0464179	0.136355	0.194054	0.306055	0.091961	0.211619	0.287602	0.0619387	0.551712	0.711212	-0.295616	0.00915634	0.016683	-0.403061	0.000579213	0.000984371	0.591787
YBR104W	-0.861442	2.19825e-06	1.72768e-05	-1.56691	7.34482e-13	6.17919e-12	-0.141309	0.193165	0.323766	-0.375192	0.00132398	0.00493537	-0.233883	0.126604	0.404014	1.15868	6.00428e-15	5.84218e-14	1.29999	4.80715e-11	5.50383e-10	-0.358922	0.0319779	0.0612893	-2.34611	1.64005e-18	1.65664e-17	-0.581299	3.34219e-06	4.07961e-05	-0.312662	0.00704558	0.0145424	0.268637	0.0831737	0.155545	-0.0605064	0.627176	0.704041	0.520793	0.00228366	0.0132853	-0.575752	0.000673116	0.00154143	-3.35328	1.4996e-24	2.49564e-23	0.410138
YBR105C	0.0363633	0.821333	0.875063	1.02801	4.25549e-08	1.65942e-07	0.59122	3.73121e-07	4.01246e-06	0.443223	6.28385e-05	0.000351146	-0.147997	0.329428	0.651584	0.0774089	0.459972	0.520761	-0.513811	0.00118356	0.00316461	0.223974	0.185443	0.262683	2.31489	4.30335e-19	4.61473e-18	-0.577153	5.84358e-06	6.65295e-05	-0.53754	2.08899e-05	7.24602e-05	0.039613	0.799932	0.883639	0.195914	0.0621246	0.101803	0.773067	5.02151e-06	9.35352e-05	0.33738	0.0421461	0.0657562	1.8352	1.80704e-15	9.86262e-15	-0.0281727
YBR106W	-0.423294	0.0072995	0.019911	-1.37247	4.79926e-12	3.51773e-11	-0.113194	0.268588	0.41115	0.0303035	0.762762	0.84411	0.143498	0.315617	0.639104	-0.557368	2.98499e-06	8.52793e-06	-0.444173	0.00296958	0.00722642	-0.138829	0.363059	0.457561	-1.34473	8.63513e-12	3.87309e-11	0.15055	0.132577	0.27712	0.578513	1.26659e-07	6.63923e-07	0.427963	0.0039085	0.0121092	-0.26589	0.0131892	0.0269515	-0.41644	0.00507297	0.0245623	-0.602961	0.000223299	0.000559488	-0.300834	0.0526294	0.0697489	-0.34753
YBR107C	-0.117225	0.490698	0.605641	0.68306	0.000136314	0.000320823	-0.65688	6.72289e-07	6.85915e-06	-0.531104	2.26852e-05	0.000143187	0.125776	0.428296	0.728911	-0.119781	0.273281	0.329549	0.537099	0.00108181	0.00292469	-0.463375	0.00620572	0.0151015	0.283301	0.0781213	0.105883	0.331124	0.00216782	0.0111428	0.11075	0.315404	0.402162	-0.220374	0.153639	0.254644	0.468465	2.58821e-05	0.000117123	0.13734	0.360016	0.535104	-0.15695	0.325703	0.399891	0.51346	0.00198107	0.00315799	0.453729
YBR108W	0.629279	0.000914587	0.00338647	-0.0694423	0.700603	0.747637	0.165771	0.163658	0.287274	0.0799989	0.494767	0.620727	-0.085772	0.609778	0.860071	-0.698959	1.06636e-06	3.26228e-06	-0.86473	4.63434e-06	2.0956e-05	0.374862	0.0412285	0.0759138	0.599289	0.00148308	0.00262447	0.210668	0.075764	0.184591	-0.129521	0.284401	0.368023	-0.340189	0.0474377	0.0979135	0.0146691	0.901349	0.93656	-0.195999	0.246385	0.406592	0.831538	2.33623e-05	6.95842e-05	1.26203	4.80852e-09	1.38941e-08	0.166434
YBR109C	-0.0810123	0.647417	0.737225	-0.0959428	0.588644	0.645559	-0.0285034	0.808431	0.88564	0.0288028	0.80502	0.87381	0.0573062	0.729434	0.916189	-0.45394	0.000483201	0.000970384	-0.425436	0.0130265	0.0266435	-0.153428	0.389098	0.483475	0.294048	0.100345	0.133188	-0.0197495	0.866112	0.938434	-0.0348595	0.768214	0.828469	-0.01511	0.927474	0.976915	-0.0551949	0.639874	0.714739	-0.0354454	0.830523	0.920604	0.301799	0.0928999	0.133236	0.548135	0.00311608	0.00484556	-0.294489
YBR110W	0.0464518	0.724885	0.799579	-0.5816	5.55107e-05	0.000138176	0.0858583	0.325182	0.474415	-0.0631006	0.472205	0.599959	-0.148959	0.230833	0.543489	-0.250176	0.00760864	0.0125458	-0.336034	0.00911171	0.0195009	0.116767	0.379225	0.473332	-0.176068	0.186535	0.23419	0.0312106	0.720124	0.840506	-0.0474334	0.590654	0.670832	-0.078644	0.52589	0.655855	0.100708	0.251924	0.331849	0.0694974	0.575848	0.732406	0.336036	0.0134066	0.0235398	-0.187101	0.163125	0.198957	-0.0515823
YBR111C	0.237223	0.0517654	0.101449	0.213009	0.0800857	0.11263	0.403468	2.67546e-06	2.36864e-05	0.316291	0.000125927	0.000645098	-0.0871765	0.43836	0.735674	-0.121755	0.133554	0.17356	-0.525223	2.05625e-05	8.17002e-05	-0.184248	0.135534	0.203661	0.849002	3.68163e-09	1.26124e-08	-0.0241844	0.763111	0.871249	-0.532832	6.04426e-08	3.37139e-07	-0.508648	4.17668e-05	0.000234255	0.0865864	0.273928	0.355756	0.110771	0.327818	0.500311	1.07274	5.66781e-12	4.71621e-11	1.1878	2.2919e-13	1.01527e-12	-0.397787
YBR111W-A	-0.295439	0.382137	0.502829	0.036863	0.912374	0.92962	0.287897	0.194263	0.325249	0.553859	0.0139543	0.0363074	0.265962	0.403755	0.711666	0.409717	0.0654462	0.0907014	0.12182	0.700293	0.779226	-1.0079	0.00471569	0.011963	0.322154	0.321484	0.381484	0.762177	0.000498852	0.00331353	0.315678	0.182571	0.251195	-0.446499	0.170514	0.276591	1.16929	3.71086e-07	2.89409e-06	0.407112	0.189747	0.339927	0.111725	0.748339	0.805751	0.200917	0.570145	0.621689	-0.401631
YBR112C	0.0762873	0.618816	0.715355	0.489881	0.00228676	0.00439945	-0.313561	0.00395925	0.0140899	-0.0636695	0.532515	0.655394	0.249892	0.0856185	0.323075	0.514237	2.05549e-06	6.02503e-06	0.827798	4.42126e-07	2.43269e-06	0.548565	0.000718356	0.00240017	-0.609818	0.000209656	0.000417325	-0.149933	0.14819	0.300075	0.572236	1.84427e-07	9.3534e-07	0.72217	5.6774e-06	3.94311e-05	-0.421833	0.000202539	0.000711045	-0.2719	0.0628225	0.155423	-1.0797	4.524e-09	2.42354e-08	-0.753033	9.06567e-06	1.8814e-05	0.353618
YBR113W	-0.133032	0.815954	0.871162	0.192368	0.73407	0.777063	-0.221672	0.567716	0.702551	0.229949	0.539059	0.660206	0.451621	0.403357	0.711666	0.455102	0.218245	0.26915	0.676774	0.209016	0.291531	-0.543508	0.421401	0.516034	-1.42766	0.0458276	0.0649003	-0.819253	0.0476155	0.130819	-0.778108	0.104891	0.156437	0.041145	0.952103	0.995462	-1.76251	0.000906813	0.00265166	-0.943252	0.148297	0.284349	-1.29942	0.0226207	0.0376353	-0.612572	0.264135	0.310276	0.66955
YBR114W	0.253346	0.031004	0.066378	1.79623	2.58696e-21	1.13361e-19	-0.0951559	0.22154	0.358026	-0.34524	4.01324e-05	0.000235045	-0.250084	0.0232154	0.152871	0.628189	2.73967e-12	1.78856e-11	0.723345	9.51808e-09	7.02723e-08	0.0527343	0.649212	0.729181	0.787039	6.16824e-09	2.06887e-08	-0.0675423	0.378977	0.568139	-0.518237	2.92816e-08	1.70348e-07	-0.450695	0.000111036	0.000558941	-0.353384	2.61306e-05	0.000118072	-0.285842	0.00952342	0.0391147	0.543294	1.24375e-05	3.86788e-05	1.11831	1.46789e-13	6.61801e-13	0.288559
YBR115C	0.71541	0.000143474	0.000675347	-1.87319	2.62258e-14	2.78295e-13	-0.0129704	0.910796	0.955175	-0.288949	0.0176252	0.0442155	-0.275979	0.0955275	0.346326	0.363411	0.00249526	0.00444795	0.376382	0.0265125	0.0497957	1.98816	2.42879e-15	3.36222e-13	-2.60559	2.36651e-19	2.64e-18	-0.0142174	0.902155	0.961846	0.982552	6.89774e-13	8.89465e-12	0.996769	1.32216e-07	1.46957e-06	-0.370231	0.00403765	0.00979035	-0.356014	0.0364536	0.104538	1.33657	5.44593e-10	3.36421e-09	-2.31969	1.62572e-17	1.09056e-16	0.253863
YBR116C	6.48766	1.2242e-12	5.25112e-11	3.44372	0.000653901	0.00137865	-0.622741	0.544766	0.683454	-1.82443	1.40126e-08	1.84343e-07	-1.20169	0.361199	0.679032	0.2336	0.556127	0.614433	0.856341	0.433382	0.530599	7.17122	3.01468e-13	2.91467e-11	2.43863	0.0641503	0.0884426	-1.32991	0.21712	0.391116	-1.84804	1.77161e-08	1.05897e-07	-0.518131	0.771443	0.862343	-1.47866	0.00744252	0.0165507	-0.148751	0.966362	1	9.0191	9.06514e-21	4.00114e-19	3.76746	1.07234e-05	2.20589e-05	-0.031448
YBR117C	7.21277	2.61762e-20	6.37758e-18	2.1139	0.000139244	0.00032696	-0.777152	0.0589779	0.128896	-1.58812	8.80852e-08	1.00851e-06	-0.810967	0.10398	0.362945	-1.01824	0.000800535	0.00154795	-0.241093	0.639771	0.725535	5.2484	4.52731e-17	1.06061e-14	0.124067	0.786531	0.823809	0.587786	0.0646781	0.16367	-2.18755	9.5005e-11	8.49743e-10	-2.77534	5.75591e-09	9.15385e-08	-1.64314	2.1762e-06	1.35119e-05	-2.23092	4.56112e-06	8.70902e-05	9.47488	1.08176e-24	1.01369e-22	3.85135	3.73555e-11	1.3244e-10	-0.556651
YBR118W	-0.189589	0.714177	0.790631	0.448842	0.388126	0.45073	3.2546	5.92586e-17	2.95856e-15	3.27797	4.24009e-17	2.66252e-15	0.0233705	0.961593	1	3.74027	2.79426e-19	4.55075e-18	0.485674	0.320932	0.41512	0.160994	0.763189	0.829957	-0.700896	0.199871	0.249112	-4.89362	8.37937e-13	2.80433e-11	-4.51966	5.04021e-12	5.64337e-11	0.373953	0.45458	0.58799	-5.55768	5.16533e-14	2.04299e-12	-0.664064	0.193276	0.343777	-0.467229	0.369644	0.445392	0.0965295	0.852095	0.881622	0.593652
YBR119W	-0.463844	0.0541794	0.105232	1.05905	2.83842e-05	7.44567e-05	0.254188	0.101971	0.199136	0.172698	0.270849	0.395431	-0.0814907	0.71388	0.911311	0.42704	0.00466315	0.00796056	0.172852	0.426836	0.524271	-1.006	0.000149506	0.000634151	0.654868	0.00635888	0.0102792	0.204531	0.184108	0.348479	-0.419116	0.0186474	0.0345023	-0.623647	0.00878449	0.0243654	-0.0268039	0.860479	0.905525	-0.231335	0.289132	0.458024	-0.0660459	0.781285	0.833271	0.854741	0.000623189	0.00105411	-0.103105
YBR120C	-0.601062	0.0563071	0.108913	1.60102	1.67716e-06	5.27664e-06	-0.612073	0.00484481	0.0166627	-0.269861	0.201884	0.315949	0.342212	0.239461	0.554796	1.04024	2.10974e-07	7.23968e-07	1.65232	2.43359e-07	1.40369e-06	-1.66549	2.84499e-06	2.35127e-05	0.128627	0.657337	0.708715	0.098516	0.606077	0.760152	-0.623702	0.00849181	0.0171839	-0.722218	0.0173278	0.0432555	0.278444	0.146137	0.209885	0.179928	0.510433	0.675189	-0.216213	0.463625	0.54141	-0.0544237	0.854144	0.883442	-0.0712783
YBR121C	-0.526645	0.000263458	0.00115781	-1.47937	6.27591e-15	7.48074e-14	0.146058	0.101001	0.19794	0.333593	0.000292702	0.0013415	0.187535	0.141424	0.425037	0.0658832	0.46172	0.522544	-0.080175	0.527315	0.623544	0.238894	0.0811117	0.133347	-1.43335	1.93233e-14	1.17463e-13	-0.33911	0.000526609	0.0034639	0.613965	1.36667e-09	1.00294e-08	0.953075	6.67314e-10	1.38252e-08	-0.373255	0.000183935	0.000654791	-0.0341456	0.787537	0.891478	-0.983967	1.8115e-09	1.03024e-08	-1.69453	4.79617e-17	3.08159e-16	0.0109873
YBR122C	-0.166433	0.193028	0.295615	0.000718067	0.995482	0.998762	-0.340618	0.000228299	0.00122087	-0.0498997	0.553732	0.672558	0.290718	0.0171666	0.124236	-0.0314604	0.709503	0.752758	0.309158	0.0117515	0.024305	-0.734858	5.01061e-07	5.68336e-06	-0.00475654	0.969933	0.983006	-0.261856	0.00327345	0.0158747	-0.539562	1.64385e-07	8.44239e-07	-0.277707	0.0238912	0.0564692	0.0418273	0.618076	0.69575	0.303683	0.0129133	0.0488843	-0.0552187	0.661174	0.727065	-0.46402	0.000583549	0.000990358	-0.121489
YBR123C	-0.197354	0.196038	0.299278	0.120177	0.427736	0.490186	0.0739071	0.45993	0.608082	0.217313	0.0309935	0.071013	0.143406	0.314398	0.637482	0.532959	9.55101e-07	2.94558e-06	0.459052	0.00206204	0.00520294	-0.534083	0.00102956	0.00322752	0.0968162	0.522548	0.582297	-0.0305261	0.761078	0.869445	-0.223849	0.0373116	0.0640002	-0.193323	0.183333	0.293401	0.405165	0.000115417	0.00043832	0.435691	0.00331656	0.0176738	-0.277675	0.0706826	0.104624	-0.77699	5.5547e-06	1.1756e-05	0.138312
YBR125C	-0.232494	0.0102148	0.0261841	0.103765	0.238615	0.295528	-0.327661	1.06063e-06	1.02058e-05	-0.387926	2.84944e-08	3.54202e-07	-0.0602649	0.463081	0.753229	-0.679734	2.0309e-15	2.11457e-14	-0.352073	7.11694e-05	0.000248136	-0.136393	0.12246	0.187131	0.585649	1.02301e-08	3.34289e-08	-0.0246847	0.668163	0.803501	0.0111519	0.847537	0.893644	0.0358366	0.661005	0.771004	0.105126	0.0682226	0.110399	0.12981	0.113758	0.236646	-0.257107	0.00447628	0.00874159	0.584994	1.11438e-08	3.11076e-08	0.011553
YBR126C	2.20115	2.28097e-14	1.3107e-12	2.57631	1.08101e-16	1.80892e-15	0.334021	0.0135912	0.0390676	-0.825103	5.43753e-07	5.07197e-06	-1.15912	1.59641e-07	1.4513e-05	-1.79744	1.06287e-15	1.13978e-14	-2.13146	5.55799e-15	1.20049e-13	1.07833	2.90635e-06	2.3858e-05	4.25455	1.36556e-24	3.69671e-23	-0.0813416	0.552751	0.71925	-2.36328	1.57287e-19	7.31325e-18	-2.28194	5.65251e-16	1.04332e-13	-0.534556	0.000385561	0.0012599	-0.453215	0.0210109	0.0693828	4.71775	3.34008e-26	5.08611e-24	5.27691	5.9569e-28	1.83915e-26	-0.393665
YBR126W-A	0.0300054	0.966545	0.980877	0.25658	0.718422	0.763817	0.0845607	0.858962	0.918528	0.112825	0.808159	0.876513	0.028264	0.966268	1	-0.952131	0.0586628	0.0819529	-1.03669	0.125855	0.191454	-0.67198	0.380927	0.474969	0.654366	0.357646	0.417642	-0.154746	0.748298	0.859654	-0.828467	0.130648	0.188706	-0.673721	0.345197	0.476023	-0.793651	0.107816	0.162431	-0.638905	0.338653	0.511591	0.730032	0.311087	0.383957	3.03465	0.000109771	0.000202919	-0.378902
YBR126W-B	0.828226	0.000246529	0.00109049	1.28964	1.33674e-07	4.84648e-07	0.0125588	0.9288	0.965346	0.418095	0.00257318	0.0087756	0.405537	0.0438526	0.222843	-0.293962	0.0413458	0.0596487	-0.306521	0.124076	0.188983	0.756646	0.000948209	0.00303019	2.1139	2.74862e-13	1.46729e-12	-0.805948	2.31957e-06	2.94344e-05	-0.471991	0.00220603	0.0051443	0.333957	0.102333	0.184029	-0.288202	0.0455277	0.0780713	0.517746	0.0116858	0.045423	1.09157	4.27293e-06	1.43792e-05	2.41446	2.75323e-15	1.47234e-14	-0.442705
YBR127C	-0.0677248	0.6571	0.745881	-1.01734	1.82241e-08	7.56152e-08	0.246325	0.0150255	0.0425281	0.341477	0.000904065	0.00353671	0.0951524	0.50548	0.784899	-0.520455	9.45629e-06	2.49343e-05	-0.76678	1.88901e-06	9.25661e-06	0.255865	0.0979953	0.155562	-0.440533	0.00549817	0.00896876	-0.192741	0.0650902	0.164508	0.226002	0.0254017	0.0453862	0.418743	0.00480605	0.0144704	-0.382712	0.000594727	0.00183976	-0.189972	0.187905	0.338017	-0.134359	0.380034	0.456123	-0.0985573	0.519027	0.572509	-0.0405244
YBR128C	0.346589	0.245635	0.357591	2.47551	1.20213e-11	8.26431e-11	0.421965	0.0414872	0.0973414	0.308289	0.107504	0.193901	-0.113676	0.685422	0.900347	0.164774	0.332114	0.391732	-0.257191	0.33689	0.431454	-0.570206	0.0972976	0.154817	3.34868	7.69137e-16	5.49216e-15	0.0705639	0.733699	0.849514	-0.959907	0.000167134	0.000486157	-1.03047	0.0017867	0.0062081	0.686538	7.58698e-05	0.000303828	0.615974	0.0253661	0.0796645	1.10991	0.000368493	0.000885052	2.41388	3.5873e-11	1.2763e-10	0.224065
YBR129C	-0.335708	0.0282528	0.0615479	1.14952	2.55643e-10	1.39277e-09	0.267131	0.00782649	0.0248676	0.141378	0.153398	0.255147	-0.125753	0.371371	0.686085	0.348137	0.000440905	0.000888373	0.0810066	0.558127	0.653006	-0.222465	0.155775	0.228138	1.47889	1.50404e-13	8.2458e-13	-0.352205	0.00116572	0.00673021	-0.364714	0.00115408	0.00286918	-0.0125098	0.930986	0.979554	0.0581737	0.545279	0.629343	0.410378	0.00463042	0.0227845	-0.0157084	0.916396	0.943503	1.03142	5.76163e-09	1.65149e-08	0.00911023
YBR130C	-0.368814	0.0837738	0.150511	-0.656024	0.00298189	0.00560231	0.105759	0.443376	0.592912	0.494354	0.00048271	0.00208524	0.388594	0.0526697	0.247731	0.282425	0.0447003	0.0638231	0.176666	0.374252	0.471131	-0.836457	0.000243982	0.000952015	-0.0895018	0.66961	0.719582	0.0723375	0.599671	0.755987	-0.0067114	0.962464	0.985437	-0.0790489	0.690875	0.796691	0.815526	7.07674e-08	6.6622e-07	0.743189	0.000408552	0.00345624	-0.878098	0.000119062	0.000313536	-1.15549	1.64604e-06	3.67119e-06	0.12458
YBR131W	-0.266261	0.048334	0.0958342	0.296598	0.0275126	0.0431572	0.0575477	0.510718	0.654075	-0.0507549	0.56419	0.680978	-0.108303	0.383825	0.697457	0.777548	6.34093e-13	4.63657e-12	0.72	3.52483e-07	1.9806e-06	0.00490716	0.970443	0.985895	-0.485864	0.00056278	0.00105312	0.0877805	0.311936	0.496992	0.250646	0.00549188	0.0116029	0.162866	0.193021	0.304732	0.0253192	0.776908	0.83533	-0.0624613	0.617844	0.764822	-0.507089	0.000302947	0.000742257	-0.874937	2.756e-08	7.39832e-08	0.296934
YBR132C	1.58534	1.73402e-11	5.85025e-10	2.14212	7.67382e-16	1.08197e-14	0.389195	0.00268174	0.0101331	0.125365	0.282842	0.408051	-0.26383	0.131341	0.411521	-0.114978	0.331989	0.391661	-0.504173	0.00497441	0.0113949	0.450254	0.0287045	0.0557728	2.5542	3.03913e-18	2.95237e-17	-0.472565	0.000957456	0.00567302	-1.87148	7.61223e-18	2.60484e-16	-1.39892	8.1214e-10	1.65443e-08	-0.564659	2.76601e-05	0.000124154	-0.0920941	0.605464	0.756447	2.6136	6.17872e-19	1.82692e-17	2.87187	1.71525e-20	1.6427e-19	0.0385847
YBR133C	0.263301	0.0263385	0.0582103	-0.752799	3.44838e-08	1.36037e-07	-0.324089	0.000134915	0.000778187	0.0111732	0.883491	0.930385	0.335263	0.00301732	0.0388551	-0.962091	7.35121e-16	8.03882e-15	-0.638002	3.15432e-07	1.79058e-06	0.350735	0.0035728	0.00941864	-0.559659	1.15445e-05	2.6525e-05	0.0438496	0.564564	0.727779	0.466546	4.1546e-08	2.36281e-07	0.422697	0.000251444	0.00114551	-0.401013	5.94138e-06	3.23404e-05	-0.444863	0.000137747	0.00144658	-0.301792	0.0114343	0.0203763	0.0280235	0.808554	0.843016	-0.0318148
YBR135W	-0.241484	0.100205	0.174534	-0.575562	0.000232645	0.000526781	-0.226886	0.023597	0.0622743	-0.145053	0.139026	0.236275	0.081833	0.546828	0.818965	-1.16126	4.26051e-15	4.20596e-14	-0.934372	8.76117e-09	6.50784e-08	-0.096221	0.506615	0.598084	0.150819	0.296135	0.354652	-0.0216567	0.820217	0.91117	0.205439	0.0336048	0.0583985	0.227096	0.097691	0.177888	-0.229648	0.0215536	0.041284	-0.207991	0.127093	0.255234	-0.8916	1.31737e-07	5.65873e-07	0.913285	5.25847e-08	1.37229e-07	-0.207735
YBR136W	0.159952	0.272222	0.386684	-0.213413	0.147185	0.193296	0.18144	0.0603339	0.131577	0.477034	3.08708e-06	2.38319e-05	0.295594	0.0332665	0.189017	0.0961284	0.321032	0.38006	-0.0853112	0.533807	0.629387	0.314507	0.0351601	0.0663281	-0.0458915	0.753282	0.792853	-0.0616313	0.525878	0.698609	0.388518	0.000119625	0.000357525	0.450149	0.00172407	0.00604564	0.0205785	0.832266	0.882697	0.0822099	0.549275	0.70935	-0.341396	0.0230225	0.0382306	-0.0798937	0.586848	0.636937	-0.0299461
YBR137W	0.0162165	0.924985	0.952186	0.372297	0.0337642	0.0518633	0.279859	0.0160988	0.0450785	0.12512	0.267662	0.392152	-0.154739	0.340383	0.662388	-0.367511	0.00239539	0.00428497	-0.64737	0.000180776	0.000578312	-0.546288	0.00325291	0.00868631	0.79032	2.18282e-05	4.86305e-05	0.225868	0.0486483	0.133041	-0.491376	0.000210415	0.000601991	-0.717244	6.69175e-05	0.00035443	-0.0034789	0.975166	0.993433	-0.229347	0.154622	0.292849	0.85985	7.18183e-06	2.32487e-05	1.25906	1.83319e-09	5.52223e-09	-0.208799
YBR138C	-0.0424666	0.873471	0.913045	0.104996	0.694104	0.742629	0.164628	0.351024	0.502135	0.683438	0.000158795	0.00078572	0.518809	0.0428097	0.219247	0.397816	0.0245919	0.036903	0.233188	0.355459	0.451538	-0.576935	0.0394962	0.0731664	0.433892	0.104541	0.138213	0.167248	0.338613	0.523741	0.151589	0.415025	0.503569	-0.0156587	0.951704	0.995462	0.729331	5.37299e-05	0.00022431	0.562084	0.0275441	0.0846473	-0.172728	0.52152	0.597776	-0.0537781	0.842719	0.873108	-0.00239957
YBR139W	1.717	5.54645e-16	4.69214e-14	1.9115	1.05166e-17	2.10022e-16	0.23488	0.0173858	0.0480475	0.0308414	0.746161	0.830872	-0.204038	0.140271	0.423451	-1.24346	4.2505e-16	4.77672e-15	-1.47834	9.67914e-15	1.99174e-13	0.622857	8.23853e-05	0.000384823	2.32808	3.92738e-21	5.77818e-20	0.673155	1.10482e-09	2.38633e-08	-0.625027	1.09547e-07	5.80722e-07	-1.29818	7.30217e-13	3.93606e-11	-0.388601	0.000244849	0.000843538	-1.06176	2.82515e-10	2.35726e-08	2.48976	4.36809e-22	2.35451e-20	4.08091	8.7232e-31	5.77533e-29	-0.386735
YBR140C	0.384293	0.00618667	0.0173255	0.027891	0.836781	0.868138	-0.023529	0.793367	0.875276	0.0725409	0.414584	0.54405	0.0960699	0.448783	0.743012	-0.302516	0.00180878	0.00329859	-0.278987	0.0316703	0.0579304	0.272643	0.0480833	0.0863684	-0.0552355	0.683188	0.730058	0.0449514	0.614158	0.764684	0.0293713	0.742229	0.805007	-0.0155801	0.902006	0.957998	-0.317163	0.00114196	0.0032367	-0.362114	0.0059617	0.0276774	0.403534	0.00422084	0.0082906	0.461705	0.00123046	0.00200876	-0.278096
YBR141C	-1.01272	2.08115e-06	1.65703e-05	-1.21064	6.46726e-08	2.46047e-07	-0.10758	0.388607	0.540659	0.436278	0.000967152	0.00375457	0.543859	0.00347378	0.042795	2.05755	3.59678e-21	7.52852e-20	2.16513	1.17866e-15	2.88323e-14	-0.616408	0.00207973	0.00590289	-2.60252	3.65909e-17	3.07839e-16	-0.204155	0.106296	0.236813	0.73602	2.69704e-07	1.33125e-06	0.940175	2.84173e-06	2.18547e-05	0.569097	0.000768683	0.00230189	0.773252	0.000356091	0.00310293	-2.47661	5.7425e-17	1.18568e-15	-3.55281	1.89966e-21	2.02287e-20	0.16422
YBR142W	-1.05479	5.34115e-08	6.98131e-07	-2.07491	9.7095e-17	1.62922e-15	-0.067583	0.538988	0.6787	0.210039	0.0556212	0.114883	0.277622	0.0776268	0.30683	1.9214	3.37733e-25	1.21008e-23	1.98899	4.94656e-17	1.66461e-15	-0.092692	0.575421	0.661924	-3.00485	1.24447e-22	2.30396e-21	-0.238367	0.0364896	0.107332	1.00135	8.24375e-14	1.25219e-12	1.23972	1.41124e-10	3.62695e-09	0.820676	1.46973e-09	2.1468e-08	1.05904	2.42981e-08	1.0905e-06	-2.05581	1.11114e-16	2.14176e-15	-5.03766	1.04238e-30	6.61371e-29	0.295029
YBR143C	-0.374338	0.00591717	0.0166996	-1.58978	1.64507e-16	2.60941e-15	0.0550127	0.523823	0.665125	0.235693	0.00720029	0.0210244	0.18068	0.144369	0.428833	0.20989	0.0174298	0.0269796	0.154877	0.21213	0.295364	0.103555	0.430921	0.525474	-1.48616	1.98737e-15	1.36012e-14	-0.427943	1.56074e-05	0.000160311	0.230631	0.00859353	0.017381	0.658574	1.77688e-06	1.44306e-05	-0.169448	0.0615725	0.101055	0.258495	0.0400906	0.111929	-0.536003	0.000143043	0.00037234	-2.16106	1.22923e-21	1.34663e-20	0.0670136
YBR145W	1.059	2.27816e-05	0.000135909	2.63072	1.24482e-15	1.67648e-14	0.398573	0.0110931	0.0330259	-0.256393	0.0900265	0.168592	-0.654966	0.00334341	0.0419027	-2.51749	1.51957e-19	2.54978e-18	-2.91606	2.60511e-18	1.14156e-16	0.579029	0.0144499	0.0309909	4.20559	3.85313e-23	7.90217e-22	0.451569	0.00367925	0.0174807	-0.683365	6.71276e-05	0.000211523	-1.13493	2.66503e-06	2.0705e-05	-0.889634	3.73999e-07	2.90936e-06	-1.3412	4.66761e-08	1.8582e-06	2.13023	1.32466e-12	1.21697e-11	5.65773	9.27917e-28	2.75704e-26	0.339477
YBR146W	-0.344005	0.00342822	0.0105142	-0.142643	0.208732	0.262141	-0.647888	4.71734e-11	1.0373e-09	-0.366865	1.4163e-05	9.28596e-05	0.281023	0.00981788	0.0878131	-0.255441	0.00148255	0.00274224	0.392447	0.000468154	0.00136013	-0.537808	1.32216e-05	8.42393e-05	-0.463422	0.000117621	0.000241303	-0.0302049	0.682823	0.81375	0.0570147	0.444214	0.532305	0.0872197	0.407214	0.541204	0.0414621	0.577241	0.658915	0.071667	0.495059	0.66229	-0.292187	0.0109921	0.0196574	-0.546775	9.49775e-06	1.96704e-05	0.134419
YBR147W	3.12615	5.56637e-10	1.25573e-08	4.14444	4.0186e-14	4.13806e-13	0.183934	0.608915	0.734581	0.155323	0.459151	0.587046	-0.0286108	0.936413	1	0.0930968	0.642726	0.694319	-0.0908373	0.817158	0.879539	0.675608	0.0577295	0.100495	3.18516	4.99313e-13	2.57738e-12	2.26295	4.74026e-12	1.43646e-10	-0.216199	0.354676	0.442148	-2.47915	3.67708e-09	6.10276e-08	1.21283	9.95025e-09	1.19071e-07	-1.05012	0.00215784	0.012699	5.59943	1.9738e-19	6.71643e-18	4.542	6.46214e-16	3.67515e-15	0.276094
YBR148W	-0.512342	0.0540149	0.104979	-0.0947793	0.71334	0.759167	0.614049	0.000659475	0.00306163	-0.401403	0.027368	0.0641642	-1.01545	0.000133192	0.00373858	-0.774395	5.58946e-05	0.000130392	-1.38844	5.96257e-07	3.21399e-06	-0.0701732	0.800701	0.862008	1.92966	5.26338e-10	1.96441e-09	0.0127248	0.937194	0.982183	-0.560558	0.00469561	0.0101314	-0.573283	0.0311055	0.0694394	0.648721	7.23193e-05	0.000291334	0.635997	0.0104577	0.0419064	1.58115	3.48211e-08	1.64161e-07	1.25686	4.94008e-06	1.05357e-05	0.658289
YBR149W	1.57309	3.6884e-16	3.30383e-14	0.776183	3.4472e-07	1.18895e-06	-0.0714179	0.422902	0.573253	-0.26283	0.00482747	0.014926	-0.191412	0.127716	0.405378	-1.25461	1.18704e-17	1.59257e-16	-1.1832	6.89407e-13	1.04198e-11	1.09467	5.9992e-11	3.12317e-09	2.15404	1.91235e-21	2.92666e-20	-0.0179174	0.839089	0.92221	-0.687755	1.19052e-09	8.81103e-09	-0.669837	1.65984e-06	1.35888e-05	0.176739	0.044707	0.0769672	0.194657	0.121936	0.248315	2.27697	2.03695e-22	1.20457e-20	2.25088	3.28688e-22	3.91788e-21	0.00916726
YBR150C	0.230138	0.0907942	0.161186	1.80989	1.27314e-18	2.9941e-17	0.0866939	0.333298	0.483621	-0.0130989	0.881906	0.929198	-0.0997928	0.428701	0.728911	0.785536	1.76128e-13	1.39506e-12	0.698842	7.13572e-07	3.78603e-06	0.266669	0.0497463	0.0887536	1.14872	9.0739e-12	4.04606e-11	0.388921	3.06532e-05	0.000292189	0.325658	0.000393239	0.00107265	-0.0632623	0.613191	0.731338	0.42659	3.98594e-06	2.29041e-05	0.037669	0.760938	0.871534	0.235019	0.0808967	0.117913	0.49604	0.000451398	0.000774497	0.346768
YBR151W	0.298064	0.0165576	0.0395181	-0.156838	0.199584	0.252213	-0.0550006	0.496139	0.640658	-0.0486317	0.544374	0.664618	0.00636891	0.955098	1	-0.682415	1.17915e-10	6.15442e-10	-0.627415	1.02981e-06	5.28438e-06	-0.151502	0.214499	0.296868	0.457091	0.000372045	0.000714191	0.144971	0.0701675	0.173877	-0.298226	0.000643925	0.00169204	-0.443197	0.000253953	0.00115521	0.131486	0.100495	0.15322	-0.0134857	0.905014	0.971697	0.589321	1.09589e-05	3.44624e-05	1.37013	1.71326e-15	9.35917e-15	-0.614421
YBR152W	-0.552625	0.0398328	0.0813621	-0.293437	0.266739	0.325593	0.270513	0.116308	0.220558	0.222592	0.202846	0.317047	-0.0479209	0.846352	0.973684	0.833808	7.98697e-06	2.13465e-05	0.563295	0.0269383	0.0504089	-0.559907	0.0433537	0.0791807	-0.435335	0.106451	0.140284	-0.00540037	0.975495	1	-0.0606033	0.743964	0.806314	-0.0552029	0.827727	0.904421	0.415996	0.0220711	0.0421955	0.421397	0.0982406	0.213861	-0.6525	0.0159197	0.0274693	-1.22855	3.70412e-05	7.20593e-05	0.357118
YBR153W	-0.466349	0.000316732	0.00136437	-0.475014	0.000264952	0.000595068	-0.218664	0.00924764	0.0284192	-0.175089	0.0357537	0.0803526	0.043575	0.701513	0.907201	0.27927	0.00100914	0.00191783	0.497933	6.0923e-05	0.000216248	-0.52472	6.89113e-05	0.000332598	-1.17571	4.60519e-13	2.39132e-12	-0.0275632	0.727431	0.845169	-0.0423593	0.60758	0.68609	-0.0147961	0.896574	0.953892	-0.230327	0.00907991	0.019612	-0.202763	0.0832414	0.190754	-0.622154	3.12389e-06	1.07258e-05	-1.1432	1.05072e-12	4.35372e-12	0.214227
YBR154C	-1.08044	4.12698e-06	3.02133e-05	-1.16097	1.13356e-06	3.65556e-06	-0.276921	0.0538384	0.119923	-0.111698	0.428249	0.55811	0.165223	0.400151	0.708791	0.916628	4.93709e-09	2.10292e-08	1.19355	1.77542e-07	1.06229e-06	-0.80215	0.000342638	0.00127802	-2.00504	1.38948e-12	6.79241e-12	-0.211979	0.133777	0.278957	0.231534	0.0953627	0.14374	0.443513	0.0271464	0.0625847	0.137494	0.336827	0.423789	0.349472	0.0835032	0.191282	-1.26014	1.89104e-07	7.8731e-07	-2.93403	6.52417e-18	4.61006e-17	0.103996
YBR155W	-1.45008	3.04368e-08	4.28153e-07	-1.79897	1.5557e-10	8.74147e-10	0.0449481	0.754603	0.847242	0.200401	0.172801	0.279483	0.155453	0.453302	0.746332	1.18838	3.20395e-11	1.8376e-10	1.14343	1.61852e-06	8.00195e-06	-1.08841	9.65159e-06	6.44055e-05	-2.92609	6.66616e-17	5.42104e-16	0.00698908	0.961256	0.993384	0.524109	0.000550459	0.00146412	0.51712	0.0154723	0.0392511	0.0232934	0.88542	0.925535	0.0163043	0.939801	0.991913	-1.91096	2.43026e-11	1.85963e-10	-2.94652	5.64768e-17	3.60587e-16	0.245532
YBR156C	0.185228	0.381992	0.502747	-0.490401	0.0255189	0.0402996	0.0515374	0.71325	0.818002	0.48802	0.00057352	0.00241584	0.436483	0.0312467	0.181606	0.562632	0.000162049	0.00035264	0.511094	0.0139787	0.0282966	-0.494262	0.0234781	0.0470412	-0.738214	0.000989132	0.00179738	0.405707	0.00370192	0.0175706	0.1627	0.251535	0.331265	-0.243007	0.225638	0.344365	0.668988	9.89672e-06	5.08658e-05	0.263281	0.191361	0.34163	-0.505437	0.0210939	0.0353655	-1.31214	2.56797e-07	6.22423e-07	0.0207548
YBR157C	-0.0224921	0.932557	0.958278	1.5082	2.05298e-07	7.27441e-07	0.746463	0.000146479	0.000836182	0.28561	0.104779	0.189943	-0.460853	0.0759256	0.303271	0.0497468	0.74824	0.787682	-0.696716	0.00590142	0.0132886	-0.414492	0.0845372	0.138121	1.03073	3.48305e-05	7.56877e-05	2.51316	2.98356e-23	3.63457e-21	1.66031	6.16946e-15	1.1817e-13	-0.852853	0.000587809	0.0023869	1.33897	2.12657e-13	7.48726e-12	-1.17419	2.8164e-06	5.83492e-05	0.471338	0.14358	0.195081	1.73904	3.32598e-07	7.97581e-07	-0.743589
YBR158W	-0.581027	0.000462867	0.00189343	-1.55065	2.60236e-13	2.3944e-12	0.526788	1.69553e-06	1.57672e-05	0.501515	4.84599e-06	3.58348e-05	-0.0252734	0.862902	0.977667	-0.502538	2.92135e-05	7.10906e-05	-1.02933	5.63334e-09	4.34338e-08	0.0977979	0.529076	0.620026	-0.748391	1.29848e-05	2.96886e-05	0.824056	9.20721e-12	2.72238e-10	1.47761	2.83066e-22	2.12859e-20	0.653552	3.80177e-05	0.00021561	0.596988	1.40695e-07	1.2173e-06	-0.227068	0.124513	0.251546	-0.628017	0.000214234	0.00053788	-0.62652	0.000237197	0.000420479	-0.448609
YBR159W	0.162172	0.166761	0.263487	-0.657289	7.01668e-07	2.32781e-06	0.00642864	0.933418	0.968725	0.0524969	0.492766	0.619492	0.0460682	0.671993	0.893888	-0.776573	8.97535e-13	6.35684e-12	-0.783001	2.65163e-09	2.20643e-08	0.360057	0.00303492	0.00819037	-0.0844411	0.46891	0.530978	-0.023636	0.759143	0.868019	0.220317	0.00490067	0.0105069	0.243953	0.028479	0.0646536	-0.233789	0.00445617	0.0106525	-0.210153	0.0583255	0.14694	-0.0203933	0.861084	0.897018	0.319123	0.0081997	0.0120639	-0.29795
YBR160W	0.200684	0.0923839	0.163341	0.0614571	0.603043	0.65815	-0.106861	0.179699	0.306939	0.0019713	0.979637	0.990862	0.108833	0.324977	0.64886	0.0680531	0.384313	0.445368	0.174915	0.118677	0.182035	-0.0803237	0.501135	0.592817	0.0733598	0.535252	0.594497	-0.252232	0.00249137	0.0125638	-0.424407	3.32675e-06	1.34105e-05	-0.172175	0.126158	0.216948	-0.0654149	0.409511	0.499166	0.186817	0.0963202	0.211114	0.313399	0.00967127	0.0174904	-0.125574	0.291995	0.33974	-0.0564439
YBR161W	0.761274	1.36126e-06	1.1405e-05	0.500454	0.000776581	0.0016177	0.0695606	0.461026	0.608641	0.643092	8.33564e-10	1.49406e-08	0.573532	5.65023e-05	0.00183061	-0.319671	0.00129245	0.00241111	-0.389232	0.00462667	0.0106868	-0.0235599	0.86936	0.913608	0.335507	0.0201185	0.0304074	0.0322938	0.729703	0.846792	-0.179008	0.0690587	0.109001	-0.211302	0.11913	0.207084	-0.521885	1.48548e-06	9.87446e-06	-0.554179	9.91736e-05	0.0011228	-0.35405	0.015851	0.0273586	1.30873	9.32172e-13	3.88097e-12	0.0605677
YBR162C	0.069675	0.753371	0.822068	-0.238534	0.284898	0.344445	0.0664033	0.648867	0.765792	-0.0483892	0.742672	0.828349	-0.114792	0.580491	0.839651	0.0226184	0.877737	0.902633	-0.0437849	0.833206	0.892554	1.06728	1.41603e-05	8.91018e-05	-0.788767	0.000816477	0.00149975	0.147354	0.310191	0.495126	1.03017	2.49775e-10	2.08981e-09	0.882817	8.75582e-05	0.000450437	-0.446664	0.00520445	0.0121508	-0.594018	0.00603087	0.0278922	-0.641772	0.00554769	0.0106328	0.439319	0.0522816	0.0693181	-0.521494
YBR162W-A	-0.759939	0.0503793	0.0989871	-0.528299	0.168017	0.216591	0.018604	0.940491	0.973909	-0.100681	0.692701	0.79012	-0.119285	0.737201	0.920396	0.0980892	0.697052	0.741667	0.0794852	0.823454	0.884828	-0.826305	0.0342359	0.0648821	-0.515044	0.17546	0.221269	0.211842	0.385078	0.574177	0.0261915	0.918242	0.9499	-0.185651	0.60214	0.722038	0.304582	0.221147	0.298107	0.0927401	0.793185	0.896003	-0.711173	0.0656921	0.0981193	0.358395	0.342812	0.392589	0.0387688
YBR163W	-0.248227	0.071232	0.131957	0.123658	0.361809	0.424294	0.429791	7.32137e-06	5.78397e-05	0.260038	0.00441064	0.0138124	-0.169753	0.184981	0.485029	0.135279	0.131	0.170605	-0.294512	0.023634	0.0450422	-0.0184959	0.893036	0.931259	0.516086	0.000356211	0.00068574	-0.00862482	0.924014	0.974406	0.0513531	0.574403	0.655922	0.0599779	0.641497	0.755653	0.0892914	0.318135	0.403532	0.0979162	0.443025	0.613845	-0.0120771	0.92991	0.955157	0.43347	0.00254006	0.00399884	-0.195228
YBR164C	-0.739251	0.000104558	0.000513183	-0.709995	0.000183138	0.000423226	0.346137	0.00323301	0.0117988	0.0647065	0.57924	0.69329	-0.281431	0.0926644	0.339194	0.396696	0.00103551	0.00196183	0.0505592	0.760462	0.832211	-0.614288	0.00111692	0.003471	-0.143971	0.415691	0.477011	-0.00637404	0.956393	0.990712	-0.162843	0.182314	0.250955	-0.156468	0.350409	0.481851	0.610209	1.32674e-06	8.99911e-06	0.616583	0.000478656	0.00392924	-0.0635719	0.71924	0.779934	-0.824935	2.90563e-05	5.71647e-05	-0.201469
YBR165W	-0.204739	0.232545	0.341803	1.41264	2.85308e-11	1.82735e-10	-0.166279	0.149759	0.268368	-0.103434	0.362992	0.491221	0.0628442	0.693559	0.903166	0.426268	0.000147758	0.00032281	0.592546	0.00038555	0.00114277	-0.477378	0.00615338	0.0149981	1.08471	2.00603e-08	6.33096e-08	0.560459	1.7838e-06	2.32658e-05	0.350664	0.002334	0.00541164	-0.209795	0.186193	0.296923	0.82507	5.02648e-11	1.00711e-09	0.264611	0.0900405	0.201424	-0.0915572	0.589167	0.661374	0.575387	0.00119793	0.00195882	-0.162868
YBR166C	-0.217572	0.0411171	0.0836688	-0.208428	0.0504427	0.0745201	-0.0428882	0.537141	0.677235	-0.0781661	0.263452	0.387793	-0.0352779	0.718154	0.913783	-0.377063	2.49796e-06	7.2007e-06	-0.334174	0.00120969	0.00322038	-0.283663	0.0091949	0.0211663	0.171599	0.103341	0.136837	-0.123891	0.0796607	0.190611	-0.225261	0.00259312	0.00596025	-0.101369	0.305552	0.43484	-0.0780384	0.26464	0.345758	0.0458531	0.638696	0.780089	-0.0623211	0.550264	0.624494	-0.332162	0.00254841	0.00401094	-0.0929054
YBR167C	-0.576066	0.0268824	0.0591121	-0.458938	0.0752061	0.106654	-0.17673	0.296864	0.44286	0.00473183	0.977549	0.989901	0.181461	0.446479	0.742088	0.356088	0.0380838	0.0552891	0.532818	0.0297231	0.054845	-1.34316	5.47603e-06	4.05603e-05	-0.252089	0.314626	0.374613	-0.035671	0.828285	0.915291	-0.6213	0.00180738	0.00430741	-0.585629	0.0209234	0.0506133	0.703996	6.04603e-05	0.000248659	0.739667	0.00273838	0.0151494	-0.497248	0.051182	0.0782504	-0.982205	0.000373428	0.000647283	0.0231437
YBR168W	-0.0731872	0.688246	0.771459	-0.265301	0.152392	0.198848	0.314159	0.0104259	0.0313445	0.430688	0.00050826	0.00217555	0.116529	0.497038	0.778153	0.096842	0.428286	0.48861	-0.217317	0.212152	0.295364	-0.364729	0.0525028	0.0930989	0.539514	0.00399223	0.00665846	0.390256	0.00146711	0.00807242	0.215243	0.083904	0.128795	-0.175013	0.314366	0.444787	0.977754	6.01467e-12	1.56561e-10	0.587498	0.00104357	0.00722313	-0.179494	0.334197	0.408016	-0.163758	0.383155	0.434599	-0.0230348
YBR169C	1.50569	2.51505e-10	6.27834e-09	5.74547	3.42003e-31	2.97591e-28	0.812559	1.99891e-08	2.87833e-07	-0.403593	0.00255707	0.00872554	-1.21615	1.24297e-08	1.68243e-06	0.473361	0.000147503	0.000322368	-0.339197	0.0613986	0.103053	0.822987	9.78075e-05	0.000445251	6.21564	2.15762e-32	6.91687e-30	0.423156	0.00157286	0.00855384	-1.4757	3.26688e-14	5.33473e-13	-1.89886	4.51241e-14	3.76508e-12	0.55413	1.23955e-05	6.20368e-05	0.130974	0.466734	0.635848	3.98661	6.16247e-25	6.25593e-23	6.18347	3.94818e-32	4.71537e-30	-0.234021
YBR170C	0.0680232	0.53858	0.649181	-0.200821	0.0745572	0.105783	0.249817	0.000977416	0.00431409	-0.00291564	0.968119	0.983899	-0.252733	0.0174425	0.125731	-0.391105	3.90273e-06	1.08944e-05	-0.640922	9.90901e-08	6.15247e-07	-0.264553	0.019984	0.0409979	0.24407	0.0297593	0.0435815	0.482703	5.8265e-09	1.14113e-07	-0.102606	0.17148	0.238032	-0.585308	6.4155e-07	5.92073e-06	0.286672	0.000170679	0.000614788	-0.196031	0.0616266	0.153086	1.00816	2.11196e-12	1.86976e-11	0.967377	8.5168e-12	3.24021e-11	-0.0777083
YBR171W	-0.309703	0.0193377	0.0450941	-0.200862	0.123397	0.166096	-0.111031	0.200567	0.333603	-0.10447	0.227957	0.346948	0.00656147	0.956605	1	-0.611451	1.01507e-08	4.16909e-08	-0.50042	0.00012028	0.0003986	-0.136948	0.28911	0.378515	0.141644	0.271267	0.328487	0.190954	0.0251585	0.0821224	0.37027	3.6844e-05	0.000122498	0.179317	0.140071	0.235879	0.0330403	0.69723	0.7662	-0.157913	0.19227	0.342932	-0.516441	0.000188787	0.000479325	0.586608	2.9067e-05	5.71672e-05	-0.103758
YBR172C	-0.573897	0.0043417	0.0128375	-1.2339	5.95202e-08	2.28011e-07	-0.187428	0.152475	0.272114	-0.218875	0.0975027	0.179368	-0.0314465	0.861594	0.97758	0.1953	0.130084	0.16963	0.382728	0.039399	0.0702347	-0.277948	0.15295	0.224595	-2.05962	3.55468e-14	2.09194e-13	0.12464	0.322926	0.508912	0.389142	0.00249554	0.00576206	0.264502	0.146145	0.244283	-0.318355	0.0211844	0.0407949	-0.442995	0.0182977	0.0631095	-0.839423	6.20036e-05	0.000172264	-2.12782	1.2853e-14	6.39082e-14	0.222749
YBR173C	-0.00389886	0.979926	0.99099	0.046306	0.765389	0.806293	-0.189784	0.073865	0.154079	-0.629954	3.5233e-07	3.46135e-06	-0.44017	0.00364516	0.0440664	-0.771664	4.44772e-09	1.90113e-08	-0.58188	0.000192604	0.000611015	-0.157735	0.309553	0.400146	0.238853	0.125371	0.162856	0.526834	1.3497e-06	1.80682e-05	-0.0671709	0.515112	0.600487	-0.594005	0.000135411	0.00066408	0.137502	0.177601	0.24851	-0.389332	0.00922276	0.0383401	0.4942	0.00227544	0.00472382	0.788809	4.72602e-06	1.01146e-05	-0.00216375
YBR174C	-0.542773	0.556055	0.66387	1.48064	0.0490532	0.0728029	-0.633867	0.274717	0.417907	-1.17251	0.0519101	0.108617	-0.538646	0.535762	0.811755	-2.19311	9.21099e-07	2.84648e-06	-1.55924	0.0519801	0.0895646	-1.43997	0.0425332	0.0779458	2.23369	3.61456e-05	7.84055e-05	1.23831	0.00285253	0.0139894	-0.197536	0.756373	0.81758	-1.43585	0.0397842	0.0855367	0.432111	0.136753	0.19847	-0.806199	0.10131	0.218133	2.0857	0.00200099	0.00419553	5.13852	4.4475e-12	1.7343e-11	-0.371248
YBR175W	0.14972	0.318814	0.437857	-0.197883	0.192905	0.245044	-0.0966833	0.337463	0.488588	-0.0711122	0.472642	0.600263	0.0255711	0.854915	0.97678	-0.0953584	0.347896	0.408449	0.00132489	0.992397	1	0.00698629	0.962595	0.97948	-1.13749	8.2853e-10	3.01648e-09	0.219947	0.0257951	0.0833958	0.102784	0.29884	0.384178	-0.117163	0.40251	0.536475	-0.718339	1.63213e-08	1.8368e-07	-0.938285	2.08857e-08	9.86159e-07	0.0562114	0.707788	0.769984	-0.413941	0.00891534	0.0130757	-0.191375
YBR176W	-0.461371	0.00738396	0.0201144	0.354852	0.0334332	0.0514408	-0.0552392	0.615496	0.739474	-0.314871	0.00692957	0.0203608	-0.259632	0.0992949	0.353687	-0.908656	1.19563e-10	6.23507e-10	-0.853417	8.32239e-07	4.34376e-06	-0.192776	0.243486	0.329499	0.708124	4.40915e-05	9.45972e-05	0.196457	0.0669441	0.168216	0.205419	0.0644548	0.102746	0.00896284	0.95345	0.996642	-0.303688	0.00627724	0.0142826	-0.500144	0.00148643	0.00940172	-0.274489	0.0983116	0.140205	1.816	1.35798e-15	7.50587e-15	0.0337419
YBR177C	0.484776	0.00462909	0.0135818	1.35562	6.39235e-11	3.81724e-10	0.131358	0.226234	0.363299	-0.663186	4.19581e-07	4.02468e-06	-0.794544	3.74011e-06	0.000179378	-0.681975	2.42878e-07	8.24622e-07	-0.813333	2.44869e-06	1.17533e-05	0.724052	5.11041e-05	0.000257252	2.04343	8.0298e-17	6.45244e-16	0.264765	0.0153056	0.056093	-0.290503	0.011472	0.0223746	-0.555268	0.000653243	0.00260912	0.139242	0.195356	0.26909	-0.125523	0.41447	0.58799	2.12748	2.32876e-17	5.12075e-16	2.62022	8.84668e-21	8.71928e-20	-0.627904
YBR179C	-0.135895	0.21421	0.320578	-0.0160404	0.882633	0.905375	-0.116288	0.113923	0.216949	-0.148253	0.0453726	0.0976209	-0.0319652	0.753132	0.927857	0.162481	0.0259781	0.0387921	0.278768	0.00824357	0.0178562	-0.168069	0.127665	0.193966	-0.254461	0.0224142	0.0335855	-0.0920475	0.205962	0.378093	-0.156186	0.037547	0.0643496	-0.0641388	0.530204	0.659885	-0.0516993	0.47878	0.566812	0.0403483	0.692464	0.819945	0.0822088	0.447298	0.525456	-0.638893	3.20406e-07	7.69621e-07	0.0617639
YBR180W	-0.532992	0.335549	0.455095	0.882547	0.0831431	0.116553	0.478723	0.191411	0.321801	-1.21576	0.00172392	0.00619494	-1.69449	0.00186487	0.0279089	0.0323723	0.913266	0.93287	-0.446351	0.354106	0.45019	0.26128	0.638704	0.720168	0.44385	0.402004	0.463138	0.236037	0.516925	0.690783	-0.664178	0.0768781	0.119425	-0.900214	0.0885277	0.163947	-0.649011	0.0643108	0.104905	-0.885048	0.0828494	0.189998	1.64024	0.00290497	0.00589437	1.8039	0.00129308	0.00210535	-0.2136
YBR181C	-0.902577	2.8042e-06	2.13772e-05	-0.824466	1.36054e-05	3.73458e-05	-0.46292	0.00025741	0.00135865	-0.169005	0.146834	0.246858	0.293915	0.0713482	0.29351	0.44767	0.00013686	0.000300401	0.91059	6.66805e-07	3.56899e-06	-0.606343	0.000841691	0.00274157	-1.86914	1.16218e-14	7.21597e-14	-0.13299	0.249677	0.429352	0.457158	9.26229e-05	0.000283643	0.590149	0.000537668	0.0022128	-0.267071	0.02589	0.0483434	-0.134081	0.405925	0.58026	-1.10389	4.38435e-08	2.03856e-07	-1.75603	9.4089e-14	4.30576e-13	-0.0458214
YBR182C	-0.0418267	0.830997	0.88212	2.19151	2.84036e-16	4.35131e-15	-0.481438	0.000649749	0.0030257	-1.10008	4.60745e-11	1.06303e-09	-0.618639	0.00127616	0.0210653	-0.0649022	0.570004	0.627035	0.416536	0.0191083	0.0372922	0.48286	0.0101406	0.0230042	1.38055	2.57035e-10	9.89633e-10	0.278426	0.0230494	0.0771394	0.184474	0.124408	0.180852	-0.0939522	0.582093	0.705149	-0.11599	0.313859	0.399099	-0.394416	0.0208495	0.0690562	0.375775	0.0394696	0.0620252	1.29565	1.59598e-09	4.84603e-09	0.401967
YBR182C-A	0.463632	0.728369	0.80201	1.64684	0.164507	0.212426	0.757841	0.298361	0.444006	-0.498859	0.896978	0.940036	-1.2567	1	1	-0.565865	0.381782	0.442772	-1.32371	0.199799	0.281056	-0.337984	0.761602	0.828526	0.99283	0.274738	0.331766	2.04284	0.0111978	0.0438623	-0.0154777	0.686148	0.755844	-2.05832	0.999954	1	0.0651232	0.88228	0.923838	-1.97772	0.0312123	0.0931476	3.14638	0.023412	0.0388351	3.0322	0.0343904	0.0468199	-0.569723
YBR183W	2.87132	4.66929e-18	6.0512e-16	4.11765	1.79775e-24	1.88795e-22	-0.647727	0.000217212	0.00116979	-0.424856	0.00176848	0.00633637	0.222871	0.27758	0.599979	-0.894635	1.06086e-08	4.34253e-08	-0.246908	0.231504	0.317517	0.766122	0.000686961	0.0023156	4.11432	2.27391e-25	7.10277e-24	0.159381	0.26923	0.45263	-1.72295	7.94312e-16	1.84662e-14	-1.88233	8.61613e-13	4.48554e-11	-0.0908524	0.459121	0.547905	-0.250233	0.188475	0.338855	3.52156	6.02652e-22	3.1374e-20	4.84362	1.40546e-27	3.92692e-26	-0.506771
YBR184W	0.430005	0.194992	0.297967	-0.322245	0.341593	0.40307	0.487379	0.0284872	0.0716711	1.53145	3.42813e-10	6.5049e-09	1.04407	0.00153078	0.0239691	1.22079	1.16978e-06	3.55722e-06	0.733413	0.0269144	0.0503798	-0.805717	0.0321213	0.0615061	0.144293	0.672758	0.722073	-0.00555192	0.98137	1	-0.1972	0.449272	0.537098	-0.191648	0.578961	0.702953	1.1944	1.85923e-06	1.18582e-05	1.19995	0.000567851	0.00446871	-1.40826	0.000200795	0.000507276	-1.29878	0.000664311	0.00111962	0.482488
YBR185C	0.258584	0.14733	0.238857	0.66634	0.000376196	0.00082336	-0.828861	1.61766e-08	2.35722e-07	-0.404968	0.001201	0.00452399	0.423893	0.0126418	0.102124	-0.508182	7.79643e-05	0.000177925	0.320678	0.0551944	0.0944352	-0.290158	0.0986949	0.156468	0.463487	0.00846089	0.0134487	0.0437526	0.698147	0.826032	-0.0810967	0.488331	0.574768	-0.124849	0.442527	0.57644	0.161578	0.149784	0.214515	0.117825	0.461791	0.630821	0.130214	0.445967	0.524196	0.226647	0.189042	0.228192	0.0816579
YBR186W	2.32103	0.00037252	0.00157352	2.59907	7.37536e-05	0.000179909	0.375512	0.472369	0.619799	0.450075	0.164951	0.269506	0.0745627	0.9312	1	-0.658567	0.046638	0.0663875	-1.03408	0.108112	0.16803	0.441785	0.597314	0.681956	4.46503	7.07942e-10	2.61021e-09	-0.122968	0.837853	0.921351	-1.92765	0.000226692	0.000644621	-1.80468	0.0280321	0.063901	0.70892	0.0132348	0.0270333	0.831887	0.196781	0.348024	2.46731	9.05586e-05	0.000243636	3.77454	1.41695e-08	3.92133e-08	0.561586
YBR187W	0.0991475	0.684384	0.768194	-1.19009	1.33016e-05	3.65943e-05	-0.325291	0.0548211	0.121556	-0.267684	0.109451	0.196657	0.0576073	0.800563	0.952761	0.554961	0.000858009	0.0016507	0.880252	0.000368477	0.00109697	0.95189	0.000269381	0.00103848	-2.00296	1.72531e-10	6.79306e-10	-0.0217177	0.89283	0.956295	0.888632	1.56177e-07	8.06167e-07	0.91035	0.00020019	0.000940863	0.0456623	0.783312	0.839991	0.0673801	0.771161	0.878628	-0.691717	0.00664634	0.0125218	-1.92068	7.21392e-10	2.25912e-09	-0.461026
YBR188C	-0.347264	0.179245	0.278871	-0.00453588	0.9858	0.99068	-0.0458825	0.787187	0.870034	-0.045366	0.790277	0.862803	0.000516452	0.998245	1	0.528266	0.00216582	0.00389835	0.574149	0.0201009	0.0389919	-0.856198	0.00175683	0.00510536	-0.191221	0.44914	0.511348	0.225905	0.170384	0.330303	-0.282513	0.121519	0.177286	-0.508417	0.0405662	0.0867892	0.613369	0.000423254	0.00136766	0.387464	0.108155	0.228106	0.0695025	0.784111	0.835991	0.0321255	0.900213	0.924342	-0.0970268
YBR189W	-1.09903	6.74749e-07	6.14577e-06	-0.955957	8.84617e-06	2.49917e-05	-0.0642034	0.618156	0.74066	0.150422	0.235951	0.355297	0.214626	0.238587	0.553402	1.33854	2.09444e-16	2.43924e-15	1.40275	4.39923e-10	4.22645e-09	-0.466251	0.0191094	0.0394963	-2.13589	1.02429e-14	6.39891e-14	-0.313578	0.0204839	0.0706848	0.533823	5.07264e-05	0.000164436	0.847401	2.06791e-05	0.000124709	-0.0907638	0.485848	0.572842	0.222814	0.223001	0.378673	-1.41963	1.97536e-09	1.11821e-08	-2.80404	7.55738e-19	5.92433e-18	-0.0568517
YBR190W	-0.984538	0.177105	0.276319	0.193691	0.770834	0.811047	1.19098	0.0134839	0.0388323	0.100157	0.837591	0.898609	-1.09082	0.12608	0.404014	-0.730637	0.0996519	0.133256	-1.92161	0.00397818	0.00937011	-1.16932	0.266793	0.354657	2.71715	0.000249993	0.000494225	-0.130241	0.830532	0.916851	-1.40584	0.0632006	0.101012	-1.2756	0.185948	0.296805	0.47161	0.213523	0.289595	0.601851	0.389068	0.563867	-0.193092	0.823776	0.8678	2.41894	0.00139193	0.00225485	-0.121866
YBR191W	-0.976393	2.27602e-06	1.7842e-05	-0.377365	0.0435633	0.0653903	-0.129993	0.291815	0.437363	0.197618	0.10062	0.183786	0.327611	0.0603292	0.265126	0.850439	5.01865e-10	2.428e-09	0.980432	5.73972e-07	3.10485e-06	-0.679385	0.000500907	0.00176973	-1.24089	1.37793e-08	4.42435e-08	-0.144542	0.242197	0.421371	0.480078	0.000115413	0.000345444	0.62462	0.000603997	0.00243962	-0.027631	0.820961	0.873327	0.116911	0.496854	0.663816	-1.43945	3.04355e-10	1.95552e-09	-1.64447	6.68579e-12	2.57253e-11	-0.103302
YBR191W-A	-0.431181	0.461544	0.579762	-0.511042	0.391313	0.453982	0.0501049	0.867279	0.92432	0.71165	0.0801089	0.153683	0.661546	0.252761	0.568317	0.698058	0.102494	0.136785	0.647953	0.274984	0.367229	0.442761	0.500233	0.592095	-0.482414	0.486027	0.547309	-0.8721	0.0558372	0.147104	0.663388	0.137825	0.197667	1.53549	0.0179391	0.0444083	-0.195519	0.694299	0.76374	0.676581	0.324552	0.49707	-2.70194	0.000117767	0.000310527	-2.18657	0.00136059	0.00220761	0.751624
YBR192W	-0.428214	0.000712444	0.00273492	-0.182171	0.131067	0.175072	-0.67897	6.04925e-11	1.32065e-09	-0.584133	3.59406e-09	5.54214e-08	0.0948373	0.3972	0.706436	0.115171	0.148067	0.190711	0.794141	3.2659e-09	2.67374e-08	-0.418573	0.00082063	0.00268734	-0.864733	1.58469e-09	5.61509e-09	-0.0985806	0.210508	0.384124	0.00589801	0.940393	0.96723	0.104479	0.347064	0.478273	0.0129979	0.870402	0.914545	0.111578	0.318128	0.490189	-0.651519	8.90204e-07	3.31838e-06	-1.35677	1.15983e-15	6.45751e-15	0.215413
YBR193C	-0.278683	0.0555267	0.107643	0.449967	0.0023534	0.00451199	-0.0505369	0.595189	0.722746	-0.226377	0.0216035	0.0527191	-0.17584	0.192383	0.49526	-0.0267061	0.77408	0.8111	0.0238308	0.857316	0.911898	-0.422548	0.00503285	0.0126569	0.514338	0.000549079	0.00102874	-0.0117002	0.900616	0.961552	-0.331405	0.00155607	0.00377159	-0.319705	0.0213281	0.0514698	0.0765017	0.407782	0.497257	0.0882019	0.503979	0.669809	-0.174718	0.221267	0.285719	0.430708	0.00349924	0.00540289	0.0264603
YBR194W	-0.62272	0.0162427	0.0388586	0.546287	0.0290856	0.0453792	-0.0746963	0.652446	0.768696	-0.257312	0.135465	0.231971	-0.182616	0.439605	0.73622	0.883033	3.639e-07	1.20725e-06	0.957729	0.000122201	0.000403939	-0.923986	0.000602936	0.00207368	-0.224528	0.356911	0.416944	0.262989	0.0984801	0.223905	-0.220893	0.214714	0.288894	-0.483882	0.0453364	0.0945204	0.449903	0.0066422	0.0149788	0.186914	0.416225	0.589588	0.0963078	0.695226	0.75835	0.0724065	0.771413	0.808583	-0.149995
YBR195C	-0.444836	0.00163806	0.00566899	0.175286	0.191993	0.243987	-0.127928	0.156894	0.278207	-0.108801	0.229677	0.348868	0.0191276	0.879264	0.983581	0.715243	1.78198e-11	1.05277e-10	0.843172	1.29523e-08	9.38076e-08	-0.0729861	0.587883	0.672886	-0.761942	7.32082e-07	1.94012e-06	-0.153664	0.0886958	0.20715	0.237314	0.0095058	0.0190085	0.390978	0.00295048	0.00950867	-0.24772	0.0104063	0.0220392	-0.0940558	0.461414	0.630821	-0.717228	1.83805e-06	6.53563e-06	-1.01178	1.12959e-09	3.48902e-09	0.0756602
YBR196C	0.437861	0.0420157	0.0851072	-0.068255	0.746055	0.788106	0.110746	0.423133	0.573253	-0.0649457	0.643641	0.749485	-0.175692	0.374677	0.688433	-0.739542	8.28112e-06	2.20745e-05	-0.850287	7.44606e-05	0.000258427	1.26463	2.32025e-07	3.05901e-06	0.394591	0.065802	0.0905149	-0.250573	0.0837775	0.198017	0.400508	0.00406885	0.00891809	0.65108	0.00170091	0.00598859	-0.638014	7.34105e-05	0.000295144	-0.387442	0.0543119	0.139761	0.467187	0.0305092	0.0492399	1.47487	7.05362e-09	2.0039e-08	-0.352289
YBR196C-A	0.0317989	0.960352	0.977524	2.71441	1.56498e-06	4.95441e-06	-2.02141	2.71405e-06	2.39511e-05	-2.41195	1.27715e-08	1.70222e-07	-0.390537	0.517041	0.794675	-1.13463	6.5955e-05	0.000152056	0.886787	0.0635499	0.106195	1.31213	0.00140067	0.00420685	1.81028	1.33799e-05	3.05232e-05	0.0626776	0.808509	0.902607	0.952475	0.000231047	0.000655476	0.889797	0.020276	0.0492233	0.0453426	0.841415	0.890178	-0.017335	0.964301	1	0.252429	0.503643	0.580816	1.85102	4.81728e-06	1.02918e-05	0.640333
YBR196C-B	-0.635384	0.389136	0.509836	1.45719	0.019313	0.0312694	-1.18097	0.00987161	0.0299654	-2.09723	2.64499e-05	0.000163228	-0.91626	0.177313	0.475385	-1.40246	0.000207185	0.000442328	-0.221491	0.720812	0.797976	1.11404	0.0283506	0.0552588	1.36254	0.00651726	0.0105129	0.291721	0.397583	0.586079	1.12489	0.000660009	0.00172908	0.833164	0.0836473	0.156191	-0.0244229	0.936905	0.963281	-0.316144	0.489273	0.656568	-0.367462	0.483947	0.561364	2.04479	7.70913e-05	0.000144659	0.410541
YBR197C	-0.413531	0.00834768	0.0223596	-0.999159	3.13548e-08	1.24907e-07	0.806036	1.54116e-11	3.72509e-10	0.522034	1.57142e-06	1.30759e-05	-0.284002	0.0504525	0.242075	0.61926	1.09733e-07	3.91294e-07	-0.186776	0.203682	0.285596	0.259407	0.109377	0.170127	-0.695091	8.5441e-05	0.000178105	-0.547193	5.64214e-06	6.45983e-05	-0.158257	0.144366	0.205693	0.388936	0.0116132	0.0308486	-0.429901	0.000408564	0.00132936	0.117292	0.447085	0.617505	-0.587102	0.000544853	0.001273	-0.784119	1.43776e-05	2.91816e-05	-0.296698
YBR198C	-0.144198	0.353158	0.473286	-0.608643	0.00025114	0.000566135	0.0322364	0.75224	0.845993	0.00790725	0.938304	0.965146	-0.0243291	0.866505	0.978692	0.336808	0.00144778	0.00268283	0.304572	0.0405336	0.0720427	0.175359	0.26036	0.348309	-0.635885	0.000144084	0.00029118	-0.106525	0.304869	0.489188	0.188702	0.065519	0.104225	0.295228	0.045704	0.0952062	0.170805	0.0993521	0.151706	0.277331	0.0614625	0.152866	-0.480269	0.00294685	0.00597114	-1.06238	9.95564e-09	2.79205e-08	0.293801
YBR199W	0.483741	5.72003e-06	4.03249e-05	0.304281	0.00249982	0.00476869	0.19969	0.00228756	0.00887216	-0.0474224	0.457711	0.585697	-0.247112	0.00793657	0.0753987	-0.576125	1.35682e-11	8.14226e-11	-0.775815	1.33191e-11	1.63562e-10	0.35627	0.000497983	0.00176452	0.984644	4.45786e-14	2.59339e-13	0.0623455	0.327154	0.512788	-0.312238	1.44924e-05	5.18035e-05	-0.374584	0.000113375	0.000567901	-0.0331066	0.604493	0.68274	-0.0954522	0.291778	0.461043	0.909708	7.19488e-13	6.86897e-12	1.18962	5.16473e-17	3.31141e-16	-0.362984
YBR200W	-0.547336	0.000156547	0.000730671	-0.548558	0.00015607	0.000364362	0.120884	0.173081	0.299021	0.107076	0.230416	0.349643	-0.0138073	0.912882	0.996608	-0.0833612	0.360696	0.421932	-0.204245	0.111171	0.172258	-0.488199	0.000695241	0.00233575	-0.0919895	0.49418	0.555225	-0.00884389	0.920688	0.97237	0.0364861	0.687672	0.756779	0.04533	0.721456	0.820542	0.24348	0.0073858	0.0164366	0.252324	0.0495743	0.130944	-0.561643	0.000113748	0.000300974	-0.479571	0.000830286	0.00138415	-0.00827714
YBR201C-A	0.447093	0.173113	0.271132	2.11787	2.37929e-08	9.68734e-08	0.568302	0.0111133	0.033043	0.896839	4.23975e-05	0.000247123	0.328537	0.288877	0.613186	2.0123	1.03847e-15	1.11558e-14	1.444	1.56868e-05	6.36991e-05	-0.0285652	0.934384	0.959914	-0.113893	0.738773	0.780008	0.161721	0.47122	0.653061	0.0145993	0.949033	0.974674	-0.147122	0.652055	0.764664	-0.626042	0.0101967	0.021716	-0.787762	0.017482	0.0611267	-0.755263	0.0420347	0.0656664	0.224764	0.522106	0.575401	-0.0929762
YBR201W	-0.135478	0.410756	0.532457	1.88569	2.20917e-16	3.47701e-15	0.290664	0.00936728	0.0286742	0.154327	0.15503	0.257162	-0.136337	0.378917	0.692257	-0.92204	1.28931e-11	7.76004e-11	-1.2127	6.88682e-11	7.65468e-10	-0.333427	0.0663512	0.113301	3.18229	2.56521e-25	7.93132e-24	-0.288224	0.014131	0.0524829	-0.62251	5.93493e-06	2.28362e-05	-0.334286	0.0481255	0.0991111	-0.20433	0.0454142	0.0779424	0.0838947	0.57409	0.730627	0.167072	0.329213	0.403195	3.72245	4.71659e-28	1.48086e-26	-0.348431
YBR202W	-0.621205	1.87563e-07	2.08475e-06	-0.869	3.52921e-11	2.223e-10	-0.202835	0.00508752	0.0173409	-0.447903	6.5091e-08	7.65385e-07	-0.245067	0.0141656	0.109775	0.384019	5.65319e-07	1.81325e-06	0.586854	1.77492e-07	1.06229e-06	0.676159	2.22321e-08	4.57421e-07	-1.62516	5.69335e-21	8.06469e-20	-0.0215013	0.752881	0.863074	1.0308	1.17699e-22	9.31047e-21	1.0523	4.48841e-15	5.57937e-13	-0.19081	0.0101493	0.0216378	-0.169309	0.0892778	0.200291	-0.643627	7.0713e-08	3.15772e-07	-1.91746	5.60021e-24	8.34006e-23	0.434138
YBR203W	0.211203	0.140667	0.230076	2.28191	2.69904e-22	1.57221e-20	-0.703409	2.75555e-09	4.68828e-08	-0.558785	2.53594e-07	2.60065e-06	0.144624	0.277235	0.599659	0.802283	8.4194e-14	6.94886e-13	1.50569	2.96026e-16	8.42569e-15	-0.22144	0.113918	0.176021	1.32285	1.03324e-13	5.79509e-13	0.0111598	0.898943	0.960607	-0.276859	0.00494988	0.0105974	-0.288019	0.029717	0.0668413	0.557792	9.7158e-09	1.16954e-07	0.546632	5.18089e-05	0.000657434	-0.521811	0.000199351	0.000504046	-0.731585	1.09305e-06	2.48703e-06	1.01041
YBR204C	0.288378	0.0338886	0.0713499	1.23485	8.44014e-13	6.99857e-12	0.432833	7.75777e-06	6.0736e-05	0.122771	0.157785	0.260876	-0.310062	0.0159748	0.118474	-0.492976	7.296e-07	2.28954e-06	-0.925809	7.58273e-10	7.00792e-09	-0.424337	0.00386096	0.0100543	2.18493	3.16266e-22	5.44174e-21	0.136783	0.130557	0.274404	-0.885994	4.17185e-12	4.78545e-11	-1.02278	2.51193e-10	6.02368e-09	0.161046	0.0548208	0.0915584	0.024263	0.8446	0.931123	1.46949	6.99425e-15	9.42522e-14	2.54974	1.43514e-24	2.39491e-23	-0.398257
YBR205W	-0.130951	0.344662	0.464763	-0.647689	2.04347e-05	5.4615e-05	0.0202158	0.82452	0.896483	0.0337388	0.710809	0.804149	0.013523	0.916574	0.998345	-0.215204	0.0256389	0.0383513	-0.23542	0.0743778	0.12162	0.270523	0.0540164	0.095394	-0.743061	1.82523e-06	4.61307e-06	0.0657974	0.468623	0.651092	0.480795	1.02071e-06	4.55801e-06	0.414998	0.00214666	0.00726002	-0.264994	0.00686605	0.0154321	-0.330792	0.0134238	0.0502741	-0.317721	0.0253368	0.0416648	-0.209513	0.135796	0.168117	-0.343171
YBR206W	-0.154616	0.567854	0.673407	-0.627267	0.0259656	0.0409414	0.0712443	0.690187	0.797079	0.0739042	0.677404	0.776452	0.00265996	0.991627	1	-0.265206	0.162157	0.206935	-0.33645	0.195408	0.275964	0.584956	0.0367448	0.0688655	-0.257136	0.357077	0.417057	-0.414288	0.0301303	0.0936824	0.327944	0.0676258	0.107072	0.742233	0.00536828	0.0158806	-0.380607	0.0509768	0.0860825	0.0336811	0.897216	0.96622	-0.412629	0.14406	0.195689	-0.112826	0.687791	0.733042	-0.464694
YBR207W	0.187192	0.120118	0.202783	0.557918	1.88141e-05	5.05276e-05	-0.399597	9.36126e-06	7.19942e-05	-0.400832	7.81777e-06	5.54343e-05	-0.00123496	0.991191	1	-0.432966	2.07142e-06	6.06587e-06	-0.0333691	0.764627	0.835398	0.4961	0.000107458	0.000481978	0.765563	3.26964e-08	1.0038e-07	-0.297627	0.000506768	0.00335879	0.0100456	0.898045	0.93308	0.307673	0.00748656	0.021259	-0.123352	0.123095	0.182015	0.174276	0.120226	0.246234	0.21379	0.0751913	0.110543	0.821131	5.84201e-09	1.67295e-08	-0.109785
YBR208C	-0.271767	0.104543	0.180696	1.36176	5.04453e-11	3.07262e-10	-0.507257	4.29175e-05	0.000278987	-0.632139	1.13191e-06	9.71053e-06	-0.124882	0.42009	0.722408	1.81662	9.94692e-26	3.81048e-24	2.32388	3.82549e-20	2.91263e-18	0.359776	0.0313381	0.0602339	-1.45004	1.15122e-11	5.09598e-11	0.057233	0.594569	0.751509	0.563894	1.10216e-06	4.88591e-06	0.506661	0.00161793	0.00573287	-0.430686	0.000469812	0.00149902	-0.487919	0.00273237	0.0151299	0.00263111	0.987181	0.999987	-1.45755	1.5187e-11	5.64391e-11	-0.204765
YBR210W	-0.378054	0.0111333	0.0281381	-0.328162	0.0267189	0.0419662	0.125308	0.188448	0.318666	0.110208	0.248839	0.370854	-0.0151	0.911167	0.99606	-0.512778	3.99794e-06	1.11289e-05	-0.638086	1.80245e-05	7.22283e-05	-0.500944	0.00105628	0.00330106	0.0636598	0.654388	0.705715	0.297457	0.0020287	0.0105434	0.159466	0.103574	0.1547	-0.137991	0.311963	0.442105	0.0511935	0.587721	0.668124	-0.246263	0.0697364	0.167164	-0.586383	0.000167052	0.000427705	0.413401	0.00551282	0.0082951	0.0592834
YBR211C	-0.49969	0.00609051	0.0170955	0.821749	1.3802e-05	3.78514e-05	0.0958408	0.405378	0.555616	0.00971245	0.933717	0.962499	-0.0861284	0.600821	0.853252	0.339766	0.00290488	0.00512859	0.243925	0.134416	0.202155	-0.451898	0.0138039	0.0297943	0.704915	0.000133549	0.000271421	0.0291011	0.799536	0.896306	-0.00923576	0.939022	0.966146	-0.0383369	0.81798	0.89772	0.156192	0.16495	0.232733	0.127091	0.431294	0.603495	-0.0473333	0.786323	0.837617	0.418592	0.0193745	0.0271913	-0.0891019
YBR212W	0.925254	1.21632e-09	2.5519e-08	0.289563	0.0244687	0.0388324	-0.238841	0.00672215	0.0218255	-0.560068	3.36146e-08	4.12795e-07	-0.321227	0.00806787	0.0758359	-0.933317	2.93451e-14	2.60555e-13	-0.694476	2.58378e-07	1.4847e-06	0.996057	1.54512e-10	6.88219e-09	0.561227	3.87283e-05	8.3799e-05	-0.0937312	0.265288	0.447733	-0.344156	0.000168137	0.00048884	-0.250425	0.0362164	0.0792219	-0.516544	2.17711e-07	1.78717e-06	-0.422812	0.000669681	0.00509233	1.35299	8.22924e-15	1.09442e-13	1.51131	1.53186e-16	9.28413e-16	-0.0308109
YBR213W	0.00342772	0.986471	0.994607	-1.67962	4.10042e-10	2.15866e-09	-0.27063	0.0528324	0.118305	-0.10752	0.425315	0.555445	0.16311	0.390624	0.702478	0.372077	0.0222501	0.0337799	0.642707	0.00332614	0.00798248	0.578529	0.00670838	0.0161761	-1.46944	2.34797e-08	7.33799e-08	-0.698486	8.70472e-06	9.46794e-05	0.0397262	0.767925	0.828304	0.738212	0.000322748	0.00141939	0.1544	0.347927	0.435965	0.852886	0.00021059	0.00206223	0.895864	1.72292e-05	5.21845e-05	-3.36707	9.29832e-21	9.13485e-20	1.50678
YBR214W	1.90722	9.59272e-11	2.713e-09	3.68453	3.84275e-20	1.32238e-18	0.515582	0.00109883	0.00474678	-0.525194	0.00153608	0.00559249	-1.04078	1.41236e-05	0.00057736	-1.15636	5.69478e-09	2.40048e-08	-1.67194	4.96612e-10	4.74117e-09	-0.0772125	0.742189	0.81234	4.14253	5.14123e-22	8.60309e-21	0.654017	4.12833e-05	0.0003787	-2.37119	1.96892e-17	6.2462e-16	-3.02521	3.87999e-18	1.77245e-15	-0.559922	0.000788816	0.00235293	-1.21394	7.85769e-07	2.07191e-05	3.77744	2.40563e-20	9.90045e-19	5.95183	2.11331e-27	5.72097e-26	-0.385769
YBR215W	-0.370064	0.129436	0.214879	-0.266397	0.272548	0.331818	0.289005	0.0677003	0.144435	0.48169	0.00270476	0.00916278	0.192685	0.395694	0.706378	0.722028	1.54251e-05	3.93443e-05	0.433023	0.0609453	0.102415	-0.750562	0.00336697	0.00895165	-0.319784	0.189282	0.237079	0.185243	0.240322	0.419068	-0.00257071	0.987615	1	-0.187813	0.413379	0.547011	0.564879	0.000567854	0.00176379	0.379636	0.0992554	0.215224	-0.730937	0.00381759	0.00757178	-0.937978	0.000331814	0.000579106	0.361052
YBR216C	0.0339666	0.822193	0.875367	0.766531	4.66424e-06	1.38113e-05	-0.0973337	0.338429	0.489709	-0.121405	0.230535	0.349691	-0.0240717	0.864881	0.978692	-0.043834	0.658733	0.708519	0.0534997	0.704229	0.782618	-0.0500877	0.741124	0.811468	0.75563	5.39987e-06	1.28882e-05	0.0341903	0.730756	0.847171	-0.0739357	0.46723	0.55454	-0.108126	0.44682	0.58079	0.0767888	0.434232	0.523537	0.0425985	0.761215	0.871534	0.323254	0.0350155	0.0556865	0.290791	0.058189	0.0764021	-0.00419899
YBR217W	-0.68728	0.0137298	0.0336804	0.10189	0.700626	0.747637	0.0299369	0.865273	0.92317	0.160875	0.374051	0.501949	0.130939	0.606051	0.858279	0.599902	0.000852859	0.00164287	0.569965	0.0263097	0.0494759	-1.17615	0.000119565	0.000527734	0.542971	0.0416106	0.0593991	0.0172958	0.920911	0.97237	-0.34064	0.0946259	0.1427	-0.357935	0.179594	0.288553	1.02834	5.34429e-08	5.19172e-07	1.01105	0.000144869	0.00150068	-0.6914	0.013126	0.0230871	-0.720275	0.0113153	0.0163592	0.00435968
YBR218C	0.0566695	0.70016	0.779221	-0.411179	0.00708474	0.0124612	-0.223717	0.0279512	0.0708199	-0.261846	0.0109392	0.029706	-0.0381289	0.781715	0.942877	-0.0433191	0.659805	0.708921	0.180398	0.194859	0.275385	0.87662	2.24872e-07	2.99476e-06	-1.02624	6.29286e-09	2.10839e-08	-0.40741	0.000172458	0.00132464	0.374412	0.000190044	0.000547827	0.781821	5.88386e-07	5.53065e-06	-0.842077	1.3815e-10	2.51937e-09	-0.434668	0.00266156	0.014873	-0.0530119	0.718153	0.779326	-0.644781	5.53241e-05	0.00010557	0.372672
YBR220C	0.376326	0.0237501	0.0535784	-0.572174	0.000957383	0.00195554	-0.343258	0.00306991	0.0113326	-0.179944	0.101617	0.185303	0.163314	0.284305	0.6074	-0.559389	9.40467e-06	2.48197e-05	-0.216131	0.163136	0.237306	0.553829	0.00116172	0.00358645	-0.447143	0.00788477	0.0125822	-0.03892	0.717097	0.839162	0.301898	0.00515834	0.0109974	0.340818	0.0277468	0.0635601	-0.13002	0.238938	0.31742	-0.0910999	0.550465	0.710357	-0.442622	0.00862424	0.0158176	-0.427265	0.0114294	0.0165007	-0.187813
YBR221C	0.564981	0.00265578	0.00849597	-0.755837	0.000102236	0.000244107	0.135363	0.250972	0.391154	0.194893	0.0983487	0.18038	0.0595304	0.722976	0.915642	-0.551619	5.29443e-05	0.000123937	-0.686982	0.000152523	0.000494947	0.902429	6.50155e-06	4.66442e-05	-0.208701	0.248796	0.304606	-0.409623	0.00160175	0.00867995	-0.0126454	0.91526	0.947298	0.396978	0.0213944	0.0515887	-0.549469	5.62111e-05	0.000232876	-0.139846	0.408182	0.582075	0.476793	0.0102873	0.0185166	0.469633	0.0114527	0.0165304	-0.459189
YBR222C	0.98966	4.79285e-08	6.31888e-07	-0.593179	0.00035786	0.000784922	0.302003	0.00371392	0.013346	-0.0619022	0.546709	0.666401	-0.363905	0.0146755	0.112297	-0.76126	7.11725e-09	2.96723e-08	-1.06326	1.81713e-09	1.5633e-08	1.09254	4.58226e-09	1.2188e-07	0.156868	0.314854	0.374711	0.032962	0.747835	0.859608	-0.228066	0.0327433	0.0570044	-0.261028	0.076279	0.14465	-0.280255	0.0103775	0.0220089	-0.313217	0.0354075	0.102115	1.42308	2.63209e-12	2.2903e-11	1.12391	2.40264e-09	7.13181e-09	-0.299878
YBR223C	0.00381279	0.980917	0.991498	0.787726	6.40523e-06	1.85165e-05	0.0800611	0.449951	0.599443	0.0551579	0.597233	0.71022	-0.0249032	0.867359	0.978692	0.150513	0.142008	0.183724	0.0704521	0.634036	0.720775	-0.115817	0.4758	0.569719	0.74435	1.59337e-05	3.60386e-05	0.00815792	0.938259	0.982623	-0.136375	0.216843	0.291051	-0.144533	0.342122	0.473606	0.0352335	0.731625	0.79564	0.0270756	0.854323	0.937371	0.0813073	0.606865	0.677744	0.80052	4.62433e-06	9.91789e-06	0.144118
YBR225W	0.149687	0.248944	0.360856	1.20441	8.53773e-13	7.06566e-12	0.124393	0.148707	0.267265	-0.145004	0.095223	0.176053	-0.269398	0.0293607	0.174427	-0.324491	0.000380617	0.000776403	-0.448885	0.000432925	0.00126959	0.171456	0.18793	0.265353	1.2472	2.16836e-13	1.17504e-12	0.232799	0.00721999	0.0303708	-0.0148301	0.862847	0.906138	-0.247629	0.044603	0.0936494	-0.173288	0.0444347	0.0766285	-0.406087	0.00121674	0.00805475	0.460784	0.000676161	0.00154714	1.59234	3.75036e-17	2.43274e-16	0.204703
YBR227C	-0.716604	2.67747e-05	0.000155764	-0.492682	0.00251403	0.00479278	0.0132668	0.896938	0.944545	-0.130747	0.215651	0.332961	-0.144014	0.325652	0.649492	0.0858025	0.408252	0.469182	0.0725357	0.620018	0.70801	-0.884887	8.39555e-07	8.74111e-06	-0.343854	0.0308493	0.0450283	-0.128477	0.218259	0.392043	-0.440774	0.000187444	0.000540845	-0.312297	0.038651	0.0835427	0.092887	0.370721	0.460266	0.221364	0.134076	0.265321	-0.918282	2.68342e-07	1.09467e-06	-1.13776	2.1329e-09	6.37777e-09	0.228799
YBR228W	-0.468824	0.00866675	0.0230319	0.351945	0.0426633	0.064211	0.307954	0.00767911	0.0244631	0.259145	0.0254726	0.0605832	-0.0488097	0.763781	0.93249	0.800499	6.85095e-10	3.255e-09	0.492544	0.0032978	0.00792071	-0.583939	0.00180631	0.00523416	0.27089	0.118006	0.154376	0.0588516	0.604858	0.759627	-0.105074	0.391582	0.480098	-0.163925	0.327607	0.459042	0.470341	8.14732e-05	0.000323503	0.41149	0.0133991	0.0502239	-0.169152	0.337246	0.41108	-0.329732	0.0702856	0.0912425	-0.21225
YBR229C	0.702073	3.85259e-07	3.81563e-06	-1.07043	8.92081e-12	6.25998e-11	0.18454	0.0227622	0.0605698	0.0809587	0.309042	0.435534	-0.103582	0.362455	0.679526	-0.813973	1.01843e-12	7.16315e-12	-0.998513	9.62278e-12	1.20602e-10	0.675359	8.59076e-07	8.85386e-06	-0.606675	6.89512e-06	1.62218e-05	0.206496	0.0109885	0.0431535	0.076201	0.339665	0.426754	-0.130295	0.253275	0.375396	-0.328264	0.000237143	0.000819305	-0.53476	1.92846e-05	0.000296622	0.404895	0.00148151	0.00318079	0.194913	0.112729	0.141545	0.193785
YBR230C	1.4815	1.92888e-10	4.9573e-09	0.728713	0.000296744	0.000660383	0.170014	0.179595	0.306848	-1.30403	2.38713e-13	8.03315e-12	-1.47405	3.16065e-11	8.52193e-09	-2.04594	1.46189e-19	2.45977e-18	-2.21596	4.92995e-17	1.66461e-15	1.57187	3.08755e-11	1.72534e-09	2.29126	9.71333e-17	7.69718e-16	0.273308	0.0296999	0.0926279	-1.11036	2.78447e-11	2.73111e-10	-1.38367	1.71094e-10	4.3242e-09	-0.380098	0.00319415	0.00795079	-0.653406	0.000398804	0.00340241	3.67674	3.21151e-24	2.75511e-22	3.96034	1.78789e-25	3.39253e-24	-0.596126
YBR230W-A	0.33074	0.321484	0.440134	1.30201	0.000162427	0.000378189	-0.279596	0.224773	0.361715	0.0535547	0.800172	0.870589	0.333151	0.286675	0.610665	-0.764626	0.000510324	0.00101914	-0.48503	0.113692	0.17536	-0.661444	0.0491539	0.087851	1.90383	4.49205e-08	1.36057e-07	0.497207	0.016775	0.0604594	-0.161826	0.48616	0.572323	-0.659033	0.0370066	0.0806754	0.613997	0.00112853	0.00320161	0.11679	0.679352	0.811678	-0.142135	0.681262	0.745253	2.82617	5.67473e-12	2.19598e-11	-0.423921
YBR231C	-0.173823	0.387709	0.508517	-0.513076	0.0144465	0.0240224	-0.154765	0.252516	0.392667	-0.512576	0.000432002	0.00188761	-0.357811	0.0606625	0.2662	-0.275516	0.0521303	0.0736036	-0.12075	0.527637	0.623683	-0.102262	0.611583	0.695121	-0.659709	0.0019216	0.00334796	-0.0677237	0.608166	0.760957	-0.353973	0.0126302	0.0243266	-0.286249	0.132006	0.224532	-0.335107	0.0201172	0.0390359	-0.267384	0.16357	0.305065	0.17972	0.357106	0.432088	-0.436444	0.031705	0.0433577	0.396327
YBR233W	-0.18795	0.285645	0.401909	0.554115	0.00231858	0.00445504	-0.231014	0.0546018	0.121291	-0.114261	0.32989	0.457088	0.116752	0.47714	0.763304	-0.457475	0.000292757	0.000607973	-0.226461	0.167823	0.242632	-0.432194	0.0163028	0.0343244	0.247897	0.152818	0.194894	0.159707	0.159588	0.315293	0.0322153	0.783126	0.84068	-0.127492	0.437019	0.570608	-0.372972	0.00239749	0.00619564	-0.532679	0.00165729	0.0102379	-0.48229	0.00704092	0.0131796	0.413215	0.0189785	0.0266662	0.338961
YBR233W-A	-0.843991	0.000519982	0.00209749	-1.44148	1.09186e-07	4.01601e-07	0.473758	0.0017694	0.0070904	0.831332	4.7225e-07	4.48748e-06	0.357574	0.100446	0.35538	0.316449	0.049073	0.0695287	-0.157309	0.476265	0.57376	-1.27493	2.38384e-06	2.03932e-05	-1.00361	7.60233e-05	0.000159291	0.0374443	0.803247	0.898535	-0.0359205	0.830316	0.880169	-0.0733648	0.744591	0.841585	0.318008	0.0481573	0.0818433	0.280564	0.206642	0.359244	-1.85396	7.37978e-10	4.46378e-09	-0.93185	0.000275848	0.000485323	-0.204292
YBR234C	0.796767	5.13866e-07	4.89055e-06	0.119236	0.39371	0.456517	-0.327758	0.00107506	0.00466397	-0.207243	0.0305587	0.0702389	0.120515	0.356265	0.675805	-0.770252	2.6569e-10	1.33305e-09	-0.442494	0.00129507	0.0034267	0.504456	0.000626433	0.00214239	0.250496	0.0759611	0.103346	0.0697997	0.445971	0.629528	-0.101996	0.274578	0.356905	-0.171796	0.19009	0.301376	-0.241434	0.0131171	0.0268739	-0.311234	0.0200619	0.067215	0.580551	0.000108544	0.000288583	0.687233	8.15474e-06	1.69988e-05	0.0365164
YBR235W	0.545564	0.000346532	0.00147913	-0.307709	0.0363449	0.0553844	0.205018	0.0317307	0.0780895	0.22474	0.017605	0.0441829	0.0197225	0.882829	0.984495	-0.428077	6.74139e-05	0.000155164	-0.633095	1.90193e-05	7.58498e-05	0.662933	2.47336e-05	0.00013932	-0.00642587	0.964355	0.978492	-0.0428364	0.653961	0.793143	0.0942555	0.317876	0.404538	0.137092	0.309506	0.439236	-0.374648	0.000366854	0.00120654	-0.331812	0.01679	0.0593544	0.542885	0.000398324	0.000948843	0.85234	2.5569e-07	6.19987e-07	-0.302229
YBR236C	-0.260575	0.0484	0.0959338	-0.318609	0.0171694	0.0281617	0.10788	0.208165	0.343241	-0.0356188	0.678888	0.777727	-0.143499	0.239899	0.555177	-0.00679848	0.937643	0.952499	-0.114679	0.349567	0.445535	-0.141298	0.281468	0.370446	0.0838676	0.516815	0.576859	0.00429354	0.959875	0.992619	-0.0199281	0.819358	0.870979	-0.0242216	0.842712	0.915522	0.292091	0.000997109	0.00287975	0.287798	0.0209123	0.0692265	0.00473946	0.970532	0.986732	-0.428594	0.00171124	0.00275091	0.256641
YBR237W	-0.167827	0.376387	0.496981	0.0337073	0.858352	0.885689	0.302643	0.0163208	0.0455592	-0.0463549	0.711863	0.804979	-0.348998	0.0531069	0.249014	0.394782	0.00201389	0.00364861	0.092139	0.604545	0.693854	-0.297755	0.12666	0.192775	0.458087	0.0182553	0.0277705	0.0422262	0.736089	0.850597	-0.4367	0.00176004	0.00420739	-0.478926	0.010086	0.0274504	0.558745	2.02693e-05	9.43164e-05	0.516519	0.0051605	0.0248675	0.32809	0.0846404	0.122515	-0.536022	0.00692289	0.0102772	0.33855
YBR238C	-0.704715	2.57251e-05	0.000150786	-0.588009	0.000318933	0.00070615	-1.09232	1.55162e-13	5.06696e-12	-1.12646	6.73452e-14	2.50122e-12	-0.0341395	0.810818	0.956015	-0.814428	8.15568e-10	3.836e-09	0.27789	0.0566569	0.0965578	0.22458	0.140255	0.209643	-1.59988	2.64367e-14	1.57714e-13	0.168435	0.0900958	0.209616	1.06359	2.07576e-16	5.3802e-15	0.895156	5.41442e-08	6.58268e-07	-0.565545	2.15195e-06	1.34161e-05	-0.73398	3.78035e-06	7.57438e-05	-1.7026	3.17104e-15	4.54466e-14	-0.44684	0.00452928	0.00688491	0.066754
YBR239C	-0.334942	0.0150643	0.0364691	0.327441	0.0164291	0.0270897	-0.311223	0.00110391	0.00475862	-0.272407	0.00379934	0.0121927	0.0388163	0.756632	0.929554	-0.367291	0.000143985	0.000315245	-0.0560677	0.65235	0.735963	-0.0237959	0.859732	0.906932	0.517812	0.000251817	0.000497186	-0.451091	7.55935e-06	8.3413e-05	-0.101128	0.266492	0.347804	0.349963	0.00725916	0.0207293	-0.316788	0.000810438	0.00240917	0.134303	0.281109	0.448346	-0.72798	9.73517e-07	3.60248e-06	0.496405	0.000343824	0.000598352	0.371695
YBR240C	0.838646	0.0243279	0.0545823	2.51186	1.69006e-09	8.12482e-09	-0.298499	0.252859	0.392999	0.370898	0.100017	0.183054	0.669397	0.0545734	0.25204	-0.169248	0.402024	0.463072	0.129251	0.689932	0.770513	-0.629597	0.110942	0.172122	1.94218	2.51037e-07	7.01406e-07	0.164486	0.486039	0.664915	-0.63436	0.0252289	0.045104	-0.798846	0.0316712	0.0706369	-0.275942	0.179332	0.250415	-0.440428	0.160595	0.30098	0.44148	0.214222	0.277622	3.56005	1.34603e-14	6.66018e-14	0.0250889
YBR241C	1.93631	3.67924e-14	2.05599e-12	1.01132	1.63464e-06	5.14818e-06	0.628458	4.53756e-06	3.81744e-05	0.371245	0.00191326	0.0067914	-0.257213	0.143496	0.428238	-0.385373	0.00309964	0.00544784	-1.01383	4.70121e-07	2.57973e-06	0.960717	5.93834e-06	4.33178e-05	1.98091	2.16198e-14	1.31031e-13	0.276616	0.0328832	0.0997467	-0.956188	2.08801e-09	1.46353e-08	-1.2328	7.48231e-09	1.15672e-07	0.232381	0.0517202	0.0871687	-0.0442353	0.800542	0.901037	2.49322	1.28518e-17	2.9209e-16	2.5495	6.34392e-18	4.49312e-17	-0.264125
YBR242W	-0.871376	1.58788e-07	1.79439e-06	-1.41903	3.42776e-13	3.06586e-12	-0.360135	0.000501581	0.00243049	-0.0690447	0.475657	0.602835	0.29109	0.0346039	0.194081	0.266138	0.00856758	0.0139869	0.626273	3.02224e-05	0.000115631	-1.07259	1.05894e-09	3.50545e-08	-1.68661	6.778e-16	4.86275e-15	-0.0174039	0.852824	0.931085	0.0724722	0.454698	0.542414	0.089876	0.506393	0.637412	0.341288	0.000862737	0.00254846	0.358691	0.0109441	0.0433424	-1.09638	5.30355e-10	3.2896e-09	-2.31497	1.1714e-20	1.13977e-19	-0.17295
YBR243C	0.734663	0.000276172	0.00121019	-0.202107	0.289246	0.349148	0.0931234	0.455241	0.60398	0.142862	0.246067	0.367262	0.0497389	0.778054	0.942419	-1.02687	8.10468e-10	3.81496e-09	-1.12	6.82845e-08	4.38273e-07	1.08175	5.37833e-07	6.02195e-06	0.57344	0.00362272	0.00608046	0.00441884	0.971809	0.998699	0.401246	0.0014222	0.00348037	0.396828	0.028127	0.0640454	-0.34003	0.0105979	0.0223905	-0.344448	0.0559475	0.142753	0.216184	0.25814	0.327501	1.40946	1.22877e-09	3.78194e-09	-0.323424
YBR244W	-0.903425	0.0095558	0.0247889	-0.259502	0.438314	0.500706	0.435625	0.0446649	0.103051	0.795704	0.000391023	0.00172463	0.360078	0.256901	0.574021	1.78018	2.57779e-12	1.69013e-11	1.34456	9.51812e-05	0.000321904	-0.893304	0.0342605	0.0649084	-0.78332	0.0527836	0.0739262	-2.76023	6.74414e-13	2.28214e-11	-2.39003	2.64055e-10	2.20022e-09	0.3702	0.334989	0.465848	-1.9395	1.66742e-08	1.8682e-07	0.820738	0.0299425	0.0900641	-1.32602	0.000303699	0.000743801	-1.19154	0.0010999	0.00180579	0.0419066
YBR245C	-0.0451187	0.67602	0.761332	-0.447626	0.000121162	0.000287046	0.0259953	0.715438	0.819431	0.314261	3.10056e-05	0.000187729	0.288265	0.00595162	0.0622526	-0.114626	0.119309	0.157195	-0.140621	0.169344	0.244542	-0.0754435	0.486158	0.579376	-0.354782	0.00175753	0.00308061	-0.0157702	0.825324	0.913843	0.24217	0.00104366	0.00262251	0.257941	0.0133207	0.0346737	-0.0635476	0.381534	0.470525	-0.0477774	0.637572	0.779339	-0.751572	5.44439e-09	2.88866e-08	-0.660615	1.23098e-07	3.08555e-07	0.24787
YBR246W	0.090758	0.536052	0.647707	0.118472	0.420388	0.483129	-0.286143	0.0056566	0.0189622	0.0258816	0.788211	0.861938	0.312024	0.0262225	0.163985	-0.428459	8.20346e-05	0.000186232	-0.142316	0.302707	0.395493	0.0875562	0.552069	0.641605	0.235597	0.111472	0.146331	-0.336696	0.00132693	0.00746978	-0.0278737	0.775658	0.834554	0.308822	0.0282324	0.0642024	-0.361887	0.000639956	0.0019647	-0.0251912	0.854213	0.937371	-0.290806	0.0499977	0.0766706	0.390986	0.00930135	0.0135993	0.185008
YBR247C	-1.07626	3.66787e-08	5.03625e-07	-1.94691	1.11034e-15	1.49957e-14	-0.33049	0.004832	0.0166281	-0.184186	0.105292	0.190759	0.146304	0.348681	0.669865	3.01953	5.25993e-34	8.65898e-32	3.35002	1.40701e-25	1.11232e-22	-0.0158744	0.923465	0.952831	-5.45377	1.62658e-31	4.12812e-29	-0.181112	0.107099	0.238074	1.02558	3.26166e-14	5.33473e-13	1.20669	3.00754e-10	7.07295e-09	-0.337941	0.0298553	0.0546092	-0.156829	0.402569	0.576825	-2.08608	7.11279e-17	1.42513e-15	-6.9553	2.36578e-34	9.60666e-32	0.215721
YBR248C	0.0087753	0.928311	0.955287	-1.29664	4.64313e-18	9.88857e-17	0.134711	0.0387751	0.0922574	-0.205358	0.00274791	0.00926259	-0.340069	0.000455298	0.0101212	0.0243922	0.713491	0.75633	-0.110318	0.237593	0.32448	0.589929	1.59039e-07	2.28429e-06	-1.39666	3.27646e-19	3.57651e-18	-0.224134	0.0012639	0.00718809	0.0169515	0.792746	0.84951	0.241085	0.0106857	0.0287866	-0.434476	6.98651e-08	6.58743e-07	-0.210342	0.0278225	0.0854168	0.529477	1.24017e-06	4.51515e-06	-1.59314	1.07035e-21	1.18969e-20	0.538186
YBR249C	-0.323573	0.0774223	0.140938	0.0291434	0.871604	0.896175	-0.340327	0.00766133	0.0244192	-0.435547	0.000912784	0.00355939	-0.09522	0.573008	0.835373	0.0270571	0.820884	0.852952	0.367384	0.0336741	0.0612083	0.601297	0.00155658	0.00459136	-0.794572	5.47967e-05	0.000116498	-0.734173	4.53455e-07	6.54501e-06	0.0954764	0.420565	0.508973	0.82965	9.18438e-06	6.07406e-05	-1.1905	4.67569e-12	1.22757e-10	-0.456331	0.00924368	0.0383537	0.0922748	0.609036	0.67942	-0.350487	0.0565089	0.0744368	-0.176992
YBR250W	-0.710598	0.0403513	0.0823106	1.21622	0.000317708	0.000703695	0.854127	0.000252589	0.00133901	-0.608042	0.011575	0.031196	-1.46217	3.00381e-05	0.00106373	0.329694	0.0965766	0.129513	-0.524434	0.0846979	0.136444	0.010995	0.976243	0.990719	0.764255	0.0287968	0.0423163	0.0528843	0.821377	0.911478	-0.687692	0.00799358	0.0162785	-0.740576	0.0348828	0.076649	-0.923519	0.00014429	0.000533619	-0.976403	0.00377201	0.0194541	1.1144	0.00128822	0.00279835	1.25183	0.000390534	0.00067482	0.297919
YBR251W	-0.602063	0.000534481	0.00214886	0.751393	1.79678e-05	4.84043e-05	-0.591786	2.14098e-06	1.94058e-05	-0.413786	0.000504275	0.00216153	0.178	0.247534	0.560911	0.296553	0.00515379	0.0087272	0.88834	2.28279e-07	1.32803e-06	-1.08372	2.12141e-08	4.42517e-07	-0.159381	0.315303	0.3751	-0.0701385	0.503919	0.679515	-0.373799	0.00192153	0.00455942	-0.30366	0.0518562	0.105391	-0.0925728	0.385872	0.474817	-0.0224343	0.879759	0.955189	-0.384106	0.017517	0.0298952	-0.462291	0.00513271	0.00775573	0.162992
YBR252W	-0.497402	0.00861019	0.0229016	-1.55771	5.21586e-11	3.16117e-10	-0.188358	0.128624	0.238203	-0.0415789	0.732843	0.820693	0.146779	0.392436	0.704005	0.0865799	0.497961	0.557291	0.274938	0.122951	0.187599	0.0926432	0.611328	0.69496	-1.97326	3.98784e-14	2.33333e-13	-0.17418	0.156757	0.311518	0.562645	9.93954e-06	3.66032e-05	0.736824	6.81382e-05	0.000359645	-0.314786	0.0214115	0.0411069	-0.140606	0.429299	0.601394	-1.09223	3.04151e-07	1.22769e-06	-1.63069	2.40099e-11	8.70809e-11	-0.404792
YBR253W	-1.16573	2.53743e-05	0.00014904	-0.16868	0.492367	0.554652	-0.0639145	0.695044	0.801498	-0.260662	0.137903	0.234759	-0.196747	0.405934	0.71277	-0.20995	0.208042	0.258082	-0.146035	0.526408	0.622772	-1.63178	8.45442e-08	1.36233e-06	0.314913	0.193582	0.242017	0.0890737	0.575001	0.736557	-0.573729	0.0035006	0.00781392	-0.662803	0.00860844	0.0239753	0.426631	0.00792647	0.0174738	0.337557	0.140119	0.273372	-0.489374	0.0537952	0.0818552	0.511523	0.0411521	0.0554307	-0.289357
YBR254C	-0.482126	0.00501441	0.0145234	-0.50727	0.00341067	0.00634333	0.019025	0.861112	0.919858	0.227023	0.039866	0.0877887	0.207998	0.182782	0.483276	-0.0544597	0.626719	0.679243	-0.0734847	0.63764	0.724061	-0.621716	0.00043215	0.00155938	-0.395021	0.018638	0.0283173	0.235771	0.0287912	0.090349	0.304179	0.00772213	0.0157837	0.0684079	0.659839	0.77059	0.274536	0.0135064	0.0275419	0.0387644	0.800803	0.901037	-0.604606	0.000651211	0.00149793	-0.237809	0.159852	0.195278	-0.24008
YBR255C-A	0.325703	0.122073	0.205684	1.2697	8.54725e-08	3.18808e-07	0.543638	0.000262099	0.00137743	-0.258022	0.0631065	0.126817	-0.80166	0.00014496	0.00401343	-0.348849	0.0108252	0.0174158	-0.892487	2.37722e-05	9.30568e-05	0.457821	0.0404393	0.0746411	1.80481	1.03326e-11	4.59385e-11	0.0729932	0.615535	0.765617	-0.596549	0.00015773	0.000461006	-0.669542	0.00181904	0.00629531	-0.284379	0.0348407	0.0622513	-0.357372	0.0713163	0.170057	1.33958	6.14497e-08	2.77837e-07	2.33697	3.27345e-15	1.73681e-14	-0.126089
YBR255W	-0.115164	0.571032	0.67601	0.264152	0.195403	0.247648	0.406886	0.0028957	0.0107829	0.45636	0.000860384	0.00338279	0.0494741	0.795169	0.948464	0.421005	0.00197492	0.00358119	0.0141191	0.941018	0.978446	-0.590263	0.00679852	0.0163417	0.356991	0.0839914	0.113059	0.0594415	0.659727	0.797352	-0.366184	0.0144178	0.0274092	-0.425625	0.0340182	0.0750199	0.166399	0.215258	0.291687	0.106958	0.57687	0.733222	0.0163403	0.935913	0.959759	0.0183749	0.928463	0.94744	0.246883
YBR256C	-0.0544784	0.773834	0.837942	0.242896	0.203102	0.25634	0.300564	0.0173286	0.0479331	-0.241505	0.062841	0.126408	-0.542069	0.00345639	0.0427904	0.0363332	0.771496	0.809367	-0.264231	0.14168	0.211202	-0.538715	0.0069957	0.0167693	0.794827	9.63075e-05	0.000199391	0.246119	0.0493798	0.134574	-0.780187	5.07404e-07	2.38472e-06	-1.02631	5.61466e-07	5.30696e-06	0.533818	3.80598e-05	0.000165233	0.2877	0.108709	0.2288	1.73725	2.41711e-12	2.12141e-11	0.786286	0.000121734	0.000223877	0.11808
YBR257W	-1.13356	4.60734e-05	0.000250119	-0.641056	0.01379	0.0230122	0.082753	0.614468	0.738793	0.118984	0.487597	0.614262	0.0362311	0.879013	0.983481	0.789495	1.16042e-05	3.02315e-05	0.706742	0.00445792	0.0103441	-1.53385	4.21575e-07	4.91918e-06	-0.764016	0.0037747	0.00631988	0.0411194	0.801671	0.897441	-0.322935	0.088816	0.135177	-0.364055	0.144383	0.241813	0.624901	0.00041652	0.00134948	0.583782	0.0174183	0.0609739	-0.610941	0.0183505	0.0311085	-1.70232	5.38053e-08	1.40355e-07	-0.0269302
YBR258C	-0.572216	0.0514112	0.100826	0.741169	0.0102007	0.0175021	-0.138155	0.468595	0.615663	0.3544	0.0678808	0.134503	0.492556	0.0735296	0.299178	0.229927	0.201689	0.25107	0.368082	0.163832	0.237878	-1.72575	1.7983e-06	1.62756e-05	1.0305	0.000474062	0.000895631	-0.214989	0.259901	0.441577	-0.875969	0.000498654	0.00133566	-0.660979	0.0306662	0.0686551	0.442424	0.0138778	0.028233	0.657414	0.0142006	0.0523264	-1.10665	0.000278761	0.000686589	0.0262607	0.924319	0.944319	0.335494
YBR259W	-0.621809	0.00506092	0.0146303	-0.261169	0.22163	0.276685	0.367381	0.00926941	0.0284577	0.492604	0.000744785	0.00299529	0.125223	0.532202	0.808591	0.715181	2.53439e-06	7.2919e-06	0.3478	0.0871295	0.139659	-0.81408	0.00045418	0.00162634	0.0785525	0.709301	0.752938	0.284289	0.0417998	0.118641	0.217242	0.143819	0.205009	-0.0670478	0.7437	0.840734	0.97181	1.23575e-09	1.84937e-08	0.687521	0.00108677	0.00741267	-0.638753	0.00417109	0.0082047	-0.613235	0.00631446	0.00943143	0.249506
YBR260C	-0.180375	0.0865478	0.154548	0.152637	0.144721	0.190552	0.0210072	0.75956	0.851336	0.00726227	0.915602	0.951045	-0.013745	0.887448	0.986935	-0.247912	0.00081916	0.00158046	-0.268919	0.00752625	0.016431	-0.0637245	0.539333	0.629205	0.349327	0.0012627	0.00226142	0.19286	0.00563595	0.0249844	0.295766	4.94689e-05	0.000161045	0.102906	0.291398	0.419303	0.120631	0.0786132	0.124696	-0.0722286	0.455697	0.625428	-0.304839	0.00463409	0.00902373	0.159847	0.126507	0.157352	0.160712
YBR261C	-0.505264	8.60039e-05	0.000434534	-0.921044	4.2512e-10	2.2361e-09	-0.085186	0.284181	0.429196	0.114302	0.148593	0.249058	0.199488	0.0779181	0.307598	0.257572	0.0020406	0.00369479	0.342758	0.00362285	0.00862995	-0.292824	0.0167735	0.0351816	-0.908529	5.35004e-10	1.99431e-09	0.0150392	0.847012	0.927404	0.426967	8.65396e-07	3.92782e-06	0.411927	0.000502077	0.00208179	0.370312	1.79077e-05	8.44893e-05	0.355273	0.00253349	0.0143324	-0.801852	1.2703e-08	6.38927e-08	-1.47067	1.44332e-16	8.77372e-16	0.02221
YBR262C	-0.0565019	0.807107	0.86414	0.943087	0.000116395	0.000276399	-0.687585	7.13402e-05	0.000441151	-0.892273	8.12282e-07	7.20176e-06	-0.204688	0.344184	0.667055	-0.00880814	0.952018	0.963406	0.678777	0.00226274	0.00566708	0.0229428	0.91887	0.950227	0.186486	0.402847	0.463933	-0.146378	0.328112	0.513628	-0.271622	0.0801739	0.123975	-0.125244	0.552478	0.680377	-0.224202	0.139358	0.201717	-0.0778241	0.709222	0.831341	0.19666	0.36971	0.445392	0.30331	0.171535	0.208464	0.245419
YBR263W	-0.556644	0.000973172	0.00358163	-0.952008	2.35313e-07	8.28626e-07	0.00918413	0.93056	0.966747	0.160392	0.127368	0.221214	0.151207	0.313642	0.636931	0.430772	9.34511e-05	0.000210585	0.421588	0.00671494	0.0149089	-0.234039	0.146906	0.217301	-1.47121	2.62285e-12	1.24325e-11	-0.0967496	0.365334	0.55351	0.377063	0.000494472	0.00132505	0.473813	0.00245821	0.00813304	-0.19436	0.0783287	0.12431	-0.09761	0.516389	0.680364	-0.943401	2.85315e-07	1.16012e-06	-1.52227	9.53485e-13	3.96429e-12	-0.128567
YBR264C	-0.327838	0.14139	0.23101	-0.136107	0.537336	0.596811	0.193931	0.182179	0.310306	0.293522	0.0450175	0.0970399	0.0995904	0.630638	0.872029	-0.333967	0.0294189	0.0435457	-0.527899	0.0133561	0.0272172	-0.860859	0.000386648	0.00141616	0.338218	0.123573	0.16083	0.202768	0.158761	0.313965	-0.230662	0.147459	0.209414	-0.433431	0.0455603	0.0949394	0.149195	0.298142	0.382071	-0.0535737	0.793079	0.896003	-0.309171	0.168298	0.224704	1.05076	1.32385e-05	2.70137e-05	-0.0256976
YBR265W	0.285337	0.0857169	0.153379	-0.610232	0.000522238	0.00111809	-0.172427	0.122471	0.229558	0.163868	0.127086	0.220985	0.336295	0.0318325	0.184133	-0.112435	0.316585	0.375378	0.0599927	0.699179	0.778811	0.0926651	0.576544	0.662715	-0.969183	4.37393e-07	1.18724e-06	-0.53169	2.05987e-05	0.000205683	-0.388066	0.00116891	0.00289895	0.143623	0.35545	0.487155	-0.830648	6.21762e-09	7.95621e-08	-0.298958	0.0613666	0.152747	-0.460925	0.0066729	0.0125679	-0.430946	0.0111847	0.0161819	0.118047
YBR266C	-1.64993	0.0618846	0.117317	-3.58649	0.00259486	0.00492991	0.370069	0.468561	0.615663	0.515441	0.442859	0.571615	0.145371	0.834391	0.968301	1.52676	0.116243	0.153321	1.15669	0.163696	0.237795	-0.179401	0.877551	0.919202	-4.18285	0.0267778	0.0395883	-1.46832	0.0289347	0.0906591	0.147584	0.843442	0.890365	1.6159	0.160886	0.26387	-0.907983	0.999887	1	0.560337	0.999864	1	-3.38938	0.00447771	0.00874159	-5.79434	0.00107238	0.00176538	0.138188
YBR267W	-1.37444	1.32367e-10	3.55176e-09	-2.78426	8.76703e-21	3.44516e-19	-0.360863	0.00280802	0.0105266	-0.277602	0.020332	0.0501589	0.0832609	0.602353	0.854409	1.92776	2.3147e-22	5.75463e-21	2.28862	2.81859e-18	1.20902e-16	-0.485615	0.00579028	0.0142962	-5.93392	7.53107e-32	2.18437e-29	-0.117967	0.297384	0.481875	0.854114	5.83556e-11	5.38551e-10	0.972081	1.21098e-07	1.37357e-06	-0.979011	4.48675e-07	3.41184e-06	-0.861043	8.26015e-05	0.000980752	-2.17747	3.58013e-17	7.70551e-16	-6.04884	3.35877e-32	4.25936e-30	0.278919
YBR268W	-0.326146	0.0297053	0.0639923	-0.121311	0.408875	0.470964	-0.254259	0.012463	0.0363738	0.0479143	0.620885	0.731067	0.302173	0.0313212	0.181866	-0.13647	0.169059	0.214977	0.117789	0.392773	0.48964	-0.387215	0.0111285	0.024876	-0.105076	0.470621	0.532398	-0.188002	0.0574222	0.150176	0.0531014	0.592732	0.67269	0.241104	0.0854088	0.158808	-0.0539778	0.580585	0.661766	0.134024	0.328247	0.500789	-0.551257	0.000386616	0.000923119	-0.0195819	0.892893	0.917909	-0.0598163
YBR269C	1.20201	1.19739e-08	1.95532e-07	0.964828	1.5687e-06	4.96104e-06	0.133389	0.267217	0.409787	-0.451107	0.000357307	0.0015944	-0.584495	0.000878157	0.0160145	-0.658751	1.52918e-06	4.54796e-06	-0.792139	1.64194e-05	6.63639e-05	0.987068	8.28401e-07	8.64005e-06	1.21317	7.06841e-09	2.35652e-08	0.4	0.000956057	0.00567024	-0.399434	0.00143845	0.00351449	-0.799434	1.16588e-05	7.483e-05	-0.143797	0.218549	0.29549	-0.543797	0.00167627	0.0103342	2.16225	2.45058e-16	4.41613e-15	2.24501	7.01637e-17	4.44249e-16	-0.481741
YBR270C	-0.486966	0.00189524	0.00639905	0.848021	3.33962e-07	1.15315e-06	0.0913479	0.352839	0.504138	-0.110803	0.271889	0.396743	-0.202151	0.15303	0.442595	0.321628	0.000970616	0.00185156	0.23028	0.0965886	0.152573	-0.725897	1.32622e-05	8.44098e-05	0.152096	0.296767	0.355339	0.294572	0.00286903	0.0140589	-0.146508	0.164782	0.230256	-0.441081	0.00288444	0.0093304	-0.171072	0.0838944	0.131396	-0.465645	0.00119846	0.00796925	-0.380158	0.0121157	0.0214526	0.227735	0.123618	0.153884	0.296937
YBR271W	-0.914779	2.68898e-06	2.0654e-05	-1.60893	3.23896e-12	2.43835e-11	0.0376817	0.740259	0.837243	0.433937	0.000290363	0.00133479	0.396255	0.0179335	0.127758	1.35103	1.82417e-16	2.13673e-15	1.31334	2.67726e-10	2.68653e-09	-0.401451	0.0254692	0.0503842	-2.65522	3.96664e-19	4.29144e-18	-0.355171	0.00383318	0.0180432	0.554412	8.60343e-06	3.20707e-05	0.909583	9.921e-07	8.57147e-06	-0.0881134	0.516059	0.601707	0.267058	0.135634	0.267385	-1.81884	7.62491e-14	8.74639e-13	-3.25383	4.94036e-22	5.7647e-21	-0.131331
YBR272C	0.165711	0.310146	0.428076	0.690507	7.91361e-05	0.000192116	0.0589152	0.586614	0.717627	0.198837	0.0627534	0.126274	0.139922	0.360061	0.678297	-0.0886478	0.40651	0.467532	-0.147563	0.332633	0.42717	-0.346803	0.040738	0.0751697	1.02507	4.41513e-08	1.33994e-07	0.0588968	0.583198	0.743074	-0.313695	0.00780653	0.0159348	-0.372592	0.0193862	0.0473461	0.245896	0.0197894	0.0385226	0.187	0.216953	0.371149	0.515362	0.00232813	0.00482007	0.523258	0.00217073	0.0034477	-0.0414157
YBR273C	0.1808	0.166721	0.263487	0.55248	7.82775e-05	0.000190259	0.131132	0.128788	0.238361	-0.0562729	0.512031	0.636097	-0.187405	0.126623	0.404014	-0.140432	0.107935	0.143356	-0.271563	0.0287606	0.0533599	-0.189709	0.154143	0.226183	0.947559	1.40164e-09	5.00432e-09	-0.0748943	0.389679	0.578786	-0.632808	7.06388e-09	4.51481e-08	-0.557914	3.25824e-05	0.000187935	0.0486221	0.56643	0.648764	0.123516	0.310133	0.480988	0.681692	2.38774e-06	8.35847e-06	0.88728	7.89445e-09	2.23029e-08	0.0737493
YBR274W	0.0182532	0.888808	0.924434	-0.0346311	0.79146	0.82931	0.0655091	0.449218	0.59899	0.0234457	0.784931	0.85989	-0.0420633	0.730897	0.917159	-0.0168723	0.846502	0.875092	-0.0823814	0.503595	0.600744	0.157016	0.234349	0.319678	0.238029	0.0720668	0.0984433	0.0106479	0.901862	0.961846	0.107347	0.217055	0.291271	0.0966995	0.431963	0.566069	0.200926	0.0214978	0.0412082	0.190279	0.124217	0.25123	-0.0622782	0.635777	0.704094	0.120797	0.36194	0.41292	-0.165855
YBR275C	-0.0575123	0.704517	0.782354	-1.20438	2.4735e-10	1.3488e-09	0.114102	0.254191	0.394466	0.528709	9.32343e-07	8.2065e-06	0.414607	0.00499191	0.054884	0.652635	1.65075e-08	6.58463e-08	0.538533	0.000450141	0.00131502	-0.229422	0.135302	0.203387	-1.66527	1.0047e-14	6.28299e-14	0.237049	0.0184804	0.0651414	0.479745	7.29405e-06	2.76466e-05	0.242697	0.0924294	0.169933	0.314693	0.00307154	0.00771176	0.0776439	0.591512	0.745942	-0.926822	1.48376e-07	6.2892e-07	-2.02672	1.39946e-17	9.42936e-17	0.118272
YBR276C	-0.0539337	0.598326	0.699099	-1.17261	1.27918e-15	1.71619e-14	0.0373538	0.580658	0.712816	0.201992	0.00349276	0.0113282	0.164638	0.0898226	0.332792	-0.201784	0.00593186	0.00994794	-0.239138	0.0166047	0.0330413	0.109571	0.288525	0.378018	-0.758735	1.27457e-09	4.56135e-09	-0.16507	0.0193968	0.0676279	0.163072	0.0180156	0.033496	0.328142	0.001182	0.00437397	0.00966963	0.888707	0.927751	0.17474	0.0755412	0.176766	-0.339256	0.00161996	0.00345489	-1.04505	8.32793e-14	3.82545e-13	-0.0156653
YBR278W	-0.347836	0.1649	0.261224	-0.02704	0.912787	0.929762	0.365198	0.0263198	0.0676883	0.503525	0.00264596	0.00897358	0.138327	0.553806	0.822281	0.559437	0.000897453	0.0017217	0.194239	0.406592	0.503262	-1.08086	0.000118491	0.000523749	0.467582	0.0597402	0.0826994	0.322234	0.0476144	0.130819	-0.272463	0.139681	0.199859	-0.594696	0.0174298	0.0434746	1.01109	1.70875e-08	1.90622e-07	0.688861	0.00427064	0.0215289	-0.0722268	0.771466	0.825066	-0.0982087	0.697061	0.742143	0.139607
YBR279W	-0.80511	0.0110315	0.0279387	0.171824	0.572397	0.630351	0.0631226	0.752555	0.846191	0.0568972	0.778266	0.854591	-0.00622537	0.982648	1	0.428321	0.0311267	0.0458254	0.365199	0.204084	0.286027	-1.09077	0.000885424	0.00285652	0.296144	0.331324	0.391027	0.0561631	0.778735	0.882438	-0.235718	0.265164	0.346146	-0.291881	0.313211	0.443566	0.545682	0.00619578	0.0141207	0.489519	0.0905814	0.202173	-0.983202	0.0021946	0.00457003	-0.60249	0.052481	0.0695674	0.476597
YBR280C	0.824507	1.57862e-05	9.90254e-05	1.63439	7.69922e-13	6.45949e-12	0.479477	0.000116628	0.000681096	0.229116	0.0412002	0.09027	-0.25036	0.129368	0.408492	0.332811	0.00299138	0.00527062	-0.146666	0.366881	0.463721	0.208237	0.264807	0.352684	1.90437	7.94558e-15	5.03082e-14	-0.120714	0.32649	0.512144	-0.987344	4.12106e-10	3.30716e-09	-0.86663	6.24728e-06	4.27553e-05	0.0026054	0.98124	0.998285	0.12332	0.455451	0.625232	1.5689	4.13441e-12	3.49274e-11	1.51319	1.56693e-11	5.809e-11	0.115458
YBR281C	0.472395	0.000110845	0.00054099	-0.705095	1.03416e-07	3.81763e-07	-0.152607	0.0498151	0.112567	0.219569	0.00394811	0.012584	0.372176	0.00089583	0.0162396	0.0306606	0.6886	0.733776	0.183267	0.0925899	0.147365	0.100758	0.376862	0.470962	-0.810251	3.33838e-09	1.14882e-08	-0.00507055	0.946138	0.985959	-0.00453141	0.952066	0.977091	0.00053914	0.995943	1	0.0730409	0.339153	0.426311	0.0781114	0.467156	0.635996	0.148749	0.190486	0.250215	-1.34123	4.15917e-16	2.41963e-15	0.443191
YBR282W	-0.240313	0.30341	0.420781	0.433327	0.0636979	0.091722	-0.447223	0.00648618	0.0212377	-0.0450301	0.770489	0.848959	0.402193	0.0687598	0.286664	0.405191	0.00780604	0.0128365	0.852414	0.000231588	0.000718036	-1.00882	8.37963e-05	0.000391113	-0.0503323	0.824582	0.857966	-0.0562405	0.709035	0.834055	-0.422558	0.0134519	0.0257174	-0.366318	0.101575	0.183099	0.312514	0.039714	0.0696109	0.368754	0.0889273	0.199734	-0.285414	0.211805	0.274795	-0.504858	0.0325074	0.0444151	0.0869466
YBR283C	0.348715	0.026006	0.0576009	-0.989586	3.72121e-08	1.45949e-07	-0.31354	0.00387012	0.0138176	-0.282932	0.00845047	0.0240298	0.030608	0.830439	0.967091	-0.238264	0.0254385	0.0380983	0.0752768	0.600149	0.6905	0.967726	5.96875e-08	1.02123e-06	-1.32936	1.40028e-11	6.13606e-11	-0.127118	0.217334	0.391303	0.522501	1.26333e-06	5.51607e-06	0.649619	3.16724e-05	0.000183619	-0.391616	0.000479769	0.00152838	-0.264498	0.0696126	0.166999	-0.169675	0.269592	0.339976	-0.963465	6.87554e-08	1.77153e-07	-0.167803
YBR284W	0.893947	0.000109595	0.000535318	2.56305	5.95567e-17	1.03943e-15	0.426472	0.00685858	0.0222092	-0.268157	0.0517166	0.108324	-0.694629	0.00120785	0.0202673	-0.302846	0.0198517	0.030496	-0.729318	0.000516457	0.00148524	0.382843	0.0939261	0.150237	2.18894	1.66433e-14	1.01986e-13	0.341194	0.0262095	0.0844221	-0.864539	5.18519e-07	2.43133e-06	-1.20573	5.31067e-07	5.07806e-06	-0.762239	4.50532e-07	3.42168e-06	-1.10343	8.10678e-07	2.11823e-05	2.03531	3.45778e-13	3.51023e-12	3.33962	2.25158e-21	2.35643e-20	0.210955
YBR285W	1.57304	0.00143236	0.00505319	4.5257	9.52162e-16	1.31213e-14	0.380637	0.340286	0.491623	0.226607	0.37363	0.501826	-0.154031	0.734578	0.919317	-0.674159	0.00108633	0.00205491	-1.0548	0.0253086	0.0478148	0.266323	0.719771	0.792789	6.52716	4.83935e-21	6.93564e-20	-0.597973	0.19555	0.364257	-2.05872	5.62956e-06	2.18266e-05	-1.46075	0.0410974	0.0876793	0.348694	0.0516095	0.0870303	0.946667	0.0573016	0.145139	2.80466	2.42066e-08	1.16983e-07	6.59556	1.33458e-22	1.66919e-21	0.257145
YBR286W	0.674848	3.64263e-05	0.000204115	-0.246167	0.104484	0.14311	0.0814107	0.408504	0.558894	0.178562	0.0705747	0.138802	0.0971514	0.488551	0.771936	-0.486496	1.98107e-05	4.94857e-05	-0.567907	0.00016585	0.000535061	0.676187	3.55109e-05	0.000188248	0.0121257	0.935427	0.953587	-0.474899	2.70437e-05	0.000261466	-0.376408	0.000547129	0.00145654	0.0984904	0.482724	0.613451	-0.784513	1.31217e-09	1.94937e-08	-0.309614	0.0310937	0.0928845	0.750463	6.47023e-06	2.11541e-05	0.532112	0.000789832	0.00132167	-0.266649
YBR287W	0.675428	0.00352999	0.0107829	2.51906	4.52843e-15	5.56102e-14	-0.330967	0.0325844	0.0798677	-0.652762	9.38837e-05	0.000501179	-0.321795	0.124385	0.402138	-0.258411	0.0873558	0.118478	0.0725552	0.725656	0.802172	1.0687	1.28777e-05	8.22204e-05	2.17759	4.63797e-13	2.40629e-12	-0.145222	0.329812	0.515472	-0.0737498	0.615436	0.693291	0.071472	0.729316	0.827084	-0.41414	0.00816493	0.0179475	-0.268918	0.196301	0.347593	1.11356	6.45607e-06	2.11305e-05	2.67458	5.90244e-16	3.36627e-15	-0.273959
YBR288C	-0.395941	0.00440925	0.0130057	-0.371362	0.0074078	0.0129807	0.0338871	0.700385	0.806893	0.122128	0.167397	0.27277	0.088241	0.481362	0.765528	-0.0884037	0.327819	0.387267	-0.122291	0.33225	0.426794	-0.384301	0.00636767	0.0154462	0.0755018	0.573148	0.630205	-0.312592	0.00109394	0.00637627	-0.212711	0.0245566	0.0440573	0.0998808	0.432392	0.566264	0.0119814	0.892837	0.930822	0.324573	0.0122122	0.0469007	-0.322949	0.01833	0.0310824	-0.35055	0.0112867	0.0163217	0.0612257
YBR289W	0.200304	0.262154	0.375541	0.261488	0.14541	0.191295	-0.135348	0.259928	0.400612	0.148672	0.201129	0.315253	0.284021	0.091888	0.337612	0.450035	0.000210549	0.000449196	0.585383	0.000904287	0.00248221	0.125349	0.482374	0.575993	-0.491872	0.00790216	0.0126066	-0.0931829	0.432303	0.616456	0.115883	0.324321	0.411208	0.209066	0.212849	0.329638	-0.261159	0.0363459	0.0645808	-0.167976	0.318427	0.490525	-0.430876	0.0184374	0.0312472	-0.447626	0.0150519	0.0214159	0.0569578
YBR290W	-0.130837	0.536564	0.647826	1.81181	1.66832e-11	1.12037e-10	-0.11695	0.409988	0.560547	-0.114315	0.418427	0.548212	0.00263479	0.989372	1	0.886065	3.63165e-09	1.57328e-08	1.00302	4.3138e-06	1.96525e-05	-0.544369	0.013289	0.028867	1.28925	9.58513e-08	2.81093e-07	0.117581	0.392984	0.580987	-0.293316	0.0489065	0.0809922	-0.410897	0.043257	0.0914268	0.598044	2.3298e-05	0.00010702	0.480463	0.0164005	0.0583844	0.106142	0.611419	0.68145	0.76589	0.000549883	0.00093714	0.167682
YBR291C	-0.0168048	0.937924	0.961444	-0.414301	0.0620575	0.0896778	-0.0522216	0.718865	0.822428	0.146912	0.301041	0.428021	0.199134	0.328667	0.650976	1.68875	5.02176e-17	6.29373e-16	1.74097	4.89012e-11	5.58831e-10	1.93773	2.93127e-12	2.17736e-10	-1.78732	1.11645e-10	4.48569e-10	0.59932	3.86337e-05	0.000357091	2.75299	2.51503e-30	5.89193e-28	2.15367	1.19926e-14	1.32755e-12	0.967272	2.84585e-08	2.9938e-07	0.367953	0.084224	0.192354	0.0732722	0.729759	0.789507	-3.22048	7.70001e-18	5.3847e-17	0.502044
YBR292C	-0.026117	0.975468	0.987629	-0.402324	0.651771	0.703515	-0.704884	0.212031	0.347584	0.174348	0.747594	0.831403	0.879232	0.269362	0.58986	-0.0310077	0.965201	0.974803	0.673877	0.427312	0.524644	0.548524	0.483245	0.576807	-0.406133	0.623455	0.67691	-0.427568	0.412375	0.600186	1.0263	0.0577417	0.0936381	1.45387	0.0534945	0.108	0.2425	0.680644	0.752551	0.670068	0.399399	0.573894	-1.10544	0.206402	0.268579	-1.0623	0.246717	0.292137	-0.36048
YBR293W	0.0304327	0.875485	0.914266	0.00296477	0.987887	0.991958	-0.0789921	0.54566	0.684435	-0.550136	0.000107355	0.000563705	-0.471144	0.0119588	0.0981682	-0.364683	0.00777936	0.0127961	-0.285691	0.123394	0.188133	0.709726	0.00033174	0.00123965	0.329311	0.0796678	0.107691	0.779449	1.50062e-08	2.76142e-07	0.987598	8.35907e-12	8.9956e-11	0.208149	0.235783	0.3561	0.820105	3.57651e-09	4.83027e-08	0.0406557	0.816821	0.911219	0.869735	4.34856e-05	0.000123714	0.775681	0.000257233	0.000453884	-0.568712
YBR294W	-0.740792	0.237594	0.347881	-0.15114	0.79737	0.834073	-1.07847	0.00482102	0.0165997	-2.58198	5.28238e-09	7.82846e-08	-1.5035	0.0109952	0.0932753	-2.60594	4.13966e-10	2.03016e-09	-1.52747	0.00707458	0.0155745	0.468667	0.428102	0.522496	1.80204	0.000482159	0.000909235	-1.30034	0.000728369	0.00450863	-1.59438	4.03707e-05	0.00013335	-0.294042	0.59936	0.720486	-0.874628	0.00213787	0.00560076	0.425714	0.355699	0.53079	2.14976	3.71516e-09	2.01505e-08	-1.10923	0.000715135	0.00120196	4.25398
YBR295W	0.361087	0.0416284	0.0845476	0.706087	0.000153045	0.000357575	-0.405547	0.00127195	0.00536527	-0.657674	1.1169e-06	9.6497e-06	-0.252127	0.124556	0.402479	-0.0935099	0.416054	0.47644	0.312037	0.0590632	0.0998689	0.812672	1.90747e-05	0.00011313	1.09109	5.53448e-08	1.65735e-07	-0.366374	0.00302654	0.0147713	-0.166917	0.151426	0.214248	0.199458	0.220491	0.337864	0.330669	0.00382013	0.00932897	0.697043	6.64915e-05	0.000813252	1.00237	3.29605e-07	1.32342e-06	0.618895	0.000715351	0.00120199	-0.172141
YBR296C	0.256839	0.325176	0.443893	1.40582	1.89945e-06	5.93955e-06	5.07634	4.8407e-37	2.94847e-34	3.50984	1.01219e-30	5.60478e-28	-1.5665	2.37047e-07	2.03359e-05	6.36029	2.66438e-41	2.70479e-38	1.28395	2.89662e-05	0.000111677	4.83298	8.08481e-16	1.29591e-13	0.659917	0.28445	0.34234	-2.57252	2.12574e-09	4.46478e-08	0.437118	0.0251239	0.0449294	3.00964	1.04521e-09	2.00201e-08	-2.03447	1.29319e-07	1.12848e-06	0.538049	0.333569	0.506222	2.3033	3.67781e-08	1.72851e-07	-0.228254	0.618057	0.667717	-0.820186
YBR297W	0.377048	0.0908378	0.161216	1.53577	2.95659e-09	1.3672e-08	0.266355	0.0822958	0.168118	-0.0691185	0.631702	0.739941	-0.335474	0.112805	0.378834	-0.751143	2.53126e-06	7.28634e-06	-1.0175	7.19256e-06	3.11752e-05	0.0621975	0.766161	0.832594	2.14613	2.4523e-14	1.47128e-13	1.29239	1.96858e-13	7.31137e-12	0.642066	1.66001e-05	5.86831e-05	-0.650324	0.00199692	0.0068256	0.885251	1.39266e-09	2.05891e-08	-0.40714	0.0386339	0.109146	0.896264	0.000177706	0.000453079	2.05575	1.08544e-12	4.49145e-12	-0.136503
YBR298C	0.769129	0.000149483	0.000700386	1.00765	1.88628e-06	5.90406e-06	-0.841604	6.29481e-08	8.10607e-07	-1.16052	3.74019e-12	1.04984e-10	-0.318911	0.0742323	0.300127	-1.42365	6.68485e-15	6.47336e-14	-0.582041	0.00163264	0.00421372	0.8997	7.46432e-06	5.22589e-05	2.31587	1.17662e-17	1.06175e-16	-0.153511	0.213838	0.387022	-0.341851	0.00651751	0.0135535	-0.18834	0.269063	0.394241	0.572667	2.22534e-06	1.37331e-05	0.726178	5.77169e-05	0.000724852	1.32629	5.34425e-10	3.30476e-09	1.17792	1.27369e-08	3.54733e-08	0.798314
YBR299W	-0.245128	0.665934	0.752961	2.06949	0.000136894	0.000322063	0.403346	0.300801	0.447293	-1.06276	0.00590526	0.0177888	-1.46611	0.00844967	0.0783363	-0.866911	0.00676021	0.011235	-1.27026	0.0126564	0.0259388	1.53091	0.0104958	0.0236602	4.29367	6.33289e-11	2.5958e-10	-0.391055	0.362307	0.550465	-0.0811303	0.818443	0.87031	0.309925	0.574543	0.69907	0.562861	0.037597	0.0663998	0.953917	0.0629843	0.155728	1.45178	0.0034101	0.00682357	2.94069	8.4614e-08	2.16275e-07	0.978734
YBR300C	-0.747211	0.321305	0.440134	-0.965201	0.21662	0.270987	0.526295	0.277754	0.422	1.03311	0.0626249	0.12614	0.506818	0.362391	0.679526	1.89464	0.00878332	0.0143163	1.36834	0.0713245	0.117068	-1.17041	0.0385209	0.071643	-1.39748	0.0142017	0.0218661	3.74	2.44242e-14	1.03311e-12	3.82362	1.69963e-11	1.73539e-10	0.0836171	0.558446	0.685508	4.67606	8.32925e-12	2.0457e-10	0.936063	0.103855	0.221832	-0.0960905	0.942964	0.965797	-1.09676	0.514281	0.567891	-2.42523
YBR301W	-0.487399	0.4106	0.532457	0.360316	0.523615	0.583807	0.423319	0.274171	0.417181	-0.249351	0.544776	0.664895	-0.67267	0.231393	0.544385	0.287352	0.429248	0.489432	-0.135968	0.785777	0.852086	-0.0858653	0.869203	0.913608	0.627795	0.212743	0.264052	1.41073	0.000109745	0.000898464	1.13959	0.00204927	0.00481933	-0.271137	0.582423	0.705276	1.54224	1.26819e-05	6.32123e-05	0.131511	0.817458	0.911364	1.11436	0.306548	0.379509	1.50469	0.167446	0.203861	-3.17972
YBR302C	0.978022	0.133376	0.22022	1.62613	0.0154655	0.0256049	1.55107	0.000245812	0.00130992	3.38949	2.81653e-09	4.47923e-08	1.83843	0.0217362	0.146565	2.35755	1.79881e-05	4.52938e-05	0.806479	0.296914	0.389465	1.25812	0.0544436	0.0960092	2.6005	0.000271569	0.000533418	2.45244	1.3855e-08	2.56507e-07	4.57097	9.63448e-15	1.77829e-13	2.11852	0.00795583	0.0223726	4.23329	9.59972e-14	3.54375e-12	1.78085	0.0207357	0.068823	1.37276	0.0375131	0.0593486	4.19378	3.04692e-07	7.3297e-07	1.86431
YCL001W	-0.083292	0.490145	0.605204	-0.344824	0.00596593	0.0106533	-0.0484827	0.545874	0.684461	0.200967	0.0125841	0.0333406	0.24945	0.0305417	0.178189	-0.374025	3.48274e-05	8.38474e-05	-0.325542	0.00564521	0.0127873	-0.12136	0.316123	0.407399	-0.13169	0.27569	0.332784	0.105292	0.184267	0.348671	0.316673	0.000150131	0.000441124	0.211381	0.0652354	0.127647	-0.00711546	0.929181	0.958287	-0.112407	0.320879	0.492932	-0.594699	8.77648e-06	2.79006e-05	0.0135081	0.910934	0.933148	-0.134582
YCL002C	0.00312509	0.992389	0.997873	-0.277205	0.403679	0.465507	-0.138866	0.529476	0.670738	-0.233892	0.291437	0.417386	-0.095026	0.757268	0.929756	0.112407	0.608889	0.663749	0.251273	0.420197	0.517787	0.955024	0.00484974	0.0122521	-0.376138	0.256672	0.312552	-0.0840658	0.69961	0.827039	0.772808	0.000294595	0.000820474	0.856873	0.00670857	0.0193567	0.0682751	0.756905	0.817851	0.152341	0.62318	0.767602	-0.113267	0.73048	0.789872	-0.660437	0.0550567	0.0726338	-0.224629
YCL004W	-0.177329	0.190553	0.29317	0.70831	1.92328e-06	6.0106e-06	-0.386605	8.92252e-05	0.000537557	-0.192531	0.0358768	0.0805773	0.194073	0.126563	0.404014	-0.302091	0.00120375	0.00225533	0.0845133	0.496586	0.593894	-0.414907	0.00311123	0.00837405	0.978289	7.07929e-10	2.61021e-09	-0.0617054	0.481887	0.660803	-0.10521	0.251244	0.330953	-0.0435051	0.729154	0.827054	0.292787	0.000875807	0.00257707	0.354492	0.00518802	0.0249607	-0.276726	0.0401588	0.0629457	0.500927	0.000341928	0.000595559	-0.000361374
YCL005W	0.274748	0.0675837	0.126196	0.0373592	0.801417	0.837582	-0.212049	0.0382178	0.0911452	-0.441996	5.24361e-05	0.000298773	-0.229947	0.100719	0.355848	0.00639038	0.948219	0.960839	0.218439	0.12131	0.185374	0.62203	8.6265e-05	0.000400579	-0.633164	7.87186e-05	0.000164542	0.148782	0.125102	0.26621	0.266116	0.00658182	0.0136779	0.117335	0.393695	0.528426	-0.303303	0.00421337	0.0101518	-0.452084	0.00193568	0.011616	0.110395	0.453644	0.531988	-0.140869	0.344082	0.393948	0.0480522
YCL005W-A	0.0253832	0.888919	0.924434	-0.30581	0.0995279	0.136814	0.0328329	0.785455	0.86875	-0.0133218	0.911523	0.949075	-0.0461547	0.786291	0.944077	-0.250645	0.048115	0.0682348	-0.283478	0.103588	0.162116	0.366874	0.0507464	0.0903263	-0.122762	0.507067	0.56733	-0.349442	0.00689631	0.0293129	-0.0541057	0.658766	0.73075	0.295336	0.0907676	0.167383	-0.449871	0.000833746	0.00246881	-0.10043	0.562278	0.721473	-0.196991	0.283799	0.354588	0.34936	0.06008	0.0787831	-0.0587913
YCL007C	-0.146334	0.841734	0.888753	0.756592	0.273827	0.33311	0.614325	0.229209	0.366554	0.82702	0.10543	0.190838	0.212695	0.758059	0.929827	-0.120956	0.782198	0.81812	-0.735281	0.268282	0.360014	-0.448862	0.529414	0.620183	1.27869	0.0384218	0.0551561	1.11142	0.0180734	0.0641896	1.02158	0.0627866	0.100508	-0.0898325	0.912148	0.966238	0.898229	0.0195671	0.0381263	-0.213188	0.695884	0.821758	-0.416368	0.706345	0.768551	2.19522	0.0126221	0.0180981	-1.03671
YCL008C	0.399314	0.00318884	0.00989465	0.117383	0.369026	0.431427	-0.273865	0.00298939	0.0110757	-0.323454	0.000500987	0.00215047	-0.049589	0.682826	0.900237	-0.600479	1.6892e-08	6.72037e-08	-0.326614	0.0095805	0.0203584	0.450418	0.000950911	0.00303087	0.241568	0.065201	0.0897896	0.0484646	0.56936	0.731486	0.0499793	0.556909	0.640508	0.00151471	0.990001	1	-0.153965	0.0801287	0.126478	-0.20243	0.0984437	0.21415	0.436902	0.00122579	0.00267226	0.520931	0.000162502	0.000295199	0.264265
YCL009C	-0.272342	0.241186	0.35204	-1.34234	4.8434e-07	1.63623e-06	-0.493581	0.00312049	0.0115054	-0.0900952	0.559086	0.677016	0.403486	0.0662226	0.280892	-0.702933	7.58749e-05	0.000173612	-0.209352	0.336222	0.430871	0.0505435	0.826438	0.882665	-1.52044	3.20397e-08	9.85129e-08	0.12097	0.422928	0.608853	0.847341	1.59616e-07	8.21825e-07	0.726371	0.00141508	0.00510618	-0.26649	0.095469	0.14677	-0.387461	0.0780977	0.181562	-0.843186	0.000603347	0.00139574	-0.585085	0.0140293	0.0200311	0.0298952
YCL010C	0.29886	0.0367723	0.0763135	0.686567	8.80337e-06	2.48938e-05	-0.144737	0.130701	0.241242	0.0253544	0.781977	0.857893	0.170092	0.19816	0.502496	-0.000206559	0.998258	0.999991	0.144531	0.272707	0.364827	0.0514115	0.713765	0.787598	0.463781	0.00143523	0.00254646	0.131504	0.153296	0.306844	0.0541466	0.560581	0.643638	-0.0773571	0.555817	0.683245	0.0532478	0.559826	0.64265	-0.0782558	0.547588	0.708745	-0.162672	0.243413	0.310758	0.20491	0.143708	0.177048	0.350347
YCL011C	0.0529007	0.587042	0.688982	-0.555481	5.32323e-07	1.78349e-06	0.027796	0.665406	0.780021	0.131263	0.0426249	0.0928752	0.103467	0.258455	0.575806	0.129433	0.0476032	0.0675719	0.101637	0.268866	0.360481	0.225713	0.023759	0.0474634	-0.59759	1.12714e-07	3.26767e-07	-0.132867	0.0455519	0.126635	0.143412	0.027524	0.0487209	0.27628	0.00361731	0.0113455	-0.0733393	0.265157	0.346062	0.0595278	0.515983	0.680124	-0.368227	0.000377251	0.000902173	-0.983804	8.1755e-14	3.7611e-13	0.196433
YCL012C	0.357986	0.0373624	0.0772293	-0.0424733	0.803356	0.839177	-0.374462	0.00201662	0.00794517	-0.179854	0.109104	0.196206	0.194608	0.21942	0.528048	-0.0936868	0.412079	0.472731	0.280775	0.0837318	0.135102	-0.311974	0.0673084	0.11455	-0.713741	8.46886e-05	0.000176596	0.194349	0.0749034	0.182787	-0.281002	0.0172468	0.0322438	-0.475351	0.00365897	0.0114467	-0.196144	0.0938979	0.14461	-0.390492	0.0161813	0.057787	0.0894765	0.594604	0.666373	-0.0110011	0.948551	0.965512	-0.273426
YCL014W	0.378803	0.0130717	0.0322608	-1.19672	1.64131e-10	9.15497e-10	-0.067277	0.497231	0.641388	0.321272	0.00126678	0.00474246	0.388549	0.00684755	0.067929	-0.245135	0.0204796	0.0313656	-0.177858	0.210366	0.293174	0.793561	1.61469e-06	1.49243e-05	-1.37277	1.7651e-12	8.5057e-12	0.848183	5.97241e-13	2.06693e-11	1.65149	5.57786e-26	7.72154e-24	0.803308	3.34805e-07	3.33219e-06	0.494269	3.32323e-06	1.94445e-05	-0.353913	0.0136586	0.0508581	-0.72545	1.11683e-05	3.5065e-05	-0.828015	1.14301e-06	2.59682e-06	-0.225251
YCL016C	0.0314853	0.825793	0.878432	0.233272	0.107001	0.14623	-0.143869	0.139529	0.254073	-0.0893429	0.346666	0.47493	0.0545257	0.68405	0.900347	-0.338739	0.000869777	0.00167282	-0.19487	0.150105	0.222185	-0.124965	0.382906	0.477046	0.594684	7.91616e-05	0.000165411	0.164339	0.0788581	0.189328	0.0624145	0.513306	0.598611	-0.101924	0.446819	0.58079	0.33088	0.000510181	0.00160844	0.166541	0.207357	0.360141	0.215304	0.12864	0.177272	0.231912	0.105184	0.1327	0.174879
YCL017C	0.19927	0.223678	0.332298	-0.545119	0.00152787	0.00303334	-0.476982	8.61007e-05	0.000519761	-0.493447	5.12213e-05	0.000292948	-0.0164642	0.913769	0.996941	-0.840145	2.27306e-09	1.00986e-08	-0.363162	0.0208717	0.0403203	0.370045	0.0260674	0.0514585	0.136491	0.40134	0.46246	-0.15642	0.154635	0.308712	-0.00210919	0.984344	1	0.154311	0.311445	0.44168	0.162027	0.131106	0.191732	0.318447	0.0402588	0.11233	0.25885	0.114332	0.160055	-0.00669009	0.967123	0.98155	-0.058083
YCL018W	-0.118059	0.541561	0.65152	0.952469	8.39017e-06	2.38472e-05	-0.179222	0.171831	0.297434	-0.140155	0.280954	0.406	0.0390667	0.828882	0.967091	-1.50575	2.75114e-14	2.45347e-13	-1.32653	1.58457e-09	1.37684e-08	0.251032	0.20147	0.281199	1.6152	5.11409e-11	2.11904e-10	-0.800371	3.57297e-07	5.23149e-06	-0.392213	0.00472898	0.0101962	0.408158	0.0287244	0.0650921	-1.46418	6.45127e-14	2.44066e-12	-0.663804	0.000552534	0.00438214	-0.0992388	0.608417	0.678855	2.43282	7.62368e-17	4.81201e-16	-0.378116
YCL019W	0.159753	0.673272	0.759393	1.85274	1.75735e-05	4.7426e-05	5.77868	1.01912e-24	1.4436e-22	7.04111	2.64726e-26	6.71852e-24	1.26243	1	1	5.20922	7.64613e-26	2.98542e-24	-0.569466	0.275176	0.367324	-5.3885	0.0276148	0.054032	0.319899	0.732656	0.774355	-1.00924	0.977016	1	-5.29506	1	1	-4.28583	1	1	-3.11154	0.000139606	0.000518816	-2.10231	0.0334687	0.0982447	-0.0138415	0.999998	1	2.9382	0.321105	0.370427	-6.37224
YCL020W	-0.677435	0.726557	0.800626	2.16931	0.160601	0.208176	3.70128	0.034284	0.0833287	3.13083	0.0816464	0.156043	-0.570456	0.999985	1	6.78801	0.000167472	0.000363015	3.08673	0.999932	1	0.00169874	1	1	0.147521	0.999997	1	-2.09821	0.999889	1	-1.98953	0.999903	1	0.108678	0.999991	1	-1.03328	0.999936	1	1.06494	0.99997	1	-0.0773137	0.999998	1	-0.0263112	1	1	-1.96365
YCL021W-A	0.375007	0.287853	0.404548	0.66061	0.0634429	0.0913979	1.7034	1.52134e-09	2.74156e-08	2.66454	1.12747e-16	6.93676e-15	0.961133	0.00795814	0.0753987	0.324686	0.149559	0.192227	-1.37872	0.000148196	0.000482449	-1.2341	0.0212658	0.043191	2.30989	2.27168e-07	6.37347e-07	-0.0820046	0.783106	0.885584	-0.729976	0.0682269	0.107856	-0.647972	0.191127	0.302464	0.188554	0.406988	0.496487	0.270558	0.469502	0.638192	-0.383792	0.390805	0.467385	2.15747	1.24236e-06	2.80683e-06	-0.011384
YCL024W	0.514563	0.00981969	0.0253225	-0.683574	0.000980148	0.00199735	0.0904601	0.479692	0.62552	0.499335	0.000126045	0.000645158	0.408875	0.0270761	0.16625	0.410978	0.00225248	0.00404715	0.320518	0.0869109	0.139419	0.235922	0.223326	0.307057	-0.795352	0.000145109	0.000293057	0.398531	0.00198032	0.0103095	0.528765	6.33118e-05	0.000200433	0.130234	0.471169	0.602918	0.607271	1.15436e-05	5.83503e-05	0.20874	0.256828	0.419845	-0.178515	0.357948	0.433009	-1.33034	2.00319e-08	5.46904e-08	0.154648
YCL025C	-0.245178	0.369144	0.489433	5.04722	3.81389e-22	2.13123e-20	-0.199332	0.278643	0.422978	-0.338529	0.0715179	0.140521	-0.139197	0.584726	0.842178	4.07458	1.21763e-34	2.32744e-32	4.27392	5.46301e-21	5.36697e-19	0.33418	0.215171	0.297527	0.436236	0.106784	0.140662	0.39116	0.0257207	0.0832948	0.831321	5.69422e-06	2.20213e-05	0.440161	0.0840295	0.156713	0.0540873	0.759569	0.820017	-0.337072	0.183944	0.333156	-1.0552	0.000271625	0.000671455	0.0811136	0.76157	0.799642	0.618303
YCL026C-A	-1.9588	0.00470909	0.0137635	1.75255	0.000452632	0.000976961	0.667747	0.0852593	0.172759	-1.1212	0.0310004	0.071013	-1.78895	0.00665388	0.0664406	-1.46637	3.27977e-06	9.30464e-06	-2.13412	4.72783e-05	0.000171412	0.705227	0.303043	0.393316	3.7855	8.09799e-10	2.95359e-09	-0.609493	0.19162	0.358351	0.265586	0.538907	0.623927	0.875079	0.178325	0.286893	-0.710665	0.00822001	0.0180556	-0.101172	0.86483	0.943206	0.257115	0.584259	0.657399	3.93114	1.14453e-12	4.72311e-12	1.14643
YCL026C-B	-0.250166	0.266171	0.37995	1.31208	8.08311e-08	3.02236e-07	-0.949513	1.33599e-07	1.60187e-06	-1.746	2.41835e-15	1.14187e-13	-0.796489	0.000385723	0.00900169	-0.652116	1.6812e-05	4.25789e-05	0.297397	0.143828	0.213986	1.61624	1.36454e-10	6.4933e-09	1.33451	1.943e-08	6.14158e-08	-0.528713	0.000682065	0.00426974	0.541206	6.96683e-05	0.000218512	1.06992	1.04356e-06	8.9274e-06	-0.208883	0.118389	0.176009	0.31983	0.103272	0.220945	0.391201	0.0384651	0.0606186	0.683429	0.000525513	0.000897114	1.97025
YCL027W	1.19008	0.00654342	0.0181659	1.00261	0.0231938	0.0369633	-0.521036	0.115404	0.219117	-0.477829	0.059197	0.120794	0.043207	0.926967	1	-1.63885	8.55965e-08	3.09417e-07	-1.11782	0.00931539	0.0198721	-1.20536	0.000481146	0.00171083	-1.30518	0.000160137	0.000322159	3.29651	8.24496e-23	9.84707e-21	0.944268	5.91355e-05	0.000188599	-2.35224	2.02915e-09	3.59289e-08	-0.129099	0.561664	0.644396	-3.42561	2.17494e-14	5.75981e-12	2.75182	4.49874e-07	1.77358e-06	3.65088	1.63937e-10	5.42981e-10	-1.90179
YCL028W	0.063303	0.582807	0.685304	-0.367392	0.00234079	0.00449205	0.332564	3.51278e-05	0.000235375	0.450858	8.56359e-08	9.86027e-07	0.118294	0.274998	0.597366	0.314453	9.17718e-05	0.000207184	-0.0181109	0.86714	0.919364	0.270417	0.0221267	0.0447159	-0.66484	4.36541e-07	1.18545e-06	0.247754	0.00152142	0.00830373	0.573162	1.32374e-10	1.1453e-09	0.325408	0.00378365	0.0117703	-0.0678047	0.383066	0.472128	-0.315559	0.00506586	0.0245623	-0.167516	0.149659	0.202225	-0.378142	0.00179342	0.00287769	0.343501
YCL029C	-0.471267	0.0180735	0.042537	-1.34755	1.09113e-08	4.67046e-08	-0.0603707	0.638979	0.75735	0.243041	0.0583516	0.119482	0.303411	0.0990551	0.35304	-0.0356959	0.791447	0.826453	0.0246748	0.894253	0.941067	-0.60662	0.0029051	0.00786793	-0.981292	6.08501e-06	1.44161e-05	0.0910667	0.470921	0.653061	0.259125	0.0470318	0.0782067	0.168059	0.35824	0.490088	0.482004	0.000386417	0.00126202	0.390937	0.0369504	0.105565	-0.991519	4.43764e-06	1.48842e-05	-1.24959	5.03427e-08	1.31604e-07	0.351486
YCL030C	0.26807	0.202561	0.307297	0.0441309	0.832509	0.864441	0.663772	4.05951e-06	3.4438e-05	0.00402036	0.976722	0.989405	-0.659752	0.00136125	0.0220286	0.0288523	0.834819	0.864923	-0.63492	0.00202048	0.00510896	1.02255	1.07481e-05	7.03943e-05	-0.456423	0.0334823	0.0485227	-0.255417	0.0762035	0.185144	-0.160684	0.254916	0.335066	0.094733	0.628408	0.744097	-1.39089	6.43476e-12	1.65376e-10	-1.13547	4.69228e-07	1.38071e-05	1.35378	4.03605e-08	1.8838e-07	0.722521	0.00106719	0.00175778	0.720622
YCL031C	-1.19166	2.55353e-05	0.000149842	-0.796876	0.00297781	0.00559809	-0.108468	0.523667	0.665065	-0.107629	0.534362	0.656607	0.000839028	0.99721	1	0.402265	0.0183957	0.0284026	0.510733	0.03767	0.0675046	-1.05642	0.000143547	0.000612715	-0.97225	0.000376492	0.0007225	0.0862801	0.603661	0.758773	0.222355	0.192169	0.262797	0.136075	0.57142	0.696243	0.421639	0.0135898	0.0276934	0.335359	0.166107	0.308557	-1.09242	8.41991e-05	0.000228038	-1.65512	6.2378e-08	1.61678e-07	0.141687
YCL032W	-0.237605	0.0971442	0.170422	0.449229	0.00221651	0.00427375	-0.159569	0.0964321	0.190952	-0.260934	0.00810036	0.0231669	-0.101365	0.444426	0.741237	0.161552	0.080946	0.110152	0.321122	0.0175646	0.0346906	-0.490478	0.000975339	0.00309739	0.257285	0.0667359	0.0916134	0.287834	0.00215419	0.0110821	-0.0664044	0.485928	0.572161	-0.354238	0.00933659	0.0256746	0.417012	1.80965e-05	8.5314e-05	0.129178	0.322104	0.494439	-0.0280695	0.839943	0.881021	-0.0928487	0.508231	0.561923	0.16978
YCL033C	0.498487	0.0121577	0.0303867	0.0692535	0.72213	0.767224	0.362576	0.0058071	0.0193285	0.123546	0.323006	0.450212	-0.23903	0.189514	0.490161	0.184026	0.15355	0.196775	-0.17855	0.33227	0.426794	0.418513	0.0340602	0.0646698	0.20753	0.283652	0.341448	0.453314	0.000571645	0.00370414	0.13431	0.290713	0.375315	-0.319003	0.082526	0.154571	0.41304	0.00160818	0.00438469	-0.0402734	0.824298	0.916037	1.25646	5.78474e-08	2.63143e-07	0.762084	0.000411624	0.000709854	-0.545053
YCL034W	0.494188	0.000198324	0.000898801	0.293517	0.0213418	0.0341997	-0.0382252	0.644788	0.762404	-0.0844577	0.305224	0.432152	-0.0462325	0.690181	0.902819	-0.508074	2.2701e-07	7.74633e-07	-0.469849	0.000170659	0.000549121	0.226415	0.0715283	0.120387	0.709564	4.17189e-07	1.13594e-06	0.29412	0.00050114	0.0033251	-0.0198846	0.808633	0.862589	-0.314005	0.00872915	0.024256	0.240318	0.00377414	0.00924338	-0.0538025	0.641148	0.781392	0.743727	1.69488e-07	7.11965e-07	0.755893	1.26401e-07	3.15537e-07	-0.0178125
YCL035C	0.721629	0.0028952	0.00913241	1.28361	1.05503e-06	3.42548e-06	0.422546	0.00648698	0.0212377	0.273195	0.0687945	0.13596	-0.149352	0.491454	0.773301	-0.779607	1.23282e-05	3.19537e-05	-1.20215	1.05096e-06	5.37931e-06	0.172912	0.459269	0.553723	2.33872	1.68639e-13	9.19589e-13	0.423758	0.00603171	0.0262798	-0.27431	0.08697	0.132699	-0.698068	0.00229879	0.00767436	0.276714	0.0633217	0.103569	-0.147044	0.495566	0.662677	1.77927	7.49617e-10	4.52968e-09	3.59154	1.05788e-19	9.07545e-19	-0.285232
YCL036W	-1.11311	6.45669e-07	5.94074e-06	-1.11205	7.02812e-07	2.33034e-06	-0.324117	0.016684	0.0463816	0.122239	0.349613	0.477571	0.446356	0.0180495	0.128434	2.58963	5.35205e-26	2.13068e-24	2.91374	6.679e-20	4.67607e-18	0.407704	0.0425473	0.0779458	0.207183	0.293742	0.351993	-1.14257	1.0394e-10	2.67131e-09	0.824598	1.24478e-08	7.65081e-08	1.96717	1.87714e-14	1.90561e-12	3.09041	1.55069e-30	7.87104e-28	4.23298	2.157e-26	1.31383e-22	-2.73628	3.11738e-18	8.07999e-17	-5.81343	6.3583e-28	1.94615e-26	0.314807
YCL037C	-0.602936	0.00516897	0.0149002	-3.31967	5.40764e-20	1.77086e-18	-0.362083	0.012999	0.0376685	-0.456552	0.00228759	0.00791799	-0.0944693	0.625799	0.868872	0.204975	0.163825	0.208887	0.567058	0.00671558	0.0149089	0.282985	0.173847	0.248861	-5.38299	3.8463e-27	1.88934e-25	0.0214932	0.874441	0.944198	0.812945	3.42157e-08	1.96983e-07	0.791451	0.000142987	0.000695634	-1.47477	2.86329e-11	6.11941e-10	-1.49627	5.16664e-09	2.88715e-07	-1.34394	4.11884e-08	1.9195e-07	-3.98582	9.78842e-23	1.24211e-21	-0.0921706
YCL038C	1.52616	7.82898e-08	9.7518e-07	0.952518	0.000269193	0.00060437	1.04624	1.26755e-08	1.87394e-07	0.324735	0.0360005	0.0807956	-0.721509	0.00256902	0.0346192	-0.429383	0.0113792	0.0182061	-1.47563	4.93642e-08	3.26115e-07	1.37622	8.57731e-07	8.85386e-06	1.64295	1.59248e-08	5.06516e-08	0.751372	1.69131e-05	0.000172558	-0.12007	0.455534	0.543304	-0.871442	0.000400672	0.00171263	-0.0338227	0.830613	0.881327	-0.785194	0.00120753	0.00801203	3.02656	9.7469e-16	1.52227e-14	3.21606	1.24924e-16	7.64738e-16	-0.57536
YCL039W	0.640786	0.000144889	0.000680956	0.67948	6.53334e-05	0.000160916	0.109733	0.293029	0.438464	-0.0442795	0.667626	0.768717	-0.154013	0.296104	0.620636	-0.172188	0.10479	0.139514	-0.281922	0.0596286	0.100581	0.127833	0.41828	0.513082	0.732995	1.8875e-05	4.23765e-05	0.229289	0.0279976	0.0883135	-0.437676	0.000164485	0.000478971	-0.666965	3.36239e-05	0.000193028	0.000882813	0.993107	1	-0.228406	0.12299	0.249793	1.00664	3.88858e-08	1.82055e-07	1.18223	7.11166e-10	2.23169e-09	0.0902803
YCL040W	4.59687	4.93667e-20	1.0739e-17	4.07238	2.7009e-18	6.02607e-17	0.846156	6.81231e-06	5.45253e-05	-0.0476854	0.792715	0.864844	-0.893841	0.00106207	0.0183289	-2.01294	1.47813e-12	1.01617e-11	-2.8591	1.80984e-14	3.54462e-13	3.52955	3.26307e-16	5.8606e-14	6.3683	1.18184e-24	3.27208e-23	-0.102241	0.584891	0.743907	-2.0634	7.42171e-13	9.47708e-12	-1.96116	1.11508e-09	2.11587e-08	-0.665423	0.00109403	0.00312119	-0.563182	0.033854	0.0990417	6.43366	9.44665e-25	9.13326e-23	8.09897	5.97853e-28	1.83915e-26	-0.695478
YCL041C	-0.219121	0.794976	0.854153	-0.915078	0.300788	0.361076	0.760347	0.172566	0.298269	-0.400546	0.483193	0.610228	-1.16089	0.150747	0.43912	-1.36143	0.0344386	0.0503517	-2.12178	0.0134742	0.0274395	0.515568	0.566655	0.654788	-0.481751	0.60939	0.663887	-0.0417102	0.945823	0.985959	-0.467914	0.432333	0.520446	-0.426203	0.612894	0.731254	-1.73016	0.0114993	0.0239625	-1.68845	0.0594639	0.14899	1.14017	0.201937	0.263495	2.89407	0.00159903	0.00257732	-0.290855
YCL042W	1.2686	0.0717103	0.132641	0.835205	0.239132	0.296047	0.994306	0.0535499	0.119542	-0.121137	0.777831	0.854268	-1.11544	0.099802	0.354158	-1.8184	0.000415013	0.00083898	-2.8127	0.00014713	0.000479236	1.12036	0.196703	0.27562	2.83914	0.000510811	0.00096148	-0.435656	0.471567	0.653244	-1.69934	0.00255964	0.00588998	-1.26368	0.125174	0.215681	-1.24443	0.00827343	0.0181467	-0.808771	0.284873	0.452809	2.6424	0.000666969	0.0015299	4.88934	2.30473e-08	6.24193e-08	0.089691
YCL043C	0.871494	8.2047e-06	5.55276e-05	0.428202	0.0179637	0.0293185	-0.050284	0.667303	0.781219	0.187878	0.104012	0.188834	0.238162	0.151718	0.440896	-1.33423	6.66821e-14	5.61771e-13	-1.28395	3.31728e-10	3.26951e-09	0.573597	0.00191147	0.00548669	0.868129	8.75861e-06	2.03338e-05	0.223701	0.0533907	0.142321	0.163967	0.155777	0.219232	-0.0597349	0.716555	0.816871	-0.620319	6.19026e-06	3.35453e-05	-0.84402	4.50228e-06	8.65091e-05	0.339794	0.0578095	0.0875479	2.48012	1.28967e-18	9.86854e-18	-0.284496
YCL044C	0.244587	0.252177	0.36442	0.658143	0.00302889	0.0056766	-0.323948	0.0289803	0.0726117	-0.50377	0.0010993	0.00418751	-0.179822	0.366741	0.681192	-1.22441	2.09651e-10	1.06771e-09	-0.900465	3.43478e-05	0.000129463	0.347201	0.104881	0.16444	1.08017	4.66356e-06	1.12187e-05	0.134692	0.331139	0.516244	0.0574831	0.679781	0.75022	-0.0772084	0.69628	0.80054	-0.34375	0.0199538	0.0388055	-0.478441	0.0184303	0.0633729	0.00926404	0.965043	0.98242	2.17484	1.00199e-13	4.57848e-13	0.0592798
YCL045C	0.264314	0.0202114	0.0467202	-0.798573	2.39038e-09	1.12258e-08	0.056056	0.443481	0.592912	0.0362272	0.620091	0.730839	-0.0198288	0.848329	0.974833	-0.504057	2.59184e-08	1.00489e-07	-0.560113	1.67373e-06	8.24812e-06	0.58986	2.08777e-06	1.835e-05	-0.628243	6.20606e-07	1.65867e-06	0.0904147	0.216699	0.390854	0.396132	6.76815e-07	3.12783e-06	0.305717	0.00458879	0.0139126	-0.299368	0.000225239	0.000781727	-0.389783	0.000427352	0.00359035	0.0513056	0.644003	0.711523	0.0310683	0.779618	0.81634	-0.261571
YCL046W	0.47044	0.652496	0.741622	0.0592266	0.958727	0.967944	2.29764	0.0102081	0.0307657	-0.55802	0.440987	0.570045	-2.85566	0.00873135	0.0802151	-0.669905	0.337297	0.397154	-2.96754	0.00703563	0.01551	0.393239	0.81049	0.870516	1.17923	0.398076	0.459133	0.739851	0.284257	0.467443	-2.19301	0.0237577	0.0429247	-2.93286	0.0622572	0.122721	-1.10768	0.142037	0.204834	-1.84754	0.134612	0.265949	1.10058	0.367426	0.442991	2.52692	0.024478	0.033947	1.31833
YCL047C	-0.559805	0.00279486	0.00885719	0.905729	3.37916e-06	1.0235e-05	-0.144094	0.228121	0.365558	-0.0838848	0.485733	0.61242	0.0602091	0.71954	0.9144	-0.147167	0.203639	0.253084	-0.00307257	0.985174	1	-0.920979	6.25971e-06	4.52411e-05	1.01382	3.11858e-07	8.60294e-07	-0.0877708	0.453678	0.637452	-0.388735	0.00371756	0.00824304	-0.300964	0.0834655	0.155995	0.0172424	0.878777	0.921437	0.105013	0.517982	0.681874	-0.640597	0.000735157	0.0016671	1.22956	3.96191e-09	1.15519e-08	-0.15591
YCL048W	-0.275555	0.721729	0.796963	3.19006	1.10174e-06	3.56359e-06	-0.0200878	0.978388	0.99555	-0.360033	0.538458	0.660174	-0.339946	0.645664	0.878441	0.67112	0.0228141	0.0345244	0.691207	0.298793	0.39123	0.348717	0.817791	0.875732	3.58906	0.000279945	0.000548277	-2.59172	0.00089384	0.00537221	-2.30739	0.00523087	0.0111209	0.284326	0.822578	0.900975	-1.50152	0.00025644	0.000879987	1.0902	0.190668	0.34115	-0.0425441	0.943346	0.965864	1.99381	0.000386275	0.000668029	0.921839
YCL048W-A	3.17083	0.0136078	0.0334079	3.87329	0.00179799	0.00352821	0.241132	0.460722	0.608641	0.21148	0.403146	0.532052	-0.029652	0.999647	1	0.269968	0.56413	0.621921	0.0288369	0.532516	0.62823	0.356039	0.846755	0.898847	3.1089	0.0170004	0.0259393	0.0635581	0.51377	0.687775	-2.78089	0.9997	1	-2.84445	0.999857	1	-0.671995	0.257933	0.338593	-0.735553	0.383953	0.558285	6.25214	2.46448e-05	7.30469e-05	6.38419	1.84592e-05	3.71196e-05	-1.57829
YCL049C	2.16231	7.56235e-20	1.53541e-17	1.33615	3.78268e-12	2.80979e-11	0.185441	0.0720788	0.151704	0.415913	2.30283e-05	0.000144752	0.230472	0.101935	0.359518	-0.858096	2.33111e-11	1.35355e-10	-1.04354	9.35694e-10	8.46851e-09	1.35318	7.75029e-11	3.96698e-09	2.3849	2.86866e-20	3.60268e-19	-1.30805	3.58448e-15	1.73278e-13	-1.88671	3.58512e-22	2.66304e-20	-0.578661	0.000468192	0.00195594	-1.30283	5.2666e-17	3.64532e-15	0.00521664	0.967717	1	2.55973	4.44702e-22	2.37603e-20	2.96352	9.62831e-25	1.63816e-23	-0.843234
YCL050C	-0.522974	3.12967e-05	0.000178491	1.09139	6.63686e-13	5.66178e-12	0.0953322	0.209243	0.344459	0.401278	1.12206e-06	9.68052e-06	0.305946	0.00615589	0.0635518	-0.364693	2.33833e-05	5.77098e-05	-0.460025	7.80062e-05	0.000269199	-0.518303	3.6708e-05	0.000193583	1.25943	4.96529e-15	3.2174e-14	-0.0782496	0.309546	0.494584	0.232368	0.00287228	0.00654266	0.310618	0.00552063	0.016276	-0.370232	1.8523e-05	8.71226e-05	-0.291983	0.00875696	0.0369637	-1.24077	9.27448e-15	1.23074e-13	1.19367	3.23739e-14	1.54416e-13	0.146717
YCL051W	0.0928278	0.341732	0.461267	1.60951	1.8455e-22	1.11296e-20	-0.18467	0.0066494	0.0216701	-0.139018	0.0352937	0.0795316	0.0456524	0.61612	0.862203	0.169677	0.00777727	0.0127961	0.354347	0.000231761	0.000718036	-0.0577719	0.552014	0.641605	0.973729	4.84029e-14	2.80516e-13	0.131346	0.0411532	0.117356	0.0263991	0.682457	0.75237	-0.104947	0.250534	0.372794	-0.150092	0.0214799	0.0411947	-0.281439	0.00262226	0.0147209	0.0280884	0.769503	0.823654	1.00633	1.53307e-14	7.54276e-14	0.293942
YCL052C	0.295664	0.0446537	0.0897051	0.902778	7.0658e-08	2.67316e-07	-0.0223733	0.81639	0.890355	0.0243576	0.79701	0.867976	0.0467308	0.729522	0.916189	-0.479538	1.02915e-05	2.69731e-05	-0.457164	0.00129147	0.00341865	-0.469292	0.002188	0.00615854	1.25475	9.03298e-12	4.03372e-11	0.079161	0.405134	0.59419	-0.639064	7.49609e-08	4.09495e-07	-0.718225	2.61549e-06	2.04505e-05	-0.0260315	0.782738	0.839524	-0.105192	0.43396	0.60572	0.840654	3.07982e-07	1.24233e-06	1.35086	9.52194e-13	3.96162e-12	0.0706043
YCL054W	-1.2241	2.58317e-08	3.73731e-07	-3.1074	4.58562e-21	1.93965e-19	-0.12427	0.317803	0.465769	0.122343	0.317792	0.445289	0.246613	0.159782	0.452877	2.59888	1.56331e-27	7.93508e-26	2.72315	1.11902e-19	7.17467e-18	-0.691505	0.000479115	0.00170461	-6.22277	7.35721e-31	1.54527e-28	-0.319102	0.0139509	0.0520362	0.460102	0.000273571	0.000766478	0.779204	4.02438e-05	0.000226339	-0.711324	0.000277077	0.000941258	-0.392222	0.0782764	0.181839	-2.21434	6.09874e-16	9.98587e-15	-7.24283	6.40133e-33	9.50988e-31	0.412184
YCL055W	-0.537377	0.00713561	0.0195339	0.182601	0.337759	0.399086	-0.0316652	0.802982	0.882049	-0.15972	0.22192	0.340311	-0.128055	0.478908	0.76422	-0.366614	0.00586407	0.00984512	-0.334949	0.0641454	0.107102	-1.51814	7.7146e-10	2.63987e-08	0.29789	0.113297	0.148599	0.244091	0.0490197	0.133761	-0.864724	2.55107e-07	1.26432e-06	-1.10882	2.6655e-07	2.75179e-06	0.0244316	0.842581	0.890845	-0.21966	0.212427	0.365329	0.0680484	0.719009	0.779934	0.511638	0.00884452	0.0129781	-0.0460299
YCL056C	-0.604484	0.00392072	0.011799	-0.451349	0.0283738	0.0443937	-9.51824e-05	0.999473	1	0.213601	0.111559	0.199503	0.213697	0.259637	0.577804	0.21667	0.109551	0.145344	0.216765	0.254893	0.344629	-0.967079	1.64856e-05	0.00010102	0.145053	0.458918	0.521214	0.227929	0.0782868	0.188655	0.0790306	0.571694	0.653564	-0.148898	0.437151	0.570657	1.0411	1.6564e-11	3.80723e-10	0.813167	5.2218e-05	0.000661247	-0.863784	7.95512e-05	0.000216605	-0.703186	0.00109734	0.00180207	0.0162318
YCL057C-A	0.707531	0.00115228	0.00416831	-0.216556	0.303601	0.36395	-0.443056	0.00298484	0.0110655	-0.449946	0.00207741	0.00728049	-0.00689062	0.971589	1	-0.87462	2.5712e-07	8.71034e-07	-0.431564	0.0314411	0.0575964	0.605071	0.00475041	0.0120361	-0.050561	0.806698	0.842235	-0.256571	0.0697829	0.173277	-0.365921	0.0111401	0.021783	-0.10935	0.570016	0.695141	-0.522139	0.000589742	0.00182712	-0.265569	0.174239	0.319665	0.925905	3.6373e-05	0.000105199	1.01216	9.32861e-06	1.93333e-05	-0.372828
YCL057W	0.968071	3.04298e-12	1.21939e-10	-0.34952	0.00190793	0.00372952	0.286403	0.000115484	0.000675706	0.34311	5.71406e-06	4.12863e-05	0.056707	0.571732	0.833913	-0.696557	1.61763e-12	1.10584e-11	-0.98296	2.30727e-13	3.74762e-12	0.390494	0.000598763	0.0020675	0.237432	0.0304385	0.0444927	0.0752248	0.288214	0.471657	-0.445645	1.5653e-07	8.07303e-07	-0.52087	3.2803e-06	2.4667e-05	-0.320783	5.48923e-05	0.000228569	-0.396008	0.000231665	0.00223271	1.03582	3.40535e-13	3.47437e-12	0.83206	2.92422e-10	9.46912e-10	0.15347
YCL058C	0.81646	0.0040575	0.0121446	-0.276084	0.335616	0.397711	-0.691943	0.000692474	0.00319777	-0.365562	0.0425609	0.092784	0.326381	0.2019	0.50775	-0.851771	6.45545e-05	0.000149166	-0.159827	0.548614	0.643731	0.560919	0.0408219	0.075256	-0.237848	0.385054	0.445633	-0.308122	0.0936602	0.215851	-0.237281	0.188334	0.258249	0.0708406	0.777387	0.867705	-0.429712	0.0256115	0.0479409	-0.121591	0.635048	0.777645	0.600354	0.0261597	0.0428791	0.0616479	0.819869	0.852916	-0.192971
YCL058W-A	-1.56875	1.17406e-06	9.9877e-06	-1.72327	2.35351e-07	8.28626e-07	-0.192338	0.29729	0.443217	-0.108737	0.57971	0.693716	0.0836015	0.753333	0.927917	2.44515	9.02888e-16	9.76819e-15	2.63749	4.5538e-12	6.09608e-11	-1.47971	3.72299e-06	2.94503e-05	-4.3844	2.69541e-17	2.32876e-16	0.0300912	0.865917	0.938434	0.202738	0.303685	0.389502	0.172647	0.518015	0.648424	0.00644861	0.971642	0.991336	-0.0236426	0.957522	1	-1.94629	1.03896e-08	5.2868e-08	-4.70966	9.85672e-18	6.76858e-17	0.147857
YCL059C	-1.62984	7.22699e-12	2.65178e-10	-1.06549	3.48015e-07	1.19896e-06	0.105412	0.374952	0.527688	0.419573	0.000820481	0.00324516	0.314161	0.0712732	0.29351	1.17799	1.51369e-14	1.41192e-13	1.07258	7.94734e-08	5.04768e-07	-0.939235	4.83928e-06	3.66984e-05	-1.22939	1.74344e-08	5.52801e-08	-0.361369	0.00499389	0.0226009	0.643402	1.22435e-06	5.35742e-06	1.00477	3.64907e-07	3.59652e-06	0.547309	2.71356e-05	0.00012216	0.908677	2.79338e-06	5.81737e-05	-2.51691	4.47268e-18	1.12112e-16	-2.62797	1.45195e-18	1.10687e-17	0.136559
YCL061C	0.016239	0.941577	0.964701	-0.385313	0.0884593	0.123127	0.243819	0.0949142	0.188789	0.555597	0.00019917	0.000959527	0.311777	0.137629	0.420716	0.732899	2.92106e-06	8.36098e-06	0.48908	0.0229729	0.0440025	-0.438566	0.0541514	0.0955443	-0.657049	0.00471485	0.00778059	0.265705	0.0678175	0.169761	0.122677	0.407283	0.495656	-0.143028	0.494977	0.62592	0.483049	0.00142751	0.0039433	0.217344	0.302342	0.472439	-0.879406	0.000248313	0.000616834	-1.39749	1.27293e-07	3.17244e-07	0.267353
YCL063W	-0.543479	5.06367e-05	0.000272223	-0.747287	1.69944e-07	6.0854e-07	-0.533014	6.36505e-08	8.17922e-07	-0.337147	0.000185684	0.000899047	0.195867	0.0940533	0.342426	-0.613719	3.6949e-09	1.59501e-08	-0.0807051	0.488229	0.585625	0.272387	0.0282499	0.0551154	-0.554091	3.08554e-05	6.76531e-05	0.0862004	0.281014	0.464286	1.09793	1.14754e-20	6.59401e-19	1.01173	4.90016e-12	2.05841e-10	0.198691	0.0159881	0.032013	0.112491	0.327311	0.499662	-1.46198	2.56786e-16	4.59289e-15	-0.740863	1.53589e-07	3.79979e-07	0.14984
YCL064C	-1.00887	9.01331e-08	1.10463e-06	-0.212014	0.193842	0.245977	0.655396	2.46153e-08	3.47869e-07	0.720946	2.06202e-09	3.40372e-08	0.0655506	0.665639	0.889514	0.036865	0.731082	0.77162	-0.618531	0.000152522	0.000494947	-1.55862	6.77507e-13	5.89527e-11	-0.273668	0.0952039	0.126862	0.769592	2.63812e-10	6.45332e-09	0.28539	0.0085967	0.017381	-0.484201	0.00236063	0.00784857	0.0894072	0.40329	0.492469	-0.680184	3.95067e-05	0.000531701	-0.815586	6.71653e-06	2.18538e-05	0.710792	5.7189e-05	0.000109026	-0.559147
YCL066W	-1.19548	0.0258117	0.0572329	-0.776866	0.136216	0.181076	-1.47503	4.08867e-08	5.53425e-07	-2.13239	2.00925e-10	4.03905e-09	-0.657367	0.176158	0.474423	-1.43911	4.33424e-05	0.000102964	0.0359216	0.93316	0.972434	-0.0706776	0.700908	0.776922	-1.36729	1.92244e-09	6.74903e-09	4.37157	3.7535e-40	2.85782e-37	4.83901	2.29039e-41	3.48768e-38	0.46744	0.0244449	0.0575075	3.81708	2.31567e-33	2.01497e-30	-0.554497	0.0185258	0.0635159	-0.149073	0.771561	0.825066	0.0787658	0.885669	0.911868	-1.86752
YCL067C	-0.67809	0.106351	0.183197	0.728695	0.0805213	0.11319	8.088	7.16145e-11	1.55233e-09	7.49243	2.72171e-10	5.26284e-09	-0.595574	0.999964	1	8.70254	2.70444e-11	1.5614e-10	0.614539	0.999955	1	0.00133039	1	1	0.0275353	0.999999	1	-1.16482	0.999906	1	-1.08097	0.999921	1	0.0838462	0.999985	1	-1.25144	0.999914	1	-0.0866207	0.99998	1	-0.0132274	0.999999	1	-0.00173934	1	1	-1.13899
YCL069W	1.3531	0.349114	0.468783	1.74319	0.217126	0.271507	-1.41244	0.177652	0.304382	-1.36941	0.0688902	0.13606	0.0430352	0.924096	1	-0.825564	0.26034	0.315318	0.58688	0.629852	0.716922	-0.24543	0.872348	0.916116	-0.615152	0.682191	0.729755	-0.681143	0.445692	0.629528	-2.23664	0.0184387	0.0341818	-1.55549	0.286215	0.413629	-2.45261	0.00831546	0.0182069	-1.77147	0.216589	0.370887	4.39483	1.73071e-06	6.18648e-06	0.204735	0.846154	0.876369	0.555061
YCL073C	-0.00288953	0.999999	1	4.36902	0.0160482	0.0264903	-2.13377	0.999772	1	-3.4128	0.0211822	0.0518474	-1.27903	0.999822	1	-0.302107	0.805959	0.8403	1.83166	0.999697	1	0.88393	0.527195	0.61836	2.18819	0.0571746	0.0794185	0.582883	0.280905	0.464286	0.190677	0.528139	0.613398	-0.392206	1	1	0.233718	0.461702	0.550014	-0.349165	1	1	2.05487	0.022045	0.0367778	2.30491	0.0111642	0.01616	1.83983
YCL074W	-3.64952e-05	0.999999	1	3.63722	0.0255151	0.0402996	-2.11803	0.999598	1	-1.89333	0.99993	1	0.224702	0.999994	1	0.0654446	0.309803	0.368126	2.18347	0.999815	1	-0.100904	0.935777	0.960568	0.994576	0.334013	0.393896	0.805541	0.104192	0.233234	0.929375	0.108767	0.161652	0.123834	0.999979	1	0.346376	0.206435	0.281738	-0.459165	0.999843	1	0.536015	0.611615	0.68145	3.2189	0.000426426	0.000733926	0.912156
YCR002C	-0.143289	0.260946	0.374246	-0.144604	0.257022	0.315502	0.0624049	0.455474	0.604026	0.0981103	0.240289	0.360316	0.0357054	0.76334	0.93249	-0.558124	5.61467e-08	2.0815e-07	-0.620529	2.99704e-06	1.40747e-05	-0.421826	0.0016016	0.00470592	0.644283	4.57289e-06	1.10136e-05	0.0990937	0.235177	0.412814	-0.143738	0.0975506	0.146784	-0.242832	0.0452944	0.0945204	0.267451	0.00178998	0.00478823	0.168358	0.159012	0.299024	0.121689	0.338224	0.412024	0.358858	0.00632009	0.00943753	0.00657126
YCR003W	-0.831181	0.000281596	0.00123219	0.98828	1.51611e-05	4.13553e-05	-0.596209	0.000136242	0.000783496	-0.233322	0.113136	0.201612	0.362887	0.0740442	0.300127	0.776057	1.24892e-07	4.42793e-07	1.37227	4.48964e-09	3.56072e-08	-1.61479	1.077e-09	3.54596e-08	-0.26572	0.199338	0.24855	0.0316021	0.814826	0.907736	-0.389122	0.0137263	0.0262008	-0.420724	0.0414419	0.0883524	0.149868	0.273393	0.355137	0.118266	0.54082	0.702974	-0.96328	2.3493e-05	6.99393e-05	-0.676944	0.00193921	0.00309451	0.121179
YCR004C	0.354797	0.000796883	0.00299989	-0.507817	5.34873e-06	1.56781e-05	0.445476	4.33492e-09	7.04549e-08	0.216319	0.00145555	0.00534725	-0.229157	0.0172934	0.124804	-0.878316	6.2273e-17	7.69382e-16	-1.32379	2.86338e-19	1.55966e-17	0.354089	0.000866402	0.00281004	0.768751	4.04982e-10	1.52929e-09	-0.0310542	0.64194	0.783686	-0.260919	0.000326461	0.00090262	-0.229865	0.0174906	0.0435905	-0.0782785	0.245234	0.324369	-0.0472243	0.615922	0.764079	1.04488	2.51278e-14	3.07336e-13	1.1029	3.85536e-15	2.03316e-14	-0.049963
YCR005C	-0.146112	0.488389	0.604161	5.45752	3.42031e-28	1.04166e-25	1.24085	1.85241e-13	5.93842e-12	0.682695	3.23888e-06	2.48777e-05	-0.55816	0.0066401	0.0664119	2.21107	6.90264e-26	2.71252e-24	0.970213	8.13972e-06	3.48657e-05	-0.581814	0.011935	0.0262916	4.35871	1.66132e-24	4.45774e-23	-0.0843907	0.561803	0.725296	-1.07825	1.51985e-08	9.21136e-08	-0.993862	1.56989e-05	9.77732e-05	-0.212986	0.130067	0.190533	-0.128595	0.517908	0.681874	1.11585	4.34647e-06	1.46025e-05	3.85728	2.07478e-22	2.53257e-21	-0.420268
YCR006C	0.116596	0.694912	0.77579	1.28508	3.96166e-05	0.000100964	-0.365815	0.0759921	0.157695	-0.391578	0.0486874	0.10315	-0.0257631	0.926271	1	0.696428	0.000191077	0.000410385	1.06224	0.000239486	0.000739334	0.603447	0.0383752	0.0714596	0.774831	0.00745534	0.0119407	-0.0502762	0.793061	0.89223	0.410812	0.0294153	0.0517507	0.461088	0.0894946	0.165386	0.501718	0.00652852	0.0147826	0.551994	0.0407178	0.113299	0.0962264	0.729273	0.789268	-0.0871894	0.759494	0.798012	0.294938
YCR007C	-0.23375	0.345875	0.465781	1.43544	1.30579e-07	4.73992e-07	-0.0671023	0.684929	0.793616	-0.2434	0.144871	0.244707	-0.176298	0.447941	0.742754	0.770119	1.46013e-06	4.35537e-06	0.837221	0.000401959	0.00118621	0.476222	0.0347421	0.065739	1.07511	8.65291e-06	2.01164e-05	1.44939	7.71168e-15	3.53398e-13	1.98306	9.7418e-21	5.70551e-19	0.533675	0.0139207	0.0358525	1.92628	7.8336e-21	9.54289e-19	0.476893	0.0258226	0.0807092	-0.26323	0.285405	0.356522	0.597267	0.015771	0.0224024	-0.0253709
YCR008W	-0.296182	0.00598454	0.0168517	-0.0249207	0.810225	0.845048	-0.30188	7.5992e-05	0.000467543	-0.334095	1.68787e-05	0.000109487	-0.0322155	0.740118	0.920396	-0.605726	3.36922e-11	1.92153e-10	-0.303846	0.00279611	0.00684955	0.508734	8.51117e-06	5.81836e-05	0.149818	0.151227	0.193027	0.219632	0.00176313	0.00936286	0.992333	7.73387e-22	5.542e-20	0.772701	1.24467e-10	3.28193e-09	0.0905251	0.187543	0.260389	-0.129107	0.186609	0.336555	-0.932553	3.68838e-12	3.1377e-11	0.528869	4.35168e-06	9.36279e-06	0.0606167
YCR009C	-0.431078	0.00191236	0.00644259	1.02791	2.72118e-10	1.47752e-09	0.174382	0.0469678	0.107307	0.0739564	0.397167	0.525672	-0.100426	0.419035	0.721262	0.0359221	0.679051	0.725589	-0.13846	0.264929	0.356142	-0.748529	7.23252e-07	7.67401e-06	1.18854	3.42612e-12	1.60403e-11	0.227731	0.00985428	0.0394625	-0.190146	0.0388944	0.0663788	-0.417876	0.00141465	0.00510618	0.249895	0.00466286	0.0110684	0.0221646	0.857331	0.939209	0.0429438	0.745257	0.803527	1.35962	4.52794e-14	2.12971e-13	-0.0017596
YCR010C	2.40502	2.47782e-05	0.000146103	1.40284	0.0143466	0.0238758	0.188144	0.663315	0.778414	-0.357974	0.208299	0.323331	-0.546118	0.303254	0.627418	-0.164821	0.615398	0.669595	-0.352965	0.518911	0.615639	1.95965	0.00108438	0.00338197	1.49647	0.0114608	0.017881	-0.121799	0.788888	0.889836	-1.11329	0.00117312	0.00290704	-0.991492	0.0891401	0.164881	-0.38114	0.259741	0.340475	-0.259341	0.652476	0.790807	3.38415	2.0733e-08	1.01271e-07	1.82979	0.0021622	0.00343505	-0.0187618
YCR011C	0.357553	0.00512327	0.0147895	0.332207	0.00896198	0.015521	0.587957	4.06583e-10	7.83701e-09	0.449107	3.80221e-07	3.67607e-06	-0.13885	0.230417	0.542929	-0.439006	3.43785e-06	9.73499e-06	-1.02696	4.87552e-12	6.48402e-11	0.539955	5.4408e-05	0.000271416	1.21724	1.72455e-13	9.38718e-13	0.172526	0.0352659	0.104634	0.216078	0.00880333	0.0177494	0.0435523	0.705686	0.807199	0.0306003	0.706234	0.773922	-0.141925	0.221262	0.376349	0.88951	2.27221e-09	1.27441e-08	1.48052	1.9236e-16	1.15321e-15	-0.256565
YCR012W	0.627897	0.0417628	0.0847642	1.071	0.000860892	0.00177933	-0.0383715	0.847799	0.911553	-0.168523	0.406952	0.535714	-0.130152	0.644462	0.878441	-1.06548	1.22987e-05	3.18907e-05	-1.02711	0.000654243	0.00184747	0.900804	0.00432636	0.0111002	1.64534	1.94635e-06	4.89482e-06	-0.165054	0.416303	0.602877	-0.0222992	0.911032	0.943724	0.142755	0.612705	0.731254	-0.617825	0.00512061	0.0119914	-0.452772	0.113629	0.236459	0.822421	0.00871073	0.0159522	2.78924	9.11306e-12	3.45842e-11	-0.531379
YCR013C	0.403625	0.497898	0.612392	0.139973	0.815852	0.849898	0.197538	0.623908	0.744777	0.349779	0.356292	0.484198	0.152241	0.785883	0.944077	-1.64293	0.000341737	0.00070203	-1.84047	0.0020648	0.00520775	-1.03501	0.14853	0.218896	1.14392	0.0622593	0.0860107	-0.317994	0.452154	0.636044	-1.60439	0.00263319	0.00604552	-1.2864	0.0528525	0.107083	-1.15452	0.00660714	0.0149191	-0.836523	0.14381	0.278288	0.614602	0.331714	0.405554	3.50063	6.60516e-07	1.5344e-06	-0.536472
YCR014C	-0.577899	0.00590278	0.0166684	-1.43405	8.53983e-09	3.69958e-08	0.336907	0.0119597	0.0350626	0.117373	0.381555	0.510267	-0.219534	0.250062	0.56433	0.0613442	0.670375	0.71762	-0.275563	0.165784	0.240184	-0.438538	0.0347899	0.0658092	-0.77373	0.000351645	0.000678236	0.379141	0.00452153	0.0208641	0.298967	0.0299146	0.0524608	-0.0801738	0.674331	0.782352	0.763899	4.4785e-07	3.41184e-06	0.384758	0.0492554	0.130385	-0.527721	0.0112223	0.0200302	-1.94315	4.57296e-12	1.78208e-11	0.333573
YCR015C	-0.847694	0.00081254	0.00305505	-0.399111	0.0962847	0.132836	0.193263	0.211798	0.347584	0.0124221	0.938367	0.965146	-0.180841	0.421537	0.723058	-0.00767519	0.961772	0.971985	-0.200938	0.368671	0.465382	-0.708219	0.00550509	0.0136729	-0.325751	0.173665	0.219277	0.0150426	0.922722	0.973381	-0.0263231	0.876474	0.916184	-0.0413657	0.857049	0.92591	-0.112535	0.485674	0.572748	-0.127578	0.567975	0.725727	-0.287162	0.227157	0.29258	-0.554941	0.0256374	0.0354903	0.0417242
YCR016W	-1.79494	1.55362e-07	1.76221e-06	-1.05054	0.000650594	0.00137215	0.0517138	0.783746	0.867489	0.0649962	0.73916	0.825793	0.0132824	0.960983	1	1.54965	7.34769e-12	4.53443e-11	1.49794	1.52178e-06	7.56209e-06	-1.73748	3.58178e-07	4.32012e-06	-2.11795	4.24527e-09	1.44538e-08	0.0695535	0.710991	0.834833	0.140301	0.478661	0.565353	0.0707478	0.796677	0.881802	0.500086	0.0135388	0.0275987	0.430532	0.12499	0.252259	-2.10621	4.0861e-09	2.20642e-08	-4.44652	1.09207e-17	7.46555e-17	0.323199
YCR017C	0.56719	0.00193128	0.00649196	-0.764789	5.71948e-05	0.000141961	0.123224	0.282024	0.42673	0.0164023	0.886358	0.932276	-0.106821	0.512666	0.791259	-0.900931	2.57898e-09	1.13501e-08	-1.02415	7.83707e-08	4.98805e-07	1.02876	2.88129e-07	3.5963e-06	-0.253553	0.150114	0.191767	-0.0309159	0.789164	0.889983	0.323836	0.0051515	0.0109866	0.354752	0.0332079	0.0734189	-0.543835	4.0969e-05	0.000176471	-0.512919	0.00272198	0.0150998	0.305933	0.0839516	0.121605	0.588974	0.0013654	0.00221482	-0.33098
YCR018C	-0.822596	0.030538	0.0655184	2.8605	9.20912e-11	5.3626e-10	1.59917	1.16661e-08	1.73737e-07	1.45878	7.07359e-07	6.34539e-06	-0.140389	0.729331	0.916189	2.9612	4.43775e-22	1.03963e-20	1.36203	0.000182512	0.000583252	-0.325439	0.539285	0.629205	2.87632	4.37956e-09	1.48778e-08	-0.692772	0.033443	0.100892	-0.336004	0.386232	0.47478	0.356768	0.472081	0.603705	0.685073	0.00338505	0.00837463	1.37784	0.000847123	0.00611354	0.436443	0.377388	0.453655	1.43135	0.00325432	0.00504507	-0.970294
YCR018C-A	0.47803	0.481147	0.597364	0.0351405	0.960466	0.969379	1.43019	0.00689661	0.0223087	2.51787	2.79576e-06	2.19445e-05	1.08768	0.137065	0.420263	1.88382	0.000937574	0.00179358	0.453628	0.387189	0.484827	-1.58014	0.156501	0.228862	0.568459	0.481106	0.542469	0.333566	0.546023	0.714617	-0.636925	0.502651	0.588833	-0.970491	0.372291	0.505602	1.32051	0.0237157	0.044833	0.986947	0.18149	0.329789	0.85161	0.431459	0.509601	0.219217	0.860238	0.88899	-1.16852
YCR019W	-0.083832	0.503304	0.617074	-0.0314481	0.801767	0.837805	-0.0956581	0.25597	0.396043	0.0182326	0.824638	0.888061	0.113891	0.332737	0.653774	-0.550012	4.37382e-08	1.6445e-07	-0.454354	0.000288761	0.000877667	-0.016329	0.89698	0.933773	0.952623	3.14739e-10	1.20042e-09	-0.158128	0.062679	0.160008	0.0232655	0.782096	0.839722	0.181394	0.128387	0.219526	0.37159	1.56917e-05	7.56156e-05	0.529718	2.71949e-05	0.000389506	-0.533532	6.66255e-05	0.000183877	0.131572	0.287065	0.334836	0.398265
YCR020C	-0.0439382	0.838024	0.886951	-0.0642922	0.766269	0.80694	-0.282151	0.0567189	0.124901	-0.28721	0.0491951	0.103972	-0.00505864	0.980095	1	-0.401393	0.00808516	0.0132562	-0.119242	0.557026	0.652095	-0.278629	0.195024	0.273582	-0.288169	0.174135	0.219779	0.153439	0.263294	0.445479	-0.0863112	0.552863	0.636938	-0.23975	0.232868	0.352541	-0.18968	0.19013	0.263258	-0.343119	0.0873639	0.197306	1.11789	2.01097e-06	7.10902e-06	0.915856	6.8759e-05	0.000129864	-0.38647
YCR020C-A	-0.443338	0.112254	0.191363	-0.674246	0.0186769	0.0303687	0.230045	0.202216	0.335612	0.435071	0.018213	0.0454841	0.205026	0.429657	0.72959	0.615555	0.0015344	0.00283385	0.38551	0.147725	0.219	-0.335451	0.240253	0.325963	-0.549801	0.0558023	0.077725	-0.0957541	0.603676	0.758773	0.217159	0.25703	0.337552	0.312913	0.242049	0.363312	0.414201	0.0332337	0.0597481	0.509955	0.0604381	0.150934	-0.483545	0.101022	0.143499	-0.465585	0.121917	0.151891	-0.60193
YCR020W-B	-1.39429	0.0034104	0.0104754	-1.11603	0.0167803	0.0275942	0.117243	0.683573	0.792859	0.0158695	0.958381	0.977641	-0.101373	0.812322	0.956666	0.343348	0.266645	0.322313	0.226105	0.595969	0.687118	-2.39158	2.31852e-05	0.000132353	-0.356795	0.422922	0.484898	-0.168648	0.567292	0.729628	-1.26731	0.00178342	0.00425825	-1.09866	0.0244463	0.0575075	0.81669	0.00661091	0.0149193	0.985339	0.0228487	0.0736357	-0.123248	0.779349	0.831351	-1.09948	0.021014	0.029357	-0.179197
YCR021C	0.570446	0.373706	0.494168	10.8528	5.60179e-21	2.33702e-19	-0.439596	0.328024	0.478046	-0.0329197	0.935586	0.963424	0.406676	0.496968	0.778153	1.51147	3.88259e-07	1.28019e-06	1.95106	0.000548219	0.00157065	0.854725	0.135592	0.203672	8.44432	2.82277e-18	2.75979e-17	0.390119	0.315433	0.501266	1.08107	0.00439758	0.00955606	0.690954	0.204436	0.318961	-0.0672858	0.824128	0.875591	-0.457405	0.355536	0.530777	1.4264	0.0152273	0.0263643	8.6855	1.90165e-18	1.43709e-17	-0.0170205
YCR022C	-0.422253	0.278099	0.393748	0.235223	0.529376	0.589475	0.240986	0.345463	0.496746	-0.400673	0.129287	0.223655	-0.641658	0.0826979	0.316618	-0.764617	0.00315687	0.00554135	-1.0056	0.00610141	0.0136984	0.0108792	0.978697	0.992713	-0.0327116	0.934363	0.952822	-0.17456	0.508036	0.683705	-0.383086	0.173884	0.241094	-0.208526	0.587319	0.709653	-1.4481	1.91601e-06	1.21188e-05	-1.27354	0.00117665	0.00785851	-0.371904	0.30709	0.380103	1.03598	0.00416262	0.0063609	0.696646
YCR023C	0.0469103	0.759277	0.826292	0.225187	0.145281	0.191166	0.000679042	0.994642	1	-0.0484294	0.63307	0.740699	-0.0491085	0.731829	0.918119	0.121761	0.228402	0.28054	0.121081	0.40072	0.497511	-0.0713716	0.643855	0.724366	0.0102401	0.946711	0.963478	-0.0727027	0.476825	0.656946	-0.240093	0.0250801	0.0448643	-0.16739	0.248705	0.371198	-0.166568	0.111544	0.167014	-0.0938655	0.514624	0.678626	0.169115	0.27232	0.342848	0.0932577	0.545942	0.598943	-0.132774
YCR024C	0.19779	0.336042	0.455543	1.13797	7.56271e-07	2.49943e-06	-0.662867	2.24764e-05	0.00015709	-0.191059	0.162609	0.266681	0.471809	0.0164583	0.12078	0.144936	0.265333	0.320981	0.807804	8.08614e-05	0.000277636	-0.45912	0.0281306	0.054953	0.399528	0.0485144	0.0683873	-0.0790755	0.553173	0.719644	-0.264176	0.06296	0.100653	-0.185101	0.333686	0.464567	-0.00971065	0.941195	0.966259	0.0693649	0.709983	0.831408	0.0672361	0.734612	0.793636	0.128027	0.521312	0.574821	0.0956195
YCR024C-A	-0.389856	0.587101	0.688982	-1.59578	0.0410421	0.0619701	-0.142986	0.764192	0.853759	-0.351742	0.474832	0.60204	-0.208756	0.755843	0.929532	-0.113201	0.839731	0.86883	0.0297842	0.966661	0.997955	1.54791	0.0353083	0.0665829	-0.93313	0.235519	0.289807	-0.819599	0.11269	0.247349	0.909409	0.0369725	0.063526	1.72901	0.0128928	0.033733	-0.127163	0.820993	0.873327	0.692435	0.352389	0.527112	0.771517	0.357029	0.432081	-1.0173	0.313029	0.361933	-2.24628
YCR024C-B	-0.307668	0.358683	0.479109	-1.47801	6.57816e-05	0.000161824	-0.144034	0.520556	0.662635	0.0187164	0.932267	0.961958	0.16275	0.602477	0.854409	0.198276	0.371855	0.433322	0.34231	0.280688	0.373042	0.99694	0.00429837	0.0110377	-2.36738	1.22768e-08	3.96488e-08	0.11197	0.607499	0.760933	1.57933	3.6057e-11	3.46409e-10	1.46736	2.23235e-05	0.000133831	-0.435087	0.0695619	0.11215	-0.547058	0.0889312	0.199734	-1.30181	0.000329487	0.00079829	-2.2446	4.78811e-08	1.25384e-07	-0.243624
YCR025C	0.574802	0.0373521	0.0772293	-0.197179	0.487508	0.550095	-0.581346	0.00321118	0.0117544	-0.854881	1.2357e-05	8.26194e-05	-0.273535	0.281772	0.604533	-0.99655	3.41849e-06	9.68465e-06	-0.415204	0.11953	0.183159	1.00915	0.00017888	0.000736188	-0.320157	0.220797	0.273182	0.216776	0.200225	0.370353	0.377587	0.0204551	0.0374487	0.160811	0.49603	0.626738	-0.321406	0.0761462	0.121384	-0.538182	0.0315591	0.0939524	0.619209	0.0225745	0.0375696	0.0585745	0.833276	0.864943	-0.455128
YCR026C	0.635827	4.32387e-07	4.22062e-06	0.101659	0.361256	0.423726	-0.229076	0.00339017	0.012306	0.00480863	0.947045	0.970956	0.233885	0.0269823	0.16625	-0.333836	4.79069e-05	0.000112751	-0.10476	0.315886	0.409898	0.397738	0.000694917	0.00233575	0.0586477	0.596663	0.652004	-0.214709	0.00556296	0.0247509	-0.218914	0.00477926	0.0102791	-0.00420534	0.967668	1	-0.362481	1.3762e-05	6.75073e-05	-0.147772	0.158529	0.298301	-0.0531603	0.629678	0.698228	0.230554	0.0404551	0.054528	0.115309
YCR027C	-0.361325	0.0111964	0.0282625	0.999437	1.09344e-09	5.40156e-09	-0.30151	0.00197142	0.0077923	-0.257775	0.0074695	0.0216651	0.0437353	0.734939	0.919391	0.347539	0.000153743	0.000335525	0.649049	4.14089e-06	1.89498e-05	-0.588818	7.39813e-05	0.000352322	0.261908	0.0538555	0.0753063	0.163356	0.0665994	0.167765	-0.0204013	0.826533	0.876922	-0.183758	0.156662	0.258249	0.0748764	0.396632	0.485899	-0.08848	0.481357	0.649811	-0.340341	0.0138261	0.0241927	0.0650101	0.628453	0.677146	0.275972
YCR028C	0.224888	0.199984	0.303918	-0.544081	0.00309017	0.00578434	-0.294022	0.0159341	0.0447256	-0.430249	0.000638608	0.00264071	-0.136227	0.404161	0.711898	0.0173622	0.882569	0.90699	0.311385	0.0636184	0.106252	0.829718	1.41538e-05	8.91018e-05	-0.721709	0.000135358	0.000274913	-0.168039	0.153577	0.307091	0.300564	0.00888863	0.0179096	0.468602	0.00540341	0.0159768	-0.0342826	0.771895	0.831408	0.133756	0.41804	0.591334	-0.0964708	0.579863	0.653338	-0.685577	0.000285599	0.000501177	-0.195073
YCR028C-A	-0.590077	4.02193e-05	0.000222301	-0.241992	0.0706257	0.100816	0.126651	0.145282	0.262585	0.296387	0.000953977	0.00370579	0.169737	0.172879	0.469253	0.118083	0.176785	0.223495	-0.00856793	0.944717	0.981455	-0.575096	6.40965e-05	0.000311831	-0.306331	0.0236388	0.0353036	-0.140678	0.115225	0.251186	0.0440404	0.617079	0.694884	0.184718	0.140681	0.236644	-0.213584	0.0202412	0.0392142	-0.0729064	0.556404	0.715499	-0.743448	7.59229e-07	2.867e-06	-0.179225	0.179458	0.217485	-0.239437
YCR030C	0.998713	3.906e-08	5.31058e-07	0.760867	9.2416e-06	2.60243e-05	-0.413753	0.000281374	0.00146233	-0.499122	1.99281e-05	0.000127369	-0.085369	0.555934	0.822952	-1.39534	1.15996e-16	1.39082e-15	-0.981583	1.20898e-08	8.78746e-08	0.919061	2.39229e-07	3.11355e-06	1.21747	2.29161e-10	8.90193e-10	-0.0754667	0.465131	0.648013	-0.240487	0.0246051	0.0441313	-0.165021	0.256438	0.379209	-0.600449	8.80044e-07	6.21129e-06	-0.524983	0.00062515	0.00481999	1.09265	4.19415e-09	2.25876e-08	2.36498	3.12455e-20	2.91003e-19	-0.114342
YCR031C	-0.348268	0.212589	0.318896	-0.573494	0.0431823	0.064896	-0.248347	0.189561	0.319838	-0.260969	0.169238	0.275108	-0.0126225	0.961151	1	0.143263	0.431714	0.491784	0.39161	0.136404	0.204612	0.515792	0.0675583	0.114847	-1.43584	4.6939e-06	1.12872e-05	-0.236211	0.211187	0.384787	0.615227	0.000743654	0.00192913	0.851438	0.00184071	0.00635948	-0.70695	0.000705545	0.00213911	-0.470739	0.0749423	0.175761	-0.49401	0.0798007	0.116563	-0.7839	0.00667018	0.00991896	-0.323524
YCR032W	0.0680636	0.665636	0.752766	-1.4784	2.54445e-12	1.9397e-11	0.225569	0.0314748	0.0775538	0.312394	0.00306666	0.0101849	0.0868253	0.556537	0.822952	-0.375696	0.00150777	0.0027872	-0.601265	0.000213575	0.000669179	0.12731	0.424759	0.519207	-0.622606	0.000273301	0.000536301	-0.0992691	0.349626	0.535471	0.0468029	0.656442	0.729366	0.146072	0.328265	0.45969	0.15526	0.148469	0.212882	0.254529	0.0947366	0.208468	0.124664	0.431075	0.509346	-0.397374	0.015693	0.0222967	-0.0163997
YCR033W	-0.0887237	0.516527	0.63021	0.530971	0.000270571	0.00060724	0.0378242	0.674906	0.786571	0.208504	0.0216388	0.0527842	0.17068	0.185303	0.485325	0.88102	1.24182e-14	1.16368e-13	0.843195	2.15127e-08	1.50787e-07	-0.0957871	0.484092	0.577704	-0.274795	0.0482206	0.0680518	0.151443	0.0927483	0.214232	0.315059	0.000709924	0.00184872	0.163617	0.203999	0.318359	0.188871	0.0383468	0.0674669	0.0374287	0.770015	0.877979	-0.559121	0.000142213	0.000370497	-0.688412	6.10046e-06	1.28574e-05	0.205854
YCR034W	0.186537	0.434958	0.556348	-2.20822	5.59486e-12	4.06662e-11	-0.139771	0.383499	0.536001	-0.148304	0.355172	0.482891	-0.0085331	0.969459	1	-0.0931939	0.569128	0.626411	0.0465766	0.8368	0.894858	1.19976	6.78569e-06	4.83411e-05	-2.91411	1.11444e-15	7.82031e-15	-0.170276	0.290356	0.474017	0.834416	4.22326e-07	2.00342e-06	1.00469	3.83316e-05	0.000216987	-0.829589	1.72972e-05	8.199e-05	-0.659313	0.00545539	0.02596	-0.307869	0.200893	0.262318	-1.95533	1.90775e-10	6.27437e-10	-0.362
YCR035C	-1.05726	1.38751e-10	3.67449e-09	-0.281049	0.0362899	0.0553158	-0.0211493	0.807904	0.88538	-0.114795	0.201586	0.315791	-0.0936453	0.450797	0.745333	0.401247	1.58253e-05	4.02808e-05	0.422396	0.00116248	0.00311648	-0.710542	1.81095e-06	1.63657e-05	-0.427647	0.0019036	0.00331849	0.018703	0.828471	0.91533	0.271774	0.00273966	0.00626398	0.253071	0.0452291	0.0944754	0.294501	0.00110805	0.00315264	0.275798	0.0288711	0.0876639	-0.863583	2.45297e-08	1.18298e-07	-0.8882	1.4274e-08	3.94658e-08	0.0853384
YCR036W	0.41629	0.00143707	0.00505964	-0.223376	0.0784518	0.110665	0.377996	1.68978e-05	0.000122238	0.122403	0.1338	0.229765	-0.255593	0.0316915	0.183491	-0.115183	0.174297	0.220853	-0.493179	9.89789e-05	0.000333821	0.0423697	0.736764	0.808291	0.468642	0.000416788	0.000795319	0.0372441	0.652595	0.792456	-0.59227	1.08348e-08	6.72045e-08	-0.629514	1.90761e-06	1.53898e-05	0.236083	0.00509452	0.0119441	0.198839	0.0941906	0.207567	1.2121	2.42581e-13	2.56077e-12	0.312405	0.0151172	0.0215037	0.23642
YCR037C	0.683344	3.32141e-07	3.38873e-06	1.26133	8.34192e-15	9.71522e-14	-1.16593	8.51857e-19	5.34914e-17	-1.18648	3.04288e-19	2.80821e-17	-0.0205496	0.851339	0.975845	-0.485908	1.42997e-07	5.02595e-07	0.680018	8.21649e-08	5.19695e-07	1.02822	4.94212e-12	3.50029e-10	0.307999	0.00980594	0.0154656	0.244348	0.00180677	0.00957794	0.56867	1.58254e-10	1.36148e-09	0.324322	0.00391458	0.0121219	-0.0289648	0.706338	0.773922	-0.273312	0.0142091	0.0523264	0.388999	0.00136843	0.00296097	0.467851	0.000164505	0.000298482	0.123696
YCR038C	-0.154441	0.297808	0.414806	0.77577	2.04855e-06	6.38572e-06	0.100547	0.30483	0.451756	0.0673657	0.487883	0.614494	-0.0331811	0.810401	0.956015	0.522543	4.98765e-07	1.61423e-06	0.421996	0.00316103	0.00764345	-0.0412838	0.781104	0.846415	0.703577	1.08438e-05	2.5e-05	0.0764724	0.430292	0.61466	0.156449	0.116291	0.171108	0.0799766	0.565816	0.691489	0.426275	2.43847e-05	0.000111591	0.349802	0.0128363	0.0486489	-0.248479	0.0944275	0.135204	-0.101813	0.490945	0.54469	0.217793
YCR039C	-0.681754	0.136258	0.224371	0.724731	0.0928299	0.128565	-1.29563	8.92227e-05	0.000537557	-1.1277	0.000704702	0.00285965	0.167931	0.69048	0.902819	-0.823903	0.00530446	0.00896737	0.471726	0.236406	0.323004	-1.60996	0.000143094	0.000611208	0.486189	0.195084	0.243702	1.5946	1.90363e-09	4.02605e-08	0.834316	0.00196435	0.00465016	-0.760279	0.0430823	0.0911794	1.82778	2.24481e-11	4.91839e-10	0.233185	0.510051	0.674935	0.0530925	0.895898	0.925999	0.275369	0.501614	0.555302	-0.598451
YCR040W	-1.19548	0.0258117	0.0572329	-0.776866	0.136216	0.181076	-1.47503	4.08867e-08	5.53425e-07	-2.13239	2.00925e-10	4.03905e-09	-0.657367	0.176158	0.474423	-1.43911	4.33424e-05	0.000102964	0.0359216	0.93316	0.972434	-0.0706776	0.700908	0.776922	-1.36729	1.92244e-09	6.74903e-09	4.37157	3.7535e-40	2.85782e-37	4.83901	2.29039e-41	3.48768e-38	0.46744	0.0244449	0.0575075	3.81708	2.31567e-33	2.01497e-30	-0.554497	0.0185258	0.0635159	-0.149073	0.771561	0.825066	0.0787658	0.885669	0.911868	-1.86752
YCR041W	-2.37545	0.00970636	0.0250833	2.48519	2.40466e-05	6.37371e-05	-1.19412	0.00793394	0.0251565	-3.7002	1.93365e-08	2.47955e-07	-2.50608	0.00267871	0.0357025	0.194181	0.496974	0.556549	1.3883	0.0100021	0.0211337	0.527884	0.168357	0.242483	-0.934488	0.0199057	0.0301307	3.12672	5.20807e-18	3.56431e-16	3.52398	1.82828e-20	9.76844e-19	0.397253	0.317906	0.448436	1.09535	8.7698e-05	0.00034574	-2.03138	3.75468e-06	7.54777e-05	-1.1383	0.0907424	0.130572	0.91432	0.102929	0.130206	-0.718297
YCR042C	-0.3281	0.0246219	0.0550962	-0.543673	0.000361486	0.000791733	0.282666	0.00320527	0.0117418	0.0690603	0.462252	0.590392	-0.213605	0.11352	0.380375	0.159664	0.0947553	0.127239	-0.123002	0.36125	0.457744	-0.00742338	0.958715	0.977327	-0.105619	0.461139	0.523444	-0.0692082	0.467594	0.650083	0.0378627	0.690237	0.759024	0.107071	0.426192	0.560072	0.245844	0.0107804	0.0227287	0.315052	0.0222153	0.0719293	-0.0276006	0.845703	0.885538	-0.886283	1.04807e-07	2.64778e-07	0.346579
YCR043C	-0.434577	0.00939296	0.0244603	-0.993108	1.5178e-07	5.46712e-07	-0.0355561	0.740099	0.837243	0.0125088	0.906996	0.946632	0.0480649	0.750902	0.926046	0.157694	0.153191	0.196398	0.19325	0.212282	0.295478	0.226459	0.164983	0.238583	-1.1612	4.31884e-09	1.46797e-08	-0.167406	0.125819	0.267212	0.541695	2.31005e-06	9.63074e-06	0.709101	1.94919e-05	0.000118504	-0.142249	0.211687	0.287602	0.0251563	0.870946	0.948325	-0.706677	5.85203e-05	0.000163508	-1.41848	2.14784e-11	7.84322e-11	0.0300854
YCR044C	0.304921	0.10124	0.175885	-0.0205847	0.911084	0.928772	-0.230452	0.0685039	0.145781	-0.391864	0.00271214	0.00917759	-0.161412	0.349094	0.669865	-0.843716	3.62311e-08	1.37241e-07	-0.613265	0.000799265	0.00221489	0.440615	0.0192215	0.0397009	-0.0808425	0.659307	0.710265	-0.00405716	0.973297	0.999891	-0.0297752	0.806181	0.860727	-0.0257181	0.880584	0.942083	-0.67758	2.65028e-06	1.60371e-05	-0.673522	0.000252016	0.00237621	0.151566	0.409282	0.486617	0.686154	0.000436473	0.00075037	-0.0490603
YCR045C	-0.236362	0.727823	0.801659	1.40399	0.0219466	0.0351134	0.878963	0.0723788	0.151968	-0.93788	0.0355077	0.0799432	-1.81684	0.00731616	0.0709598	-0.54078	0.133098	0.173078	-1.41974	0.0212199	0.0409668	0.173316	0.790648	0.854478	1.62703	0.00523564	0.00857958	1.01112	0.0273609	0.0869328	-0.396044	0.377902	0.466798	-1.40716	0.0273166	0.0628818	-0.185582	0.59248	0.672655	-1.1967	0.035892	0.10317	1.49478	0.0182913	0.0310341	3.60262	5.49371e-08	1.43062e-07	0.531884
YCR045W-A	-0.0699435	0.770052	0.834737	-0.4818	0.0522343	0.0769429	0.0330243	0.835527	0.903942	0.105691	0.500567	0.62517	0.0726671	0.745971	0.923894	0.292038	0.0780528	0.106429	0.259014	0.262384	0.353111	0.157978	0.508152	0.599603	-0.684636	0.00642295	0.0103745	0.159779	0.30541	0.489669	0.460368	0.00426085	0.00928546	0.300589	0.182557	0.292235	0.215956	0.191889	0.265213	0.0561771	0.803934	0.902297	-0.926431	0.000343525	0.00082835	-0.819063	0.0015368	0.00248161	0.268858
YCR046C	0.0555632	0.759567	0.826347	-0.398261	0.0337162	0.0518207	-0.196952	0.112396	0.214476	-0.0384189	0.748669	0.832051	0.158533	0.352572	0.672111	-0.0345183	0.778976	0.815107	0.162434	0.347272	0.443073	0.10602	0.558086	0.646747	-0.789502	6.8094e-05	0.000143864	0.0718626	0.544421	0.714054	0.280852	0.0199657	0.0366837	0.20899	0.220211	0.337837	-0.156944	0.211838	0.287694	-0.228806	0.185818	0.335453	-0.0892203	0.621851	0.690555	-0.513412	0.00699579	0.0103753	-0.0323767
YCR047C	-0.900111	6.27302e-06	4.37674e-05	-1.34341	1.18219e-09	5.81171e-09	-0.425355	0.000953862	0.00423159	-0.183352	0.134224	0.230362	0.242003	0.152609	0.442113	1.42066	2.74577e-17	3.54332e-16	1.84601	1.22301e-14	2.46668e-13	0.0655632	0.711474	0.786113	-2.83909	4.11071e-20	5.03789e-19	-0.193857	0.107295	0.238186	1.01382	7.22849e-13	9.24973e-12	1.20768	1.98456e-09	3.52418e-08	0.15648	0.236932	0.315374	0.350337	0.0517288	0.135054	-2.21729	1.54038e-16	2.87805e-15	-3.76071	2.49187e-24	3.95259e-23	0.106886
YCR047W-A	1.71444	0.175851	0.274503	2.40339	0.0449234	0.067214	-0.651421	0.521032	0.663102	-0.48584	0.444578	0.573272	0.165581	0.862463	0.97758	-0.161518	0.792819	0.827744	0.489904	0.657565	0.741297	0.131417	0.914773	0.946906	0.315466	0.780579	0.818473	0.353439	0.655926	0.794283	-1.06401	0.174167	0.241432	-1.41745	0.226483	0.345309	-1.24458	0.0743681	0.118985	-1.59802	0.158158	0.297879	2.0407	0.0535762	0.0815424	1.90269	0.0852588	0.109283	-0.0625726
YCR048W	-0.12662	0.485689	0.601532	-0.75514	0.000122934	0.00029068	0.170513	0.152796	0.272527	0.41006	0.000772647	0.00308199	0.239547	0.161992	0.455177	-0.0316188	0.79537	0.830265	-0.202132	0.239727	0.327028	0.191834	0.292758	0.382082	-1.18112	4.03546e-08	1.22961e-07	0.0744299	0.532365	0.705442	0.632431	8.12164e-07	3.70553e-06	0.558001	0.00176531	0.00615838	-0.553682	6.74712e-05	0.000273431	-0.628112	0.000563322	0.00444455	-0.802114	5.54352e-05	0.000155458	-0.0903015	0.620797	0.670201	-0.185111
YCR051W	-0.832163	5.92099e-07	5.5399e-06	-1.48285	1.29944e-13	1.25434e-12	-0.095318	0.328629	0.478527	0.337498	0.000753366	0.0030209	0.432816	0.00255301	0.0345565	1.05898	1.24599e-15	1.32681e-14	1.1543	5.28778e-11	6.02016e-10	-0.246692	0.0955541	0.152481	-2.40412	3.8443e-21	5.66965e-20	-0.0780557	0.421088	0.607123	0.940231	1.74398e-14	3.05247e-13	1.01829	9.88248e-10	1.9293e-08	0.154973	0.14015	0.202768	0.233029	0.105843	0.224631	-1.74744	3.97689e-16	6.72868e-15	-2.95628	2.14951e-24	3.45453e-23	0.0392445
YCR052W	-0.0812208	0.420854	0.542638	-0.732486	1.92508e-09	9.1894e-09	0.296325	2.81432e-05	0.000193258	0.266879	0.000129701	0.000659442	-0.0294461	0.754644	0.928849	0.566149	6.47745e-12	4.02593e-11	0.269823	0.00621172	0.0139204	0.0724255	0.474173	0.568342	-1.10245	6.45422e-15	4.12515e-14	0.0905522	0.174477	0.336417	0.214752	0.00181604	0.00432258	0.1242	0.19227	0.303835	-0.00958684	0.888758	0.927751	-0.100139	0.297095	0.466394	-0.268402	0.00983198	0.0177389	-1.46787	1.36699e-19	1.15643e-18	0.3208
YCR053W	-0.152141	0.227695	0.336461	-1.36267	7.59758e-15	8.91654e-14	0.0453282	0.583091	0.714753	0.118089	0.153212	0.254907	0.0727611	0.535311	0.811695	-0.0916105	0.279303	0.336079	-0.136939	0.247243	0.335852	0.337727	0.00915229	0.0210842	-1.57969	3.61483e-17	3.04957e-16	-0.229904	0.00868208	0.0354203	0.332725	0.000115031	0.00034481	0.562629	1.3015e-05	8.28363e-05	-0.583858	1.77907e-08	1.96667e-07	-0.353955	0.00390429	0.0200346	-0.170062	0.178385	0.236668	-0.924895	1.29691e-09	3.97157e-09	-0.143295
YCR054C	-0.699121	5.76979e-05	0.000304275	-0.830073	3.84296e-06	1.15478e-05	0.0759908	0.468331	0.615582	-0.0777426	0.469882	0.59813	-0.153733	0.307284	0.631253	0.4154	0.000244183	0.00051411	0.339409	0.0286519	0.0532393	-0.0223086	0.889165	0.928313	-1.45202	7.5841e-12	3.4193e-11	-0.100719	0.344121	0.52917	0.42236	0.000144302	0.000424815	0.523079	0.000955433	0.00363949	-0.383257	0.00162648	0.00442005	-0.282539	0.0718271	0.170796	-0.588287	0.000554689	0.00129399	-1.29236	2.76953e-10	8.98733e-10	-0.108174
YCR057C	-0.755791	0.000400822	0.00166877	-1.35369	1.59677e-08	6.6886e-08	-0.424288	0.00307736	0.0113532	-0.389212	0.0062691	0.0186999	0.035076	0.851155	0.975845	2.33529	2.87665e-26	1.1839e-24	2.75958	3.83931e-19	2.01597e-17	0.387965	0.0557031	0.097721	-4.3732	7.03384e-25	2.04015e-23	-0.164062	0.222968	0.398152	1.01477	1.87714e-11	1.90561e-10	1.17883	6.45011e-08	7.73801e-07	-0.423991	0.00768119	0.017007	-0.259929	0.196495	0.347766	-1.72544	2.29379e-11	1.75964e-10	-5.75359	1.15178e-28	4.00885e-27	0.212426
YCR059C	-0.0780018	0.644102	0.734824	-1.50597	1.41839e-11	9.68547e-11	-0.10441	0.356708	0.508117	0.251836	0.0243651	0.0583593	0.356247	0.0276936	0.168673	0.674613	3.10091e-07	1.03607e-06	0.779023	1.62187e-05	6.56835e-05	0.237319	0.162767	0.236107	-2.29974	1.5103e-17	1.341e-16	-0.0218089	0.844876	0.926628	0.649759	1.04744e-07	5.57573e-07	0.671568	8.35335e-05	0.000430459	-0.0365487	0.771685	0.831328	-0.0147398	0.93012	0.986862	-0.722484	9.41999e-05	0.000252318	-2.00073	4.40713e-15	2.31612e-14	-0.289763
YCR060W	-0.16353	0.393143	0.51376	-0.833367	7.894e-05	0.000191716	0.44688	0.00060975	0.00287016	0.541194	4.28896e-05	0.000249514	0.0943134	0.599384	0.852341	0.593833	2.67633e-05	6.5547e-05	0.146952	0.426023	0.523378	-0.458638	0.0216634	0.0439253	-1.08205	1.11443e-06	2.88851e-06	0.388769	0.00245168	0.012434	0.187975	0.15253	0.21556	-0.200794	0.274194	0.399836	0.287039	0.0364004	0.0646588	-0.10173	0.586646	0.741802	-0.0204906	0.915321	0.942556	-0.410064	0.0419488	0.0564165	0.0943455
YCR061W	1.27261	2.81051e-06	2.13985e-05	0.761514	0.00267484	0.00507079	-0.237656	0.152966	0.27275	-0.121563	0.444476	0.573272	0.116093	0.606371	0.858532	-1.33639	6.94859e-10	3.29625e-09	-1.09873	1.18948e-05	4.92532e-05	0.64927	0.0085656	0.0199667	0.940502	0.00023097	0.000457955	0.663321	4.25053e-05	0.000388739	0.156069	0.316983	0.403584	-0.507251	0.0266534	0.0617518	-0.256421	0.114601	0.171174	-0.919741	0.000133123	0.00140156	1.46183	1.87843e-07	7.83666e-07	2.51694	8.12326e-14	3.74272e-13	-0.361915
YCR063W	-0.644633	0.00230247	0.0075603	-1.65362	3.30689e-10	1.77153e-09	0.0755439	0.566363	0.701479	-0.104923	0.441892	0.57073	-0.180467	0.342008	0.664488	-0.136754	0.373692	0.435295	-0.212298	0.295143	0.388275	0.135069	0.499576	0.591547	-1.03837	5.64417e-06	1.34397e-05	0.0369204	0.777839	0.881782	0.636155	7.58485e-06	2.86064e-05	0.599235	0.00227178	0.00760296	0.439867	0.00296256	0.00747203	0.402947	0.0427752	0.11784	-1.04897	3.69425e-06	1.25358e-05	-1.35495	3.61372e-08	9.5576e-08	0.211907
YCR065W	0.39865	0.000254667	0.00112322	-1.27233	6.57667e-17	1.13323e-15	0.0540668	0.423975	0.573874	0.0302787	0.651482	0.756708	-0.0237881	0.803132	0.953042	-0.335476	1.9185e-05	4.80888e-05	-0.389543	0.000187131	0.000595826	0.436646	7.45012e-05	0.000353968	-1.30919	1.89135e-17	1.6628e-16	0.205535	0.00293428	0.0143556	0.219743	0.00153582	0.00372696	0.0142078	0.881581	0.94255	-0.220875	0.00284572	0.00721318	-0.42641	5.06774e-05	0.000648692	0.152219	0.140837	0.191996	-0.846765	6.99872e-11	2.403e-10	-0.125445
YCR066W	-0.420918	0.0491893	0.097182	0.737683	0.000710363	0.00148995	-0.0904471	0.516743	0.659873	0.0743039	0.59368	0.7069	0.164751	0.403795	0.711666	0.345558	0.0106063	0.0170817	0.436005	0.0274455	0.0512322	-0.900292	0.000108321	0.000485492	0.037526	0.855279	0.884766	0.0458758	0.735756	0.850589	-0.268747	0.0775411	0.120363	-0.314623	0.122202	0.211338	-0.218277	0.120966	0.179271	-0.264152	0.175623	0.321817	-0.576719	0.00752696	0.0140104	-0.0366606	0.859633	0.888516	0.11637
YCR067C	0.512815	0.000796419	0.00299989	-0.168672	0.246771	0.304638	-0.247406	0.0141624	0.0404232	-0.451843	3.09814e-05	0.000187729	-0.204437	0.134346	0.41665	-0.853833	4.95445e-11	2.75343e-10	-0.606427	4.0518e-05	0.000149392	0.858469	2.32649e-07	3.05991e-06	-0.135622	0.349802	0.409819	-0.10288	0.288644	0.472144	0.0383369	0.686626	0.756009	0.141217	0.297784	0.426476	-0.676257	1.77171e-08	1.96209e-07	-0.573376	8.96874e-05	0.00104452	0.709922	8.85724e-06	2.81426e-05	0.855522	2.52017e-07	6.12056e-07	-0.146304
YCR068W	0.968341	1.2935e-07	1.51222e-06	-0.48986	0.00398854	0.00732635	-0.120379	0.267453	0.410032	-0.248371	0.021058	0.0516196	-0.127992	0.389886	0.702199	-1.20329	4.6863e-14	4.04309e-13	-1.08291	3.4154e-09	2.7849e-08	0.614734	0.000247602	0.000963668	0.0290201	0.853419	0.883142	0.476301	1.51092e-05	0.000155983	-0.00529849	0.959224	0.982781	-0.481599	0.00178015	0.00618969	-0.0877334	0.40664	0.496163	-0.564034	0.000343475	0.00300964	0.961386	1.57762e-07	6.66385e-07	1.17026	1.44956e-09	4.41686e-09	-0.236433
YCR069W	0.674272	1.75885e-05	0.000108758	-0.0597156	0.677136	0.727286	0.0443996	0.638703	0.75735	-0.158061	0.102285	0.186364	-0.20246	0.133953	0.415856	-1.12002	9.07665e-15	8.6115e-14	-1.16442	1.2432e-11	1.53597e-10	0.38807	0.00866162	0.0201443	0.541809	0.000365758	0.000703007	0.282546	0.00324186	0.0157465	-0.206116	0.0360917	0.062188	-0.488662	0.00057001	0.00232236	-0.280345	0.00541199	0.0125388	-0.562891	9.67764e-05	0.0011018	0.61483	7.36874e-05	0.000201631	1.5768	5.04753e-15	2.63224e-14	-0.218602
YCR071C	-0.600191	0.00960679	0.0248788	0.644906	0.0046649	0.00847418	-0.633374	0.000124267	0.000720866	-0.321573	0.038676	0.0858199	0.311801	0.140489	0.423451	0.361493	0.0120844	0.0191932	0.994867	1.17074e-05	4.85763e-05	-0.905366	0.000159091	0.000669217	-0.0363554	0.866207	0.894855	-0.0706661	0.622523	0.770688	-0.0640402	0.674151	0.745687	0.00662586	0.974717	1	0.242939	0.0912413	0.141125	0.313605	0.126878	0.25497	-0.719103	0.00173166	0.00367253	-0.140008	0.5203	0.573809	-0.0443831
YCR072C	-1.10593	5.6424e-08	7.31231e-07	-2.38224	6.8961e-18	1.41906e-16	-0.348733	0.00444188	0.0155046	-0.303344	0.013277	0.0348577	0.0453887	0.78031	0.942656	2.45018	1.73376e-26	7.33357e-25	2.79892	3.76274e-21	3.96724e-19	0.0134828	0.937676	0.962044	-7.00791	2.14723e-32	6.91687e-30	-0.254422	0.0325931	0.0990642	0.910383	1.18043e-11	1.23752e-10	1.1648	2.49202e-09	4.34926e-08	-2.08117	7.82313e-13	2.39451e-11	-1.82675	1.91727e-09	1.21218e-07	-2.07462	4.93946e-16	8.17561e-15	-6.19095	1.87728e-31	1.5666e-29	0.130343
YCR073C	-0.644522	0.000748036	0.00284413	-1.00333	1.17748e-06	3.78472e-06	0.612196	1.5529e-06	1.45073e-05	0.424991	0.000597674	0.00249174	-0.187204	0.272633	0.59371	0.896211	6.82306e-10	3.24428e-09	0.284015	0.105271	0.164342	-0.445925	0.0197579	0.0406024	-1.19686	5.51645e-08	1.65276e-07	-0.0011604	0.992628	1	0.0102326	0.934923	0.962905	0.011393	0.947925	0.993045	0.0893233	0.494509	0.581927	0.0904837	0.611158	0.760483	-0.558505	0.0033779	0.00677024	-1.41631	1.09552e-09	3.38894e-09	0.219854
YCR073W-A	0.676795	2.21153e-05	0.000132322	0.362629	0.0159141	0.0263046	-0.066531	0.497506	0.641471	-0.246657	0.0137456	0.0358564	-0.180126	0.189427	0.490161	-0.615657	1.33531e-07	4.71502e-07	-0.549126	0.000186164	0.000593058	0.426214	0.00475865	0.0120519	0.610305	9.14578e-05	0.000189869	0.248342	0.0105618	0.0417467	-0.182365	0.0655418	0.104234	-0.430706	0.00244425	0.00809567	-0.0531093	0.58042	0.661766	-0.301451	0.02972	0.0896605	0.96876	1.56432e-08	7.79089e-08	1.15651	1.55203e-10	5.15452e-10	-0.0291442
YCR075C	1.185	1.25086e-09	2.60924e-08	0.42745	0.0113526	0.0192937	0.039447	0.720121	0.823401	0.16818	0.100628	0.183786	0.128733	0.394325	0.705151	-0.647725	3.31048e-07	1.10126e-06	-0.687171	3.91543e-05	0.000144978	0.551454	0.00135269	0.00408692	0.605293	0.000429473	0.000817986	0.0374229	0.730164	0.846968	-0.467385	9.02669e-05	0.000277265	-0.504808	0.00166535	0.00587358	-0.471905	6.53554e-05	0.000265563	-0.509328	0.00141532	0.00905539	1.11272	6.66402e-09	3.49316e-08	1.33826	4.76614e-11	1.66555e-10	-0.0489427
YCR075W-A	-0.421937	0.230932	0.340125	0.0289832	0.933121	0.948132	0.319491	0.164271	0.288184	-0.27054	0.254415	0.377502	-0.590032	0.0767462	0.304734	-0.176402	0.447163	0.507484	-0.495893	0.132371	0.199474	0.0408068	0.908468	0.942831	0.584327	0.0926025	0.123656	0.0973205	0.672346	0.806266	-0.029967	0.900506	0.935205	-0.127288	0.701672	0.804694	0.156772	0.48376	0.570821	0.0594511	0.854495	0.937371	0.769776	0.0365875	0.0580048	1.5703	5.39569e-05	0.000103123	-0.54961
YCR076C	0.627673	2.2086e-05	0.000132277	0.146391	0.286635	0.346201	0.316298	0.000825912	0.00373747	0.124632	0.155331	0.257589	-0.191666	0.134562	0.416895	-0.492069	2.36023e-06	6.83604e-06	-0.808367	6.04385e-08	3.90797e-07	0.277365	0.0420091	0.0771411	0.619005	1.96223e-05	4.39571e-05	0.838772	7.07126e-14	2.76096e-12	0.296798	0.00115887	0.00287786	-0.541974	6.73581e-05	0.000356144	0.503019	1.80311e-07	1.51069e-06	-0.335753	0.00920771	0.0383146	1.05954	4.92565e-10	3.07399e-09	1.3815	1.49356e-13	6.72026e-13	-0.493293
YCR077C	0.0283824	0.835552	0.885258	-1.1217	8.24295e-11	4.84631e-10	-0.192274	0.0409291	0.0965109	0.0362082	0.687809	0.785276	0.228482	0.0785515	0.308682	-0.551966	4.74291e-07	1.53993e-06	-0.359693	0.00714185	0.0156987	0.313729	0.0255234	0.0504751	-0.794788	4.26137e-07	1.15823e-06	-0.447588	1.55356e-05	0.000159844	0.0662403	0.46342	0.550877	0.513828	0.000186103	0.000884899	-0.480368	5.95923e-06	3.24086e-05	-0.0327803	0.799263	0.900205	-0.422983	0.00306847	0.00620107	-0.572922	0.000107888	0.000199802	0.0320856
YCR079W	0.697316	0.000308303	0.00133561	1.28938	2.94345e-09	1.36235e-08	-0.172512	0.166129	0.290272	-0.620745	5.41816e-06	3.96183e-05	-0.448234	0.0103131	0.0909071	-0.880476	3.76473e-09	1.62057e-08	-0.707964	0.000100811	0.000339063	0.76996	7.0237e-05	0.000337659	1.5229	1.70489e-11	7.39636e-11	0.201505	0.0901378	0.209633	-0.174085	0.147436	0.209414	-0.37559	0.0282381	0.0642024	-0.272946	0.0239123	0.0451908	-0.474451	0.00582793	0.0272015	1.13404	5.62931e-08	2.56806e-07	2.47105	1.27624e-18	9.7781e-18	-0.0716757
YCR081W	-0.0773946	0.68563	0.769234	-0.411719	0.036195	0.0552135	0.266898	0.0352458	0.0853947	0.393172	0.00213152	0.00745297	0.126273	0.481854	0.765711	0.0874524	0.494049	0.553782	-0.179446	0.322686	0.416946	-0.146084	0.450506	0.544667	-0.127252	0.507881	0.568032	0.10179	0.419413	0.60551	0.159374	0.213401	0.287382	0.0575842	0.750047	0.845712	0.206811	0.105106	0.159056	0.105021	0.560672	0.719716	-0.104574	0.588688	0.66108	-0.411578	0.0397188	0.0536663	-0.190291
YCR082W	-0.250206	0.0753565	0.13821	-1.01825	1.90973e-09	9.13041e-09	0.501263	5.12583e-07	5.32789e-06	0.300894	0.00135506	0.00502967	-0.200369	0.127081	0.404625	0.0264247	0.778923	0.815107	-0.474838	0.000669531	0.00188627	-0.509185	0.00060211	0.00207201	-0.516813	0.000477076	0.000900766	0.411043	2.10733e-05	0.000209735	-0.0483051	0.607341	0.68609	-0.459348	0.000898057	0.00344638	0.437645	1.06554e-05	5.44482e-05	0.0266016	0.838735	0.926763	0.297406	0.0385852	0.0607921	-0.128323	0.370446	0.421597	-0.503123
YCR083W	0.0144813	0.952346	0.971673	-1.17565	2.35875e-05	6.26567e-05	0.249137	0.121792	0.22875	-0.244178	0.136379	0.232946	-0.493316	0.0338086	0.191205	-0.61709	0.00109962	0.00207811	-0.866227	0.000596962	0.00169436	-0.134034	0.579684	0.665571	-0.648366	0.00987167	0.0155531	0.574786	0.000383407	0.0026388	-0.0670446	0.679891	0.75022	-0.64183	0.00638644	0.0184973	0.235845	0.151517	0.216641	-0.338941	0.143506	0.278199	1.68742	1.01769e-08	5.19593e-08	0.870413	0.00107623	0.00177028	-0.666135
YCR084C	0.222254	0.162096	0.25772	-1.33675	3.05217e-11	1.94058e-10	-0.384851	0.000761389	0.00347648	-0.0978516	0.353751	0.481712	0.287	0.0556613	0.253957	-0.864754	4.71577e-10	2.2924e-09	-0.479903	0.00198657	0.00503545	0.627233	0.000205616	0.000822327	-1.3732	1.33858e-11	5.88263e-11	-0.0431584	0.679943	0.811588	0.64882	1.60178e-08	9.64078e-08	0.691978	1.887e-05	0.000115399	-0.559505	5.05328e-06	2.81092e-05	-0.516346	0.000945187	0.00668657	-0.888727	7.20136e-07	2.72783e-06	-0.633431	0.00018291	0.0003303	0.118152
YCR086W	-0.178259	0.36676	0.486802	0.215594	0.272948	0.33224	-0.02118	0.871513	0.927553	0.120502	0.352436	0.480136	0.141682	0.443546	0.740377	0.359418	0.00615571	0.0102978	0.380598	0.0427897	0.0755911	-0.462179	0.0219922	0.0444589	-0.329099	0.0934472	0.124685	0.355338	0.00577798	0.0254106	0.213101	0.110054	0.163377	-0.142238	0.441964	0.57583	0.191243	0.142377	0.205258	-0.164096	0.370309	0.544838	-0.310096	0.127878	0.176423	0.238148	0.237249	0.281747	-0.34062
YCR087C-A	-1.46074	2.74191e-11	8.65337e-10	-1.46267	2.88812e-11	1.84647e-10	-0.35919	0.00289799	0.0107829	0.207374	0.0736758	0.143913	0.566563	0.000887874	0.0161434	1.25907	9.88916e-16	1.06422e-14	1.61826	2.23034e-13	3.65188e-12	-1.19505	5.31955e-09	1.37878e-07	-2.17226	5.24778e-17	4.34296e-16	0.0961198	0.383122	0.5721	0.92838	1.10921e-11	1.16846e-10	0.83226	3.29023e-06	2.47112e-05	1.00478	6.11138e-12	1.58402e-10	0.908665	1.01282e-06	2.518e-05	-2.64301	4.02811e-20	1.5932e-18	-3.82721	1.59379e-25	3.07208e-24	0.163099
YCR087W	-0.882524	0.0593544	0.113286	-1.47424	0.00377226	0.00695424	0.188743	0.520349	0.66251	0.923721	0.00570844	0.0173417	0.734978	0.0970118	0.348613	0.702104	0.0631729	0.0877305	0.513361	0.274985	0.367229	-2.79505	5.16849e-05	0.000259746	-2.2967	0.000140815	0.000285142	-0.272059	0.37133	0.560122	-1.44961	0.00679877	0.0140807	-1.17755	0.0560363	0.112349	-0.581162	0.210399	0.286249	-0.309103	0.570212	0.727973	-1.82725	0.000629692	0.00145117	-2.185	0.000185557	0.000334585	0.0524821
YCR088W	0.644701	1.33128e-05	8.5177e-05	-0.656992	1.01072e-05	2.82917e-05	0.616474	1.15302e-09	2.10902e-08	0.54005	3.6402e-08	4.4523e-07	-0.0764243	0.543701	0.816846	-0.364375	0.000235311	0.000497148	-0.980849	3.00604e-10	2.9918e-09	0.567059	9.67567e-05	0.000442119	0.0733543	0.586349	0.642001	0.0875788	0.323647	0.509418	-0.0664876	0.459016	0.546601	-0.154066	0.224423	0.342768	-0.162924	0.0773837	0.122938	-0.250503	0.0515247	0.134636	0.768549	5.44375e-07	2.10602e-06	0.574628	8.2016e-05	0.000153301	-0.187648
YCR089W	1.05479	4.24122e-08	5.75351e-07	-0.129513	0.433946	0.496369	0.0921082	0.396708	0.548422	-0.0695091	0.522096	0.644656	-0.161617	0.294545	0.618861	0.0132924	0.903378	0.924165	-0.0788158	0.611266	0.699196	1.20751	1.43273e-09	4.54517e-08	-0.925876	8.58327e-07	2.25445e-06	0.250862	0.0213415	0.0730244	0.241969	0.0249986	0.0447579	-0.00889237	0.953608	0.996642	-0.624316	1.86522e-06	1.18592e-05	-0.875178	7.08951e-07	1.91072e-05	0.867482	2.61869e-06	9.11976e-06	0.43044	0.0116721	0.0168152	-0.179192
YCR090C	-0.823187	3.0223e-05	0.000173341	-0.16836	0.348174	0.410279	0.028057	0.812078	0.888037	0.177914	0.138776	0.235916	0.149857	0.37678	0.689607	0.122762	0.30013	0.357678	0.094705	0.573249	0.667493	-1.21098	2.58422e-08	5.19489e-07	-0.115932	0.515852	0.575995	0.00352951	0.976034	1	-0.234405	0.071261	0.112097	-0.237934	0.171448	0.277547	0.150662	0.20328	0.278055	0.147133	0.380937	0.556064	-0.787687	5.68163e-05	0.000159039	-0.21925	0.225232	0.268314	0.00230173
YCR091W	0.328052	0.0757835	0.138743	1.86342	2.80337e-14	2.95421e-13	0.363805	0.00396024	0.0140899	0.481827	0.000104582	0.000551521	0.118022	0.492295	0.773752	-0.225601	0.0535688	0.0754945	-0.589406	0.000864017	0.00238456	-0.745836	0.000415513	0.00150738	2.79975	6.14554e-21	8.64492e-20	0.132467	0.2829	0.466124	-0.823399	3.11137e-07	1.50647e-06	-0.955866	3.4551e-06	2.58221e-05	0.47939	3.71331e-05	0.000161902	0.346923	0.0411364	0.114203	0.824673	3.27074e-05	9.53667e-05	2.71806	2.53399e-20	2.39142e-19	0.127365
YCR092C	-0.113197	0.34264	0.462343	-1.63629	2.43539e-18	5.51449e-17	0.222732	0.00550475	0.0185965	0.310407	0.000154668	0.000769048	0.0876751	0.432038	0.730898	-0.154497	0.0715854	0.0982263	-0.377228	0.00174335	0.00445978	-0.00803507	0.946988	0.96829	-1.53152	6.04767e-17	4.95112e-16	-0.338935	0.000114156	0.000928337	-0.146098	0.0768012	0.119336	0.192837	0.0922357	0.169679	-0.611394	6.41784e-09	8.17079e-08	-0.272459	0.0227002	0.073196	-0.332595	0.00701571	0.0131364	-1.31574	8.43839e-15	4.29392e-14	0.187536
YCR093W	-0.0726148	0.626554	0.720472	-0.145255	0.332379	0.394413	-0.400903	0.000251247	0.00133306	-0.398632	0.000265776	0.0012367	0.00227086	0.987005	1	-0.0750303	0.453567	0.514273	0.325873	0.0231442	0.0442749	0.393837	0.0104757	0.0236236	-0.753586	5.63636e-06	1.34263e-05	-0.0547555	0.580615	0.741626	0.413967	5.38888e-05	0.00017367	0.468723	0.00138844	0.00501898	-0.337214	0.00170234	0.00459209	-0.282459	0.0475287	0.127084	-0.384819	0.0122454	0.0216633	-0.750421	6.08406e-06	1.28273e-05	0.172641
YCR094W	0.036924	0.732001	0.804138	-0.897977	5.28639e-11	3.20073e-10	0.245873	0.000879756	0.00394885	0.390887	5.35366e-07	5.0014e-06	0.145015	0.154861	0.445572	-0.0499884	0.497608	0.557054	-0.295861	0.00541648	0.0123334	0.113471	0.297411	0.38708	-0.433499	0.000194248	0.000387162	0.0823727	0.248642	0.428303	0.303934	6.14274e-05	0.000195279	0.221562	0.0326125	0.072418	0.25099	0.000848482	0.00251004	0.168617	0.10257	0.220061	-0.534589	9.14176e-06	2.90164e-05	-0.49081	3.9485e-05	7.66422e-05	-0.108046
YCR095C	-0.594353	0.00654817	0.0181708	0.623136	0.00392127	0.00721647	0.220595	0.10997	0.21097	0.208025	0.13678	0.233304	-0.0125706	0.949391	1	0.557532	7.64091e-05	0.000174703	0.336937	0.0880221	0.140905	-0.776463	0.00070249	0.0023575	0.851646	0.000134578	0.00027342	0.0494118	0.720178	0.840506	-0.14527	0.329475	0.416183	-0.194681	0.337065	0.467775	0.61486	1.56046e-05	7.52553e-05	0.565448	0.0051824	0.0249534	-0.137665	0.514171	0.590797	-0.0589691	0.781226	0.817462	-0.10991
YCR096C	-0.228048	0.776145	0.8394	1.85234	0.0192817	0.0312271	0.0551445	0.913304	0.956972	-0.156427	0.771267	0.84923	-0.211572	0.778693	0.942419	0.834093	0.0696016	0.0958931	0.778948	0.296226	0.389169	-1.49479	0.116198	0.17909	-0.114105	0.887407	0.913658	-0.252101	0.660176	0.797352	-1.73041	0.0150286	0.0284637	-1.47831	0.0952793	0.174383	-1.4396	0.0149179	0.0301177	-1.1875	0.12604	0.253705	-0.456974	0.530709	0.606211	0.499478	0.489268	0.542928	1.70701
YCR097W	-0.672929	0.0644367	0.12155	0.200976	0.564773	0.62342	2.59583	3.17223e-11	7.31897e-10	2.03653	2.15612e-08	2.74174e-07	-0.559293	0.999755	1	2.36473	1.33635e-09	6.12928e-09	-0.231095	0.999935	1	2.97885e-05	1	1	0.000521931	0.999999	1	-6.58714	0.999667	1	-6.47347	6.93362e-07	3.19944e-06	0.113665	0.999891	1	-7.01869	0.999722	1	-0.431549	0.999962	1	0.133858	0.71522	0.776681	1.33731	0.000580595	0.000986445	1.73743
YCR098C	0.353156	0.229376	0.33837	3.67704	5.11664e-18	1.07467e-16	0.71648	0.000927374	0.00413214	0.462533	0.0157499	0.0402401	-0.253947	0.366299	0.681192	0.159011	0.315984	0.374958	-0.557468	0.0372655	0.0668387	0.546891	0.0627244	0.107803	4.69011	3.42949e-22	5.86771e-21	0.851777	6.1094e-05	0.000533893	0.791566	0.000102359	0.000310185	-0.0602115	0.825266	0.902945	1.30738	1.1753e-12	3.50918e-11	0.455602	0.081296	0.186999	0.687126	0.0306905	0.0494801	3.86732	3.30368e-18	2.42151e-17	0.0416924
YCR099C	0.304257	0.354285	0.474692	1.65746	2.98038e-06	9.09494e-06	0.412909	0.0725468	0.152258	0.33557	0.115871	0.205823	-0.0773392	0.803184	0.953042	0.593377	0.00288846	0.00510108	0.180468	0.568329	0.66286	0.318803	0.321045	0.413334	1.83904	1.83993e-07	5.21015e-07	0.803771	0.00038756	0.00266437	0.740977	0.000930062	0.0023614	-0.0627935	0.83497	0.91021	1.16582	3.03315e-08	3.16893e-07	0.362049	0.233172	0.390501	1.01374	0.00241036	0.0049751	1.01625	0.00272309	0.00426713	0.339767
YCR100C	0.144754	0.565023	0.671654	1.55804	4.98919e-08	1.92702e-07	0.163376	0.335946	0.486854	0.0315195	0.845867	0.903257	-0.131856	0.577619	0.837884	0.489052	0.00184492	0.00335846	0.325676	0.163287	0.23737	0.0227014	0.927128	0.95536	1.71539	2.3715e-09	8.24476e-09	0.53478	0.00142631	0.00788351	0.280871	0.0933342	0.141192	-0.253909	0.281311	0.407774	1.0178	2.23841e-09	3.14877e-08	0.483022	0.0359199	0.103202	0.279555	0.259584	0.328854	0.871419	0.000800412	0.0013379	0.294333
YCR101C	0.202519	0.460169	0.579109	1.77143	1.32149e-08	5.57808e-08	0.315742	0.0973691	0.192182	0.357641	0.0478815	0.101984	0.0418983	0.885941	0.98652	0.724706	2.68892e-05	6.58288e-05	0.408963	0.1163	0.178931	-0.183735	0.491898	0.584843	1.43572	5.21896e-07	1.40658e-06	0.976765	5.56507e-07	7.91983e-06	0.632408	0.000958922	0.00242861	-0.344356	0.186094	0.296923	1.05001	7.09422e-09	8.92787e-08	0.0732484	0.780141	0.886372	0.12283	0.644585	0.711965	1.09199	0.000109302	0.000202235	0.593679
YCR102C	-1.12278	8.80184e-06	5.88496e-05	2.58479	1.52676e-18	3.50925e-17	-1.12689	1.66088e-10	3.38342e-09	-0.82109	4.79311e-06	3.55168e-05	0.305802	0.16077	0.453981	-0.0204104	0.920536	0.938093	1.10648	8.52362e-08	5.36891e-07	-0.976974	9.84956e-07	9.93273e-06	1.37539	6.11257e-11	2.51226e-10	1.40592	8.94415e-19	6.98446e-17	1.85753	2.26489e-21	1.4995e-19	0.451608	0.0101207	0.027521	1.303	2.82066e-18	2.48995e-16	-0.102919	0.512787	0.677009	-1.37712	2.82791e-09	1.55881e-08	1.40805	1.26582e-10	4.24567e-10	0.249538
YCR102W-A	0.132652	0.92332	0.951276	4.90128	2.38886e-06	7.37484e-06	-0.785135	0.415936	0.5663	0.515635	0.437599	0.56711	1.30077	0.268719	0.589437	-0.438924	0.292611	0.350019	0.346211	0.743693	0.818102	-2.13066	0.0252807	0.0501088	4.00381	2.92545e-07	8.0995e-07	2.3844	6.95215e-05	0.000597257	1.42187	0.0927973	0.140639	-0.962539	0.970456	1	1.83315	1.20694e-06	8.26009e-06	-0.551256	0.379648	0.554792	-4.16553	0.071215	0.105233	4.65977	3.54974e-06	7.71093e-06	-0.59676
YCR104W	1.44594	0.282827	0.399029	7.58738	2.68815e-13	2.46218e-12	-1.73707	0.998122	1	-0.877701	0.957807	0.97722	0.859373	1	1	2.5714	8.78618e-11	4.67803e-10	4.30848	1	1	-0.136407	0.830569	0.886144	4.27442	3.34149e-11	1.41144e-10	2.09267	6.54345e-05	0.000566138	1.36969	0.0075815	0.0155485	-0.722976	1	1	3.08818	8.24565e-14	3.06245e-12	0.995512	0.965127	1	2.08033	0.0137637	0.024125	5.89881	3.45774e-12	1.36318e-11	-0.239235
YCR105W	0.50604	0.148412	0.240228	-0.123166	0.731838	0.775508	0.353057	0.144085	0.261198	-0.104198	0.640011	0.746373	-0.457255	0.166326	0.460496	-0.0861534	0.730838	0.771496	-0.43921	0.204967	0.28705	0.464638	0.156446	0.228846	-0.313566	0.343039	0.403291	1.26605	1.394e-07	2.18274e-06	0.767396	0.000488994	0.00131094	-0.498657	0.110217	0.194558	0.636443	0.00586865	0.0134738	-0.62961	0.0534061	0.13813	0.91874	0.00648699	0.0122443	0.994966	0.00366224	0.00564156	0.904606
YCR106W	0.130664	0.512308	0.626349	-0.149254	0.458171	0.520949	-0.18343	0.176958	0.303706	-0.209855	0.11866	0.209858	-0.0264247	0.887371	0.986935	-0.118927	0.380829	0.442054	0.0645032	0.732402	0.808775	0.375202	0.0573003	0.0999221	0.179058	0.356175	0.416404	0.681071	7.58335e-07	1.05457e-05	0.899185	6.65745e-10	5.16567e-09	0.218114	0.234499	0.354513	1.07389	2.8948e-12	7.87153e-11	0.392816	0.0355212	0.102249	0.31287	0.10814	0.152401	-0.17406	0.372089	0.423229	0.874375
YCR107W	-0.0459855	0.778827	0.841255	-0.572585	0.00111045	0.00224586	0.0142875	0.895269	0.943603	-0.203317	0.0678776	0.134503	-0.217604	0.160149	0.453075	-0.523415	3.32352e-05	8.0236e-05	-0.537703	0.00110326	0.00297344	0.2795	0.086242	0.140342	0.235139	0.145218	0.186294	0.516705	5.19305e-06	6.04757e-05	0.624587	1.04814e-07	5.57573e-07	0.107881	0.475745	0.606849	0.786726	2.11915e-10	3.70911e-09	0.270021	0.0780726	0.181562	0.530935	0.0014192	0.00306211	0.138551	0.38673	0.438131	0.8117
YCR108C	1.63549	0.329977	0.449237	2.03254	0.243189	0.300642	-3.55282	0.999525	1	-2.93156	0.999698	1	0.621266	0.999822	1	-2.75348	0.00225767	0.00405289	0.799347	0.999542	1	0.797901	0.1322	0.199611	-1.05748	0.0701825	0.0960632	3.48225	1.91067e-10	4.73672e-09	3.26593	4.59044e-11	4.31487e-10	-0.216322	0.999684	1	1.19157	0.0103234	0.0219245	-2.29068	0.00135717	0.00875691	-2.53014	0.12951	0.17831	1.00467	0.417918	0.469743	-1.02955
YDL001W	-0.501201	0.000743441	0.00283196	0.231435	0.100226	0.137681	-0.126786	0.178239	0.30508	-0.0610324	0.515961	0.639154	0.0657535	0.617173	0.862421	0.290345	0.00208173	0.00376032	0.41713	0.00227576	0.00569268	-0.755063	1.97073e-06	1.75237e-05	0.0661558	0.631379	0.68405	0.110908	0.223438	0.398642	-0.0772008	0.423531	0.512054	-0.188108	0.158865	0.261245	0.362759	0.000153646	0.000563093	0.251851	0.0561917	0.142954	-0.520571	0.000421396	0.00100184	-0.545815	0.000263667	0.000464429	0.177665
YDL002C	-0.7947	0.000996051	0.00365479	0.013782	0.951172	0.962391	-0.126246	0.403714	0.554048	-0.074651	0.627578	0.736301	0.0515948	0.809224	0.955599	0.361438	0.0161828	0.025171	0.487684	0.02472	0.0469065	-1.16026	7.37998e-06	5.18471e-05	0.315988	0.159062	0.202307	0.0150439	0.918704	0.971386	-0.298921	0.0700917	0.110489	-0.313965	0.15279	0.253789	0.804934	3.94054e-07	3.0382e-06	0.78989	0.000406721	0.00344553	-0.369806	0.105228	0.148607	-0.259909	0.254966	0.300969	-0.0801655
YDL003W	0.28321	0.155465	0.249522	-1.31346	3.32602e-08	1.31722e-07	-0.0172645	0.895459	0.943641	0.249859	0.0536699	0.111724	0.267124	0.152398	0.441817	0.346829	0.0116942	0.0186513	0.364093	0.0591008	0.0998689	-0.547521	0.00782444	0.0184205	-1.51854	7.71536e-10	2.82757e-09	0.305585	0.0188285	0.0659864	-0.258023	0.0606948	0.0975955	-0.563607	0.00364306	0.0114087	0.464602	0.000829167	0.00245768	0.159017	0.400071	0.574589	-0.394322	0.0497257	0.0762728	-2.14416	3.96304e-14	1.87559e-13	0.373814
YDL004W	-0.237187	0.123472	0.207313	-0.0947365	0.534282	0.59407	-0.615177	3.55851e-07	3.84989e-06	-0.556529	2.34901e-06	1.87445e-05	0.058648	0.6804	0.899215	-0.786778	1.47008e-09	6.70227e-09	-0.171601	0.231807	0.31775	-0.389617	0.0131053	0.028529	0.310113	0.043619	0.0619915	-0.351601	0.00118058	0.0067967	-0.445383	8.82155e-05	0.000271649	-0.0937815	0.510564	0.641079	-0.118353	0.244619	0.323907	0.233248	0.103151	0.220764	0.119961	0.427053	0.505501	0.462966	0.00328718	0.00509083	-0.260046
YDL005C	-0.485669	0.0928033	0.16394	-0.187272	0.510956	0.571682	0.193541	0.29754	0.443327	0.22366	0.23017	0.349444	0.0301183	0.909956	0.995878	0.31887	0.0878773	0.119106	0.125329	0.638821	0.724726	-0.804997	0.00730616	0.0173496	0.153299	0.589599	0.645095	-0.00116982	0.995045	1	-0.29038	0.146241	0.207974	-0.28921	0.286233	0.413629	0.46473	0.0130266	0.0267155	0.4659	0.0854342	0.19468	-0.594827	0.0405958	0.063549	-0.361515	0.207271	0.248325	0.357499
YDL006W	-0.185214	0.149039	0.240987	0.647301	3.93606e-06	1.17985e-05	-0.133001	0.122313	0.229444	-0.154108	0.0739609	0.14439	-0.0211069	0.859091	0.97758	-0.301648	0.00075624	0.0014693	-0.168647	0.156951	0.230025	-0.34685	0.00871043	0.0202208	0.998692	1.16122e-10	4.65327e-10	0.0185365	0.823533	0.912523	-0.164206	0.0625981	0.100259	-0.182742	0.130391	0.222282	0.20128	0.0151356	0.0305269	0.182744	0.122029	0.248404	0.20923	0.0995822	0.141752	0.86732	6.05354e-09	1.73027e-08	0.0170252
YDL007W	-0.0750722	0.624897	0.719245	0.288003	0.0648103	0.0931696	0.338627	0.00107584	0.00466403	-0.0369533	0.716711	0.807377	-0.375581	0.0112703	0.0941794	0.156237	0.123734	0.162113	-0.182391	0.208201	0.290523	-0.432346	0.0068217	0.0163909	0.342006	0.0294934	0.0432149	0.0667828	0.508915	0.684501	-0.666072	1.05001e-07	5.58081e-07	-0.732855	4.88794e-06	3.48624e-05	-0.0616053	0.548643	0.632434	-0.128388	0.374151	0.548623	0.569775	0.000482214	0.00113711	0.353992	0.0246081	0.0341198	0.0716993
YDL008W	-0.798938	3.55348e-05	0.000199854	0.160297	0.358199	0.420546	0.55769	6.42596e-06	5.17048e-05	0.35136	0.00386951	0.0123788	-0.20633	0.219371	0.528048	0.133542	0.244556	0.298038	-0.424148	0.0119924	0.0247528	-1.1418	1.1721e-07	1.78482e-06	0.302712	0.0872292	0.117133	0.261656	0.0254823	0.0828243	-0.287541	0.0322494	0.0562356	-0.549197	0.00258479	0.00847791	-0.0200771	0.862445	0.907437	-0.281733	0.0905613	0.202173	-0.418886	0.0257784	0.042311	0.869484	1.05606e-05	2.17606e-05	-0.260001
YDL009C	1.3715	0.163844	0.259956	3.48543	8.16027e-05	0.000197867	-0.793754	0.28716	0.432547	-1.03637	0.044871	0.0968729	-0.242616	0.829284	0.967091	1.28775	0.00169102	0.00310334	2.0815	0.0139276	0.0282118	0.768486	0.263373	0.351414	0.106198	0.879404	0.906491	1.27017	0.0134281	0.0506441	0.424541	0.339758	0.426781	-0.845633	0.197411	0.309985	-0.0275534	0.965585	0.986643	-1.29773	0.0617659	0.153364	0.818119	0.327859	0.402052	1.70763	0.0340948	0.0464486	0.0372737
YDL010W	0.411637	0.0356158	0.0742422	2.18533	1.34186e-15	1.78846e-14	0.189742	0.139244	0.25363	0.165245	0.18499	0.294736	-0.024497	0.891438	0.988994	0.101218	0.403997	0.465257	-0.0885243	0.617952	0.705917	-0.263248	0.179791	0.256106	2.36787	5.84993e-17	4.81513e-16	0.340927	0.007782	0.0323993	-0.358455	0.00940149	0.0188308	-0.699382	0.00031991	0.00141099	0.43494	0.000469208	0.00149788	0.0940126	0.594258	0.748167	0.275614	0.155123	0.208808	2.4481	2.23266e-17	1.47656e-16	0.140277
YDL012C	-0.438363	0.0468738	0.0934866	0.793647	0.000504733	0.00108327	0.295869	0.0377382	0.0902842	0.622362	2.98849e-05	0.000182029	0.326493	0.111976	0.378495	1.53886	4.99916e-17	6.27833e-16	1.24299	1.18651e-07	7.3074e-07	-0.439793	0.0459049	0.0831174	-0.196161	0.361593	0.421928	0.543944	0.000172972	0.00132691	0.869008	3.70946e-08	2.12752e-07	0.325064	0.11303	0.19807	0.797125	2.42812e-07	1.97988e-06	0.253181	0.213242	0.366598	-1.49376	1.82839e-08	9.01027e-08	-0.760335	0.0011412	0.00186956	-0.0306244
YDL013W	-0.0596571	0.616978	0.714043	-0.326669	0.00845154	0.0146955	0.185387	0.0205196	0.0554523	0.0771543	0.325829	0.452767	-0.108232	0.334319	0.655826	0.453531	3.02208e-07	1.01196e-06	0.268144	0.0205547	0.039771	-0.0386994	0.747917	0.816849	-0.318097	0.0103536	0.0162619	0.0176503	0.823102	0.912211	-0.0696244	0.389223	0.477879	-0.0872747	0.439525	0.573142	0.294366	0.000447556	0.00143704	0.276716	0.0172261	0.060545	0.0216365	0.855885	0.892887	-0.429862	0.000773092	0.00129543	0.106511
YDL014W	-0.557652	0.0087723	0.0232217	-3.54396	2.16116e-21	9.53885e-20	-0.559913	0.000254155	0.00134515	-0.100532	0.464681	0.593207	0.459381	0.0200094	0.138654	1.131	4.85629e-12	3.04945e-11	1.69091	1.76801e-11	2.11987e-10	0.360942	0.0830856	0.136151	-5.87164	4.38095e-29	4.68147e-27	-0.235551	0.0940332	0.216461	1.14242	6.88507e-13	8.89465e-12	1.37797	3.2e-09	5.44447e-08	-0.87232	8.46031e-07	6.00603e-06	-0.636769	0.00242648	0.0139431	-1.90266	3.0598e-12	2.63238e-11	-5.79664	6.9753e-29	2.55943e-27	0.0329755
YDL015C	0.607281	0.00904418	0.0238167	-0.708605	0.00271694	0.00513622	-0.139499	0.356292	0.507881	-0.184793	0.224054	0.342738	-0.0452939	0.82922	0.967091	-0.687074	6.9127e-05	0.000158708	-0.547575	0.0120507	0.0248564	1.23213	1.39907e-06	1.342e-05	-0.259392	0.251838	0.307959	-0.253559	0.100087	0.226629	0.326	0.0264836	0.0470982	0.579559	0.00775368	0.0218849	-0.35192	0.0261626	0.0487925	-0.0983614	0.641075	0.781392	0.629138	0.00705204	0.0131963	0.0272816	0.903635	0.927543	-0.523302
YDL016C	0.698296	0.0330887	0.0699076	-1.10608	0.00243921	0.0046589	-0.127037	0.564425	0.699616	-0.144776	0.485676	0.61242	-0.0177391	0.952865	1	-1.06158	7.98336e-05	0.000181714	-0.934542	0.00562446	0.0127545	1.28533	0.000238676	0.000933704	-0.071241	0.833313	0.865866	-0.53126	0.0226258	0.0760899	0.038036	0.854456	0.898954	0.569296	0.0654213	0.127964	-0.430961	0.0670825	0.108786	0.100299	0.751811	0.864341	0.28878	0.373358	0.449431	-0.32964	0.331836	0.381361	-0.182332
YDL017W	0.186368	0.12706	0.211917	0.904499	5.98005e-10	3.08421e-09	-0.076171	0.350827	0.502089	0.0343323	0.663545	0.765609	0.110503	0.330781	0.652668	0.888855	7.55466e-17	9.25864e-16	0.965026	1.55641e-11	1.89602e-10	-0.116087	0.345012	0.439361	0.075779	0.52973	0.589331	-0.00757747	0.924445	0.974523	-0.199529	0.0192732	0.0355726	-0.191952	0.0978242	0.177971	0.128728	0.11056	0.165826	0.136306	0.232039	0.389139	-0.0145055	0.902888	0.931644	-0.321699	0.0100879	0.0146858	0.307307
YDL018C	0.204773	0.128414	0.213707	-0.0409131	0.760214	0.801535	-0.199246	0.0307265	0.0760175	0.154289	0.0785197	0.15136	0.353535	0.00627013	0.0641872	-0.508184	1.03738e-06	3.1816e-06	-0.308938	0.0167518	0.0332579	-0.21193	0.118537	0.181958	0.687168	2.97999e-06	7.31605e-06	-0.0150178	0.864333	0.937438	-0.0781857	0.387801	0.476325	-0.0631679	0.614932	0.733271	0.404125	1.25613e-05	6.27655e-05	0.419143	0.00128408	0.00839198	0.0895102	0.50802	0.584611	0.891358	1.749e-08	4.80306e-08	-0.56186
YDL019C	0.647444	7.03742e-06	4.83803e-05	0.92344	3.38187e-09	1.5488e-08	-0.280047	0.00246858	0.00945668	-0.101548	0.243418	0.364022	0.1785	0.145955	0.429268	-0.547368	1.43555e-07	5.04265e-07	-0.267321	0.0317834	0.0580836	0.31914	0.0169508	0.0355168	0.634738	9.55003e-06	2.21092e-05	-0.0645059	0.456616	0.640397	-0.21431	0.0174211	0.0325396	-0.149804	0.220985	0.338281	-0.620529	8.65055e-09	1.06445e-07	-0.556023	2.84563e-05	0.000400294	0.450454	0.00100631	0.00222564	1.57336	1.40545e-16	8.56062e-16	-0.0284861
YDL020C	-0.377627	0.065188	0.122474	4.00647	4.3727e-24	3.86001e-22	0.0769885	0.560824	0.696569	-0.107687	0.424956	0.555214	-0.184676	0.329158	0.651366	1.648	3.95981e-20	7.09388e-19	1.57102	4.30479e-11	4.98488e-10	-0.209013	0.300681	0.390917	2.73541	5.07438e-18	4.79938e-17	0.3599	0.00670649	0.0286863	0.343839	0.0100503	0.0199401	-0.0160617	0.931927	0.980375	0.659852	1.84914e-06	1.18164e-05	0.299951	0.112573	0.234984	-0.211487	0.294784	0.366435	1.49151	1.25584e-09	3.85551e-09	0.142624
YDL021W	2.33809	8.79644e-10	1.89325e-08	6.59967	1.11211e-27	2.82244e-25	0.722888	0.011807	0.0347589	0.844993	5.61282e-06	4.07481e-05	0.122104	0.717735	0.913783	-1.94164	9.20996e-16	9.94643e-15	-2.66453	1.29038e-10	1.35278e-09	-0.102875	0.807081	0.867595	9.24658	2.35256e-33	1.10226e-30	0.552128	0.0484634	0.132789	-1.76673	1.22965e-08	7.56543e-08	-2.31886	2.34156e-07	2.45481e-06	0.534508	0.000225921	0.000783646	-0.0176195	0.938355	0.991297	3.41516	3.43953e-13	3.49753e-12	9.91435	1.69203e-33	3.43538e-31	-0.390446
YDL022C-A	1.02932	0.466604	0.584551	4.22018	0.000187337	0.000431733	1.36407	0.103056	0.200547	1.12022	0.0850355	0.161055	-0.243845	0.999677	1	0.7443	0.0868052	0.117757	-0.619767	0.175231	0.251729	2.84451	0.0974721	0.155014	6.30245	6.02244e-06	1.42845e-05	-0.47306	0.999712	1	1.09828	0.124028	0.180429	1.57134	0.999961	1	0.989448	0.0228506	0.0434811	1.46251	0.999699	1	-0.00948569	0.999998	1	8.00857	6.98763e-09	1.98608e-08	-0.454403
YDL022W	2.37101	3.58729e-15	2.54072e-13	2.46038	1.02716e-15	1.39341e-14	-0.592006	0.000154044	0.000872819	-0.920821	8.73003e-08	1.0014e-06	-0.328815	0.0945839	0.343332	-1.76947	3.1873e-15	3.24104e-14	-1.17747	1.72198e-07	1.03745e-06	0.356485	0.0889336	0.143838	2.15848	6.67777e-14	3.81202e-13	0.940819	5.98356e-10	1.38577e-08	-1.40252	3.04585e-12	3.5609e-11	-2.34334	3.35597e-16	6.38788e-14	-0.538552	0.000429869	0.00138683	-1.47937	6.07808e-10	4.68628e-08	2.57854	1.83636e-16	3.37923e-15	4.6233	1.30535e-25	2.54836e-24	0.197675
YDL023C	0.305307	0.764892	0.830397	1.76282	0.0542744	0.079525	0.569997	0.447693	0.597219	-0.947662	0.127256	0.221145	-1.51766	0.136411	0.419813	-0.954582	0.0553049	0.0776896	-1.52458	0.111206	0.172268	0.21454	0.859237	0.906882	2.04815	0.0315427	0.0458975	0.156127	0.817899	0.909279	-1.4523	0.0544676	0.088849	-1.60843	0.164327	0.26863	-1.08312	0.0342248	0.0613128	-1.23925	0.214682	0.368345	2.0668	0.0271771	0.0443676	4.83139	1.85932e-07	4.56657e-07	0.300767
YDL024C	0.819876	0.00851537	0.022699	2.7326	5.62383e-13	4.85195e-12	2.41251	7.8125e-13	2.28779e-11	0.776853	9.93664e-05	0.000528133	-1.63566	4.58195e-06	0.000211429	0.0967257	0.556309	0.614522	-2.31579	8.05786e-10	7.40278e-09	1.95132	3.00629e-06	2.44803e-05	5.15805	2.63159e-21	3.94803e-20	0.716215	0.0352359	0.104634	0.211998	0.323189	0.410198	-0.504217	0.168617	0.274172	0.825878	1.4909e-06	9.89224e-06	0.109663	0.916503	0.979371	3.19209	1.30863e-11	1.03652e-10	6.76146	2.63391e-25	4.89121e-24	0.199244
YDL025C	0.594801	7.81379e-05	0.000399397	1.3198	6.51188e-13	5.57077e-12	0.125406	0.177569	0.304382	-0.0612988	0.503992	0.628344	-0.186705	0.155757	0.447087	0.113963	0.207785	0.257817	-0.0114425	0.92973	0.969494	0.362006	0.0121363	0.0266481	1.28028	1.56631e-12	7.59583e-12	0.13392	0.147545	0.299166	-0.28558	0.00379324	0.00838035	-0.4195	0.00221622	0.007458	0.0829554	0.359156	0.448099	-0.0509648	0.694325	0.820783	1.20492	1.231e-11	9.81416e-11	1.69341	1.14436e-16	7.06928e-16	-0.0588495
YDL025W-A	2.87564	0.083793	0.150511	4.82311	0.0014288	0.00284685	-0.699152	0.999678	1	0.932291	0.14065	0.238701	1.63144	0.999582	1	0.114998	0.749698	0.788808	0.81415	0.99974	1	-1.55252	0.24104	0.326769	-1.78025	0.161609	0.205289	2.85458	0.000538142	0.00351321	0.0578626	0.550314	0.634601	-2.79672	0.999945	1	-2.93463	0.00102194	0.00293898	-5.78921	1.23302e-05	0.000202434	3.20862	0.0442567	0.0686756	6.36793	4.15095e-06	8.95624e-06	-0.663069
YDL027C	0.103088	0.533693	0.64601	1.55671	5.93669e-13	5.1074e-12	0.215142	0.0527101	0.118123	0.0763385	0.480377	0.608058	-0.138803	0.372672	0.686631	-1.15685	9.12605e-14	7.47134e-13	-1.37199	4.02042e-12	5.41778e-11	-0.940841	1.27921e-06	1.24467e-05	2.64509	1.34686e-21	2.09814e-20	0.318267	0.00416744	0.0194215	-0.864466	4.17374e-09	2.79366e-08	-1.18273	1.24584e-09	2.3349e-08	0.0346544	0.73714	0.799772	-0.283612	0.0639232	0.157379	0.79441	1.33445e-05	4.12177e-05	3.50063	2.70284e-26	6.0084e-25	-0.16103
YDL028C	-0.0820094	0.530325	0.643083	0.275206	0.0385387	0.0584948	0.121991	0.158611	0.28068	0.189674	0.0288884	0.0671344	0.067683	0.580146	0.839551	0.351834	9.7801e-05	0.000219494	0.229843	0.0645195	0.10755	-0.204751	0.124845	0.190346	0.289381	0.0299558	0.0438502	-0.0208441	0.809851	0.90394	-0.0759023	0.392766	0.48089	-0.0550582	0.655605	0.767203	0.223175	0.0108513	0.0228387	0.244019	0.0502325	0.131939	-0.230894	0.0810975	0.118089	-0.604334	2.80833e-05	5.53577e-05	0.161517
YDL029W	0.556073	4.25897e-05	0.000233496	-0.349594	0.00710404	0.0124879	0.328434	0.000139931	0.000801804	0.287914	0.000678084	0.00277381	-0.0405202	0.728644	0.916189	-0.740592	3.35691e-11	1.9163e-10	-1.06903	2.50894e-12	3.50504e-11	0.272949	0.0331232	0.063158	0.537495	7.16795e-05	0.000150812	0.0885966	0.283347	0.466703	-0.235048	0.00737333	0.0151521	-0.323644	0.00766329	0.02168	-0.0933402	0.26747	0.348823	-0.181937	0.124935	0.252231	0.999001	1.44046e-10	9.73788e-10	1.13544	3.1598e-12	1.24976e-11	-0.286226
YDL030W	-0.68213	4.25545e-05	0.000233496	-0.00629085	0.966902	0.975067	-0.0669755	0.508249	0.652148	0.317606	0.00238375	0.00819843	0.384582	0.00950322	0.0858815	0.420289	6.98918e-05	0.000160343	0.487264	0.00117619	0.0031477	-0.526335	0.00115393	0.00356599	-0.421117	0.00748105	0.0119787	-0.0301901	0.762974	0.871249	0.510187	4.46127e-06	1.76337e-05	0.540377	0.000420392	0.00177905	0.042248	0.677862	0.749883	0.0724381	0.612094	0.761128	-1.56461	7.23889e-14	8.31927e-13	-0.868516	5.61646e-07	1.31576e-06	0.352929
YDL031W	-0.900313	4.68298e-06	3.36368e-05	-2.77031	3.09945e-20	1.07878e-18	0.0376008	0.745439	0.840672	0.274057	0.0189159	0.0470656	0.236456	0.155199	0.445827	1.79835	3.59606e-22	8.58964e-21	1.76075	4.73323e-14	8.52962e-13	-0.0080674	0.963394	0.980129	-4.71935	1.88867e-28	1.43799e-26	-0.200192	0.0951793	0.218288	0.928511	8.80013e-12	9.4369e-11	1.1287	9.09815e-09	1.35163e-07	-0.388489	0.00764991	0.0169439	-0.188297	0.29929	0.468511	-1.88317	2.37609e-14	2.92971e-13	-4.97486	2.51726e-29	1.04304e-27	0.2724
YDL033C	-0.14293	0.310451	0.4284	-0.456611	0.00214351	0.00414744	-0.496274	3.63855e-06	3.11707e-05	-0.403249	8.53988e-05	0.000463605	0.0930248	0.478674	0.764048	0.0206308	0.828516	0.85927	0.516905	0.000280666	0.000856052	0.151598	0.278549	0.367796	-1.16397	7.93749e-11	3.22961e-10	-0.305584	0.00184496	0.00971273	0.081969	0.374538	0.463022	0.387553	0.00421998	0.0129165	-0.496042	8.74911e-06	4.56648e-05	-0.190458	0.159628	0.299916	-0.515553	0.00047962	0.00113144	-0.730638	3.58072e-06	7.7702e-06	-0.131501
YDL035C	0.332646	0.0126238	0.0313204	0.436148	0.00136216	0.00271764	0.141916	0.098741	0.194449	0.287548	0.00101884	0.00392522	0.145632	0.23216	0.544926	0.00330175	0.969259	0.978415	-0.138614	0.256261	0.346247	0.0772297	0.552658	0.642044	0.410904	0.00239217	0.00411602	0.111478	0.192455	0.359363	0.00169408	0.984293	1	-0.109784	0.368031	0.500822	-0.0523811	0.543889	0.628263	-0.163859	0.180276	0.328153	0.0103797	0.936123	0.959759	0.646973	6.5608e-06	1.3799e-05	0.0938235
YDL036C	-0.714099	7.11618e-07	6.42143e-06	0.164589	0.194314	0.246524	-0.0184212	0.825791	0.897233	0.106715	0.206753	0.321884	0.125136	0.295094	0.619585	1.12405	3.21331e-20	5.87755e-19	1.14247	3.71039e-13	5.87012e-12	-0.184279	0.155153	0.227391	-0.417191	0.00188192	0.00328257	-0.452826	3.0874e-06	3.78377e-05	0.20213	0.0199166	0.0366059	0.654957	1.28513e-06	1.07376e-05	0.107866	0.209326	0.284981	0.560692	2.05241e-05	0.000310976	-1.46237	8.44248e-16	1.33914e-14	-1.90003	7.83578e-20	6.83779e-19	0.389068
YDL037C	-2.6584	1.56302e-05	9.82496e-05	0.696855	0.148538	0.194695	-0.390926	0.256871	0.397006	-0.674538	0.13975	0.237372	-0.283612	0.612671	0.860276	2.24427	7.232e-10	3.4227e-09	2.6352	1.4154e-06	7.07233e-06	-0.452847	0.314262	0.405287	-4.04029	2.08416e-10	8.15851e-10	3.05962	4.40085e-17	2.70763e-15	4.98156	1.8726e-25	2.23647e-23	1.92194	0.000126913	0.000625934	0.957668	0.00638807	0.0145131	-2.10195	5.68156e-05	0.000715008	-3.15134	4.30233e-08	2.00195e-07	-4.0396	4.00773e-10	1.28344e-09	2.69875
YDL039C	-2.56766	1.27859e-07	1.49828e-06	0.781721	0.0458049	0.0683483	-1.04016	0.000448676	0.00222005	-1.51618	9.3049e-06	6.44047e-05	-0.476015	0.215929	0.523828	0.582596	0.0184367	0.0284514	1.62276	4.41085e-05	0.000161167	-0.447621	0.234113	0.319512	-3.56383	1.22047e-11	5.39076e-11	2.61888	3.10503e-18	2.19916e-16	4.2629	2.67092e-28	4.78488e-26	1.64402	2.83993e-05	0.000166969	-0.103912	0.687359	0.75846	-2.72279	1.61967e-09	1.08928e-07	-3.12031	3.62145e-10	2.30253e-09	-3.7544	4.13552e-12	1.61782e-11	2.1145
YDL040C	0.023912	0.833981	0.884055	-0.619134	1.49803e-06	4.77472e-06	0.085401	0.257013	0.397125	0.365252	5.8964e-06	4.25533e-05	0.279851	0.0111032	0.0936698	0.0556272	0.463481	0.524246	-0.0297738	0.781233	0.848518	0.277042	0.0182969	0.0380493	-0.778522	1.00221e-08	3.27844e-08	-0.192339	0.0151065	0.0555304	0.340643	2.07354e-05	7.20065e-05	0.532982	6.74856e-06	4.59793e-05	-0.381501	1.13054e-05	5.72889e-05	-0.189163	0.0823974	0.189033	-0.63654	8.55217e-07	3.20168e-06	-1.02383	4.61447e-12	1.7971e-11	0.13276
YDL041W	0.431878	0.530458	0.643117	0.388064	0.580369	0.638099	0.119224	0.784871	0.868261	2.12161	7.21777e-05	0.000398942	2.00238	0.00453393	0.0510513	1.35325	0.00793543	0.0130423	1.23403	0.0825838	0.133604	-0.675175	0.398998	0.494465	-1.50063	0.0765729	0.104039	0.198128	0.650696	0.790622	1.09346	0.0709599	0.111713	0.895329	0.180722	0.29006	-0.456545	0.52635	0.611715	-0.654672	0.436624	0.608297	-1.76861	0.0271557	0.0443676	-2.00428	0.0219468	0.0305759	0.603473
YDL042C	-0.514082	3.58008e-05	0.00020098	-0.740133	3.42601e-08	1.35242e-07	0.293152	0.000195184	0.0010672	0.644649	3.14401e-12	8.94867e-11	0.351497	0.0017585	0.0267775	0.55619	5.44868e-10	2.62355e-09	0.263038	0.0176015	0.0347524	-0.432061	0.000459713	0.00164422	-1.26545	7.39774e-15	4.68883e-14	-0.237036	0.00331731	0.0160363	0.196481	0.0127615	0.0245361	0.433518	0.000195261	0.000921966	-0.49931	1.3483e-07	1.17321e-06	-0.262274	0.0200052	0.067173	-1.46767	1.65649e-17	3.72313e-16	-1.2749	3.64873e-15	1.93088e-14	0.452522
YDL043C	-1.2333	8.02764e-10	1.7463e-08	-0.553483	0.00120586	0.00242406	0.0383232	0.718151	0.82192	0.193313	0.0831199	0.158511	0.15499	0.31648	0.639156	0.725901	5.25456e-09	2.22724e-08	0.687577	3.72334e-05	0.000138794	-1.61756	6.64276e-13	5.86392e-11	-0.774502	1.51213e-05	3.42394e-05	-0.00329427	0.97524	1	-0.23257	0.0567864	0.0922854	-0.229275	0.153365	0.254327	0.463265	6.72909e-05	0.000273064	0.466559	0.00353717	0.0185732	-1.29032	2.0112e-10	1.33154e-09	-1.73501	4.66923e-14	2.1894e-13	0.195078
YDL044C	-0.487385	0.0183567	0.0430703	1.23463	6.03051e-08	2.30872e-07	-0.453082	0.00152328	0.0062776	-0.223678	0.103548	0.188329	0.229403	0.2255	0.536742	1.0035	1.55185e-11	9.23079e-11	1.45658	1.72135e-10	1.77407e-09	-0.874863	7.31082e-05	0.00034953	0.137611	0.480318	0.541781	-0.150322	0.252044	0.431842	-0.308396	0.0333542	0.0580128	-0.158074	0.406718	0.540899	0.209236	0.105847	0.159939	0.359558	0.0536795	0.138661	-0.741453	0.000368895	0.000885319	-0.924663	2.21918e-05	4.42455e-05	0.239876
YDL045C	0.176029	0.145144	0.236085	0.340809	0.00604039	0.0107628	0.0836102	0.294866	0.440418	0.0807615	0.302945	0.429906	-0.00284865	0.979706	1	-0.28292	0.000880485	0.00169234	-0.36653	0.00185442	0.00472606	-0.0450523	0.709005	0.783908	0.799647	1.10726e-08	3.59888e-08	0.122992	0.120935	0.260104	-0.100938	0.216443	0.290642	-0.223929	0.0514762	0.104688	0.2153	0.00662982	0.0149564	0.0923081	0.407619	0.581772	0.282767	0.0211691	0.0354721	0.584796	9.76733e-06	2.01944e-05	-0.0227417
YDL045W-A	-0.438487	0.0350763	0.073409	0.411947	0.0439529	0.0659239	-0.467227	0.00134302	0.00562997	-0.165687	0.228364	0.347134	0.30154	0.117518	0.387758	0.157372	0.230575	0.283095	0.624599	0.00158891	0.00411306	-0.774023	0.000320906	0.00120359	-0.073693	0.707866	0.751807	0.200721	0.120664	0.259797	0.166726	0.219799	0.29476	-0.033995	0.85703	0.92591	0.339681	0.0102783	0.0218594	0.13896	0.453759	0.623471	-0.493505	0.0168563	0.0288646	0.0625114	0.75484	0.79367	-0.191237
YDL046W	0.67817	0.00126476	0.00452357	-0.817486	0.000153401	0.000358268	0.0680978	0.604027	0.730275	-0.20718	0.126531	0.220327	-0.275278	0.143768	0.428521	-0.967931	1.5515e-08	6.22085e-08	-1.03603	1.12487e-06	5.72395e-06	0.893813	4.27885e-05	0.000221808	-0.182176	0.36488	0.425355	-0.471371	0.00120101	0.00690128	-0.531006	0.000327984	0.00090519	-0.0596352	0.749618	0.845385	-0.87209	1.4519e-07	1.25262e-06	-0.400719	0.0367633	0.105228	0.663578	0.00161395	0.00344329	0.645298	0.00213596	0.0033978	-0.5226
YDL047W	-0.101383	0.392173	0.51285	-0.222217	0.0648944	0.0932465	-0.181845	0.0255257	0.0662819	-0.181661	0.0252897	0.0602895	0.000184472	0.998676	1	-0.0699805	0.379166	0.440661	0.111865	0.316011	0.409973	0.266475	0.027902	0.0545415	-0.311749	0.0109115	0.0170503	-0.334645	0.000111823	0.00091302	0.033397	0.669361	0.740882	0.368042	0.00155384	0.00553799	-0.312313	0.000310838	0.00104086	0.0223325	0.840918	0.928394	-0.536502	3.05011e-05	8.94044e-05	-0.639672	1.59854e-06	3.57049e-06	0.147934
YDL048C	1.27003	3.02073e-08	4.25909e-07	2.88001	5.91728e-20	1.91713e-18	-0.527158	0.000349908	0.001785	-0.025577	0.835924	0.897675	0.50158	0.00791411	0.0753987	-0.0393024	0.742264	0.782067	0.487855	0.00869937	0.0187236	1.05504	4.04633e-07	4.7764e-06	2.04848	2.47172e-15	1.6599e-14	1.22341	3.53437e-15	1.72223e-13	1.51001	1.22122e-19	5.76626e-18	0.286593	0.099729	0.180466	0.879735	8.4479e-11	1.603e-09	-0.343679	0.0473867	0.126948	-0.326178	0.0902808	0.13	2.21907	2.82411e-16	1.66844e-15	0.481181
YDL049C	0.0419137	0.878937	0.91687	0.974088	0.000588332	0.00125211	0.118933	0.52169	0.663552	-0.121563	0.502395	0.626939	-0.240496	0.354914	0.674713	0.314346	0.0645454	0.0895141	0.195412	0.442705	0.539411	0.405701	0.137343	0.206098	0.776624	0.00440069	0.00730172	0.281617	0.118068	0.255799	0.404908	0.025618	0.0457593	0.123291	0.631809	0.746962	0.279565	0.101098	0.154102	-0.00205193	0.992285	1	-0.456525	0.0803811	0.117298	-0.74693	0.00698676	0.0103644	1.08559
YDL051W	-1.24318	1.74635e-11	5.85025e-10	-0.997217	7.45384e-09	3.27099e-08	-0.024407	0.798266	0.879248	0.174572	0.068679	0.135775	0.198979	0.145192	0.428833	1.07254	5.19988e-17	6.49026e-16	1.09695	9.99635e-11	1.06261e-09	-0.392244	0.00870867	0.0202208	-1.90279	1.05323e-17	9.54648e-17	-0.26642	0.00838992	0.0345291	0.783494	6.18449e-12	6.7996e-11	1.04991	3.14108e-10	7.27465e-09	-0.0750433	0.446849	0.536201	0.191377	0.164875	0.306642	-1.89838	1.01924e-17	2.36955e-16	-2.57467	9.7301e-23	1.23729e-21	0.0580855
YDL052C	0.572846	0.000113663	0.000553858	-0.14231	0.305219	0.365818	-0.299576	0.00229169	0.00887393	-0.240146	0.0120082	0.032108	0.0594304	0.6444	0.878441	-1.29689	1.52781e-17	2.03186e-16	-0.997314	3.7527e-10	3.63397e-09	0.897895	2.66051e-08	5.31318e-07	0.243455	0.0807316	0.109008	0.0174525	0.847466	0.927559	0.401932	2.42615e-05	8.32077e-05	0.384479	0.00403804	0.0124283	-0.594096	9.31529e-08	8.50666e-07	-0.611549	1.57251e-05	0.000249432	-0.196683	0.156905	0.21102	1.44089	2.61659e-14	1.26389e-13	-0.0360354
YDL053C	-0.335318	0.154135	0.247846	-0.409155	0.0845148	0.118177	-0.142358	0.362747	0.514553	-0.266479	0.0952378	0.176053	-0.124121	0.569305	0.831908	-0.19845	0.213612	0.264292	-0.0560913	0.797931	0.863268	-0.197342	0.397596	0.492928	0.043502	0.8505	0.88087	0.0460583	0.762074	0.870391	0.0599137	0.69757	0.764466	0.0138554	0.949187	0.99339	0.442624	0.00419568	0.010121	0.396565	0.0721726	0.171252	-0.31587	0.176811	0.234989	-0.285481	0.223584	0.266403	0.0449451
YDL054C	0.827264	1.26979e-05	8.15856e-05	0.326732	0.062874	0.0906642	0.00432488	0.969949	0.991601	-0.566453	1.22859e-05	8.22343e-05	-0.570778	0.000786668	0.0148577	-0.682079	5.95348e-07	1.89758e-06	-0.686404	8.83186e-05	0.000300866	1.20383	4.88983e-09	1.27282e-07	0.576603	0.00141583	0.0025157	0.0406867	0.720993	0.840804	-0.153528	0.180703	0.249019	-0.194215	0.228499	0.347772	-0.395847	0.00132291	0.00369456	-0.436533	0.00877762	0.0370253	1.63632	6.55965e-13	6.31198e-12	1.46293	2.31801e-11	8.43428e-11	0.00590533
YDL055C	0.164133	0.358206	0.478997	-0.878392	8.84377e-06	2.49917e-05	0.321953	0.00644714	0.0211581	0.441833	0.000240727	0.001134	0.119881	0.47235	0.760731	-0.817269	4.03246e-08	1.52273e-07	-1.13922	1.02999e-08	7.54952e-08	0.591623	0.00159888	0.00470068	-0.787186	5.06125e-05	0.000108017	-0.41386	0.00132531	0.00746978	0.133511	0.253597	0.333548	0.547371	0.00176833	0.00616211	-1.46188	6.13589e-15	2.98989e-13	-1.04802	7.43285e-08	2.72732e-06	-0.494325	0.0074326	0.0138446	1.06634	2.17367e-07	5.30654e-07	-0.066469
YDL056W	0.0120429	0.952356	0.971673	0.401883	0.0501939	0.0742426	-0.16723	0.221192	0.357653	0.161948	0.220476	0.338607	0.329178	0.0856619	0.323075	0.349047	0.00904316	0.0147003	0.516277	0.00831915	0.0179915	-0.193938	0.338507	0.432343	-0.126072	0.530517	0.58999	0.109375	0.406437	0.594928	0.232572	0.0820096	0.126333	0.123197	0.514861	0.645537	0.0976974	0.462611	0.550883	-0.011678	0.950572	0.997576	-0.583942	0.00535386	0.0103165	-0.329917	0.106663	0.134427	0.137025
YDL057W	0.340691	0.100054	0.174371	1.372	1.05268e-08	4.51221e-08	0.209373	0.129573	0.239523	0.498222	0.000301502	0.00137253	0.288849	0.13733	0.420434	1.35399	8.91757e-16	9.66494e-15	1.14462	1.87845e-07	1.11844e-06	-0.294346	0.163964	0.237391	0.79491	0.000216637	0.000430798	0.334232	0.0145335	0.0536561	-0.0119558	0.933444	0.961706	-0.346188	0.08242	0.154468	0.90176	1.88827e-09	2.69987e-08	0.567528	0.00412616	0.0209437	0.590991	0.00540228	0.0103868	0.142219	0.499112	0.552945	0.0497412
YDL058W	0.0089879	0.952924	0.97175	-0.967242	6.25934e-08	2.38733e-07	0.242268	0.0168597	0.0468061	0.3176	0.00191444	0.0067914	0.0753327	0.597665	0.851152	-0.418542	0.000221524	0.000471619	-0.66081	2.58585e-05	0.000100706	0.12635	0.410014	0.504626	-0.320783	0.0399578	0.0571993	-0.162354	0.117547	0.255069	0.0303413	0.76384	0.824628	0.192695	0.181562	0.291024	-0.176705	0.0919764	0.142046	-0.0143511	0.920269	0.981331	-0.133545	0.382674	0.458741	-0.408601	0.00981517	0.0143127	0.0380164
YDL059C	0.252521	0.310579	0.42848	-0.043963	0.860966	0.887935	0.375992	0.0258378	0.0668048	0.60304	0.000329134	0.00148062	0.227048	0.335067	0.656447	0.710412	6.10139e-05	0.000141468	0.33442	0.165814	0.240184	-0.779452	0.00704933	0.0168448	0.214536	0.406201	0.467353	-0.180819	0.301144	0.486157	-0.985744	8.0655e-06	3.02879e-05	-0.804925	0.00302811	0.0097434	0.412101	0.018193	0.035862	0.592919	0.0181883	0.062839	1.5255	2.86917e-08	1.3696e-07	-2.16535	2.77557e-11	9.99174e-11	1.77499
YDL060W	-0.752146	8.6111e-06	5.77646e-05	-2.36595	2.98974e-20	1.04658e-18	-0.25473	0.0163627	0.0456514	-0.214389	0.0415287	0.0908479	0.0403412	0.777486	0.942205	2.13723	1.1633e-28	6.81312e-27	2.39196	1.8162e-21	2.1274e-19	0.208948	0.173357	0.248288	-4.55793	6.20428e-31	1.34965e-28	-0.186568	0.0726061	0.178612	0.814867	7.30765e-12	7.93421e-11	1.00144	4.47781e-09	7.2926e-08	0.0134091	0.909135	0.942239	0.199977	0.20344	0.356186	-1.51216	2.12822e-13	2.27023e-12	-5.8092	2.13529e-34	9.29003e-32	0.246444
YDL061C	-0.494302	0.101409	0.176058	-0.67927	0.026477	0.04164	-0.198127	0.324674	0.473788	-0.423585	0.0426786	0.0929409	-0.225458	0.418999	0.721262	-0.165518	0.412194	0.472731	0.0326095	0.906979	0.952285	0.407648	0.174527	0.249716	-1.07294	0.00076794	0.00141486	-0.441644	0.0349777	0.10413	0.234848	0.22505	0.300742	0.676492	0.0182488	0.0450196	-0.802703	0.000428753	0.00138396	-0.361059	0.200989	0.353618	-0.0842898	0.777048	0.829768	-0.0163883	0.956158	0.971556	-0.629582
YDL063C	-0.978852	4.48845e-06	3.24308e-05	-2.10802	1.32212e-14	1.48855e-13	-0.155853	0.224347	0.361315	0.106694	0.397457	0.525828	0.262547	0.145543	0.428833	2.27414	1.35757e-24	4.40433e-23	2.42999	1.66237e-17	6.28911e-16	-0.0335738	0.859471	0.906932	-3.54617	1.85776e-22	3.34781e-21	-0.0240001	0.848344	0.928028	1.18383	1.90089e-14	3.2615e-13	1.20783	1.1681e-08	1.68599e-07	0.96784	7.69456e-09	9.62373e-08	0.99184	4.25829e-06	8.32886e-05	-2.32692	3.68171e-16	6.31699e-15	-6.23667	1.06746e-29	4.92567e-28	0.136501
YDL064W	-0.0786627	0.508546	0.622623	-0.508523	8.25495e-05	0.000200083	0.132031	0.0942392	0.187758	0.351063	2.40748e-05	0.000150554	0.219032	0.053147	0.249014	0.117965	0.13983	0.181098	-0.0140662	0.900263	0.94641	2.68175e-06	0.999982	1	-0.597053	6.47794e-06	1.53053e-05	0.113844	0.146868	0.298412	0.411541	1.57953e-06	6.77529e-06	0.297697	0.00976847	0.0266695	0.011248	0.888046	0.927477	-0.102596	0.361888	0.537101	-0.459706	0.000305502	0.000747315	-0.486299	0.000161806	0.000294022	0.0429655
YDL065C	-0.563155	0.0319298	0.0680254	0.363013	0.157894	0.204929	0.293957	0.0790039	0.162682	0.337212	0.0457968	0.0983944	0.0432546	0.8569	0.97758	1.17052	4.58682e-10	2.23328e-09	0.876561	0.000588888	0.00167457	-1.21105	2.84e-05	0.000156123	-0.0331775	0.896703	0.92136	0.101561	0.545081	0.714239	-0.503082	0.00838987	0.0170002	-0.604643	0.0167945	0.0420795	0.581933	0.000735431	0.00221868	0.480371	0.0501834	0.131939	-0.605356	0.0217057	0.0362516	-0.775445	0.00414056	0.00633035	0.245264
YDL066W	0.281302	0.0605034	0.115164	-1.01312	9.63762e-09	4.15448e-08	-0.00996548	0.918763	0.96006	0.0799867	0.408656	0.537491	0.0899522	0.51463	0.792732	-1.33065	1.14957e-16	1.38107e-15	-1.32068	6.95886e-13	1.04917e-11	-0.265724	0.0758597	0.126198	-0.787257	2.06536e-06	5.17913e-06	0.331731	0.00085572	0.0051657	-0.125343	0.208133	0.281595	-0.457074	0.00161131	0.00571608	-0.763088	1.72589e-09	2.49109e-08	-1.09482	1.83335e-10	1.59527e-08	0.419854	0.00601729	0.01145	1.00436	9.95621e-09	2.79205e-08	0.0515063
YDL067C	0.0993117	0.699974	0.779212	0.284232	0.271841	0.331091	-1.0067	1.03352e-06	9.99235e-06	-1.26268	6.50346e-09	9.49941e-08	-0.255979	0.288089	0.612396	-0.821793	2.38562e-05	5.88053e-05	0.184905	0.442259	0.538976	0.590114	0.0200978	0.0411787	0.188465	0.446699	0.508854	-0.288983	0.0889051	0.207485	-0.0541598	0.740597	0.80381	0.234823	0.311532	0.4417	-0.199844	0.233933	0.311996	0.0891385	0.700977	0.825851	0.402771	0.105305	0.148621	0.668054	0.00887243	0.0130159	-0.220714
YDL069C	-0.201421	0.439447	0.560287	0.171973	0.506194	0.56785	-0.0482916	0.780321	0.865271	0.236135	0.167844	0.273352	0.284427	0.24625	0.559706	0.466106	0.00695311	0.0115368	0.514398	0.0384983	0.0688128	-0.627094	0.0253268	0.050184	0.398516	0.125876	0.163442	-0.22181	0.20665	0.378899	-0.363055	0.0617573	0.0990947	-0.141246	0.579679	0.703469	0.51913	0.00273203	0.00696268	0.74094	0.00346856	0.0182759	-0.246128	0.343751	0.417589	-0.144798	0.580348	0.631232	-0.0272495
YDL070W	-1.50552	7.90276e-08	9.78669e-07	-0.165614	0.484236	0.546706	0.333615	0.0313061	0.0771694	0.605733	0.00018758	0.00090535	0.272119	0.226132	0.536777	0.937356	3.12723e-08	1.19573e-07	0.603741	0.0086716	0.0186705	-2.08688	2.59531e-11	1.50553e-09	-0.905125	0.000359012	0.000690913	0.490358	0.00169635	0.00911153	0.181113	0.262922	0.343734	-0.309246	0.174632	0.281771	0.354589	0.0241439	0.0455923	-0.135769	0.542019	0.70397	-2.14315	1.32545e-11	1.04848e-10	-1.52802	7.31003e-08	1.8795e-07	-0.0285218
YDL071C	0.403707	0.550639	0.659446	-0.120227	0.867861	0.893698	-0.161211	0.739644	0.837243	-0.581435	0.164674	0.269198	-0.420224	0.511449	0.790267	-0.982663	0.0367447	0.0535307	-0.821452	0.226678	0.311951	1.28821	0.0742211	0.124035	0.3461	0.643201	0.694757	-0.711472	0.157633	0.312649	-0.247195	0.567846	0.649896	0.464276	0.479266	0.610458	-1.0666	0.0256262	0.0479536	-0.355125	0.621959	0.767179	0.714362	0.298186	0.370361	1.44297	0.0340777	0.0464356	-0.416268
YDL072C	1.59901	2.71742e-13	1.33482e-11	0.420219	0.0123394	0.0208025	0.198913	0.0650762	0.139915	-0.364751	0.00163209	0.00590674	-0.563664	0.000477375	0.0104593	-1.26851	1.53158e-14	1.42643e-13	-1.46742	5.18362e-13	7.953e-12	0.921881	6.42189e-07	6.99744e-06	1.03996	4.60937e-08	1.39333e-07	0.144513	0.177885	0.340735	-1.09628	1.2201e-12	1.5139e-11	-1.2408	8.05919e-11	2.25177e-09	-0.703167	1.03854e-07	9.38536e-07	-0.847679	8.90428e-07	2.28844e-05	2.52278	2.20881e-20	9.1523e-19	2.38764	1.88582e-19	1.5692e-18	-0.404426
YDL073W	-0.0905918	0.489767	0.604983	-1.07031	9.71337e-11	5.62396e-10	-0.0175231	0.840061	0.906271	0.150715	0.0817521	0.156196	0.168238	0.173487	0.469859	-0.389311	8.29427e-05	0.000188018	-0.371788	0.00401843	0.0094382	-0.139177	0.292394	0.38196	-0.77598	2.83627e-07	7.86564e-07	-0.0974546	0.267223	0.450125	0.022198	0.799023	0.855184	0.119653	0.332718	0.463832	-0.17491	0.0552918	0.0922438	-0.077455	0.531992	0.695589	-0.287812	0.0320072	0.0512647	-0.791778	2.07683e-07	5.07827e-07	-0.159288
YDL074C	-0.839755	0.000288221	0.00125576	-0.433042	0.0488478	0.0725157	-0.0896935	0.532419	0.673093	0.0329519	0.817906	0.883779	0.122645	0.544653	0.817919	0.682831	5.80852e-06	1.5844e-05	0.772524	0.000355475	0.00106241	-0.933494	7.55821e-05	0.000356877	-0.624413	0.00534703	0.00874799	0.0120819	0.932007	0.979613	0.040989	0.776717	0.835125	0.0289071	0.886616	0.946118	0.593235	6.3463e-05	0.00025891	0.581153	0.00573236	0.026962	-0.855075	0.000227195	0.000568314	-1.74546	2.40427e-10	7.84803e-10	-0.0416985
YDL075W	-1.30779	1.42181e-07	1.6371e-06	-0.758269	0.000794659	0.0016531	-0.00849723	0.951863	0.980517	0.0742401	0.596113	0.709165	0.0827373	0.678	0.897766	0.633671	1.48638e-05	3.80402e-05	0.642168	0.00219095	0.00549634	-0.93013	6.25044e-05	0.000304718	-1.32843	1.0205e-07	2.97553e-07	-0.214699	0.139101	0.286916	0.245697	0.0790113	0.122457	0.460396	0.024397	0.057464	-0.142691	0.323066	0.40902	0.072008	0.718589	0.837369	-1.41275	2.57199e-08	1.23842e-07	-1.27357	2.54516e-07	6.17633e-07	-0.192838
YDL076C	-0.00749413	0.961236	0.97826	0.0597967	0.69857	0.745957	0.304188	0.00352882	0.0127637	0.213535	0.036494	0.0816024	-0.0906528	0.531327	0.807665	-0.169175	0.107548	0.142905	-0.473363	0.00186468	0.00474823	-0.226345	0.150491	0.221357	0.262327	0.0926901	0.123729	0.22176	0.0306511	0.0947694	-0.0877438	0.403669	0.49234	-0.309504	0.0377298	0.0819879	-0.0490723	0.632754	0.708475	-0.270832	0.0652885	0.159101	0.0563503	0.714099	0.775866	0.172984	0.264982	0.311044	0.339079
YDL077C	0.13334	0.299667	0.416728	0.100155	0.435683	0.498169	0.234274	0.0066998	0.0217878	0.212668	0.0126931	0.0335855	-0.0216059	0.856894	0.97758	0.385361	1.95003e-05	4.87989e-05	0.151088	0.212878	0.295969	0.21842	0.0950627	0.151856	0.241984	0.0638561	0.0880569	-0.0469993	0.58326	0.743074	0.0164751	0.84704	0.893644	0.0634744	0.599565	0.720591	0.245918	0.00466144	0.0110684	0.292917	0.0181159	0.0627312	0.23203	0.0735331	0.108501	-0.415443	0.0021564	0.00342673	0.237616
YDL078C	0.183834	0.204254	0.309096	0.0289848	0.840332	0.870375	0.0572883	0.546102	0.684461	-0.170427	0.0813176	0.155529	-0.227715	0.094709	0.343581	-0.682242	1.21363e-08	4.92814e-08	-0.739531	1.19524e-06	6.04165e-06	0.274397	0.0615834	0.106142	0.696872	1.13482e-05	2.61132e-05	-0.229499	0.0215659	0.0736159	-0.366652	0.000468546	0.00126019	-0.137153	0.311666	0.441787	-0.301143	0.00320177	0.00796649	-0.0716433	0.595483	0.748934	0.93019	3.50579e-08	1.65021e-07	0.943707	2.58604e-08	6.96048e-08	-0.287207
YDL079C	0.608622	0.00498128	0.0144412	0.730322	0.000921721	0.00189094	-0.173679	0.234045	0.372077	-0.121876	0.360428	0.488401	0.051803	0.790295	0.946272	-2.39422	1.15147e-21	2.59763e-20	-2.22054	1.51174e-15	3.60798e-14	-0.293709	0.189595	0.267011	2.28286	6.57078e-16	4.71965e-15	-0.0821484	0.55846	0.723741	-0.932676	1.45462e-07	7.55337e-07	-0.850528	0.000123303	0.000611099	-0.750153	3.02895e-07	2.4163e-06	-0.668004	0.000676301	0.00510452	0.434067	0.0402798	0.0631029	3.52171	3.09192e-23	4.14821e-22	-0.106165
YDL080C	-0.0508128	0.618171	0.714938	0.691112	8.46337e-09	3.67168e-08	0.15605	0.0228455	0.0607128	-0.176689	0.0118728	0.0318455	-0.332739	0.000944247	0.0168663	0.253459	0.000270644	0.000565715	0.0974092	0.307656	0.401185	0.173288	0.0958137	0.152815	0.768146	5.28062e-10	1.96964e-09	-0.0366363	0.589596	0.748098	-0.145274	0.0388698	0.0663553	-0.108638	0.260643	0.383937	0.137807	0.040686	0.0711876	0.174443	0.0707843	0.169011	0.329432	0.00197617	0.00414921	0.55228	1.42975e-06	3.21708e-06	0.0112319
YDL081C	-0.70703	0.00914521	0.0239998	-0.352196	0.181655	0.232079	-0.332991	0.0663023	0.14205	-0.47255	0.011444	0.0308979	-0.139559	0.568601	0.831337	-0.00206217	0.990523	0.995572	0.330929	0.180535	0.258287	0.572938	0.0323423	0.0619097	-0.828305	0.00259503	0.00443999	-0.524227	0.00547445	0.0244464	0.616183	0.000369508	0.00101154	1.14041	2.34882e-05	0.000140124	-0.669407	0.000644081	0.00197438	-0.145181	0.554117	0.713557	-0.710375	0.00884861	0.0161707	-0.695948	0.0102368	0.0148848	-0.431412
YDL082W	-0.842059	1.41762e-05	9.02273e-05	-1.68589	7.86597e-13	6.58127e-12	0.11654	0.311972	0.459545	0.35619	0.00239509	0.00823279	0.239649	0.148589	0.434287	0.769686	3.34614e-09	1.45474e-08	0.653146	0.000221862	0.000692297	-0.37039	0.0391307	0.0725998	-2.53725	6.08433e-19	6.49031e-18	-0.602795	9.00521e-06	9.75992e-05	0.108523	0.347952	0.434387	0.711319	6.72979e-05	0.000356135	-0.801008	5.4089e-08	5.24612e-07	-0.198213	0.234174	0.391963	-1.10606	7.42823e-08	3.30499e-07	-2.53335	6.60731e-19	5.24025e-18	-0.42402
YDL083C	-0.74583	0.00244842	0.00794701	-0.993647	9.67009e-05	0.000231527	-0.130601	0.406525	0.556938	0.0272876	0.859856	0.913976	0.157889	0.472187	0.76067	0.656542	3.78285e-05	9.07139e-05	0.787143	0.000747795	0.00208745	-0.032549	0.889473	0.928338	-1.95226	9.10385e-11	3.69185e-10	-0.419411	0.0117195	0.0454671	0.451759	0.00349744	0.00781185	0.871169	0.000220666	0.00102445	-0.590885	0.000728008	0.00220174	-0.171474	0.437274	0.608785	-1.05143	4.33315e-05	0.000123333	-1.98776	5.56968e-11	1.93084e-10	-0.208583
YDL084W	-0.531119	0.000742374	0.00283143	-1.19124	1.47206e-10	8.30982e-10	0.219457	0.0258435	0.0668048	0.348146	0.000548956	0.0023301	0.128689	0.356445	0.67591	0.11783	0.231811	0.284383	-0.101627	0.46728	0.564772	-0.125169	0.401428	0.496802	-1.04906	4.55095e-09	1.54256e-08	-0.204896	0.0450022	0.125335	0.329743	0.00103007	0.00259262	0.534639	0.000318762	0.00140796	-0.164345	0.106743	0.161094	0.0405508	0.77144	0.87878	-0.484527	0.00192337	0.00404532	-1.22778	6.65054e-11	2.2912e-10	-0.337766
YDL085C-A	-0.7251	0.00538461	0.0154248	-0.522171	0.0408704	0.0617567	-0.0419206	0.798704	0.879412	-0.165677	0.329678	0.457003	-0.123756	0.597613	0.851152	-0.310034	0.0746415	0.102052	-0.268114	0.255989	0.345957	-1.05087	0.000113725	0.000504881	-0.0677073	0.780175	0.81819	0.329588	0.0389896	0.112499	-0.119937	0.490287	0.576513	-0.449525	0.0606823	0.120122	0.515938	0.00171584	0.00462032	0.18635	0.416542	0.589763	-0.425058	0.0912531	0.131183	0.162061	0.51257	0.566104	-0.0665261
YDL085W	2.80757	2.80353e-09	5.25424e-08	2.36242	3.80182e-07	1.30461e-06	-0.435583	0.209038	0.344241	-1.12308	1.12702e-06	9.7096e-06	-0.687496	0.106082	0.366801	-1.80094	5.8788e-11	3.23175e-10	-1.36536	0.00272247	0.00669462	0.873995	0.0184159	0.0382707	3.04637	4.57241e-13	2.38243e-12	0.82551	0.0026943	0.0134085	-1.79556	2.84008e-10	2.3536e-09	-2.62107	8.57952e-10	1.73039e-08	0.144101	0.41555	0.505314	-0.68141	0.0347959	0.100856	4.4081	3.56966e-18	9.13564e-17	3.87903	6.56748e-16	3.73158e-15	0.330477
YDL086C-A	0.136624	0.695616	0.775943	1.00984	0.00409598	0.00750108	-0.252548	0.294026	0.439595	-0.143914	0.529316	0.651985	0.108634	0.741327	0.920575	0.472326	0.0278852	0.0414265	0.724873	0.0268664	0.0503209	-0.0817624	0.814598	0.873696	-0.0331921	0.92206	0.943277	0.0695283	0.752976	0.863074	-0.0402241	0.86759	0.908769	-0.109752	0.735971	0.83362	-0.24863	0.286606	0.369693	-0.318158	0.324501	0.49707	-0.877557	0.0139604	0.0243926	0.315559	0.344592	0.394309	0.299193
YDL086W	0.420857	0.00825542	0.0221319	-0.174816	0.261391	0.320027	-0.724003	1.57507e-08	2.30066e-07	-0.767986	3.22338e-09	5.02139e-08	-0.0439832	0.759821	0.930433	-1.00068	3.59429e-12	2.31425e-11	-0.276675	0.0605063	0.10178	0.383379	0.0146952	0.0314395	0.101827	0.504969	0.56519	0.148198	0.140451	0.289113	0.066737	0.506383	0.592239	-0.081461	0.568577	0.69389	0.148166	0.142502	0.20539	-3.23762e-05	0.999813	1	0.588117	0.00032268	0.000784296	0.331698	0.0347944	0.047317	-0.469399
YDL087C	-0.22462	0.144237	0.234969	0.126713	0.404559	0.466346	0.181631	0.0737571	0.15396	-0.0507763	0.615712	0.727035	-0.232407	0.107937	0.370886	0.133574	0.18381	0.231272	-0.0480571	0.736546	0.812147	0.4028	0.0109169	0.0244736	0.898076	1.95759e-07	5.52533e-07	-0.0837584	0.412807	0.600384	0.311254	0.00279646	0.00638666	0.395012	0.00787961	0.0221992	0.639547	9.50162e-09	1.15288e-07	0.723305	4.3689e-06	8.47483e-05	-0.0955554	0.526716	0.602371	-0.101014	0.508581	0.562209	0.262324
YDL088C	-0.555033	3.6765e-05	0.000205446	0.403184	0.0017515	0.00344585	-0.251203	0.00377827	0.0135373	-0.301434	0.000690192	0.00281199	-0.0502314	0.663437	0.888521	0.22929	0.00553933	0.00933954	0.480493	0.000107396	0.000359621	-0.293978	0.0201592	0.0412599	-0.00815715	0.946921	0.963489	-0.0983852	0.23209	0.409164	0.112438	0.169531	0.235819	0.210824	0.0717433	0.137771	-0.0292331	0.720695	0.786553	0.0691521	0.548056	0.708836	-0.576825	1.86496e-05	5.63187e-05	-0.545122	4.69777e-05	9.0637e-05	0.0416609
YDL089W	0.24679	0.156332	0.250584	-0.326222	0.0664178	0.0952108	0.375547	0.00147914	0.0061247	0.0543722	0.629317	0.737849	-0.321175	0.05121	0.244212	-0.951954	4.02842e-10	1.9788e-09	-1.3275	9.52399e-11	1.02131e-09	0.317123	0.0763056	0.12685	0.844818	1.00728e-05	2.32575e-05	-0.024082	0.836343	0.920356	-0.274924	0.0240197	0.0433365	-0.250842	0.131934	0.224473	-0.180543	0.12071	0.178935	-0.156461	0.337646	0.510577	0.587755	0.00118902	0.00259767	1.32647	3.72807e-10	1.19766e-09	0.235919
YDL090C	0.083518	0.55276	0.661336	-0.0170677	0.903711	0.923265	0.0678725	0.467544	0.614679	0.0956507	0.299454	0.426497	0.0277782	0.832834	0.967634	0.00431224	0.96324	0.972985	-0.0635602	0.631951	0.718807	0.219942	0.121503	0.185855	0.246587	0.0812211	0.109596	0.176702	0.0572828	0.150004	0.340904	0.000421127	0.00114309	0.164202	0.21521	0.332618	0.376796	0.000103336	0.000397863	0.200094	0.131204	0.261164	0.193939	0.171394	0.228338	0.207756	0.146528	0.180194	-0.0519744
YDL091C	0.472662	0.00213083	0.00707297	1.24164	2.17171e-11	1.42926e-10	0.0138751	0.887879	0.93867	-0.0102348	0.915034	0.95078	-0.02411	0.860754	0.97758	-0.149629	0.123444	0.161872	-0.163504	0.235089	0.321492	-0.016028	0.913319	0.946093	1.35051	1.0652e-12	5.30074e-12	0.304446	0.00210505	0.0108724	-0.208354	0.0404035	0.0686465	-0.5128	0.000465889	0.00194899	0.249814	0.00883296	0.0191533	-0.0546327	0.685924	0.81553	0.600647	0.000132877	0.000347363	1.27883	8.41391e-12	3.20909e-11	0.0575716
YDL092W	-0.612883	0.00598703	0.0168517	-0.831057	0.000313173	0.000694154	-0.18055	0.211985	0.347584	0.168277	0.233641	0.352953	0.348827	0.0867844	0.325295	0.0415749	0.772753	0.810191	0.222125	0.274756	0.367229	-1.21929	8.11347e-07	8.4767e-06	-0.83271	0.000284278	0.000556227	0.0364538	0.794508	0.893034	-0.221125	0.140216	0.20053	-0.257579	0.2068	0.321811	0.256925	0.072487	0.116342	0.220472	0.27554	0.441778	-0.840421	0.000245426	0.000611157	-1.06489	8.64616e-06	1.79678e-05	0.147292
YDL093W	0.362596	0.0124354	0.0309539	-0.686173	1.20862e-05	3.34927e-05	0.0908837	0.329342	0.479337	0.320349	0.000758739	0.00303645	0.229466	0.0858405	0.323348	-0.887722	8.55388e-12	5.25218e-11	-0.978606	1.3689e-09	1.20317e-08	0.541586	0.000283996	0.00108589	-0.566358	0.000170121	0.000341195	0.733527	1.86148e-11	5.20104e-10	1.14198	5.06707e-19	2.1433e-17	0.408456	0.00282405	0.00915936	-0.125264	0.18919	0.26216	-0.858791	2.75908e-08	1.18349e-06	-0.635264	4.70365e-05	0.000133255	0.72175	4.90856e-06	1.04758e-05	-0.433878
YDL095W	0.387638	0.00608715	0.017094	-0.903376	1.9695e-08	8.13302e-08	-0.220788	0.0194154	0.0529362	-0.0205474	0.819731	0.88481	0.200241	0.120085	0.392848	-1.04559	1.67076e-14	1.54895e-13	-0.8248	3.51749e-08	2.39922e-07	0.812383	2.11737e-07	2.87236e-06	-0.550863	0.000166103	0.000333796	0.0910615	0.309439	0.494567	0.716047	1.45877e-11	1.50091e-10	0.624986	8.91621e-06	5.90954e-05	-0.381225	0.000153012	0.000561783	-0.472287	0.000496458	0.0040319	-0.693175	4.88084e-06	1.62989e-05	0.408313	0.00400178	0.00612741	-0.239383
YDL096C	0.0614919	0.944235	0.966774	-1.50972	0.145918	0.191838	-0.126513	0.836235	0.904548	0.092675	0.867634	0.919569	0.219188	0.791278	0.946728	-1.94245	0.0096843	0.0156547	-1.81594	0.0597222	0.100711	-0.154215	0.877905	0.919257	-0.360231	0.713333	0.75669	-0.566386	0.364187	0.552357	-0.562905	0.415845	0.504363	0.00348129	0.998899	1	-1.23283	0.0687083	0.11095	-0.666446	0.468923	0.637832	-0.24357	0.80238	0.85026	1.91827	0.0289019	0.0397117	-0.588281
YDL097C	-0.0639013	0.611653	0.709548	-0.0723122	0.565914	0.624433	0.233546	0.00568933	0.0190245	-0.23455	0.00768424	0.0221718	-0.468096	0.000204564	0.00532478	-0.24361	0.00602241	0.0100859	-0.477155	0.000165081	0.000533144	-0.258986	0.0440193	0.0801321	0.508344	0.000166285	0.00033405	0.086753	0.295526	0.479757	-0.576428	2.32869e-08	1.37442e-07	-0.663181	7.07002e-07	6.46599e-06	0.190254	0.0235938	0.0446164	0.103501	0.381642	0.556519	0.873165	6.0368e-09	3.18356e-08	0.379215	0.00385882	0.00592341	-0.0489981
YDL098C	-0.57037	0.0270487	0.059392	0.666552	0.00863457	0.0149966	0.138647	0.399539	0.550463	0.126488	0.450555	0.57885	-0.0121585	0.959221	1	0.679705	4.57042e-05	0.000108026	0.541059	0.0226061	0.0433682	-1.15202	4.32956e-05	0.000224056	0.60423	0.0149654	0.0229781	0.39441	0.0148379	0.0546418	-0.199396	0.274152	0.356578	-0.593806	0.0169271	0.0423943	0.873146	3.46835e-07	2.72054e-06	0.478736	0.03956	0.110939	-0.169248	0.502777	0.580212	0.181258	0.474088	0.527646	-0.14745
YDL099W	-0.770361	0.0152911	0.0368717	-0.268936	0.38186	0.444385	0.329047	0.0987923	0.194487	0.24486	0.224773	0.343561	-0.0841862	0.770177	0.937709	0.576133	0.00444985	0.00762849	0.247086	0.39246	0.48935	-1.64238	4.41959e-06	3.39467e-05	-0.231904	0.451075	0.512975	0.107982	0.590906	0.748893	-0.848221	0.00047481	0.00127516	-0.956203	0.00210888	0.0071601	0.3921	0.0525103	0.0882805	0.284118	0.327086	0.499552	-0.281142	0.360071	0.435244	-0.567765	0.0702745	0.0912425	0.323154
YDL100C	-0.102172	0.281878	0.397988	-0.588678	7.83581e-08	2.94072e-07	0.205979	0.00137702	0.00574877	0.464538	2.335e-10	4.60276e-09	0.258559	0.00488019	0.0539478	-0.426001	2.57179e-08	9.98391e-08	-0.63198	2.80187e-09	2.32509e-08	-0.549347	3.604e-07	4.33833e-06	-0.0852585	0.3684	0.428721	0.184792	0.00381604	0.0179903	-0.00382431	0.951371	0.976706	-0.188616	0.0369033	0.0805656	0.0562308	0.369888	0.459418	-0.128561	0.150695	0.287738	-0.181113	0.0597017	0.0900776	0.255276	0.00902144	0.0132218	-0.150357
YDL101C	0.538905	0.000944855	0.00348795	-0.521809	0.00158822	0.00314597	-0.153446	0.145744	0.263264	0.209907	0.0381506	0.0847458	0.363354	0.0145369	0.111799	-0.655833	2.03904e-07	7.00892e-07	-0.502387	0.00120294	0.00320522	0.0900502	0.559889	0.64859	0.121637	0.428789	0.490286	0.181198	0.0746168	0.182213	0.0956965	0.348784	0.435337	-0.0855013	0.554277	0.681765	0.322258	0.0019839	0.00525161	0.14106	0.329749	0.502351	-0.0809613	0.599431	0.671288	-0.183148	0.241194	0.286042	0.0882607
YDL102W	0.16861	0.240121	0.350906	-1.35539	1.42462e-12	1.14026e-11	0.0718882	0.446164	0.595831	0.33376	0.000564579	0.00238478	0.261872	0.0541385	0.251148	-0.3407	0.00134991	0.00251293	-0.412588	0.0037858	0.00897598	0.574984	0.000176049	0.000725026	-1.29078	6.46364e-12	2.93162e-11	-0.019147	0.839779	0.922636	0.649099	1.49323e-09	1.07892e-08	0.668246	6.52596e-06	4.45623e-05	-0.367126	0.000623559	0.00191726	-0.347979	0.0134379	0.0502766	-0.560811	0.000258037	0.000639164	-1.07769	1.20281e-09	3.70614e-09	0.0713186
YDL103C	0.359636	0.00058847	0.00233283	-0.159958	0.111238	0.151476	-0.0294247	0.654982	0.770917	0.183116	0.00576083	0.0174573	0.212541	0.0247433	0.158878	-0.364438	1.7501e-06	5.17721e-06	-0.335013	0.000671795	0.0018909	0.0744338	0.454003	0.54835	0.154268	0.122368	0.159534	-0.0206585	0.752534	0.862892	-0.0933197	0.163226	0.228337	-0.0726612	0.43464	0.56829	-0.0414452	0.529903	0.614555	-0.0207867	0.822458	0.914827	0.153596	0.122967	0.170458	0.0212773	0.829645	0.862055	0.153161
YDL104C	-1.21714	9.40861e-08	1.14387e-06	0.863588	2.21002e-05	5.88341e-05	0.163813	0.191675	0.322068	-0.0345266	0.799969	0.870576	-0.198339	0.286173	0.610109	0.58312	5.78121e-06	1.57837e-05	0.419307	0.0195428	0.0380425	-1.47387	6.22133e-09	1.57753e-07	0.776825	0.000124122	0.000253701	-0.175367	0.174637	0.3365	-0.630436	0.000154065	0.000452244	-0.455069	0.025316	0.0591981	0.157177	0.199724	0.273991	0.332545	0.0640376	0.157534	-0.875914	5.15244e-05	0.000144891	0.130989	0.500859	0.55478	-0.238305
YDL105W	-0.335589	0.0657916	0.123494	-0.279729	0.123829	0.166536	0.114051	0.334973	0.485559	0.365562	0.00257676	0.0087829	0.251512	0.139102	0.422789	0.971409	1.74088e-11	1.03049e-10	0.857358	5.70347e-06	2.5247e-05	-0.752532	0.000153417	0.000647584	-0.980475	2.03448e-06	5.1038e-06	-0.0178797	0.879966	0.947883	-0.18331	0.153774	0.216978	-0.165431	0.34018	0.471238	0.138732	0.271762	0.353395	0.156611	0.367267	0.54244	-1.13912	7.83927e-08	3.47771e-07	-1.30458	5.02659e-09	1.44898e-08	0.17908
YDL106C	-0.0992708	0.518986	0.63185	1.10026	2.40469e-09	1.12756e-08	0.087743	0.387619	0.539777	-0.0317475	0.755147	0.837662	-0.119491	0.40766	0.713523	0.499065	3.06813e-06	8.72861e-06	0.411322	0.00565199	0.0127979	-0.192158	0.220063	0.303327	0.820483	1.85247e-06	4.67028e-06	-0.119503	0.248641	0.428303	-0.33188	0.00282597	0.0064468	-0.212377	0.148137	0.247002	0.0120392	0.904864	0.939411	0.131542	0.360838	0.536065	0.11316	0.460025	0.537917	0.327401	0.0363432	0.049346	0.191182
YDL107W	-0.98207	0.00265309	0.00849183	0.980099	0.00166223	0.00327976	-0.257089	0.21053	0.345923	-0.16116	0.45289	0.580993	0.0959294	0.743005	0.921928	1.02386	5.56137e-07	1.78851e-06	1.28095	2.86983e-05	0.000110844	-1.55421	7.33458e-06	5.15877e-05	0.230956	0.424695	0.486475	0.490462	0.0104934	0.0415304	0.014254	0.94764	0.973697	-0.476208	0.107558	0.191336	1.02227	5.85563e-07	4.33995e-06	0.531807	0.05621	0.142954	-0.821061	0.00783517	0.0145279	-0.730346	0.0183609	0.0258461	0.309015
YDL108W	-0.421539	0.00218291	0.0072144	0.21881	0.0971666	0.133871	-0.127897	0.147788	0.266167	-0.0828427	0.346768	0.474944	0.0450546	0.714117	0.911311	0.114273	0.184612	0.232137	0.24217	0.0517402	0.0892522	-0.376626	0.006015	0.0147256	0.202628	0.121481	0.158479	-0.0718474	0.406574	0.594928	0.0181198	0.838202	0.886062	0.0899672	0.467535	0.59978	0.154141	0.0741933	0.118768	0.225988	0.0672903	0.162534	-0.607274	1.94989e-05	5.87087e-05	-0.140677	0.280306	0.327705	0.265266
[truncated: 5,292 more rows]
[truncated: 125 more columns]

## Sheet: TF Mutants
ID	logFC: YPS606 (WT) NaCl response	Pvalue: YPS606 (WT) NaCl response	FDR: YPS606 (WT) NaCl response	logFC: YPS606 (WT) EtOH response	Pvalue: YPS606 (WT) EtOH response	FDR: YPS606 (WT) EtOH response	logFC: YPS606 msn2/4∆∆ NaCl response	Pvalue: YPS606 msn2/4∆∆ NaCl response	FDR: YPS606 msn2/4∆∆ NaCl response	logFC: YPS606 msn2/4∆∆ EtOH response	Pvalue: YPS606 msn2/4∆∆ EtOH response	FDR: YPS606 msn2/4∆∆ EtOH response	logFC: WT v msn2/4∆∆: unstressed	Pvalue: WT v msn2/4∆∆: unstressed	FDR: WT v msn2/4∆∆:unstressed	logFC: WT v msn2/4∆∆: NaCl absolute	Pvalue: WT v msn2/4∆∆: NaCl absolute	FDR: WT v msn2/4∆∆: NaCl absolute	logFC: WT v msn2/4∆∆: NaCl response	Pvalue: WT v msn2/4∆∆: NaCl response	FDR: WT v msn2/4∆∆: NaCl response	logFC: WT v msn2/4∆∆: EtOH absolute	Pvalue: WT v msn2/4∆∆: EtOH absolute	FDR: WT v msn2/4∆∆: EtOH absolute	logFC: WT v msn2/4∆∆: EtOH response	Pvalue: WT v msn2/4∆∆: EtOH response	FDR: WT v msn2/4∆∆: EtOH response	logFC: YPS606 yap1∆ NaCl response	Pvalue: YPS606 yap1∆ NaCl response	FDR: YPS606 yap1∆ NaCl response	logFC: YPS606 yap1∆ EtOH response	Pvalue: YPS606 yap1∆ EtOH response	FDR: YPS606 yap1∆ EtOH response	logFC: WT v yap1∆: unstressed	Pvalue: WT v yap1∆: unstressed	FDR: WT v yap1∆:unstressed	logFC: WT v yap1∆: NaCl absolute	Pvalue: WT v yap1∆: NaCl absolute	FDR: WT v yap1∆: NaCl absolute	logFC: WT v yap1∆: NaCl response	Pvalue: WT v yap1∆: NaCl response	FDR: WT v yap1∆: NaCl response	logFC: WT v yap1∆: EtOH absolute	Pvalue: WT v yap1∆: EtOH absolute	FDR: WT v yap1∆: EtOH absolute	logFC: WT v yap1∆: EtOH response	Pvalue: WT v yap1∆: EtOH response	FDR: WT v yap1∆: EtOH response	logFC: YPS606 skn7∆ NaCl response
[truncated: 5,756 more rows]
[truncated: 20 more columns]
