# Supplementary material for: Natural variation in yeast reveals multiple paths for acquiring higher stress resistance
Source: BMC Biol. 2024 Jul 4;22:149. doi: 10.1186/s12915-024-01945-7 (PMC11225312; doi:10.1186/s12915-024-01945-7)
Supplement: Supplementary file 7 — Additional file 7: Table S6: Excel table of ordinal data used for statistical analyses. [file 12915_2024_1945_MOESM7_ESM.xlsx]

## Sheet: Figure 1
JL_num

## Sheet: Figure 5
JL_num

## Sheet: Figure 8
JL_num
