# Supplementary material for: Natural variation in yeast reveals multiple paths for acquiring higher stress resistance
Source: BMC Biol. 2024 Jul 4;22:149. doi: 10.1186/s12915-024-01945-7 (PMC11225312; doi:10.1186/s12915-024-01945-7)
Supplement: Supplementary file 10 — Additional file 10: Table S7: Text file of RSEM output. [file 12915_2024_1945_MOESM10_ESM.txt]

ID	Y10_Mock_Rep1	Y10_Mock_Rep2	Y10_Mock_Rep3	Y10_NaCl_Rep1	Y10_NaCl_Rep2	Y10_NaCl_Rep3	Y10_EtOH_Rep1	Y10_EtOH_Rep2	YPS606_Mock_Rep1	YPS606_Mock_Rep2	YPS606_Mock_Rep3	YPS606_NaCl_Rep1	YPS606_NaCl_Rep2	YPS606_NaCl_Rep3	YPS606_EtOH_Rep1	YPS606_EtOH_Rep2	YPS606_EtOH_Rep3	M1_Mock_Rep1	M1_Mock_Rep2	M1_Mock_Rep3	M1_NaCl_Rep1	M1_NaCl_Rep2	M1_NaCl_Rep3	M1_EtOH_Rep1	M1_EtOH_Rep2	M1_EtOH_Rep3	M22_Mock_Rep1	M22_Mock_Rep2	M22_Mock_Rep3	M22_NaCl_Rep1	M22_NaCl_Rep2	M22_NaCl_Rep3	M22_EtOH_Rep1	M22_EtOH_Rep2	M22_EtOH_Rep3	YJM308_Mock_Rep1	YJM308_Mock_Rep2	YJM308_Mock_Rep3	YJM308_NaCl_Rep1	YJM308_NaCl_Rep2	YJM308_NaCl_Rep3	YJM308_EtOH_Rep1	YJM308_EtOH_Rep2	YJM308_EtOH_Rep3	YJM1129_Mock_Rep1	YJM1129_Mock_Rep2	YJM1129_Mock_Rep3	YJM1129_NaCl_Rep1	YJM1129_NaCl_Rep2
YAL001C	504	514	468	642	764	826	909	584	328	203	320	425	762	394	827	919.01	288	595	595	798	390	439.96	452.91	1448.02	1384	901	731	560	727.01	1060	817.04	1165	839	479	809	428	636	676	553	504	493	566	619.02	537	458.04	493	759	948	445
YAL002W	567	650	596	673	809	828	1542.98	1284	478	287	413.93	522	934.98	504	1395	1344	872	911	1043	1177	659	742	914	1833	1711	1195	896	658	659.79	1357	881	1025	1248	776	1411	641.14	614	732.87	681	862.47	651	755	944	1125	720	713	938	1441	755
YAL003W	22878.07	18550.62	20949.07	8847.89	9271.2	9359.88	15457.8	9695.19	26932.43	15204.65	20646.5	5811.73	12376.64	4532.93	14212.61	17190.06	7498.38	20342.59	22607.78	22407.85	10246.99	10582.05	11454.15	16775.53	14423.26	12562.73	29774.85	23717.81	15526.44	10451.19	8532.78	12215.4	16938.26	9936.28	10252.05	16915.69	15660.85	16970.9	9586.51	10229.91	9385.37	11412.61	14580.24	13559.24	23114.4	32123.16	25169.51	22531.21	16232.11
YAL004W	2	13	6.07	15	16	12	65	183.98	11	7	7	10	48	38	60	115	66.31	16	36.12	23.46	5	6	3	106	77.02	137.99	11	19	45.17	45.63	92.26	36	310	292.86	326.97	96.89	21	35.98	21	44.77	8.57	72	421.4	109.67	30	16	18	10	7
YAL005C	34061.45	23979.05	27448.42	27782.35	25939.81	22660.33	224037.87	140782.39	2524.92	1835.4	1932.32	30467.02	34518.42	15488.06	126251.58	124810.73	142870.55	5724.92	6349.77	7728.42	6933.78	8007.91	7618.42	183286.72	177085.79	157337.69	9883.07	8374.78	5750.3	85711.77	71482.29	85726.18	229239.19	166989.28	144244.28	19017.67	13439.29	13748.03	41320.45	38974.82	35399.63	171186.91	241174.78	196338.1	3686.3	6509.54	6804.28	36799.9	18949.39
YAL007C	1762	1764.04	2228	1281	1287	1677	5802	4061	2451	1401	2084	1143	2600.84	1109	5396	5735	3981.01	2045	2419	2391	1322	1416.97	2168.02	2984	3194.26	3584.02	1933	1783	1529	1491	924	1429	4770	2461	4517.01	1607	1704.02	1884.35	1160	1766	1588	1424	1616.94	1679.73	1695.02	1962	2365	2572	1614
YAL008W	148	206	176	397	464.98	477	648	575	80	41	84.44	228	490	156	321	345	257	297	338	379	181	212	331	846	811	893	120	134	163	566	383	582	583	368	490	187	211	197	241	354	268	339	278	267	91.01	179	160	442	223
YAL009W	197	208	232	232	246	245	318	206	256	159	171	290	451	219	315	348	210	243	287	286	232	224	288	370	370	340	270	192	205	414	276	420	347	205	230	175	190	185	267	354	272	150	153	140	181	197	198	352	182
YAL010C	291	339	277	185	224	237	347	249	232	145	189	108	274	143	314	340	149	370	355	460	121	133	177	729	651.63	555	428	248	341	356	265	267	432	239	554	222	283	270	174	251	221	151	214	190	262	252	408	350	176
YAL011W	444	585	442	338	401	483	220	80	279	165	283	191	241	146	122	166	32	372	464	480	236	274	244.74	251	210	222	640	605	508	368	362	481	285	159	208.02	369.52	344	417	308	300.77	267	101	94	73	373	319	625	534	306.72
YAL012W	16949	19966.41	14627	12547.26	10772.99	13142.9	12099	8659.92	20926.98	13707.5	17973.53	16766.73	15443.13	11572.23	10354.6	11597.52	11672.27	12739	18748.52	15788.97	9243	9642.99	12781.98	9011	5224	6080	25733	26148.76	16958.71	41472.23	28830.46	24367.81	12758	10898.07	11409.9	14474.12	11949.35	13441.63	12014.31	14099.31	11324.11	7034	5332.98	5233.97	13065.56	19967.57	13386.28	35102.74	23289.36
YAL013W	562	885.07	575	547	715	615.26	513	229	476	337.29	407.44	474	657.94	460	379	447	137	759	917.82	1029	595	657	920	898.2	543	654	1042	915	837	756	640	738	657	284	543	635	621	721	498.13	491	386	377	302	217	749	683	851	997	572
YAL014C	430	462.24	369.01	398	396.8	285.02	588.8	367	382	221	303.66	443	586	279.99	364.88	389.01	240	454.39	727.21	621.35	294.9	308.15	379.15	997.6	637.18	787.28	483	488	453.98	461	417	446	728	564	463	462.9	406	485	603	550.99	442	423	407	342	343	456	410	509	230
YAL015C	274	307.99	270	300	296	251	136	69	159	76	139	198	275	153	78	101	12	355	370	399	198	238	180	304	242	237	352.9	273	298	416	311	448	141	79	117	228	250	273	282	200.87	242	76	60.54	52	232	284	309	405	242
YAL016C-A	0	5	11	6	18	10	9	14	6	1	6.7	38	57	37	3	6.75	7	4	22	8	6	3	6	9	3	13	5	12	21.01	26	39	38	31	24	26	16	9.12	10	38	25	11	10	16.93	7	4	4	8	13	1
YAL016C-B	0	0	0	0	0	0	0	0	0	0	0	0	0	0	0	0	0	0	0	0	0	0	0	0	0	0	0	0	0	0	0	0	0	0	0	0	0	0	0	0	0	0	0	0	0	0	0	0	0
YAL016W	1835.97	1460.01	1596	2422	2384.88	2515	4349	3487	2034	958	1433.93	2033	2927	1430.03	3852	3665.22	3711	1741	2096	1824	1907	1863	1966.74	3276	3263.07	2448.02	2086	1780	1301	3497.63	2704.87	3137.02	3493	2577.17	2659.02	1665.99	1447	1601.99	2172.11	2268.01	2178.96	2185.94	2313.14	1939.05	1840	2183	2108	3560	2259
YAL017W	676	867.98	680	1382	1419	1467.05	5196	3938	615	380	476	1393	1958.27	1196	4254	3997.89	2281.84	1021	1232	1177	908	899	1038	4675	4015	3148.06	964	850	782	2235	1523.83	1758	3342	1856.81	2630.22	1039	945	988	1305	1318.28	1156	2647	2804.09	2333	803	879	1081	2088	1039
YAL018C	2	2	1	0	1	1	0	2	0	2	1	2	9	6	1	4	2	0	0	2	0	1	0	4	3	7	0	0	1	2	2	7	2	3	7	0	0	0	3	8	3	6	16	18	0	2	2	0	1
YAL019W	1919.67	2022.02	1831	1410	1574.06	1701	832.97	515	1450	935	1521	982	1527.99	798.94	783	963	164	1904.35	2206.51	2406.98	1314	1288.99	1762.22	497	505	348	2785.19	2219.6	2015.44	1319.62	1363.84	1512.29	855.9	454.44	716.72	1775.09	1870.84	1955	1440	1494.08	1301.59	169	259	196	2176.46	1796	2837.02	2278	1279
YAL019W-A	3	5	3	6	6	7	0	8	2	1	1	8	21	11	0	8	0	6	11	5	4	2	3	4	3	4	6	12	11	5	13	4	6	10	9	10	10	7	2	14	7	3	7	2	6	2	4	3	1
YAL020C	258	395	297	610	593.04	458	200	170.31	311	186	245.88	798	961.83	612	217	261	215	342	466	430	562	504	827	284	261	275	532	479	386	795	671	726	308	198	166	363	382.94	332	635	850.35	577.04	222	205	167	341.66	440.89	329	822	527
YAL021C	2981.75	3585.73	2631.63	2869.15	2877.75	3036.78	2949.64	2362.33	2439.16	1429	2167.22	2822.27	3700.07	2422.64	2625	2716.62	1685.01	3002.86	4005.12	3903.47	3203.17	3367.56	4462.98	2534.22	1837	1722	4047.34	3422.22	2875.05	2971	2596.6	2409.02	3046.37	1507	2446.83	3332.85	3269.04	3201.11	2928.01	3266.17	2655.83	1306	1354.38	1066	3289.87	3631	3313.02	4476.01	2724
YAL022C	788	922	721	1404	1421.26	1313.06	1441	1117	909.12	596	691	1466	1517	1195	1019	1106.46	883	1474	2045	1626	2155	2177.97	2624	1527	1300	1212.99	1102	1082	653	1682	1195	1161.11	1682	1014.96	1005.89	1001.99	785	798	1402	1516.98	1173	830	751.64	554	938	1193	774	1830	1137
YAL023C	7777	7931.86	5674.9	9941.75	8788.53	8720.93	17674.07	14193.97	12533	7326.3	9477.82	13558.83	15156.91	10753.3	17868.23	20707.97	14576.94	9180	13991.22	10839	16086.76	15085.13	18097.93	10791	10090.84	8982.94	11220	10793.02	6683.96	8300	6394.82	6087.1	22251	12133.84	13570.07	11261.97	9156.5	9155.19	10842	12942.08	9848.49	9287	11077.16	7724.83	9311.05	10979	8625.01	18837	12371.16
YAL024C	618	697	567	499	583.41	743.78	549	328	581	339	505	391	678	329	515	527	143	1010	1081.29	1165.99	674	731	693	737	657	482	1044	785	691	700	605	688	486	223.05	382	768	710	775	551	674	560	262	352	275	728	736	959.99	1309	758
YAL025C	3155.15	3605.92	3441	687	786	973	31	20	2305	1330.99	2325.01	362	750.99	282	23	95	9	2569.98	2613.22	3472.01	680	623	851.43	74	15	31	4845	3549.95	3508.01	460	558	762	11	5	16	1752.99	2400	2466.09	870.96	836	742	23	58	48	3632	3086	4705.06	1683.01	985
YAL026C	1523.54	1910.81	1300.96	1670.09	1664.3	1889.85	1742.19	1412.77	1625.31	943.91	1333.87	2015.62	3159.36	2002.96	1677.64	1887.35	780.92	1655.3	2314.68	1986.07	2062.26	2204.89	2357.12	1185.07	1142.61	772.56	1832.47	1660.44	1278.33	2124.53	1760.76	1822.51	1730.87	828.61	1457.51	1824.01	1722.77	1479.86	1986.18	2489.93	2146.8	458.94	542.08	357.34	1747.5	1310.49	1934.32	3732.1	2026.18
YAL026C-A	108.46	123.19	145.04	126.91	140.7	139.15	192.81	80.23	117.69	76.09	100.09	176.38	234.64	150.05	99.36	107.65	51.08	121.7	158.6	181.93	144.74	129.11	190.88	72.93	80.48	119.36	219.53	169.56	132.67	195.47	110.24	188.6	147.13	49.21	91.49	99.99	146.23	149.14	115.82	199.35	135.2	45.06	39.27	26.66	116.5	153.51	165.18	268.9	150.82
YAL027W	129	122	130	113	120	151	178	96	74	67	99	64	131	65	151	154	31	191	162	257	67	55	69	319	275	231	197	159	151	137	124	182	168	95	170	133	133	172	152	157.01	127	112	141	106	103	135	172	119	70
YAL028W	30	38	24	155	107	110	604	377	24	11	23	86	99	55	353	366	122	47	64	66	11	17	19	674	539	451.86	40	46	29	133	82	83	528	348	320	47	45	45	26	31	15	296	281.93	214	36	52	51	61	28
YAL029C	2442	2310	2084	1510	1700.4	1956	1523	1241	1851	1172	1618	1045	2155.24	1217.01	1316	1417	554	2619	3032	2903.96	2129	2260	2415.02	1217	1222	763	3246	2404	2117.03	2165	1676	1974.5	1150	543	988.18	2226.99	2301.04	2157.04	1520	1857.86	1704.11	579	697.95	637.99	3124.02	2691.8	3965	4080	2521
YAL030W	287	452.84	362	630	850	697	776	606	264	144	170	417	804.97	341	364	470.91	221	365	601	487	364	330	560	608	642	746.82	300	206	313.91	820	833	926	937	642.99	751	302	370	418.99	480	679.3	572	288	403	312	322.97	393	351	674	424
YAL031C	415	471	357	518	454.91	512	1050	808	280	175	253	519	633.57	432	900	885.94	550	402	449	520	399	359	403	1265	1003	864	631.96	461	407.97	886	676	656	1179	677.85	1017	333	335	386	447	435	347	560	654.99	483.96	337	459	446	751.81	415
YAL031W-A	0	0	0	0	0	0	0	1	2	0	0	1	2	0	1	0	0	1	0	0	3	0	0	3	1	0	0	1	1	0	3	0	3	4.99	2	1	0	0	3	6	0	2	2	0	1	0	0	1	0
YAL032C	342	340	361	253	297	303	488	303	224	148	252	227	342	201	328	369	152	303	343	441	247	260	280	444	394	386	511	373	315.08	389.99	370	450.97	475	243.05	463	242	307	345	257	219	219	135	215	119	297	311	383	481	263
YAL033W	338	428	455	174	252	299	159	106	468	249	400	214	598	240	213	272	144	418	466	674	286	219	313	348	210	343	538	457	531.41	217	218	302	239	159	230	354	558	576	354	298	335	245	137	178	350	529	450	444	278
YAL034C	243	304	290	481	440	435	1466	1234	236	170	194	863	1029	651	1196	1160	786	323	473	468	370	365	565	1614	1179	1272	509	369	352	817	605.29	535	1890.14	1062.98	1693	294	278	317.29	316	405	266	786	1020.99	656	263	334	388	688	357
YAL034C-B	0	0	0	0	0	0	0	0	1	0	0	1	4	1	1	0	0	1	1	1	0	0	1	0	0	0	0	0	0	1	0	0	2	0	0	0	0	1	1	0	0	0	0	0	0	0	0	2	1
YAL034W-A	157.02	253	206.54	115	132	147	143	69	110	75	131.54	69	151	52	99	118	20	184	207	260	94	86	102	307	206	197	230	128	199	93	107.84	139	160	73	124	95	162	166	95	92.24	97	73	79	86	141	134	206	188	107
YAL035W	11100.31	11275.42	11064.43	9383.94	9619.89	10043.82	4021.9	2539.11	7981.16	4331.37	6481.17	4408.9	6310.09	3807.74	1722.45	2263.59	767.98	10850.05	14065.78	12991.78	10234.54	10932.01	12036.69	2091	1464	1519	17026.58	16295.99	13324.12	8411.83	7744.74	10149.79	1652	1130.06	1130.94	10734.62	10225.77	10667.53	7527.81	7906.56	7090.78	1137	1082.83	940.93	14046.97	14027.89	16435.32	16052.9	10535.69
YAL036C	2426.87	2169.79	2035	1436	1404.79	1296	162	98	2195	1308	1761	1249	1512.24	868.06	112	126	102	2497.65	2998	2812.63	2366	2243.74	2597.23	530	277	329	2920.04	2603	1998.03	1295	1180	1535	119	89	86	2146.96	1885	1848	2095	2257.88	1869.01	219	230	274	2661.99	2927.27	2733	3177.01	1858
YAL037C-A	0	0	1	0	0	0	0	0	0	0	0	0	2	0	0	0	0	0	1	1	0	0	0	0	0	0	0	0	0	0	0	0	0	0	0	0	1	0	0	2	0	0	0	0	0	0	0	0	0
YAL037C-B	38	264.66	80.3	114.96	237.61	165.83	303.24	848.44	200.28	116.71	195.35	71.87	179.14	292.38	337	495.95	194.41	99.46	432.24	186.99	54.17	65.07	91.5	221.02	139.13	371.18	128	267.83	629.45	117.98	392.91	114.26	1039.17	1074.12	1134.21	731.13	178.34	553.93	135.57	298.62	81.81	236.56	827.55	197.42	496.28	242.16	216	182	61
YAL037W	25	21	11	12	2	7	56	25	8	9	8	6	3	12	52	50	27	56	42	63	16	15	23	170	110	94	21	25	46	19	11	15	63	40	38	12	22	29	19	15	15	111	87	92	14	33	44	9	6
YAL038W	147823.58	172754.21	126878.38	103394.36	97728.69	106491.12	314895.96	225894.37	189950.91	103949.1	141815.72	112263.12	125965.05	86426.76	308788.67	320646.97	298838.84	140170.8	184790.86	173789.4	148072.18	141170.55	180325.89	263221.82	187173.09	187965.44	253787.32	209062.63	169603.51	131674.18	118359.64	115810.98	389374.41	276331.75	270856.32	190233.96	162021.67	180896.19	145607.84	153004.51	120727.52	270548.33	207231.75	165823.98	178441.33	202695.37	159293.65	212524.73	137481.96
YAL039C	518.3	646.69	465.29	366	335.64	280.55	188	137	380.87	212	280	339	371	233	159	203	111	384	502	466.31	261	285	274	751	471	439.66	789	678	540	680	557	598	499	287	386.06	619.43	509	515	615	605.35	475	216	218	186	416	438	334	466	324
YAL040C	2952	3936.06	2588	3089	3241.04	3751	8396	6001.22	4344	2461	3776.84	4495.96	5876.44	4178.35	9425.51	9389.1	6284.71	3731.95	5295	5323.21	5098.85	4295	7339.41	7561	4948	5027	5523	4558	4462	4752	3708.67	3382	12071	7035.93	10090.08	3472	3735	3809.08	3028	3740	2492.21	6129	4795.28	3738.91	5086.42	6262	5271.29	7500	4928
YAL041W	1640	1968	1694	1264	1319	1714	1640	1093	1370	798	1142	810	1615	835.68	1283	1353	496	1649	1691	1998	882	975	1209.03	1767	1342	1144.08	1815	1543	1390.89	1479	1237.7	1395.91	1323	635.43	1177	1361.76	1528.21	1636	1081.87	1332	1102	636	741	629	1248	1522	1928	2202	1248
YAL042C-A	6	2	4	10	15.8	6	2	8	6	6	5	24	28	26	6	3.06	5	1	14	6	5	4	4	5	1	5	7	6	9	13	18	13	16	6	17	15	8	16	17	16.97	11	10	12.89	6	13	2	6	10	3
YAL042W	2849	3426	2824.33	4131.41	3621	4039.94	4001	3077.04	3569.98	2183.88	3072	6791	8169.89	4810.22	2637	3770.89	2501	3414.03	4947.03	4151.01	5008	4986.99	6033.39	2479	2234.05	2249.37	5123	4295	3202	5308	4047.85	4402	4044	2353.7	2275.95	3845	3708.24	3487.99	5432	5871.62	4876.1	1732	1623.99	1385.69	3610	3939	3058	7446.02	4519
YAL043C	1705	1990.58	1555.98	2214	2320.99	2293.99	2570	1984	1198	722	1133.63	2763	3420.51	2170.53	2170	2144.8	1667.75	1540	1894.11	1878	1970	1840	2336.24	1733	1503	1348.03	2294	1808	1469.25	3130	2485.02	2428.6	2131	1221	1567.01	1578.74	1456	1402	1981	1988.4	1577	1026	1163	777	1421	1595	1569	3230	1774
YAL044C	836	829.35	867	673	847.29	615	769	598.99	960	530.6	655	660	1199.73	628.23	545	837.95	318	783	1123	995	1086	964.99	1402	349	393	332	925	729	688	1421	1383	1478.91	745	482.99	458	907	685.03	997	1083	1363.94	1192	319	325.28	218	524	698	646	1622	1146
YAL044W-A	209	302	228	264	257	318	267	226	238	142	184	225	353	166	151	221	88	205	292	282	195	205	270	273	237	257	275	257	215	265	274	281	281	166.98	218	175	202	229	184	210.92	133	101	125	77	163	252	231	314	245
YAL045C	0	2	0	0	0	3	0	1	0	0	0	0	3	0	0	0	0	0	0	0	0	0	0	0	0	1	2	0	2	0	0	0	2	0	4	1	0	1	2	2	0	0	0	1	0	1	1	0	0
YAL046C	181	146	131	141	153	148	69	40	156	99	120	136	279	109	51	59	48	100	180	156	190	123	157	105	70	72	148	141	104.04	198	210.93	277.99	116	73.9	60	146	126	162.13	146	239	151	38	40	33	95	142	110	220	182
YAL047C	260	186.52	248	123	183	214	182	93	156	94	158	66	161	77	184	228.12	53	264	221	273	113	112	169	397	329	221	323	229	307	261	178	251	193	111	219	174	214	244	128	198	141	58	103	109	225	163	381	310	198
YAL047W-A	3	3	0	1	5	1	14	1	3	1	1	4	14	4	2	6	3	3	5	3	2	4	4	2	3	4	2	2	0	9	4	7	22	6	12	3	4	6	7	14	7	6	3	10	6	4	8	5	2
YAL048C	275	270	222	248	262	277	292	290	215	96	183	388	501	289	318	333	246	275.21	286	336	249	224	325	418	418	234	359	255	316	576.04	542.55	476	341	200	262.39	272	255	269	283	349	283	164	163	124	240	289	304	506	284
YAL049C	753	928	682	1083	1125.73	1067	1743	1466	845	507	643.35	822	1303.97	602	1601	1655.18	1326	847	892	1273.04	792	752	844	1503	1333	1256	882	681	777	3018	2625.99	3237.31	3725.93	2640.97	2748.93	866	786.93	872	915	1016.98	976.99	1030	909	776	809	1228.98	1053.62	2691	1773
YAL051W	565	619	515	733.97	794	736	795	549	550	368	459	727	1271.99	627	985	1053.1	400	651	685	872	674	729.24	802	1218	1087	717	1047	801	733	1425	994.22	1022	938	533	930	417	469	554	568	722	557	455	499	462	708	623	936	1364	796
YAL053W	1784	2262.01	1677	8140	7143.79	9627.36	1812	1260	2486	1739.88	2108	11793	14841.87	9745.81	2789	2863	3453	2721	3691	3128	5852.12	4741.95	6633.94	2673	2024	2031.02	3677.98	3000	2235.96	9483	7001.55	8121.98	4480	2628.75	3301.02	3011.48	2847.01	2580	4668	5480.23	4943.13	1293	1403	1105	3938.05	4606	3315	12015	7757
YAL054C	90	92	79	322	260.03	208	227	219	66	43	68	296	279	159	241	246	259	55	90	72	76	87	110	198	190	170	72	60	35	242	185	224	1338	802.98	1034	70	26	36	81	111	73	96	129	91	54	42	32	146	66
YAL055W	59	137	115	86	59	75	164	59	54	30	49	37	57	16	68	127	21	85	93	141	25	24	18	296	246	217	83	70.01	87	58	63	104	209	132	137	44	58	75	44	40	40	70	55	62	65	51	119	56	39
YAL056C-A	0	1	2	1	1	0	0	1	3	2	0	5	0	3	2	7	2	1	3	1	2	0	0	0	2	3	0	0	2	1	2	2	4	3	3	3	0	0	1	6	3	0	2	3	1	2	0	2	0
YAL056W	325.13	400	365	650	611	663	2201	1782.86	218	135	171	614	778	424	1718	1771.17	1519.96	264	307.03	314	223	225	247	1766	1725	1429	410	282	257	971	787	900	1958	1208	1554	344	352	333.97	540	479	428	809	1061	737	241	287	286	605	319
YAL058W	624	748	536	395	399	445	367	346	448	293	435	417	608	456	272	305	219	536	663	770	586	587.7	694	345	302	248	834	694	653	528	492	525	492	251	318.03	424	442	459	424	490	387	159	141	101	555	596	678	859	590
YAL059C-A	1	3	5	1	1	2	2	0	2	0	6	1	1	1	1	1	0	0	6	5	0	0	0	2	1	2	4	4	9	2	0	1	1	0	8	4	5	12	1	5	4	0	1	2	8	3	4	3	0
YAL059W	1156	1083	1247	223	268	324	41	29	1023	544	863.07	123	317	138	36	62	7	975	1066	1337	377	348	443	178	72	48	1606	1111	1506	233	200	325	42	25	43	668.03	909	935	360.02	383	336.2	22	24	18	1263	1257	1401	628	418
YAL060W	1347	1641	1249.01	2222	2410.99	1646	3173	2842	1600	1016	1215	5707	5721.95	3204.62	2554	3003	2195.83	1106	1480	1394	1581	1536	1791.64	2793	2359.22	2339.2	1077	1014	1220.13	5881	4398.92	6018.1	3286	2589.89	2465.47	915	641	785.99	1862.9	1813	1462.88	5681.99	4412.7	4093.68	411.82	570	529	1996	1379
YAL061W	18	33	17	97	108	81	36	36	9	12	15	1204	1164	628	43	42	24	18	16	33	23	39	38	101	75	95	20	16	15	223	186	236	161	95.36	113.18	13	14	16	381	228.91	187	96	98.28	73	8	18.01	8	54	27
YAL062W	9	20	14	43	41	32	20	15	9	0	6	7	5.03	6	8	6	6	14	10	15	9	10	6	17	26	23	7	13	8	47	40	40	25	16	11	19.01	11	21	22	33	21	18	24	23	14	12	7	24	18
YAL063C	296.39	354.68	229.63	651.05	663.7	628.43	957.26	565.08	184.41	106.57	123.84	213.8	325.37	134.27	301.21	235.55	155.16	308.31	462.12	385.02	787.51	641.86	921.08	280.72	188.86	147.52	272.34	200.81	224.14	360.37	321.79	295.98	342.76	168.79	298.3	36.12	18.34	26.76	73.72	57.37	51.84	64.56	107.11	77.65	209.53	177.49	200.99	388.52	206.81
YAL063C-A	2	10	10	4	11	8	15	5	0	0	3	0	6	0	0	0	0	0	0	0	0	0	0	0	0	0	0	0	0	0	0	0	0	0	0	0	0	0	0	0	0	0	0	0	0	0	0	0	0
YAL064C-A	8.21	11.61	16.53	11	9.08	7.27	18	10	0	0	0	4	5	2.11	0	0	4	2	1	5	2	1	2.15	1	0	0	0	0	0	0	0	0	0	0	0	4	1	2	1	9.99	1	7	6	1	4	8	1	0	1
YAL064W	9	16	8	11	11	7	22	17	18	19	12	11	21.63	26	21	17	17	0	0	0	0	0	1	0	0	2	0	0	3	2	2	1	0	0	1	0	0	0	0	0	0	0	0	0	1	2	2	0	0
YAL064W-B	1	0	0	1	8	0	1	7.99	1	0	1	9	5	2	3	2	6	0	7	3	1	3	5	5	5	1	0	0	0	2	9	0	2	2	7	4	8	6	8	20	13	8	14	3	2	0	0	1	0
YAL065C	0	0	0	0	0	0	0	0	8.49	1.46	5.97	2.43	2.42	0	3.53	0	9.2	13.3	27.5	11.64	107.84	75.4	61.88	35.24	10.81	16.42	0	0	0	0	0	0	0	0	0	0	0	0	0	0	1.28	8.27	7.8	1.56	0	0	0	0	0
YAL066W	0	0	0	0	0	0	0	0	0	0	0	0	0	0	0	0	0	0	0	0	0	0	0	0	0	0	0	0	0	0	0	0	0	0	0	0	0	0	0	0	0	0	0	0	0	0	0	0	0
YAL067C	0	0	0	0	0	0	0	1	5	4	10	4	4	1	4	4	13	41.99	43.47	47.55	38.64	34.74	31.13	39.66	74.58	61.07	59.01	74.46	51.5	149.05	93.43	196.69	17.78	14.85	8.85	25	20	20	27	35	21	9	11.98	15	0	0	0	0	0
YAL067W-A	0	0	0	0	0	0	0	0	0	0	0	0	0	0	0	0	0	0	0	0	0	0	0	0	0	0	0	0	0	0	0	0	0	0	0	0	0	0	0	0	0	0	0	0	0	0	0	0	0
YAL068C	0	0	0	0	0	0	26.38	0	6.02	0	3.67	3.49	7.45	2.57	24.97	15.73	20.09	2.8	0	1.17	0	0	0	0	0	12.71	13.67	26.93	10.51	17.82	13.78	27.96	188.23	120.26	169.77	5.88	0	5.6	6.59	2.83	5.09	41.85	75.69	19.94	19.04	7.18	6.38	18.13	6.03
YAL068W-A	0	0	0	0	0	1.17	1.3	0	3	2	3	2.52	5.56	0	7.65	8.52	12	9.34	2.54	9.7	2.03	3.98	32.77	5.91	6.46	2.45	1	6.74	4	6.73	8.41	6	4.64	1	0.11	0	0	0	0	0	0	0	0	0	0	0	0	1	1
YAL069W	0	1.37	1	2.04	4.1	2.38	9.23	6.95	0	1	0	5.38	4.65	3.86	4.8	0	1.07	2.59	3.77	7.27	2.72	0	9.38	0	0	0	0	0	0	5.51	0	0	0	0	0	1	1.63	0	0	1.48	0	2.13	1.17	2	0	1	0	0	0
YAR002C-A	1951	2137.9	2435.62	1715	2129.02	2410	4300	3593	3323	2115.76	3217.05	2300.01	4586.95	2538.92	4357	5166.17	5154.18	2563	3624.02	3244	2811	2850	4184.99	2857	2772	3686	2963	2488	2636.54	2615	1871.9	2680	4249	2798.23	4254.58	3001.62	3114.39	2948.91	2224	3496.07	2998	2032	2193.08	2391.97	2400.89	3046	2692.68	3831	2859.95
YAR002W	1369	1604	1272	1024	1097.33	1206	1275	907	1132	770	956	634	1085	528	1078	1157	370	1181	1173	1554	808	752	875.86	1004	863	872	2187.98	1709	1596	1196	974	1200	1289.97	705	1214	1095	1252	1342	875	863	729	536	704	565	1252	1591	1678	1499.67	927
YAR003W	455	532	475	525	465	601	1143	681	466	328	376	629	925	425	1398	1180.99	1009	531	705.01	622.98	421	396	378	1163	1099	1110	673	605	516	898	766	923	1761	984	1320	615	623	542	701.4	739.99	647	650	579	672	532	726	587	909	470
YAR007C	1167	1371	1187	1296.98	1288	1568	2783	1871	982.03	695	948	1405	2194.18	1261	1858	2129	840	1650	1852.06	2196.99	1441	1594	1746	2307	1992	1740	2115	1678	1538.96	2334	1936.31	2101	2396	1512	2159.94	1458.64	1548	1783	1780.48	1815.55	1684	966	1108	966	1413	1736	2006	2913.43	1520
YAR008W	290	373	346.86	212	226	260	175	104	260	181	251	102	307	101	130	141	69	451	456	638	245	218	335	252	210.02	299.22	558	416	442	202	169	265	196	117	167	309	325.83	390	253	301.02	282	88	117	94	324	497	426	378	240
YAR009C	0	0	2.51	0	0	0	0	0	0	0	0	0	0	0	1.1	0	0	10.33	8.93	11.31	8.45	16.42	20.33	10.54	15.68	25.19	0	0	2.33	0	1.02	2.06	1.16	0	0	507.25	540.39	736.5	425.81	696.1	472.73	449.18	542.4	666.33	0	0	0	1.03	0
YAR010C	0	1.07	0	0.4	0	0	0	0	0.75	1.25	0.86	0.25	0.24	0.25	0	0.89	0	0	0	0	0	0	0	0	0	0	0	0	0	0	0	0	0	0	0	0	10.82	12.2	0	0	0	0	0	10.52	0	0	0	0	0
YAR014C	1462	1609.03	1461.02	1175.86	1332.02	1422	883	549	955.63	519	837.88	828	1191.92	689	821	879.02	239	1799	1895.91	2364	1310	1246	1536.62	1071	1034	871	2360.98	1743	1678	1723	1521	1788.16	860	421.55	651	1305.37	1484	1546.99	1445	1276.89	1184	338	406.86	290	1510	1619	1914	2058.01	1269
YAR015W	1250	1480.88	1481	363	437	572	317	274	952	542	747	412	759	423.71	117	170	84	693	1041	827	1150	1070.39	1382.98	135	105	81	1914	1327	1130.87	1280.99	1211	1335	279	165	212	1118.74	1144.65	1120	1667	1411.02	1127	119	120	80	911	1037	872	2360	1145
YAR018C	317	439	374	203	180	203	202	117	410	197	345	162	248.1	171	182	158	40	477.08	615	663	367	353	390	265	239.32	195.02	626	514	501	396	339.62	497	204	98	132	523.19	628	674	313	336	317.96	97	97	80	572	560.1	839.01	512	299
YAR019C	445	582.07	418	812	766	951	949	770	434	249	299	696	1082	706	919	896	632	467	648	579	579	655	769	1067	898	679	523	432	470	1071	758.4	758.99	1214	628	1052	523	551	581	551	674	619	564	533	464	478	468	569	1010	569
YAR019W-A	0	0	0	0	0	0	0	1	0	0	0	0	1	0	0	2	0	1	3	1	1	0	2	0	4	1	0	2	1	0	0	0	1	1	0	0	0	0	0	0	0	0	3	0	0	1	1	0	0
YAR020C	18.69	14	17	22	18	24.99	29.79	25	21	11	18	38	46.95	35	57.58	47	34.65	16	8.46	5	16	15	24	27.73	36.51	37.45	13	13	9	44.96	23.84	34.49	30.64	27.47	43	8	13	13	4	14	15	4.08	7	4	21	42.48	15	33	34
YAR023C	21.03	24	14	33	53	30	36	33	68	40	54	162	198	104	230	209	149	23	43	43	36	29	31	139	148	116	31.98	17	13	49	41	30.35	110	67	82	31	35	19	58	42	47	30	35	28	5	5	8	12	9
YAR027W	102.43	134.63	144.83	96.08	136.47	133.08	143.22	135.89	58.36	24.28	80.47	42.22	97.77	36.41	25.66	50.83	22.34	173.02	184	185	105	121	101.08	1250	979	1270	91.87	74.83	62.57	108.64	102.88	84.6	152.5	105.96	86.03	88.65	87.35	103.32	80.92	121.74	111.66	49.94	101.47	52.02	94.21	160	145	295	115
YAR028W	0	0	0	0	0	2	0	0	126	77	119	123	182	85	209	219	164	45	83	95	35	46	38.92	143	118	73	0	0	0	1	0	0	0	0	2.06	1	0	0	1	0	0	0	1	0	166	186	148	166	77
YAR029W	0	0	1	0	1	0	0	0	90	73	93	133	202.08	113.71	363	326	163	39	35	68	17	32	22	133	100	111	0	0	0	0	2	1	0	0	0	0	0	0	0	0	0	0	0	0	52	45	42	58	27
YAR030C	0	0	0	0	0	0	0	1	12	4	2	6	4	10	19	11	8	0	2	6	3	0	3	6	8	4	0	0	0	0	0	0	0	0	0	0	0	0	0	0	0	0	0	0	2	3	1	0	3
YAR031W	12.19	16.49	19.13	21.67	26.63	33.9	213.21	85.79	234.04	149.4	224.79	85.63	192.24	110.12	249.86	294.96	168.8	23.47	42.43	36.58	10.04	16.85	7	69.42	40.48	48.2	16.66	16.89	18.87	38.7	16.43	24.32	92.63	93.42	190.99	12.87	16.65	12.8	12.41	24.16	15.9	12.53	33.21	25.01	19.09	17.75	31.98	18.9	14
YAR033W	71.55	59.95	64.37	43.67	29.22	75.5	31.91	13.32	117.38	56.5	91.66	78.06	184.14	83.31	120.16	135.94	81.3	41.29	63.44	21.28	41.32	64.75	57.47	115.71	109.37	80	22.77	26.16	26.25	38	26.08	29	48.06	14.11	34.99	23.82	19.99	5.66	35.78	16.29	21.62	11.75	1.92	7.76	31.59	0	11.56	29.47	21.79
YAR035C-A	0	0	0	0	0	0	0	0	0	0	0	0	0	0	0	0	0	0	0	0	0	0	0	0	0	0	0	0	0	0	0	0	0	0	0	0	0	0	0	0	0	0	1	0	1	0	0	0	0
YAR035W	183	207	122	314	269.04	215	158	103	16	14	16	102	122.01	71	22	30	14	52	54	40	42	35	87	36	24	35	252	272.97	161	302	301	318.76	276	178.92	160	262	241	223	233	351.37	204	142	161	94	31	44	18	102	52
YAR042W	1666.99	2201.94	1602	3151.01	3120.64	3196	2370.54	1739.06	1541	949	1353	2533.04	3323.98	2414	1691	2091	546	1959	2719.98	2791.99	1913	2232	2756.09	2454	1882.11	1448	3157	2470.72	2378.01	3221	2547.93	2752	2489	1056	1897.32	1964.09	2020	1940.03	1811.8	1706.02	1494.88	970	1161	792	2385	2058	2694	4251	2114.24
YAR047C	2	0	2	0	5	6	0	3	0	0	0	0	0	0	0	0	0	0	0	0	0	0	0	0	0	0	0	0	0	0	0	0	0	0	0	0	0	0	0	0	0	0	0	0	0	0	0	0	0
YAR050W	67.97	50.02	36.38	104.84	151.7	123.73	207.83	130.72	639.06	346.72	476.71	1096.97	1262.66	740.86	1169.92	931.37	617.37	460.38	750.93	681.29	988.35	839.3	1352.99	670.37	475.29	422.19	655.95	533.09	449.05	607.39	465.44	400.82	624.99	331.77	534.93	315.22	312.86	271.86	404.98	364.27	280.61	327.84	381.93	249.99	550.86	587.88	413.29	676.4	478.37
YAR053W	0	0	1	0	1	0	1	1	0	0	0	0	0	0	0	1	0	0	0	0	0	0	0	0	0	0	0	0	0	0	0	0	0	0	0	0	0	0	0	0	0	0	0	0	0	0	0	0	0
YAR060C	4.5	4	4.5	9.5	16	8	2	3.5	1.5	0.5	1.5	1	5	0	1	0.5	0	7.5	13.5	8	6	4.5	3.5	2	0	1	12	11	9.5	15	4	9.5	3.5	0	2.5	0	0	0	0	0	0	0	0	0	19	20	22.5	18.5	0
YAR061W	3	7	2	2	2	1	1	3	1	0	0	0.5	0.5	3	0.5	1	1.34	0	0	0	0	0	0	0.5	1.5	0	0	0	0.5	0	0.5	0	0.5	2.5	2.01	0	0	0	0	0	0	0	0	0	0	0	0	0	0
YAR062W	4.39	6.2	8.47	24.05	12.66	31.69	25.13	7.5	8.28	1.53	7.97	13.17	23.05	13.73	12.95	10.53	8.53	271.48	398.59	387.02	242.37	156.06	364.12	64.59	40.25	40.49	438.93	347.51	273.14	55.72	66.83	42.82	33.79	55.38	46.84	92.98	96.51	62.12	51.74	53	40.29	29.76	33.52	32.41	444.6	365.76	325.95	114.14	73.21
YAR064W	0	0	0	0	0	0	0	0	0	0	0	0.5	0	0.5	0	0.5	0	23	21.87	31.09	29.68	19	29.81	3.33	0.5	7.5	0	0	0	0	0	0	0	0	3	6.5	1.98	9.43	14	6.67	0	4	2	3.5	0	0	0	0	0
YAR066W	296.95	418.7	1	267.95	31.45	1.07	66.58	0	1.06	0.77	1.07	0	0.75	0	58.5	75	0.01	11	9	8.5	74	46	63	8	3.5	2	26.22	32.31	14.98	36.19	19.37	28.4	31.1	10.52	25.13	19.5	14.5	0	24.5	0	20	4.5	8	7	2193.92	3211.55	1638.62	5174.72	3753.04
YAR068W	449.15	1377.94	980.42	337.78	536.62	455.46	205.47	184.08	6394.63	4007.26	8185.75	2593.79	4807.64	2696.19	1593.98	1911.23	2012.75	4494.02	7196.1	6889.57	8923.48	7141.42	14035.08	1423.98	941.29	1357.97	10435.88	9443.66	6942.33	3880.98	3986.88	4108.78	488.16	425.42	349.34	66.43	76.72	81.15	87.6	125.66	65.74	23.78	64.47	49.46	7986.81	12112.95	7680.11	16443.13	12742.91
YAR069C	1	0	0	4	2	1.5	2.5	1	0	0	0	0	0	0	0	0	0	0.5	0.5	0	1	0.5	0	6.5	2.5	3.5	0	0	0.5	2	0	1	4.5	8.5	4.5	0	0	0	1	0.5	0.5	1	2	3	0	0.5	0	0	0
YAR070C	0	0	2	4.5	2	0	2	0.5	0	0	0	0	0	0	0	0	0	0	0.5	0	1	1	2	0	2	2.5	0	0	0	0	0	0	2	2.5	1	1	0.45	0	0.5	1.5	1.5	1.5	1	0	0	0	1	0	0
YAR071W	310.88	455.15	378.03	228.19	264.35	150.13	606.91	484.19	32.69	69.14	80.62	51.15	84.76	60.43	334.61	335.25	223.62	188.56	233.5	149.11	536.29	696.9	499.27	793.77	585.96	717.57	1005.19	746.01	675.62	1008.05	745.68	1194.61	1284.6	1112.19	1010.29	1262.94	841.84	1432.98	921.57	1097.43	1074.93	687.3	585.49	589.9	1051.94	1251.6	1266.56	866.27	461.73
YAR073W	109.74	93.31	108.55	56.45	73.35	66.91	52.24	55.52	2.61	0	1.93	1.78	4.01	5.39	0	0	1.42	34.71	64.45	16.17	63.93	41.6	64.31	29.78	31.06	13.12	33.69	26.42	14.33	12.77	25.71	11.16	16.38	12.28	8.68	47.57	26.92	24.64	29.06	38.03	44.05	41.55	54.8	38.1	49.86	65.38	44.6	39.44	38.5
YAR075W	77.34	40.16	62.94	60.19	40.34	39.43	41.33	27.85	3.21	1.33	0	1.13	2.59	0	2.57	0	1.42	0	0	0	0	0	0	0	0	0	44.9	60.85	27.65	29.29	34.38	40.35	34.7	27.71	17.2	276.32	212.29	161.88	215.5	200.17	200.38	51.02	37.12	47.99	8.14	12.05	1.09	5.61	2.27
YBL001C	328	345.99	353.15	641	823	650	511	511.02	335	186	316	334	715	254	363	466	138	473	680	542.29	410	318	396	514	582	583	419	364	320	717	644.83	1090	821	619.36	513	423	434	399	390	519	603	500	459	348	409.79	566	433	562	508
YBL002W	7406.5	7995.24	7281.02	2242.29	3061.65	2570.55	4689.82	3114.79	8633.81	5348.77	6735.03	4221.48	7304.34	3068.71	4837.94	6000.91	3546.65	6445.67	9102.9	8364.9	3978.87	3902.84	4095.55	4597.73	3825.47	3701.97	8138.7	7414.44	5424.67	2374.67	1930.83	1845	3903.41	2385.05	1922.77	5280.44	4889.71	5934.69	2977.34	3412.54	2617.04	3111.21	1666.94	1042.03	5569.39	8330.59	5405.15	6808.45	5346.16
YBL003C	3377.19	2623.74	2214.22	685.56	851.05	555.12	1139.9	696.16	2181.91	1146.69	1702	672.25	1862.15	387.33	1123.04	1325.67	496.21	1979.24	2478.46	1756.18	676.39	497.35	414.66	1669.04	1682.21	1443.41	1983.11	2254.88	1012.87	735.99	821.29	1044.59	1663.57	1018.91	374.44	1341.1	1495.41	1158.24	842.62	822.99	780.78	1445.73	744.45	481.54	1602.6	2780.1	1261.07	1358.5	1119.7
YBL004W	5524	4275.74	4835	2028.98	2460.39	3079	180	149	5869.97	3355	5091.25	1881	4599	2225.59	323	389	236	4811	6730.37	5313.64	6289	6015	7500.64	238	161.14	209	6856	5966.98	5132.58	2568	2331.95	2788	208	115	236	5797.95	5964.91	5431.99	4011	5840.96	4769.47	157	323	420.97	6999.82	5557.06	7452.31	6346.86	3971
YBL005W	440	414	357	415	557	694	487	361	566	375	522	738	1334	653.65	718	716	555.19	562	583	735	368	431.99	550	808	658	473	537	451	468	935	670	676	654	398	715.06	589	590	651	495	769	620	175	205	190	442	531	683	787	427
YBL005W-A	341.71	890.03	65.77	0	71.29	114.41	1.51	551.52	299.65	177.1	324.39	88.84	300.06	175.89	592.7	858.53	225.82	0	0	0	1.78	14.87	0.85	1.14	0	0	2.93	0	8.14	1.57	10.73	0	1.48	2.8	3.46	1053.37	1448.01	449.51	139.92	0	0	3748.63	2452.13	1042.47	0	2.8	2.46	0	0
YBL005W-B	4185.23	4591.76	4309.9	2699.83	3350.79	4387.69	11101.14	8378.67	52.64	55.07	105.71	105.27	181.5	115.18	372.26	409.09	208.03	9.69	14.52	6.15	5.94	50.39	6.48	0	1.95	5.13	0	8.24	0	0	37.64	0	0	8.92	0	7433.77	7161.74	7907.56	3995.2	6433.04	5250.22	6724.75	9729.39	8576	0	0	15.26	0	11.73
YBL006C	260	264	273	281	325.69	288	469	277	403	262	382	381	659	292	563	687	305	455	547	561	331	384	498	896	817	766	496	445	352	435	464.06	524	805	565	647.99	380	364	419	462	473	386	334	307	209.01	451	485	442	617	384
YBL006W-A	0	0	0	2	1	2	2	2	0	0	0	1	4	1	0	0	0	1	1	0	0	0	0	1	0	0	0	0	0	0	4	2	4	7	1	0	0	0	1	0	0	4	0	2	0	1	0	1	1
YBL007C	3363	4364.05	2993	6934	6639.6	6555.87	7254	5361.29	3025	2015.64	2672.91	6898.04	8913.56	5548.57	6604	8277.94	3158.81	3690.61	5196.62	4582.9	4730.02	4979.92	5672.05	5297	4696.2	3498.02	4113	3973.52	3039.83	7100	5542.73	5486.09	9166.77	4358.94	6158.82	4144	3551	3785.81	5846.68	6179.07	4851.13	3438.4	3777	2363.32	3405.88	3135	3988.95	9256.02	5069
YBL008W	551	669.63	517	332	334.68	361	274	169	399	231	334	230	414	254	283	314	136	579	662	749	436	458	487	350	311	283	869	615	743	532	385	534	326	160	336	518	649.87	618	486	504.48	511	66	121	81	623	659	791	843	544
YBL008W-A	0	0	0	0	0	0	0	0	1	0	1	0	0	0	0	0	0	0	0	0	0	0	0	0	0	0	2	0	1	0	1	0	0	0	0	0	0	0	0	1	0	0	2	3	0	0	0	0	0
YBL009W	1405	1383.39	1338	633	813.7	1055	220	190	1254	750.15	1193	497	1125	593	285	292	171	1334	1633	1616	1212	1232	1505.04	524	443	419	1698	1396	1338.83	677	571	745	355	171	310	1325	1462.11	1523	988	1370.05	1201	221	237	264.07	1336	1291	1697	2010	1188
YBL010C	220	255	231	190	226	230	213	116	213	126	139	100	248	124	160	172	38	299	252	356	79	146	146	385	246.75	292	335	250	250	205	229	226	240	113	193	173	179	242	152	178	137	84	103	120	201	271	336	339	177
YBL011W	1685.59	1812.76	1372.13	1611.73	1627.18	1447.9	2252.6	1635	2188.15	1314	1653.23	1839.03	2382.12	1532.26	2655	3073	1488	2204	2991	2518.94	2164.56	2425.12	2445.01	3162	2731	1889	2664.24	2225	1866.75	2010	1489	1508	3613	1968.85	2505.95	2143	1699.05	1892.98	2160	2228.07	1883.47	2265	2454.78	1846	2294.2	1956	2388.92	3147.97	2058.31
YBL012C	1	2	1	3	4	0	1	5	2	4	3	6	8	4	1	3	0	1	13	1	2	1	2	5	3	4	1	3	6	2	2	1	6	5	7	5.95	0	6	6	4	6	5	15	3	6	3	2	0	2
YBL013W	46	59	41	77	88	73	38	29	37	24	28	98	132	69	58	96	24	59	100	70	74	86	114	129	77	57	66	57	51	66	88	54	132	47	72	83	85	54	110	118	103	50	52	27	47	33.43	43	75	45
YBL014C	1149	1081	972	580	616	708	279	220	709	354	568.4	375	593	394	274	250	122	755	891	946	628	632	723	644	505	401	1253	1000	912	500	502	588	341	240	311	836	968	958	817	760.03	641	300	337	273	1063	931	1236	1018.13	544
YBL015W	475	524	472	872	865	799	1618	1686	357	199	246	1113	1060	604	3015	3570	2862.19	277	396	278	272	308	310	1361	927	783	263	275	178	463	417	439	1498	1028.98	780	373	353	289	474	501.88	382.38	872	666	589.01	234	312	232	582	334
YBL016W	2	3	1	4	9	6	68	25	1	2	5	8	11	4	30	26	19	1213	1597.98	1557	649	713	820	765	535.9	573	5	2	5	8	5	4	49	35	68	1153	1192	1378	859	932	657	384	408.05	279	5	0	1	3	4
YBL017C	2365.48	2662.95	2173.17	3753.05	3468.63	3987.67	8129.59	6114.63	2742.44	1634.84	2246.41	3985.23	5711.11	3674.25	8821.92	9970.35	6276.71	3575.26	5004.13	3975.33	4618.5	4806	4705.16	7153.82	7071	5091	3084.72	2790.8	2502.99	4471	3550.97	3674	13879.18	6748.87	9099.44	3651	3095.34	2953.98	3995	4715.49	4216.09	3600	4239.69	2975	3005.07	2561	3226.96	6488.68	4084
YBL018C	128	125	101	26	35	44	10	5	160	80	134	34	124	42	19	41	16	120	215	202	74	61	80.7	34	37	30	186	133	181.13	72	76	105	36	29	64	132	138	164	84	117	149	16	19	23	161.37	176	176	130	129
YBL019W	193	183.99	175	205	212	220	290	197	101	65	91	88	188	83	177	220	67	141	142	209	73	81.93	68.1	334	339	276	144	150	100	237	159	207	279	141	258	159	138	151	180	173	139	126	139	104	102	122	181	154	91
YBL020W	1400	1165	1190	1068	1376	1331	810	676	2103	1198	1736	1813	2826.01	1491	1221	1150.85	1471	1490	1803.04	1628	1853	1847	2528	1283	1186	918	1499	1256	1119.15	1480	1090	1152	1240	765	1149.06	1139	1185	1157	1189	1762	1420	593	541.88	569	1244	1379	1350	2186	1483
YBL021C	92	121	128	115	159	96	140	84	81	51	91	80	223	75	181	199	81	138	94	152	80	74	161	220	207	203	130	113	136	121	160	154	263	165	222	73	80	100	104	106	93	86	90	50	80	91	116	136	86
YBL022C	2762	3146.03	2106	2732	2659.32	2398	3097.01	2215.98	1796	1139	1478	3605	4262	2876.62	2842	3297	928	3189	3545.85	3780	2037	2535	2099.28	2255	2281.47	1735.09	4149	3208	2813.77	6867.97	5889.72	5499	3096	1191.89	2510.01	3053	2853.99	2911.97	4895	4006.04	4096.97	721	1056.01	568	2780.31	2547.04	3625	6656.1	3342.96
YBL023C	759	902	762	619	711	731.08	643	470	826	473	654	513	722	457	736	670	345	1026	1171.04	1215	1024	1044	1351	834	686	653	1307	1114	1102.89	1037	846	983	715	471.25	734.47	983	809.01	938	711	786	667	262	338	245.97	1050	977	1382	1200	612.13
YBL024W	4627	4614.57	4272	2416.89	2623.94	2859	912	759	3166.51	1773.9	2880	1367.97	2125.98	1301.83	685.95	861	331	3938.88	4110.17	4829.13	3245	2999.99	3512.97	544	492.02	399	6556.77	4703.2	5282.12	2379.89	2095.86	2654.1	530.99	319	427	3253.35	3541.89	3642.82	2442.82	2852.12	2482.31	263.91	268	220	5174.8	5188.94	6123.9	4797.78	3082.12
YBL025W	84	134	86	113	89.98	90	208	117	77	63	83	62	109	79	138	152	56	143	150	205.84	74	66	82	209	184	147	206	116	155	133	67	132	171	98	162	59	97	119	91	87	86	64	56.96	58	114	114	176	147	90
YBL026W	553	398	800.93	151	336	469	267	233	774	456	591	29	725	210.94	261	355	140	817.94	872.06	1015.91	204	248	410	547	523	412	657	448	543	499	276	576	97	76.09	259	348	579	744	103	503.99	475	55	97.93	220	623.91	585	877	564	451
YBL027W	19243.13	15460.99	23160.48	7994.45	8654.31	10930.8	7441.06	4558.38	22891.8	11349.35	19503.3	3586.34	9046.21	2685.98	5107.03	6274.94	2931.51	17883.03	18878.2	18158.53	8638.18	7703.63	8156.97	6637.82	5509.85	5425.45	20784.64	16424.65	12771.27	7104.43	6262.77	11264.74	5379.75	3995.74	3012.59	12030.65	14350.45	13552.02	6006.29	6739.12	7695.24	3946.38	2726.43	3274.46	19644.82	23568.95	20598.35	14478.28	10664.01
YBL028C	697	644.16	919.44	199	255	324	13	9	926.7	502	951	78	391	116	6	33	7	760	1030	908.61	238	213	326	44	33	48	956	666	692	125	162	288	16	12	10	459.99	689	550.98	237	295	292	5	15	12	880	780	899.99	432	254
YBL029C-A	121	253	150	227	303	240	419	353	131	100	91	188	469.67	257	608	641	214	304	443	574	184	185	235	1513	913	1153	273	175	291	419	305	378	918	603	1194.83	142	172	236	201	323	199	561	591	544	102	119	163	350	187
YBL029W	42	56	34.73	37	36.03	41	35	17	45	27	36	16	11	8	13	41	4	57	71	66	32	27	60	123	79	72	186	131	129.05	39	39	47	52	26	62.21	69	136	143	31	41	36	44	62	72	152	181	254	220	120
YBL030C	8730.97	8607	6478.9	9568	8490.28	7519.86	6506.87	5571.72	12829.41	8027.31	9503.98	15285.06	14585.84	8361.74	6600	7036.36	6749.97	4316.06	6473.07	4470.99	5817	6819.2	8970.2	3872	3126	2924.16	5772	7285.62	3597.06	8613.86	6595.78	7344	4718.04	3564.94	2095	8751.87	6229.01	5545.41	12207	14167.14	11661.25	5225.52	3646.21	2764.59	2730.82	3705	2392.07	10044.71	7529.34
YBL031W	280	356	301	177	184	241	216	112	218	146	193	84	166	97	121	167	32	312	359.07	435	149	142	140	310	241	171	418	337	369.82	163	144	138	191	114	188	237	242	281	157	171.01	171	67	104	82	264	368	427.99	388	181
YBL032W	1914	1924.99	1676	1392	1569.51	1416	1473	818	2072	1062	1399.98	1242	1849.2	1155	959	1151	267	2071.98	2826	2541.57	1781	1909	2420.92	1717	1038	1052	2469	2028	1605	1483	1204.5	1333.85	1411.99	801	753	1915	1495	1657	1499	1803	1434.99	1019	684.21	557	2084.97	2411	1932.43	3422	1984
YBL033C	390	516.26	348	270	276	245	1456	805	350	209	262	412	571	389	1442	1444	663.65	583	579	872	421	473	525	2082.93	1663	1653.92	814	622.05	771.39	667	702.88	832.05	2235	1282	2392.84	359	341.99	410	390	435	367	643	1110.89	988.22	630	614.99	753	815	526
YBL034C	732	791	613	504.78	665.98	800	757	483	722	448	610	466	971	611.08	863	804	236	1099.46	1103	1368	1074	1089	1316	1193	1168.01	736.99	1040	773	841	883	663.06	700	815	410.15	773	742	834	920	597	848.88	718	333	545.79	468	919	817	1432	1842	1134
YBL035C	678	739	623	547	706.97	763	287	201	559	361	514	477	876.99	505	276	281	131	787	826	971	695	808	868.36	458	342	265	1170	938	836	587	528.27	609	383	185	417	696	733.93	813	602	707	622	136	200	166	896	953	1156	1366	752
YBL036C	1373	1630.03	1755	936	1123	1588	1510	809.03	1129.98	708	974	435	1329	558.31	1086	1180	385	1318	1266.99	1897	723	704	867	1428	1119	1218	1750	1279	1430	1145	899.12	1427.79	933	541	903	760	1181.19	1331.07	740	874	874	449	548.76	622	1340	1520	1873.6	1724	936
YBL037W	710	816	709	747	808	917	1582	1133	646	366	537	652	1284.5	718	1427	1352	886	896	1035.99	1017	874	975.06	1109.74	1108	1065	941	1039	886	819	1331	1115.03	1253.89	1512	924	1253.06	739	740	831	707.11	730.98	790	455	576	509	740.99	835	998.01	1908	1145
YBL038W	596	849	678	408	420	391	586	359	581	413	569.95	300	761	312	487	600	104	495	482	622	190	235	260	577	460	436.98	722	582	574	743	662	944	541	241	321.71	381	424	519	589	519	497	203	249	187	367	476	543	878	500
YBL039C	7659	6755	6782	1747	2032.55	2208	81	51.06	7479.97	4043.99	5795.57	1611	2697.95	1681	69	61	77.61	6494	7882.41	7188	5738	4925	5798.08	376	157	145	9769.04	7938.84	6169.12	1389.47	1487	1770	59	51.06	94	6190	5808.44	5874.88	3571.99	4083.82	3722	113	115.39	152	9065.02	9681	8632	6955	4591
YBL039C-A	0	0	0	0	0	0	0	1.94	0	0	0	0	0	0	0	0	1.39	0	0	0	0	0	0	0	0	0	0	0	0	0	0	0	0	0.94	0	0	0	0	0	0	0	0	0.61	0	0	0	0	0	0
YBL039W-B	9	9	11	16	15	17	34	19	10	3	10	2	21	5	23	26	10	11	18	11	1	5	4	78	64	48	13	12	3	21	25	23	52	20	36	9	9	5	9	29	10	30	26	16	19	8	5	7	19
YBL040C	792	995.43	878.9	882	1184.53	1179	4127	2742	1010	624	862.94	606	1968.35	926.93	3415	3619	2867.02	1214	1662.65	1759	1005	1102	1760.84	3155	3207	3312.73	1079	1004	1051	1421.98	999.97	1174	3314	2065.33	3853.06	834	986	1163.02	642	1435	1031	1080	1455.97	1612.97	816	1071	1198	1943	1138
YBL041W	1286	1392.52	1321	1792	1745.97	1579.19	2866	1766	1190.91	756	1066	1474	2714.78	970	2146	2429.95	924	1651	1826	2018	989	948	1181	2101	2031	1947	1934	1678	1407	2629	2470.06	2986	2435	1556	1636.22	1333	1414	1456	2131	1988.61	1692.98	1286	1397.01	1092	1384	2030	1730	2805.97	1562
YBL042C	1240.97	1310	1001.01	1272	1235	1439	18	26	1960	1153	1601	2459	3381.01	2137.95	44	44	62	947	1405	1006	2319	2295	2782	79	46	40	2266	2198	1297.08	2629	2314.46	2973	91	44	66	2006	1440	1212	3420.98	4386.89	3491.89	108	77.79	92	2391.97	2606.08	1611	4488	3739
YBL043W	9	6	11	22	41	17	46	44	2	4	2	82	78.93	54	34	19	18	7	6	12	9	10	27	58	46	56	31	17	20	93	57	144	59	49	30	12	8	7	61	54	63	26	29	29	5	8	4	18	7
YBL044W	3	1	0	0	2	3	2	1	3	1	0	19	14	6	1	3	0	1	2	4	5	2	3	11	8	3	19	36	16	58	57	74	75	39	26	5	4	3	15	16	10	8.07	3	5	3	1	0	2	4
YBL045C	6165	7027	6257	5912.93	6301.84	6402	7184.01	5379	6489.99	3668	4556.62	6864	9988.48	5890.18	7168	7705.37	3305.15	4197	4438	5876	4044	4716	6526	9457	6921	7145.86	5681.06	4858	4536.16	8577.99	6741.08	8044	6923	4327.27	5130.75	3633.01	3568.01	4118	5608	6047.66	5298.95	4273.48	4373.75	3708	2090.98	2457	2582	8547.38	5541
YBL046W	361.19	422.63	318.66	241.72	262.83	273.3	404.69	202.55	235.34	148.47	215.85	187	245.11	136	359.94	363.92	66	427.64	471.84	610.91	233.58	205.46	278.94	677.75	561.42	408.99	558	421	468.02	334	293.83	316.99	497.02	206	386.88	338.78	362.55	427.79	264.16	326	264.4	216.17	311.94	220.43	455.13	403.36	664.65	586.26	313.16
YBL047C	4195	6022.84	4090.01	9268.83	8805.01	10326.87	10724.02	8832.95	5822.78	3801	5298.03	13045	17587.18	11844.17	11723.8	14122.9	6711.32	6301	8956.08	8412.56	9665.31	10091	11791.41	8363.78	6992.96	5697.85	6383.54	5428	4746.71	12835.93	9331.73	8622.18	14704.99	7580.43	10810.77	5941.58	6130.06	6154	7777	7743.51	6372.36	5646	5005.69	3290.38	4772.99	4137	6470	15210.43	8416.99
YBL048W	1	0	0	1	1	2	10	0	0	0	0	5	2	5	6	5	8	1	3	2	1	1	7	30	19	29	2	0	0	13	5	4	11	4	12	2	0	2.93	9	11	9	14	12	36	1	0	0	1	1
YBL049W	0	4	1	15	13	11	22	12	1	2	3	37	34	23	20	21	22	16	13	8	20	17	13	133	83	82	4	1	2	42	23	33	81	45	50	6	3	3	58	34	23	46	37	45	3	3	0	7	6
YBL050W	701	759	878	982	952	973	1865	1205	510	303	458.37	669	1307.11	510	1191	1356	696	727	735	970	602	531	675.15	1633	1526	1686	761	624	585	1163	985	1506	1582	840	1059.95	450	507	498	915	812	827	591	608.97	621	584	745	764	1345.99	748
YBL051C	2270	3513	2515.02	3248.04	3603.99	4141	4492	3375.44	2088	1429.02	1959.95	1980	3496	2202.25	3202	3483.35	849.93	3291	3103.47	4810.13	2713	3085	4033.81	4137	3230.01	2875.97	4264	2907	3756.94	3411	2841.95	2413	3567.64	1748.08	3367	2329.31	3049.92	3450.99	3056.02	3100.05	2651	2101	2525.89	1883	2382.99	3167	4065.02	5249.86	2777.37
YBL052C	754.12	745.18	742.71	324.03	370.14	442.24	231	124	559	329.41	440	123	332	128.99	128	167	20	714.15	643.33	816.41	284.79	320.1	322.1	302.17	351.03	251	991.07	641.16	792.94	418.83	283	479.7	197	97	198.99	530.76	613.75	679.02	255.65	397.4	329.46	112	162.98	130.14	695.43	641.5	1057.92	838.32	492.02
YBL053W	0	7	1	0	8.32	1	1	1	2	0	0	0	1	1	0	2	0	5	3	8	0	2	1	2	0	2	6	4	14	1	2	3	2	2	1	3	7	12	0	1	2	0	0	0	12	0	6	3	1
YBL054W	1918	1942	1767	516	581	873	61	44	1618	828.16	1472.86	564	1120	522.4	30	37	18	2009.55	2316.39	2526	1559.32	1636.07	2165.23	180.04	101	71	3186.67	2295	2048	553	671	665	96	52	120	1582	1790	1746	1225	1183.2	946.59	76	116	145	2319.96	2560	2456	1824.99	1196
YBL055C	425	328	346	298	310	352	40	29	404	235	391	273	465	201	76	104	87	603	666	604	514.8	418	444	290	209	164	694	600	363	420	379.99	493.92	270	139	172	326	344	283	285	301	350	68	91	60	548	812	541	686	406.75
YBL056W	1887	1834	1637	1743.01	1878.99	1752	3097	2503	1740.04	1096	1351.64	1670	2922	1638.99	2858	2655	2275	1905	2129	2143.66	1457	1515	1577	2505	2374.03	1742.15	2403.05	1963.99	1835.97	2827.06	2330.97	2816.09	2528	1494.98	2152.43	1496	1522	1561.92	1622	2115.97	1969.94	1273	1256	1137	1751.19	2268	2222.03	3241	1879
YBL057C	500	552	539	415	447	414	410	286	594	354	487	435	789	351	337	383	194.95	660	727	704	399	439	408	385	394	360	674	581	507	496	445	607.98	525	339.67	356	494	461	485	530	546.42	466	229	243.93	188	593.77	792	656	812	488
YBL058W	1636	1876.13	1831.92	2672.88	2617.61	2503.67	3141.22	1948.35	1089.47	643.2	977.31	2580.98	3415.79	1740.54	2085.04	2414.69	690.36	1644.94	1969.51	2117	955	1053	1213.01	2183	1997	2002.91	2376	1999.63	1794.01	4285.33	3784.08	4897.88	3231	1515.13	2283.2	1749.81	1743.14	1815.26	2721.95	2245.81	2059.06	1092.37	1230.95	990.17	1662.07	2046	2434.97	3725	1776
YBL059C-A	150	195	233	67	73	90	122	81	248	121	192	42	182	59	151	226	47	252	277	350	72	71	87	303	306	257	248	224	222	163	112	243	242	119	166.41	145	203	205	109	136.87	170	97	89	98	161	155	199	175	137
YBL059W	119	162	152	62	70	78	98	49	95	54	84	49	75	56	55	63	4	106	126	181	44	61	52	162	164	114	93	107	110	86	80	108	136	88	111	91	91	111	73	67.84	78	29	55	41	60	84	107	78	54
YBL060W	331	352	331	306	349.4	396	254	139	217	140	203	165	369	183.12	140	199	48	476	418	645	283	296.94	303	505	393	311	541	470	564	537	517	635	244	123	263	318	353.02	419	306	329	261	106	137	146	387	397	547	611	323
YBL061C	1232.68	1234.92	1281	1261.68	1349	1630.08	692	436	1196	791	1203.64	862	1758.04	963	867	928	340.64	1376	1422	1621	1121	1133	1609	916	847	787	1932	1438.97	1373.99	1749	1585.54	2112	839.99	469	708	1044	1306	1206.03	916	1096.99	1041	337	433.01	395	1397	1450	1593	2199	1095
YBL062W	6	1	0	1	5	1.05	1	2	1	3	0	0	0	0	0	0	0	0	1	3	0	2	2	2	2	1	0	3	7	2	1	2	2	0	1	2	2	1	1	3	1	0	0	0	1	2	3	4	2
YBL063W	364	380	369	252	298	402	460.58	239	280	182	242	192	379	188.99	420	410	82	477	429	540	302	289	430	611	729	460	472	380	482	360	330	361	461	242.76	571	303	323.95	425	267	378	235	159	282	192	388.09	360	750	734	523
YBL064C	202	271	173	1886	2186.89	1475	3563	2794	337	189	232	2718	4089.33	1602.99	3792	3572.82	1632	172	206	237	871	876.96	868.03	2203	2169.99	1855.15	251	233	185	3786	3245.01	4256	4795	2746.32	3991.22	268	208	285	2999	3052.23	2586.02	3376	4368.09	2881.03	169	243	218	2553	1366
YBL065W	0	0	0	1	0	2	1	3	0	0	0	4	5	1	1	1	0	5	5	0	1	2	5	3	1	1	0	1	0	3	6	9	6	6	2	1	2	0	17	15	10	5	7	8	1	2	0	2	0
YBL066C	681	962	658.94	659	805.81	995	593	506	715	477	713	1388	2033.24	1281	821	856	536	759	879	1005	1023	997	1467	858	717	486	1073	792	882	1439	1132	1095	750	508	685.79	647	690	706.95	1049	1134.92	972	499	514	398	508	569	704	1501	849
YBL067C	1454	1501.93	1360	1115	1323	1277.99	648	513	1357.98	806	1146	740	1421	762	789	747	434	1246	1342	1411	886	846	939	706	613	515	1691	1394	1324	1420	1027	1221	838	439.99	661.78	1425	1451	1545.11	1246	1676.02	1296.76	317	409	305	1369	1499	1931.96	2047	1154
YBL068W	1497	1348	1319.82	683	735	748	191	205	1248	717	1008	485	911	475	217	280	193.01	1063	1197	1303.92	911	716	882.89	462	300	279	1585	1133	1244.34	717	631	713.47	204	153	91	789	859	938	662	878	710	174	118	170	892	1173	1192	974	628
YBL068W-A	31.05	17.91	4.72	35.72	0	35.52	0	0	17.45	0	0	0	22.08	0	0	3.46	10.43	11.91	5.98	43.01	8.03	7.1	97.15	19.34	2.93	16.43	10.06	0	0	31.65	4.75	15.76	0	2.61	20.61	0	0	15.5	3.45	0	11.26	6.32	5.32	3.75	11.13	46.15	13.61	21.53	22.04
YBL069W	540.95	588.09	602.28	622.28	689	676.48	268	222	584.55	316	484	501	751.92	558.49	247	267.54	122.57	786.09	878.02	890.99	1088.97	995.9	1140.83	393.66	304.07	254.57	936.94	626	719.03	794.35	674.94	965.24	306	220.39	220.39	514	431	511.5	630.55	732.36	651.74	215.68	182.68	173.25	678.87	777.85	847.4	1138.47	672.96
YBL070C	1	4	4	4	7	8	1	0	4	0	0	9	6	13	1	0	0	0	2	2	2	0	4	0	0	0	1	0	6	1	1	4	0	1	5	8.56	1	2	13	12	10	2	1	4	5	4	4	5	3
YBL071C	0	2	1	4	2	0	0	0	2	0	7	0	6	3	1	0	2	0	3	0	0	0	0	0	1	1	2	0	0	0	3	0	0	0	5	4	1	1	0	3	3	1	0	1	0	0	0	1	0
YBL071C-B	1	1	2	0	1	3	0	1	2	0	1	2	7	2	1	4	0	0	0	0	0	1	0	0	1	0	2	1	1	5	2	1	1	0	0	0	2	0	2	2	2	2	1	2	1	0	2	0	1
YBL071W-A	413.04	572	365	170	267	203	19	21	465	320	351	156	379	243	21	28	12	294	455	490	191	265	283	30	32	35	505	416	499	237	219	271	45	11	18	311	234	386	275	392.71	290.3	16	12	26	381	417	545	391	281.15
YBL072C	23985.99	19700.58	20146.35	12245.61	12985.64	12212.57	13476.62	10261.52	27759.67	15232.06	20105	6493.66	12063.12	4456.29	8323.94	9751.65	7556.6	21375.05	25583.78	23043.49	14425.24	11426.73	11939	7897.22	7212.58	6250.83	27688.39	24013.26	17360.57	12204.69	11595.59	14508.36	11419.86	9029.19	6544.09	17530.33	17416.63	18546.52	10914	12584.42	12324.85	7852.86	7621.03	6883.51	25530.72	32201.18	22948.21	21695.1	16001.44
YBL073W	0	0	0	0	0	0	0	0	0	0	0	0	1	0	0	0	0	0	0	0	0	0	0	0	0	0	0	0	0	0	0	0	0	0	0	0	0	0	1	2	0	0	0	0	0	0	0	1	0
YBL074C	82	68	66	102	101	104	106	102	97	58	82	120	173	112	127	141	72	99	129	132	99	97	125	170	151	94	141	138	101.04	188	163	176	182.61	96	157	111	113	89	125	171	128	57	85	61	120	115	135	239	116
YBL075C	294	325	292	831	816	726	4142	3080	294	177	226	1295	1815	894	3481	3763.21	2618	438	482	561	365	440	494	5369	4891.25	6085	528	519	422.56	2719	2450.82	2934	7312	3905.12	5961.4	372	399	464	1225	1197.8	1094	5683	9635.74	7864.02	388	506	638	1527	643
YBL076C	12300	10839.63	9920	9394.99	9247.41	10808.23	7741	5735	15487	8127	11349.8	8147	12173.03	7202.13	8702	8624.59	6468.55	12854.58	16075.93	13216.84	15038	14053.97	15259.21	5502	5087.14	3790	17997.96	16512.99	12114.58	13467	11326.61	13777.99	7352	4779.26	4643.55	13511	11280.6	10744.98	10177.97	12171.19	12046	4481	4171.77	3561.02	17572.93	16273.01	16650.84	22278.96	15171.92
YBL077W	0	2	0	4	0	1	0	1	3	2	0	0	4	3	0	2.01	2	1	5.98	1	2	1	2	0	2	5.95	0	3	3	3	4	8	3	1	7	5	1	7	0	3	1	0	2	0	12	3	3	0	0
YBL078C	31	37	33	127	187	158	1036.99	539	27	28	22	163	295	99	652	833	110	37	48	86	23	24	14	945	764	975	28	39	36	332	247	298	889	465.55	622.78	39	42	51	111	97	88	384	387	304	16	27	47	75	26
YBL079W	3452	3251.13	3060.94	1920	2114.71	2486	1253	1195.01	2867.2	1714.01	2292	1652	3209	1985	1873.26	1906.61	1468.34	3253	3582.79	3697	2461	2715	3367	1242	1203	760.8	3849	2955	2880.78	2467	1798.3	1859	1027	494	999	3182.5	2919.32	3064.14	2234.69	2925.97	2604.64	885.46	983.92	921.67	3816	2838	4586	5063	2959
YBL080C	187	210	189	142	155	154	261	155	144	80	146	166	237	117	247	237	128	196	198	256	120	125	170	363	327	287	213	189	188.41	285	246	285	326	154	265	145	176	156	165	177	188	116	124	115	114	152	152	319	228
YBL081W	2007.29	2799.54	1978.44	1418.37	1270.66	1721.99	1192.94	667	2725.1	1681.47	2685.98	3153.85	3803.22	2616.51	1284.39	1371.36	686.14	2470.04	3716.17	4047.74	3942.29	3493.57	6320.49	605.43	403.7	547.22	3516.84	2847.04	2823.27	1557.53	1153.34	1026.54	1071.17	496.27	887.69	2407.09	2811.17	2691.83	2641.03	2900.54	1863.21	493.26	362.21	257.88	2300.31	2851.01	2760.31	3541.58	2179.07
YBL082C	819.43	852.46	575.75	925.04	790.83	733.46	1185.37	941.68	1000.93	651.04	795.09	1113.85	1283.92	749.87	1147.86	1426.32	1208.38	823.7	1385.43	1011.22	1750.18	1416.21	1974.69	905.34	677.67	699.04	895.47	996.31	640.62	879.43	883.64	708.77	1436.54	993.62	823.39	964.73	705.17	716.56	1177.48	1442.63	1045.03	771.5	748	459.25	943.11	1049.47	702.84	1638.54	1207.85
YBL083C	221.57	285.54	132.25	286.96	236.28	276.54	536.63	321.32	365.07	222.96	310.13	528.15	492.08	432.12	432.14	483.37	467.47	326.3	400.57	460.78	544.82	542.79	739.26	325.66	223.33	292.96	406.53	400.06	290.5	219.57	217.36	163.23	448.46	284.72	342.61	270.26	252.72	315.44	365.52	387.55	238.97	268.5	205	148.75	196.78	459.53	216.16	494.46	416.15
YBL084C	498.59	478.03	414	427	513.57	522	1152	799	447	262	362.16	409	698.35	330	896	939.02	424	591.46	686	673	384.78	398	558.99	874	781	542.07	637	497	455	647	522	502	856.26	406	721	422.87	466	436.91	368	527	469	324	463.94	365.84	542	548	640	754	410
YBL085W	1713	2024	1615	1159	1173.5	1505	2321	1242	1372	820	1260	1030.97	1513	878	2707	2846	713	1904	1896.96	2395	1520	1413	1728	3993	3374.13	2743.98	2616.94	1870	1971.04	1364	1204.25	1269	3904	2068.88	3204	1401	1622	1675	1205	1221.02	1135.06	1453	2318.16	1549	1603	1616	2367	2478	1326.31
YBL086C	477	607.03	487	726	780	802	1397	661.68	294	192	326	375	541	300.51	901	1009.86	135	447.99	369	640	248	266	269	1690	1151	1034.56	545	387	517	496	472	586.73	1070	551	1012	396	500	553	399	339	350	724	839	604	291	311	458	548	278
YBL087C	8163.15	6979.04	7040.27	4927.17	4733.95	4498.31	3577.22	2802.55	11525.21	5945.53	8695.49	4656.89	5959.34	2715.19	2838.4	3255.8	3052.64	6761.49	9651.75	7599.77	7318.6	5761.72	6656.78	2360.71	2016.43	1849.35	8994.59	9052.54	5728.31	4688.51	3717.37	4799.66	3467.15	2724.66	1635.19	7419.84	5904.97	6082.39	4741.11	5421.27	4476.58	2315.67	1731.4	1514.01	8040.3	11136.81	8198.25	9092.24	6878.63
YBL088C	928	814	864	736	810	838	1057	900	836	440	635	505	1018	484	747	797	370	831	914	829	599	650	679.92	929	962	577	922	760	685	1093	775	886	850	480.05	831	734	776	791	735	937	775	294	422	409	765.99	645	1090	1163	655.9
YBL089W	337	381.99	375	519	564	607.22	669	559.97	543	379	507	962	1529.19	921	680	787	899	452	552	446	684	573	763	609	544	469.47	523	458	332	798	566	722.17	733	488.18	590	464	437	448	665	818	689	378	298	334	446	568	465	1118.99	729
YBL090W	390	419.03	384	149	213	183.17	327	165	420	260	328.95	110	303	99	247	327	62	342	404.17	402	119	160	158	386	307	324	451	344	303.02	274	279	400	298	199.86	194	251	242	289	240	257	248	156	148	145.77	263	307	359	355	222
YBL091C	2550	2933.27	2568.53	2534.03	2701.72	2500.4	3914	2624.01	1986.79	1198.87	1580.09	1445	1820.37	1204.92	2572	2859.02	1027	2467	2652.22	3228.26	1802	2019	2195.57	3571	3202.1	3134.03	3962.54	2904	3033.07	2924.99	2492.06	3284.69	3549.02	2120.97	2825.06	1807.02	1786	2325.12	1590	1818.97	1496	1768	2074.2	1484.69	2774.38	3437	3975	4260.62	2700.1
YBL091C-A	68	59	49	87	107	69	890	454	47	23	34	71	125	35	484	629.03	209	87	101	71	58	53	58	769	617	574	61	45	40	122	107	155	992	577	469	44	46	52	88	49	64	304	316	260	54	73	93	137	79
YBL092W	19241.68	17500.35	17721.94	9400.94	10368.43	9529	11705.03	8139.6	24509.08	12862.02	19374.82	5478	12556.82	4254	9015.99	10518.01	5829.54	18075.87	22192.09	19743.2	10240	8233.09	8769.03	9470	7800.77	7591.54	23252	19978.33	13241.01	9201.28	8262.1	12196.92	10901	8286.45	6010.7	13353.04	13628.78	13578.41	6776	8249.99	8203.02	7478	6495.22	6352.02	20401.03	24475.88	16532.98	16435	12621.46
YBL093C	734	872.01	836	535	562	614	466	268	753	391	493	355	695	272.99	400	445	121	1284	1384.01	1579	618	613	639	682	547	656	1027	782	681	474	386	551	741	429	567	413	496.99	529.3	396	438	367	310	401.99	359	806	899	957	740	448.71
YBL094C	1	6	0	3	1	4	2	2	5	0	1	1	5	3	2	1	1	2	3	0	0	4	2	6	1	0	1	4	1	8	0	4	3	3	2	1	3	3	2	5	1	5	12	4	2	4	4	2	2
YBL095W	175	173	150	242.78	224	181	131	64	166	88	118	205	353	161	119	170	133	247	322	316	239	221	303	411.04	312	294	247	280	215	514	420	535	295	196	189	400	326.01	351	355	458.83	309	236	194	195	309	370	284	535	346
YBL096C	5	4	1	12	6	10	12	3	2	0	5	8	8	5	5	5	0	5	6	2	5	9	12	6	7	4	3	8	5	5	1	8	29	3	6	4	3	7	9	9	5	13	15	13	10	7	7	6	8
YBL097W	347	441	358	350.05	377	428	117	74	246	147	222	241	424	265	152	155	20	431	433	559	396	396	496	249	227	174	564	476.04	509.42	470	378.71	484	172	86	128	307	334	414	259	346.01	304	65	79	54	354	341	589	813	423.79
YBL098W	439	446	352	417	397	342	455	344	457	280	318	404	626	290	304	280	247	455	480	581	317	279	366.3	394	344	268	906	746	639	890	793	812	504	373.68	304	674	644	666	726	762	646	1078	685	641	1465	2178	1684	1963	1154
YBL099W	12238	12336	8867	15723.12	15078.54	13024.89	16866.99	12470	16892.13	9623.68	11573.06	19139	19058.42	11725.01	16417	16954.74	11168.94	7357	10688.11	9444	9073	9956	12570.6	11717	9510.01	8711	10830	11090.9	7684.01	13486	9926.51	12132.66	17618.46	10810.15	9100.02	10915.2	7963.82	7833.37	12244	14993.69	12117.91	12847	10216.26	7196.01	5527.99	7627	5062	16662	11701.66
YBL100C	3	0	0	3	2	2	1	1	0	1	1	1	2	4	1	0	0	0	2	3	0	1	3	0	1	1	1	0	0	1	2	0	0	3	7	15	1	1	2	4	2	2	2	1	1	0	2	1	2
YBL100W-A	0	0	0	0	0	0	0	0	0	0	0	0	0	0	0	0	0	0	0	0	0	0	0	0	0	0	0	0	0	0	0	0	0	0	0	0	0	0	0	0	0	0	0	0	0	0	0	0	0
YBL100W-B	346.04	471.86	262.7	249.53	253.48	319.74	2675.15	1722.02	54.17	40.01	38.6	84.37	103.52	83.77	299.27	436.01	90.87	5566.63	5503.11	7648.85	3172.03	4019.92	4348.59	14805.97	14047.37	6422.32	134.1	87.05	91.56	91.32	118.27	41.4	2065.32	1110.56	2878.95	1276.32	1309.99	1693.09	1219.84	1483.29	1485.38	5084.99	10355.62	5944.85	657.34	453.1	1201.88	843.7	389.92
YBL100W-C	0	1	0	0	0	0	0	0	0	0	0	1	0	0	0	0	0	0	0	0	0	0	0	0	2	0	0	0	0	0	1	0	0	2	0	0	1	0	0	0	1	0	0	0	0	0	0	0	0
YBL101C	471	768	439	1382	1282	1218	1787	1366	368	266	347.08	1101	1305	834	1788	1726	821	551	681	769.82	621	579	606.99	1371	1257	980	609	495	405	1753	1350	1339	1571	823	1266	705	700	852	1033	1003.39	702	676	983.13	545	441.95	595	620	1164	550
YBL102W	554	475	444	1264	1159	957	771	513	599	339	448	1411	1526.75	875	475	646	274	580	860	663	1044.4	1012	1195	465	468	392	587	627	443.99	1226	847	1194	852	481.99	493.97	749.63	547	560	1069	1348	1173	336	264	203	510	783	530.71	1353	819
YBL103C	378	537	446	433	518	533	629	369	329	189	290.99	366	648	421	503	601	188	482	506	644	313	310	346	726	599	504	715	486	576	937	668	879	687	292	555	376	416	467	382	375	358	249	314	225	427	567	690	828	417
YBL104C	702	803	603	579	605	655	526	369	435	250	414	420	645	328.09	501	486	219	616	671	751	492	532	529	463	422	325	981	809	749	834	630.22	771	527	274	435	594	577	612	575	589.25	564.5	187	283	161	650	669.51	837	1043	587
YBL105C	1812	2158.01	1772	2053.71	2119.43	2426.92	1647	1383.29	1427	874	1225.7	1701	2611.18	1710.56	1372.23	1636	514	1702.45	2086	2303.19	1456	1750.02	1918	2268	2048	1437	2768.99	2152.01	2119.74	2904	2069.59	2095.91	2077	957.03	1763.01	1714	1857	1827.04	1919	1969.99	1800	987	1181.82	871	1673	1440	2357.73	3063	1644.94
YBL106C	257	368	360	790	804	775.01	1262	794.88	445	242	328	549	929	648	680	812	262	528	655	716.02	501	548	652	336	243	240.02	495	476	451	744	565	704	370	192.06	431	526	506	590.98	494	623.74	512	175	273	200	420	455	591	842	498
YBL107C	540	536	688.02	232	282	266.27	779	368	386	283	326	103	356.33	125	583	581.38	88	506	502	557	95	120	134.92	560	527.9	437	426	311	380	267	244	314	362	190	354	324	374	612	227	335	270	180	174	168	251	289	567.1	290	208
YBL107W-A	0	1	0	0	0	2	0	3	0	0	0	0	1	0	4	1	1	14	2	8	2	1	11	20	33	15	0	0	1	0	0	1	3	1	4	3	1	13.02	0	17	8	6	8	13	0	0	0	1	1
YBL108C-A	1.88	0	19.65	9.12	0	26.59	0.04	0	23.16	5.33	9.45	20.57	27.62	0	17.03	43.24	76	0.24	0	0	0	0	0	0	0.64	0	0	0	0	4.19	0	12.84	0	4.15	0	0	1.88	3.05	1.02	6.54	4.66	6.8	0	46.38	0	8.85	1.72	0.64	4.39
YBL108W	0	0	0	0	0	0	0	0	0	0	0	0	0	0	0	0	0	0	0	0	0	0	0	0	0	0	0	0	0	0	0	0	0	1	1	2	8	1	3	3	0	4	4	2	0	0	0	0	0
YBL109W	25.24	43.23	24.2	44.75	28.33	31.74	79.77	47.09	16	12	22.69	80.99	69.96	61.97	65.43	50.39	42.33	0	0	1	0	0	0	0	0	0	0	0	0	0	0	0	0	0.99	0.85	37.71	53.71	62.04	69.73	65.51	48.05	53.28	43.93	18.78	7	7	7	17.04	9
YBL111C	0	0	0	0	0	0	0	0	0	0	0.47	0	0	0	0	0	0	72.71	81.73	0	124.11	123.58	22.22	95.62	66.19	27.69	0.13	0	0	48.46	38.15	14.61	28.95	55.82	32.16	35.76	61.3	52.59	54.1	72.97	41.7	25.41	37.59	7.95	9.07	0	19.69	57.33	8.88
YBL112C	0	0	7.55	0	8.16	0	3.51	0	0	0	0	0	0	0	0	0	0	0	0	1.55	0.5	0	0	0.5	0	0	0.5	0	0	0	0	0	0	0	0	0	0	0	0	0	0	0	0	0	0	0	0	0	0.5
YBL113C	762.08	1092.81	888.92	974.29	1013.1	1346.3	569.61	509.42	627.14	380.27	691.58	927.59	1481.38	912.16	603.37	622	316.27	125.74	251.09	247.48	176.16	229.82	384.78	161.21	100.94	127.82	342.74	342.74	317.15	472.83	400.09	456.73	316.14	210.23	261.49	549.54	645.45	661.32	515.33	521.27	500.89	410.82	331.48	242.37	444.17	455.12	573.23	1047.15	666.44
YBL113W-A	0.5	0.5	0.33	2	6	0.5	0	0.75	0	0.75	3	0	2.44	5.25	0	2	0	0	0	0.25	0	0	0	0	0.4	0	0.2	0	0	0	0	0.25	0	5.51	0	0.12	2	8.45	1.2	3.6	3.3	1	5.6	1	5	0	0	4	0
YBR001C	250	350	266	1136	1203.86	1169	2035	1755	175	122	137	942	1272	687	1412	1287	747	176	205.97	259	266	266	374	1883	1444	1512.58	263.47	233.99	238	1849	1476	1847	2352	1227.85	2374.05	247	245	270	649	652	727	1753	2524.97	2072.82	162	219	249	813	478
YBR002C	714	816	761	467	471	510	869	468	662	378	568.99	342	623.59	276	927	1068	443	941	907	1157	454	404	546	1395	1297	1130.09	1047	794	909.9	442	416	542	890.01	539.17	846	650	789.01	800	602	561.78	501	455	505.75	574.99	981.32	984	1136	753	471
YBR003W	967	1170	935	1018	925.53	1003	2225	1788	945	578	788	948	1279.97	707.39	2062	2130	1393	892	900	1028	435	485	504	1874.35	1654	1634.02	1071	838	818.87	1550	1127.97	1257	2782	1388	2230.05	716	715.74	781	1010	857.02	848.07	762	959	810	577	694	789	1261	848.14
YBR004C	338	219	338	456	668.37	484	255	215	810	496	558	887	1691	688	374	348	439	447	519	442	756	720	1349	638	682	368	473	406	347	1010	505	731	400	249	456	647	457	578	558	1925.5	1044	153	313	457	497	514	845	1174	942
YBR005W	105	144.88	84	299	343	231	381	318	186	111	105	660	726.56	372	434	540	412	167	274.29	205	179	184	201.99	596	448	485	211	224	144	575	461.51	503.91	846	595.05	502.51	398.5	278	376	544	560	394	246	787.98	559	195	219	180.01	360	204
YBR006W	156	162	175	923	969	955	1561	1273	111	99	71	1116	1611	723	1436	1525	1539	231	319	275	306	372	431	1388	1280	1089	149	165	120	1336	961	1304.1	2058	1303.08	1400.99	248	255	263	762	920	769.02	842	828.11	879	93	168	178	780	414
YBR007C	396	509.42	327	643	689	847	397	212	346	192	260	335	535	314.99	516	541.31	191	544.03	547	712	440	503	513.92	639	493	382	851	506.05	583	928	713	835	761	332.99	690	336	352.25	473	429	484.91	397	280	414	360	426	374	690	1153	607.18
YBR008C	241	292.75	231.36	242	218	263	176	121.99	314	173	262	328	567	361	169	226	112	882.8	1236	1112	642	703	884	890.02	565	475	658	524	439	476	383	388	319	193	234	688	531	612	560	666.99	422	396	361	344	425	431	457	612	356
YBR009C	2246.24	2157.16	2886.02	360.67	407.76	401.46	434.15	271.8	2782.38	1429.82	2237	452.81	1159.43	225.18	506.47	701.33	164.15	3240.28	4137.12	4147.82	935	711.39	775.57	1746.16	1615.51	1429.82	2738.25	2029.47	2109.5	597.83	444.89	689.8	719.57	407.79	301.01	1468.52	1486.89	1686.09	381.14	394.81	407.17	844.85	817.09	472.33	2076.86	2183.84	2793.37	1542.3	1305.26
YBR010W	3879.44	6664.68	3610.24	560.07	1035.65	598.76	612.73	628.04	3797.26	2325.39	3487.49	393.45	1243.42	558.01	735.02	1462.51	208.69	4620.35	8544.2	7946.57	1366.75	1433.68	1933.81	2628.88	2685.63	2269.32	4868.84	3061.09	4657.14	803.04	1182.7	1236.17	1469.22	1471.75	805.26	3102.43	2861.22	4149.38	722.58	1260.79	689.81	2735.25	2958.4	1489.52	4338.51	3519.31	3344.5	2550.25	2324.96
YBR011C	17050.95	19822.11	18049.94	10924.02	11593.54	13057.92	30574	22370.16	15760.16	8352.37	12845.85	10869	15289.96	9406.41	23503	24940.5	19938.54	15162	15874.56	20877.84	11325.09	10356	11802	18516	14998.29	16533.82	30469.95	21798.53	25876.83	21432.68	16731.93	20801.47	32304.53	21406.83	28845.52	13615.42	14171.08	19037	12335	10783.19	10886.16	16393.98	17786.57	14263.89	14717.05	21669.47	21035.54	20308.68	13126.96
YBR012C	46	51	56	68	122	131	302	183	82	58	57	71	215	83	269	316	142	39	19	50.1	15	32	45	108	111	72	47	28	85	140	91	119	87	47	191	22	27	64	55	119	74	43	39	61	35	38	58	85	52
YBR012W-A	0	0	0	0	0	0	0	0	0	0	0	0	0	0	0	0	0	0	0	0	0	0	0	0	0	0	0	0	0	0	0	0	0	0	0	0	0	0	0	0	0	0	0	0	0	0	0	0	0
YBR012W-B	616.53	778.34	441.6	701.43	655.59	746.83	1499.6	1134.59	0	0	0	7.79	4.61	0.49	0	1.85	2.99	0	0	0	0	9.91	0	3.85	0	0	9.97	1.62	13.8	23.97	16.38	7.91	72.17	0	12.93	4706.56	3682.82	4898.72	3912.04	3956.93	3235	3715.22	4236.56	2808.73	18.85	30.89	6.17	30.36	3.1
YBR013C	38	44	66	52	94	81	150	136	48	33	39	44	173	59	242	285	141	24	17	22	10	28	51	73	65	51	30	19	41	85	49	83	52	30	124	13	18	23	36	70	43	39	21	42	15	9	65	57	49
YBR014C	288	308	302	433	490	444	657	385	278.16	161	202.77	534	991	426	587	736.02	178	347	344	493.03	192	222	198	560	571	518	399	329	366.68	594	482.94	720	713	441.99	675.08	286	271	365	525	548.06	408	268	281	198	324	311	502	649	316
YBR015C	2898	2728.33	2454	3944	3872.86	4219.37	4242	3684.98	3545.03	2262	3030	5592	7249	4683.24	4157	4736	3817	3488	4613.47	4208	5378	5226	6112	2766	2323	2087	4233.18	3549	3035.28	4665.05	3882.03	3767	4280.18	2344	3662.4	3305.04	2926.01	3168.43	4501.01	5142.59	4428.09	1725	1811.7	1393	3116.47	3582.48	3238.02	6593	4075
YBR016W	960.02	1599.99	1008.85	1027.85	1101.28	1051.94	1532.79	993.75	702.65	436	703.27	1329.23	2525.46	1235.85	1635.83	1979.23	768.25	162.99	193	285.97	225	199	489.72	708.98	416	721.57	1189	836	989.34	1073	1403.14	1091.99	3464.02	1987.51	2348.1	722	890	866	1053	1178.52	847.4	833	1053.94	679	893	1131	829.99	1261.9	952
YBR017C	2946	3038.05	2810	2854.99	3076	3280	2332	1890.28	2557	1474.99	2177.02	2586	3849.24	2355.01	1596	1766	1110	3001	3674.06	3670	3340.59	3452	3858.06	1739	1620	1242	4645	3523	3542.51	4115.56	3635	3903.96	1612	1016.02	1306	2657.15	2959	2939.51	2890	3249.27	2635	687	804	729	3745	4063.87	4679	5344	2943
YBR018C	20	27	12	39	36	52	99	62	5	4	5	18	27	6	40	32	41	22	24	30	15	16	22	322	241	206	7	3	6	35	32	31	79	68	69	20	12	13	27	26	16	72	96	94	4	2	0	3	1
YBR019C	4	6	4	15	15	18	21	29	6	7	0	15	18	8	23	9	12	23	13	13	14	22	22	57	60.67	58	6	7	3	25	18	26	70	37	67	6	6	25	14	36	22	19	51	21	9	4	3	12	7
YBR020W	63	63	50	82	89	89	345	176	16	24	15	61	79	62	150	141	120	146	234	205	268	285	311	313	360	269	62	63	53	181	118	129	326	231	246	101	104	129	193	196	152	221	217	167	48	62	52	136	65
YBR021W	524	472	420	864	965.61	965	183	167.68	768	455	567	1805	2748.02	1343.15	88	115	58	353	545	341	1439	1437	1803.26	16	24	18	458	480	303	1295	952.46	1527	46	29	35	623	457	455	1553	2193.61	1836	58	41	69	568	749	498.27	2150	1706
YBR022W	135	122	130	59	56	69.99	108	64	130	81	103.01	35	107	53	103	125	41	221	189	302	75	85	81	373	259	190	196	107	185	114	87	140	160	106	179	78	102	150	71	122	92	56	57	75	141	181	236	173	119
YBR023C	2000	1838.99	1609	5245	4872.95	6056.44	1604	1202	3071	1809	2558	5681	8693	5102.93	1652	1797	1536.95	3260	4251.06	3776	5112.15	4835	6322.17	1414	1304	994	3162	2676.11	2284	6187	4188.78	4657	1657	888.04	1257.94	3052	2689	2616	3824.02	5054.1	4467	655	662.32	601	3565.26	3072	3490.93	9164	5542.02
YBR024W	225	221	210	312	282	255	491	359	131	72	132	158	232.3	100	407	483.03	159	175	217	223	76	109	93	669	572	503	221	163	136.17	294	216	370	694	319	396	171	152	140	202	198	198	221	280	278	147	191	188	234	145
YBR025C	9997.06	7903.05	8930.61	4763.92	4841.68	5453	14297	9655.32	8886.13	4830	6818.18	3523	5150.16	2167.33	11780.91	11368.62	11054.76	7398	8499	7541.08	6102	5383	5770.07	9871.92	9267.45	7840.22	11994	9937.33	7297.21	5394	5049.13	5900.49	13864	9913.24	8578.93	6034	5875.56	5634.75	3755	4131.14	4270	9720.03	11415.9	9540.57	9827.7	13172	10920.97	10051.01	7105.07
YBR026C	232	276	230	439	582.88	470	690	482	89	64	87	132	223	112	406	477	196	170	219	258	92	141	160	828	760	701	225	183	183	875	595.69	959	893	417	653	158	150	161	261	299	217	278	316.22	244	130.19	176	159	378	175
YBR027C	9	4	4	0	2	1	5	0	0	4	3	0	3	1	6	1	0	6	5	3.11	4	1	0	3	3	2	4	3	6	3	2	4	3	0	0	1	3	4	0	0	3	1	1	2	9.4	6	14.73	7	6
YBR028C	683	839.94	877	272	307	408	417	346	505	347	405.27	190	395	207	267	291	165	764	747	920.99	289	272	368	484	421	387.01	1192.98	769	1046	366	271	416	411	206	401	457	629.24	691	285	316	322	128	149	139	928.99	1127.03	1260	735	390
YBR029C	2259	2172	2041	1981	1979	2152.99	2047	1635	3165	1760	2405	3267	4731.7	3034	1914	2255	1848	2088	2807.98	2559	3290	3042	4114.27	1622	1282	1126	2482	2103	1638	2359	1656.88	1795.1	1601	723	1384.01	2308	2111	2438.55	3183	4465.01	3263	588	565	521	1980.19	2295	2094.99	3796	2659
YBR030W	614.2	577.69	613.19	353.53	362.92	362.79	234	181	486.81	264.93	399.52	278.12	370.67	246.85	206.77	231.07	132.32	646.58	797.86	832.19	414.95	441.94	463.72	561.24	376.9	385.72	848.94	667.36	720.43	409.74	412	471.7	244.65	109	169	453.84	596.02	541.54	388.36	460.99	362.16	115	142.33	146.05	611.43	689.21	766.39	597.62	387.93
YBR031W	48032.53	44725.67	44738.5	40646.71	36314.24	42752.3	26399.53	16808.8	79647.36	47663.25	69044.06	58682.23	64558.08	38673.16	33465.72	36566.1	63402.63	42505.68	63270.84	45528.57	64931.4	51946.21	61986.92	30402.59	22474.44	26047.86	54948.26	56023.95	31526.8	30533.65	27094.2	30876.11	26559.7	24348.03	14971.24	54850.82	43264.53	42342.66	43721.4	50321.67	41420.66	37689.05	34658.21	28073.9	45921.34	69164.76	30319.58	63535.42	49261.88
YBR032W	0	1	0	6	6	2	0	1	2	0	1	24	23	15	0	1	4	2	1	1	2	1	0	1	0	1	1	0	5	4	5	2	5	1	3	1	0	2	17	9	7	3	5	1	2	0	0	0	2
YBR033W	52	74	52	31	39	34	242	146	6	0	2	22	60	28	122	105	60	3	7	9	5	3	0	80	65	82	8	4	5	34	34	28	150	87	149	5	1	6	12	22	12	22	58	37	2	5	3	34	15
YBR034C	3083	2553.02	2871.98	998.08	1022	1324	316	223	2921	1705	2374.98	961	1520	781	260	385	172	2357	2751.07	2410	1724	1702	1905	138	119	106	3866	2713.06	2187.1	1093	945.97	1212.06	319	169	187	2191	2209.1	2194.33	1635	1704.7	1497.98	102	115	114	3113	3262	3016.24	2415	1564
YBR035C	725	867	684.28	1460	1724.03	1317	1581.99	1198.01	615	384	498.92	722	1506	707.13	1261	1424.01	677	863	1019	998	705	725	855	1542	1338	1206	1180	876	960.98	2451	2092.95	3139	1698	1260.07	1233	550	614	699	699	891	916	756	712	640	918.99	1022	946	1824	1244
YBR036C	1678	1879.57	1527	3998	3856.78	3192	4389	3437	2223	1464	1828.26	5506	6024.01	3864.8	4203	4620	4682.51	2320	3134	2710	4168	3537	4793.36	5209	4196	3925.99	2337	2118.96	1692	4031	3306.95	3495.69	6953	4452.19	4911.89	2133.01	1599	1626.99	3559	4129.02	3244.8	2718	2436.28	1910.05	2095	2557	1778	4945.04	3488
YBR037C	303	474.09	326	291.04	340	303	554	522	330	217	337.02	475	609	301	600.01	759	517	291	297	376	157	197	209	698	517	537.91	467	317	353	706.59	538.95	680	698	443.01	566.09	323.97	322.79	390	488	482	452	270	321	315	168	228	251	565	321
YBR038W	1631	2048.9	1230.99	773	792	852	204	240	2617.95	1673	2005	1903	2396	1613	353	332	114	2675	3726	3288	2972	2829	3961.83	351	206	120	2630	2262	1722	1590	1200.01	1084	345	168	144	2822	2361	2492.12	1417	1722.08	1153	221	182	150	2245	2548	2899.07	2520	1669
YBR039W	3021	3281	2778.99	2601	2561.63	2517	3533	2779.99	3020	1831	2133	1802	3081.29	1508.01	3363.53	3579	1707	1997	1824	2641	1461	1671	2142	3361.12	2740.01	2629	3194	2474	2254	3397	2772.1	3728	3936	2281.03	2469.01	1503	1610	1817	2591	2632.47	2564	1616	1707.01	1358	1206	1549	1555	3537.99	2329
YBR040W	0	1	1	0	0	0	1	6	0	2	3	0	0	1	7	2	5	3	6	1	2	0	1	10	14	12	0	2	1	7	4	4	2	2	5	6	2	7	2	6	1	2	10	11	4	0	0	2	0
YBR041W	1275	1247.01	1160	2513	2392.79	2723.21	4493	3443.97	1841	1185	1400	2748	4663	2835	3625	3876	2573	1871	2342.97	2300	1867	2242	2675	2781	2758	2164	1744	1381	1226	3005	1968	2218	2968	1518	2659.95	1622	1524.02	1665.42	1868	2667.11	2089	1443.01	1451.89	1418	1329	1307	1526	3585	2081
YBR042C	524	465	522	489	492	573	662	447	648	401	479	556	959	435.53	586	624	503	820	979	997	615	683	749	671	604	499	689	603	576	630	473	572	651	355	501.02	555	520	583	461	751.17	624	338	299.04	384	645.18	659	753	972	592
YBR043C	466	446	382	238	238	284	170	98	470.01	287	387	462	683	388	178	188	65	528	768	667	523	521	550	496	356	300	593	569.15	456.99	647	486.56	688	363	202.94	277	525	452	424.07	473	505	371	169	152	138.82	351	344	436	479	294
YBR044C	658	811	613.97	424	439.99	560	938	731	621	442	513	399	533.77	360	924	1015	433	646	678	819.97	330	409	443	1263	1208	1018	823	672	675	795	588	577	924	402	727.02	608	622	680	684	704	661.81	379	471	393	425	472	580	887	486
YBR045C	27	43	34	185	194	150	336	205	33	15	20	148	227	125	220	260	50	121	125	206	44	61	59	270	228.28	250	123.12	126	102	85	63	87	357	181	442	102	75	98	175	191	167	139	173	126	53	57	96	61	27
YBR046C	135	157	110	589	650.71	599	373	366	91	82	96	391	630	425	271	417	107	175	209	260	302	334	424.01	687	552	531	290	230	189	1598	1166.79	1334.49	620	306.52	415	236	301	376	602	682	629	429	340	298	137	172	223	641	415
YBR047W	14	34	13	65	79	77.95	49	26	13	9	18	60	200.99	67	71	54	19	45	55	45	22	30	20	102	95	79	48	36	46	394	298	385	116	40	106	36	45	51	91	118	91	45	45	54	17	43	35	107	48
YBR048W	13749.15	11982.22	11730.45	7956.2	7519.03	7668.17	9254.67	6502.82	21687.23	11966.62	14946.8	7780.39	12432.11	4875.96	6654.02	7416.91	6601.35	13155.24	16939.77	12877.78	12342.07	10226.82	10518.48	5512.63	4681.64	3942.53	15559.81	15828.9	7965.01	8497.11	6433.84	7451.81	6633.29	4461.36	3104.52	12811.8	9539.57	10261.2	8644.51	8960.69	7686.19	6228.61	4982.84	3801.19	13038.91	20079.3	12494.7	15118.14	11016.38
YBR049C	1722.32	1982.92	1694.63	1529	1636	1843.07	2041	1143	1498	899	1223.95	1205	1983	1165	1889	2136	436	2047	2068.05	2647	1645	1956	2086.97	2658	2049	1697.03	3022	2151	2123	2560	2040.61	2427	2165	989.95	1984	1560.01	1670.94	1807	1753	1799	1616	908	1328.16	1130	1862	2120	2848.88	3596	2172
YBR050C	5	0	2	11	2	2	25	14	2	6	1	41	46	17	22	21	9	9	7	11	10	3	9	190	164	103	6	7	6	44	35	47	71	32	74	13	13	10	56	41	37	62	60.01	96.02	3	4	4	12	4
YBR051W	0	0	0	0	0	1	5	0	2	0	1	9	8	3	4	1	2	1	3	0	0	0	0	3	2	6	0	0	1	4	0	3	3	1	6	2	0	0	0	11	1	0	3	2	0	0	3	0	0
YBR052C	363	401	504	1607	1629.97	1378	2492.09	1911.87	346	244	307	1511.94	2180.75	860	1883.7	2088	1120	447	472	544	305	307	319	1702	1779	1678	466	363	310	2085	1707.38	2500	2519	1503.2	1396	390.05	371.99	483	1047	964.99	883	2069	1724	1493.01	330.36	451.99	426	1163	604
YBR053C	288	365	348	1216	1351.64	1534.31	2063.02	1709	168	135	126	936	1599.01	748	1350.77	1531.43	1103	380	480	542	531	482	595	1770.97	1619	1647	257	225	213	2049	1576.01	2115.92	1667	965	1284.05	248	300	332	786	824.81	812.61	1005	940.99	816.47	172	338	326	1437	889
YBR054W	10	14	9	95	113	106	1243	1046	11	7	14	208	154	45	492	476	435	900	1560.55	1254.12	3502	3624	4176	10079.69	9093.23	5257	14	16	14	155	149	122	1949	1384	1143.96	48	27	46	326	341	235.89	8696	5406.12	5114.04	20	33	48	71	42
YBR055C	776	719	936.98	598	675.03	801	713	473	411	278	376	282	529	256	422	523	144	746	682	909	451	461	519	717	677	511	1111	839	846	683	551.94	766	485	260.67	484	553	725	835	447	565.94	536	262	339.13	261	825.23	709	1122	954	528
YBR056C-B	0	0	0	0	0	0	0	0	3	0	0	0	0	0	0	0	0	0	0	0	0	0	0	1	0	4	1	0	0	3	0	0	1	4	3	1	0	2	0	5	1	1	2	0	1	0	0	0	0
YBR056W	269	254	275	1580	1817.11	1620	1978	1607	140	104	143	867	1302	596	1941	2106	1395.01	368	304	390	291	329	416	3392	3527	3282.37	235	193	194	2111	1642.95	2544	3296	2198.08	2795.69	276.99	266	302	728	798.13	776.11	1242	1793.07	1604	184.94	291	337	1239	715
YBR056W-A	5	16	13	7	21.01	18	60.97	35	37	15.99	10	33	152.01	75	157	165.97	73	32	45	50	12	17	39	299	285	388	18	12	27	33	22	32	796	978.47	717.99	23	25	26.99	37	55	34	73	306.25	165	22	32	38	35	18
YBR057C	444	616	477.23	415	448	488	466.02	190	300	190	241	177	327	167	262	269.43	29	498	546	684	197	190	215	711	561	520	693	501	565	468	407	550	478	171	329	403	465	523	295	343	300	200	230	175	436	455	596	517	272
YBR058C	1264	1374	1315.97	1366	1495.98	1680.82	2275	1714	967	539	847.41	756	1399	854	1648	1831	1027.99	985	1130	1227	1004	1041	961	1403	1325	973.91	1689	1286	1159.42	1764	1411	1726	1626	929	1380.09	898	940	1037	874.36	1033	959	519	698	632.36	1156	1207	1459	2000	1069
YBR058C-A	217	387	210	274	382	269	227	198	311	169	253.67	168	509	167	202	239	56	300	625.26	443	261	240	234	455	510	515	341	268	378.56	555	443.91	496.97	627	489	406	264	271	310	343	494	377	225	319	187	400	425	319	419	258
YBR059C	1687	1987	1614	2835	2902.27	3082.48	3417	1887	1262	675	1058	1542	2236.39	1265.28	2426.99	2939.87	647	1686.92	2047.99	2248.16	1373.82	1540.21	1749.86	3040	2779.98	2103.32	2070	1666	1523	3513	2660.03	3082.98	3331	1497.99	2579	1705	1747.99	1785	1716	1735.98	1548	1474	1782.98	1271.31	1895.03	1903	2431	3937	1997.13
YBR060C	898.98	1025.25	807	646	643	747	924	485	799	528	671	535	796	491	774	866	264	1132	1195	1430.77	838	923	984	928	882.06	750	1734	1312	1261.99	860	695.01	835	1066	568	974	717	806	843.97	653.99	632.77	643	331	427.01	350.04	1070	1119.98	1470	1447	883
YBR061C	998	923	899	410	439	488	313	188	914	444	682.4	295	577	271.44	195	279	131	873	986	1014	632	549	677	247	195	180	1342	1052	780.4	517	460	596	295	181	203	621	680	721	536	639	509	81	92	108	895	1065	1058	965	534
YBR062C	138	133	146	246	263	243	346	212	122	65	121	187	444	155.75	303	363.99	93	241	211	226.68	91	62	87	492	326	374	160	122	131	304	292	354	316	187.97	146	126.99	122	178	211	204	180	162	119	143	143	181	130	265	106
YBR063C	318	246	316	150	195	161	146	78	227	104	173	96	224	65	66	96	47	215.41	180	269	98	111	130	196	239.89	142	327	303	275	241	206	304	120	59	151	155	182	219	150	179	165	61	121	102	264	349	475	364	192
YBR064W	0	0	0	0	2	0	3	0	0	0	0	0	2	1	7	5	1	1	0	1	0	0	0	1	2	2	0	0	2	0	0	3	0	1	6	0	0	0	0	2	1	0	0	0	0	0	0	0	0
YBR065C	322	397	247	182	189	201	115	86	234	129	217	110	237	154	95	130	31	259	303	406	138	174	147.65	255	241	191	493	388.03	424	257	298.46	230	183	100	197	215	210	282	203	183	171	66	166	138	343	355	552	429	233
YBR066C	99	157	111	18	24	25	138	45	95	70	72	10	36	18	77	61	15	377	370	602	100	75	87	470	382.99	386	262	179	206	22	16	32	184	97	181	80	108	151	25	28	11	89	158	136	203	224	328	104	81
YBR067C	27	30	21	38	40	36	249	190	58	25	46	107	106	46	692	742	876	1354	1869.63	1693	342	473	672	16385.44	10563	10742.12	760	674	385	267	179	178	13618	9866.65	5972.89	123	94	80	72	72	71	8020	5686.36	3674	806	986	549	427	364
YBR068C	3878	4293.06	3409	7749	8544.03	7722.96	7380	7630.32	4661	3245	3838.04	27989	36224.78	20687.16	9822.9	12134.2	9035.89	5429	6734	6519.91	10780	8252.01	12460	12920	9243	7649.98	7653	6726.01	6171.01	24525.36	18993.87	22038.98	9004	5829.25	6807.88	3980	3761.63	4037.01	8798	11909.26	9674.21	14368.95	12265.99	11689	4086	5119.89	4731.01	17248	11174
YBR069C	2603	2376	1858	897	787.96	1008	380	310	1574	909	1161	1940	2563.18	1592.57	308	392	158	1084	1546	1286.2	2897	2674	3342.54	439	342	276.25	1879	1799.96	1123	946	684	817.98	388	218	253	937.43	790	688	1536	1899.94	1382	378	393.96	312	641	869	503	2069	1513
YBR070C	296	295	203	517	590	489	747	540	290	176	281	569	799	398	865	876	1126	374	474	420.04	557	562	636.93	1170	928	1034.01	359	327	337	564	423	527.88	1273	911.73	1039	355	298	301	526	752	668	586	797.04	580	241	320	284	715	462
YBR071W	267.84	465.64	344.52	736.65	722.06	1015.07	267.46	156.68	273.99	185.82	258.69	490.66	1112.63	381.52	249.9	251.44	214.99	608.43	767.61	961.13	594.85	615.93	836.74	1067.49	868.94	999.79	471.19	312.99	313.77	973	710.88	787.11	605.54	382.81	575.2	352.15	429.13	452.99	683.25	825.43	629.87	245.01	352.53	371.14	343.81	575.3	566.27	997.77	472.41
YBR072C-A	0	0	0	0	0	0	0	0	0	0	0	0	0	0	0	0	0	0	0	0	0	0	0	0	0	0	0	0	0	0	0	0	1	0	0	0	0	0	0	0	0	1	1.99	0	0	0	0	0	0
YBR072W	63	78	44	396	410	585	23007.28	14476.11	32	22	29	241	254	130	6753	7926.88	8104.16	69	90	54	112	205	105	69559	70797.65	60076.07	53	57	24	791	872	982	35266.2	21479.03	20404	177	143	126	695	729	596	28693	44107.99	34035.33	48	63	291	191	73
YBR073W	330	331	269	406	483	510	122	70	121	62	113.14	137.36	272	150	67	81	38	2028	2086	2758	1470	1757	2169	1215	950	823	372	313.95	365	343	309	357.48	126	81	169	1566.2	1710	1870	1728	1949.08	1904	456	705.52	610	327	338	475	617	351
YBR074W	1940	2123.67	1623	2003	2022.4	2032	2039	1709	2723	1577	2035.23	2433	3436.23	2051.11	1823	1991	1319.03	2603	3481.99	3102	3057	2797	3455.57	1717	1656.85	1217	3104.01	2780	2476.11	2672	1883.88	2124.95	1853	1027.4	1499.13	2488.19	2061.05	2146.99	2360	3064.99	2556.84	854	737	624.99	3221	2954.13	3518	4576	3038
YBR076C-A	29	31	33	96	103	88	127	58	63	33	30	205	202	115	71	100	82	48	54	71	77	57	72.89	124	106	98	67	38	30	124	67	92	132	86	64	74	40	62	95	114	104	95	88	90	33	70	35	88	48
YBR076W	2	0	4	0	2	0	3	3	0	2	1	3	8	3	1	6	3	4	1	0	0	1	0	69	37	48	0	0	2	3	5	5	10	4	16	2	6	8	6	3	4	23	20	33	2	2	1	0	2
YBR077C	263	240	282	383	417	511	290	175	235	201	215	432	814.09	302	275	265	175	372	421	415	367	288	346	701	514	659	383	283	315	671	452	718	439	281	316	236	317	234	469	427.01	473	333	278.01	266	238	370	377	636	341
YBR078W	25505.08	20961.06	20593.01	21088.16	19787.65	23579.27	17013.24	11780	36410.71	21137.71	27814.46	24071	36488.08	23609.84	16777.5	17928.68	19852.15	27525.97	35624.97	29534.05	38977	31184.23	41149.44	15981	12844.83	9911.93	29137.99	25200.91	15327.08	20333.32	13867.42	17055.09	17945	9983.47	11168.47	20968.48	17700.07	18719.24	14552.11	19669.08	17712	11346	10950.75	10176	23316.34	26421.55	19546.24	40856.84	28489.49
YBR079C	10498.89	10465.15	9546.14	6560.37	6952.02	8152.5	2987.77	2182.43	7883.22	4765.1	7129.8	3430	6250.39	3718.02	1976	2352.32	995	9099.7	11491.39	10458.25	8835	9200.79	10533.31	3333.54	2616.96	2220.85	16767.94	13991.09	10507.26	6756.99	6510.94	7642.19	1777	974.42	1221.38	9732.97	9753.08	9309.91	6642.72	7350.88	6907.12	1100.94	1428.01	1258.96	12847.7	13064.77	14184.97	14995.72	9660.19
YBR080C	1969	2135.18	1909	2608	2774.02	3043	3830.65	3383	1459	953	1212	1603	2645	1555	3224	3275	2423	1976	2204	2516	1929	1924	2132.75	3395	2989	2695.4	2429	1818	1986	3831	3183.49	3601.01	3449	2162.97	3073.98	1546	1780.03	1862	2091	2440.92	2180	1600	1766.4	1508.1	1876	2530	2309	4085	2337
YBR081C	1220	1439	1143.01	1010	1078.1	1212	1122	604	738	511	697.95	558	845	506	797	898	189.01	1166	1252.16	1567	686	695	765	1400	1238.82	962.56	1667	1304	1392	1119	1008.18	1293	859	484	883	1252.05	1358	1467	1029	1144.46	944	787	1128.07	992.13	1336.81	1124.05	1894	1787	994
YBR082C	5496	8993.71	5944.99	3870	3711	4233.3	28438.99	15716.99	5828	3562.98	4712.94	2617	6043.95	3009	21923	24974.36	5688.88	7211	8218.03	11724.04	3050	3173	3850	30482	20736.78	25784.47	9448	7402	8433.98	4215.68	3380.19	3762.41	32477.39	15068.78	23486.36	3561.28	4047.54	5771.94	2528.14	2555.03	2026	18637.14	16548.95	14703.03	5946.23	7938.05	7934	7127	4331
YBR083W	190	321	240.24	214	259.98	281	211	76	153	103	172	225	414	272	191	221	76	2839	3045.01	4250	947	897	1195	416	268	284	341	276	331.97	321	245	265	311	144	247	843	932.31	1121	252	269	274	146	204	214	175	230	254	682	440.93
YBR084C-A	14012.14	12998.05	15367.7	6982.25	7167.59	8506.63	5782.9	3270.64	16253.56	8846.52	14167.82	3547.66	7979.92	2414.98	5134.97	5914.24	2664.25	14428.83	15522.88	14862.21	7414.82	7081.45	7242.25	6194.2	5050.62	5799.66	17893.02	14777.41	10134.99	6735.53	6209.97	10207.6	6200.25	3895.7	3137.79	9331.85	10451.68	9715.36	5336.82	5524.9	5915.84	4006.62	3566.04	3293.41	14619.56	17605.86	13744.15	12559.01	9380.85
YBR084W	7281	6957.97	6105	2878	2960.07	3383.36	1475	1266	7253	4098.36	5866.34	2761	3910	2534.01	1675	1687	1179	5765	6330	6013	5676.03	5010.98	5665.68	1333	1040	856	9147.88	7952.99	6719.6	2930.68	2770.97	2646.29	1096	659.92	983.9	5678.68	5070.84	4533.37	3955	4458.07	3990	942	1222.99	925	7477.7	7192.01	7465.11	7645.67	5170.95
YBR085C-A	306	619	466	1286	1802.98	1493	5536	4599	258	263	229	2419	5711.04	2158	5261	6036	2632	510	627	982	453	575	847	13241.93	11866.51	14324.02	426	329	462	2873	2479	3338	7243.01	5280.99	7849	346	477.09	569	2183	1977.94	1736	6938	7209.88	7928.02	255	461	551	1474	742
YBR085W	239	146	215	51	68	71	88	66	101	49	69	19	30	12	31	22	29	144	147	118	22	15	28	59	46	45	181	167	96.01	17	22	16	90	62	33	145	144	110	54	54.39	43	122	136	123	489.24	480	440	105	60
YBR086C	5973	6030.91	5286	7273.31	8113.31	8792	7701.29	6710.95	10322	6789.02	8592.04	12282.57	17141.67	12063.17	7462	8117.88	5650.34	8203.16	11311.93	10473.84	12409.32	11383.72	14740.14	5407.49	4947.1	3664.06	7827.62	6572.98	6487.92	9082.97	5895.45	6085.2	7327.46	3923.85	6781.67	7404.76	7210.57	8311.25	7128	10640.13	7786.55	3168.01	3064.49	2493	6890.87	7282.03	8516.06	13602	8897.01
YBR087W	675	606	694	507	561	584	692	427	586	358	482	217	614	260	618	647	418	869.03	780	942	509	495	601	1039	819	708	1022	742	636.02	649	515	726	587	410.06	639.98	511	507.99	691	450	616.7	571	508	548.84	648	733	937	913	1169	714
YBR088C	1569	1544	1374	956	1012	1045	442	308	1796	909	1350.95	722	1714	566.99	337	388	187	1954	2129.8	2042	1528	1440	1474.06	624	442	493	2201	1692	1372	954	865	1080	489	286	348	1302	1243	1383.47	1157	1203.04	1349	306	351	361	1661	2335	1849	2948	1511
YBR089C-A	537.28	819.73	633.85	753.19	942.11	755.64	3371.82	2390.73	624.48	341.17	549.83	588.13	1289.2	444.91	2458.72	2749.58	1606.56	596.49	776.18	703.49	672.04	514.14	534.44	2322.55	2140.3	2306.86	689.69	635.01	523.18	1255.22	972.82	1334.17	4085.73	2691.47	2454.31	543.68	477.19	540.65	873.6	889.49	959.14	1641.7	1871.8	1751.9	591.56	869.37	876.45	1243.31	671.77
YBR089W	1	1	2	0	1	1	2	1	1	0	3	1	3	0	2	1	0	1	4	4	2	0	0	4	6	9	3	2	6.48	0	3	2	2	4	6	7	3	5	4	6	5	1	8	4	5	2	5	0	0
YBR090C	15.84	59.39	71.15	35.81	142.03	82.58	105.18	195.27	88.51	43.84	147.54	32.87	337.24	150.66	217.26	298.94	150.63	113.51	263.76	249.51	36.96	68.94	145.56	293.45	323.63	743.9	86.31	43.6	260.54	130.78	274.8	291.16	317.27	533.92	1126.38	148.41	183.81	228.2	90.4	362.47	176.57	161.3	540.3	470.11	172.77	63.63	101.59	109.69	44.23
YBR091C	170	131	197	119	89	120	101	84	206	91	150	128	261	99	96	121	94	153	228	200	125	96	112	133	119	133	182	182	104	101	146	251	107	102	118	150	187	183	192	194.37	205	48	60	63	163	249	123	247	151
YBR092C	1150.5	921.73	837.76	562.11	485.67	533.51	164.18	86.47	5515.86	2771.73	3949.3	1029.21	1483.1	904.74	186.12	206.7	282.58	1824.82	2994.39	2513.6	3616.31	3122.74	3787.71	253.76	130.54	129.93	3054.4	2777.99	2220.68	644.03	617.03	756.98	137.72	121.02	110.35	3939.6	3186.67	2983.11	816.63	1067.5	744.39	281.5	194.41	226.93	1281.39	1625.69	1218.99	997.87	761.33
YBR093C	172.26	185.12	135.75	118.36	113.41	137.3	316.38	243.83	72.63	28.69	56.73	114.16	121.24	61.69	229.18	250.46	199.35	147.33	248.51	190.74	203.37	302.54	206.88	603.98	379.52	291.89	88.44	62.45	43.3	176.37	123.7	121.62	314.1	200.1	177.98	383.56	200.11	324.94	185.31	261.28	206.74	543.37	394.89	371.68	116.75	108.6	121.06	119.82	102.39
YBR094W	1173	1277	1157.7	925	1050	1085	914	680	988	578	827	452	1027.01	613.55	816.4	971	357	1200	1366	1381	833	802.42	958.67	944	758	654	1213	910	889	852	696	897	584	327.83	613	837	830.99	938.99	602	771.53	627	308	374	337.81	819.03	963	1229	1216	679
YBR095C	344	352	381	234	273	270	486	217	270	183	238	105	229	102	343	394	64	386	336	409	154	181	168	544	489	503	440	319	354	312	255.17	385	502	269.04	495	226	257	281	216	239	232	165	224	176	292	328	543	404.61	224
YBR096W	539	486	711	1361	1853	1664	1481	1263	917	606	843	1207	3449	1724.9	1259	1509	1354	909	1102	1173	982	1222	1712	1634	1499	1344	695	578	695	2124	1301	1809	1189	727.22	1409	650	665	842	976	2162	1704	813	831	1063.12	679	827	955	2271	1294
YBR097W	432	375	398	302	393	394	733	539	335	211	295.22	193	402	223	756	695	428	540	438	577	267	402	425	920	991	590	469	432	388	686	453	529.9	638	307	758	406	451	487	306	475	413	299	458	507	477	442	600	689	451
YBR098W	185	179	166	177	208	258	144	95	118	71	113.01	84	205	91	130	147.12	41	224	176	260	84	96	151	445	394	299	255	176	149.35	263	203	322	227	120	189	166	213.67	219	179	196.1	165	126	167.96	114	151	151	269	320	166
YBR099C	20	9	6	11	26	25	172	54	16	9	11	93	173	37.98	68	59	135	20	31	17	57	48	64	252	358	190	11	14	11	56	32	44	50	38	110	16	25	18	12	46	30	196	239	646	18	33	19	58	67
YBR101C	1017	1299.7	1136	567	518.52	636	2355	1164	1104	588	819	733	1344	520	1903.49	1496	1401	1446.73	1445.7	2172	847	1093	1053.99	30964	15959	17427.98	1676	1446	1527.91	783	660	801	2651	2292.99	3660.65	1118	956	1362	780.03	850	711	8383.02	11478.88	18605.9	1288	1866	2544	1574	882
YBR102C	679.02	776	645	475	548	650	529	402	470	325	407	372	579	371.95	487	548	139	595	644	743	405	452	468	798	679	502	994	749	727	797	690	751.34	573.31	271	404	527	564	619	482	585	556	279	311	281	781	660	1026	1126	674
YBR103C-A	0	0	0	0	0	0	0	0	0	0	0	0	0	0	0	0	0	0	0	0	0	0	0	0	0	0	0	0	0	0	0	1	0	0	0	0	0	0	0	0	0	0	0	0	0	0	0	0	0
YBR103W	381	496	393	410	455.51	432	441	242	332.04	205	293.99	292	491	278	366	437	162	550	528	748.96	384	459	549.68	681	641	535	966	703	848	845	655	764	636	395	584.99	450	587	665	473	491	488	417	531	422	638	735	818	1028	622
YBR104W	875	901	858	380	493	507	28	24	825	475	852.03	531	989	470	77	154.97	48	663	722	784	445	377	386	191	115	103	1495	1219	1328.54	897	890	1218.03	114	109	104	584	676	680	590	611.97	629.01	61	49	100	1156	1329	1571	1029	610
YBR105C	372	469.99	441	426	467	558	923	638	384	241	403	731	1021	522	810	696	610	303	331	414	228	284	378	2064	1324	1551	604	396	440	677	607	706	1750	1042	1556	357	372	427	383	308	312	1030	825	910	296	412	412	494	345
YBR106W	5038	5144.15	4094.01	2687.27	2729.96	2507	4020	2901	6327	3980	5173.53	3241	5255.14	2709.31	3243	3816.55	2179	6248.32	8610.85	7053.32	4790.04	4533	5028.01	2724	2611.17	2700.09	5878	5170.63	3639.94	3422	3483.87	3549	4603	2969.81	2429.92	5062.42	4073.67	4447.47	3474	4214.77	3280	1677	1928.94	1348	5206.14	6128	4561	6108.43	4781
YBR107C	141	158	126	164	136	132	158	110	110	85	93	129	156.98	59	125	157	60	239	257	282	144	139	123	363	297	246	332	274	199	242	256	280	414	251.01	300	248	196	267	220	158	188	136	139	115	238	282	230	304	164
YBR108W	457	787.01	438	986.03	908.01	937.98	1059	892	483.9	306.08	475	1193.06	1520.06	916.46	1057.93	1452	394.97	691.31	1050.87	1117.14	750.1	859.58	1055.7	1675.99	1362.27	1077.35	984.13	826.09	768.75	1985.97	1605.15	1460.74	2539.72	1116.84	1747.99	788.86	831.33	940.04	1070.41	930.59	753.69	766.24	942.08	526.63	674.06	640.67	1061	2026.48	972.47
YBR109C	1197	1015	1246	1175.04	1185.04	1348	2007	1436	1436.97	880	1103.39	746	1953	577	1426	1478	1331.23	1305	1559	1514	968	907	956	1682	1647.03	1701.01	1344	1179.99	887.73	1556	1220	1864	1793	1225	1145.08	1021.85	952.99	969	1028	1220.07	1186	1088	1259.42	1158	1205	1580	1324	1780	1201
YBR109W-A	0	5	2	8	8	2	0	0	3	2	2	0	4	6	0	2	0	0	3	6	0	1	4	1	0	1	0	0	6	0	2	5	1	2	0	3	1	2	0	3	1	0	3	2	4	2	0	4	3
YBR110W	750	731	862	853	902	928	1031	785	959	537	680	983	1705.93	872.63	684	774	609	1010	1152.39	1242	784	881	1007	1083	1016	765	1083	938	981.76	1695	1101.01	1416	823	521.92	907	696	647.13	903	845	1197.87	1033	329	342	432	891.11	1166	1573	1643.18	1016
YBR111C	593	651.99	578	974.92	1127	1021	1265	914.7	517	352	438	494	1064	402	810	961.83	401	638	671	698	440	400	435	1222	1123	1067	537.67	470.01	444	1040	993.05	1328.99	1338	741.09	767	519	503	515.99	561	706.71	605	800	763	657	472	536	516	1077	617
YBR111W-A	62	39	97	49	65	69	92	32	31	20	17	6	45	2	26	23	5	116	143.95	118.99	42	38	57	130	184	131	58	63	38	57	40	94	65	40.94	49	69.78	68.77	86	37	82.99	56.88	54.66	60.99	56.88	65	67	71	63	25
YBR112C	3311.14	4850.89	3267.63	3426.77	3493.12	4254.47	3282.02	2290.4	3012.75	1916.83	3093.43	2404.76	4006.32	2599.89	2309.27	2822.48	729.93	3147.74	3971.97	4685.44	3545.7	3645.9	5306.24	3102.63	2216.98	2012.01	6099.14	4761.94	4720.03	2766.23	2836.12	2408.7	3263.47	1889.42	2715.88	3226.94	3894.25	3459.95	2186.33	2471.15	1933.47	1916.65	2177.57	1811.51	3927.2	3833.42	5170.62	7192.74	4349.1
YBR113W	6	22	14	15	13	21	12	16	17	6	27	3	23	16	7	9	0	10	9.15	20	10	5	3	7	1	5	31	23	47	6	21.66	17	24.42	13	18	26	25	27	7	18	6	6	23	8	28.24	8	30	15	7
YBR114W	460	514	399	885	866.98	918.95	787	516	240	140	164	548	775	394	556	553	219	347	480	421	316	308	306	843	666	551	611	453	441.01	840	691	874.02	1036	697	998	419	404	431	499	497.93	379	460	739	539	520	472	511	617	394
YBR115C	1779	1735.51	1321	2186	2507.33	2393.99	260	252	3149	1798	2447	5438	8747.78	6157.38	726	733	435	2939	3980.39	3719.92	10413	7840	12285.95	697	604	376	4208.97	3822.97	3872.72	10365.86	9985.97	12962.07	800	598	600	3857	3349.61	3539.08	4020	5413.64	5119	465	388	377	3117.81	3103.83	3622	7049	5313
YBR116C	7.48	1.38	2.16	1176.93	1282.62	773.73	4.27	5.08	13.44	7.74	1.67	1553.26	1166.36	599.35	5.36	19.03	0	3.07	0	0	101.35	71.58	198.32	6.88	8.16	2.9	7.3	0.58	0	1555.32	1120.62	1999.12	38.59	24.15	31.49	3.53	5.39	0	607.52	775.38	475.95	39.07	81.35	68.37	0.11	0	3.09	382.89	209.46
YBR117C	10.52	24.62	11.84	12447.18	13649.29	9918.36	25.73	35.92	29.56	124.26	24.33	26867.69	26649.11	13565.09	100.64	78.97	77	11.93	34	103	964.65	1133.44	1957.69	59.12	48.84	42.1	22.7	18.42	20	17198.33	13708.93	17465.29	266.41	192.86	285.51	33.47	24.61	33	9921.7	10319.92	7288.5	1036.94	1220.15	1046.8	7.89	24	17.91	4567.31	2009.53
YBR118W	71929.83	61243.38	98903.36	44421.93	48372.49	64012.92	58543.55	46427.44	205340.85	107157.76	147896.52	100792.68	109378.94	67567.53	152426.08	154456.47	191592.01	193.9	321.7	1317.93	164.51	353.58	922.22	230.02	454.99	226.62	24660.54	21963.41	18773.28	15397.33	15112.84	23255.95	18620.17	19517.22	19220.26	302.92	233.52	525.66	245.37	4878.36	677.74	183.21	718.92	872.51	346.64	270.86	1307.1	348.19	345.94
YBR119W	180	208	195	209	168.82	167	407	143	172	115	158.01	123	232	84	324	447	64	206	220	352	82	94	101	395	417	334	252	176	161.99	200	169	247	376	200	330.19	133	115	143	125	147	128	198	320	391	149	189	185	185	116
YBR120C	181	279	226	103	106	108	227	94	250	171	191.9	60	210.44	24	163	206	22	214	280	262	55	62	54	317	257	215	260	222	154.1	178	143	278	229	113	181	154	181	246	129	154	187	102	84	79	123	132	191	191	121
YBR121C	11282.61	9560.05	10364.35	5728.53	5535.11	7025.07	6377.34	4719.78	11043.14	6578	8605.91	3844.02	6422.01	3564.41	5260	5522	4390.99	9765	10878.67	10443.77	8605	8365	9601.07	4270	3654	3078.99	15592.59	12553	9498.99	7400.08	5931.9	7510.93	4134	2625.98	2975	8944.05	8850.8	9200.28	5705	7079.91	6486.98	2392	2449.02	2445	11727.36	14407.74	12731.25	13266.12	8834.81
YBR121C-A	0	0	0	0	0	0	0	0	0	0	0	0	0	0	0	0	0	0	0	0	0	0	0	0	0	0	0	0	0	0	0	0	0	0	0	0	0	0	0	0	0	0	0	0	0	0	0	0	0
YBR122C	985	1167	1089	508	604.97	548	887	644.99	1024	668	907.97	529	1297	494.08	817	921.96	394	792	856	972	351	404	374.97	890	720	850	1106	761	851.1	919	766.91	1210	651	416	595.08	569	687.01	799	701	728.99	739.07	339	332	364.56	593	820	753	1015	718
YBR123C	477	534	488.93	353.89	408.99	372.12	414.01	232	341.23	223	289	259	385	229	285.12	315.04	58	459	516.98	585.04	232	253.59	292.54	634.02	511.96	443	635.96	530.23	479	534.96	440	519	374.85	170.86	286.01	382	409	458.95	340.51	314.01	294	228.94	269.21	193	478.21	470.87	646	617.55	415.02
YBR124W	0	0	0	0	0	1	0	0	0	0	0	0	1	0	0	0	0	1	6	0	1	0	1	0	0	0	1	0	2	1	2	0	1	0	0	0	0	2	1	2.02	2	0	2	0	0	0	1	5	1
YBR125C	741	842	754	665	722	800	1369	965	799	529.2	669.8	602	1033	567.46	1227	1333	710	876	1002	1071	613	579.01	749	1661	1290	1252.48	1052	948	829.42	974	776	865.06	1580	833	1240.22	771	726.01	821	839	889.02	780.98	946	857	828	818.55	1135	1108.82	1459	787
YBR126C	1177	1646.8	1414.95	23889.52	22529.23	19407.76	46001	45208.76	853	689	776	32048	34008.63	17803.95	32637.19	33616.15	31559.03	1043	1273	1365	1637	1709	2285	22899	21689.13	21251.32	1007	959.9	796.62	28383.99	23472.92	28581.46	35510.87	25219.3	29117.88	1145	988	1145	11433.56	9988.5	7803.44	47695.28	54819.5	44581.88	743	1154	1049	9484.9	4072
YBR126W-A	21.42	280.46	99.92	78.86	348.42	169.5	156.81	225.77	77.17	55.26	185.78	38.92	288.29	210.56	94.9	376.51	77.07	43.51	267.3	147.9	36.8	58	121.46	63.65	120.07	548.09	74.82	49.02	255.1	70.89	362.28	192.85	347.67	1030.6	904.56	128.48	220.25	218.1	26.8	334.49	115.44	76.33	823.74	321.63	135.96	66.21	64.03	62.49	44.99
YBR126W-B	547.58	465.76	746.08	909.1	823.73	925.48	2065.19	1260.23	823.76	533.74	588.15	783.08	1106.15	538.43	1324.1	1643.3	745.93	293.49	429.7	369.05	424.2	426	479.54	1556.35	1361.93	1493.99	624.18	456.18	272.7	1137.11	743.78	1235.15	2861.33	1819.72	1278.19	387.52	287.75	396.82	514.2	392.05	418.56	1125.62	1032.25	1224.39	367.53	790.79	481.9	874.72	609.01
YBR127C	7493	7350.94	7702.96	7945.88	8489.97	8320.66	10410.39	9232.45	6804	4090.02	5927.8	5753	7304.11	4281.72	7720.1	8015.21	7395.47	7985	9424.97	9548	7881	7184	8079.88	6854	6353.97	5598.41	10760	9515.89	7849.77	9867	8234.26	10142.87	8617	6447.92	6752.4	6889.6	7061.73	7984.77	5942	6724.05	6187.14	5659.15	6049.92	4885.99	10269.42	13565.95	12531.45	13471	9332.45
YBR128C	12	42	27	44	63	46	287	168	13	12	21	29	49	43.04	181	214	49	32	36	51	11	20	27	394	423	323	56	36	32	98	93.99	100	210	124	227.42	28	49	43	32	55	42	109	154.7	149	25	32	51	66	18
YBR129C	347	428	379	215	403	396	761	519	234	176	220	197	387	154	605	633	268.6	228	236.54	351	143	157	203	748	730	644.94	357	271	341	406	265	394	612	368	723.01	212	210	263	235.78	278.96	244	164	237	271	233	242	363	309	209
YBR130C	910	1331	955	655	733	860	749	297	807	486	622	279	563	297	524	681	83	1095	1118	1592	414	542	576.99	1354	1152	888.99	1548	1005	1148	733	635	839	627	270	541	709	925.92	1096	553	667.82	524	419	477.68	338.22	1060	1094	1512	1260	738
YBR131C-A	0	0	0	0	0	0	0	0	0	0	0	0	0	0	0	0	0	0	0	0	0	0	0	0	0	0	0	0	0	0	0	0	0	0	0	0	0	0	0	0	0	0	0	0	0	0	0	0	0
YBR131W	257	267	238	191	230	242	142	85	179	108	173.98	143	313	191	177	183	86	329	298	427	251	234	274	242	238	229	409	326	403	316	246	325	198	118	216	222	278	280	209	280	252	72	125	111	328	374	542	450	287
YBR132C	139	231	134	768	703.99	674	999	962.58	184	99	127	1093	1185	747	974	1136.93	891	140	142	112.73	125	116	151	922.02	781	544	186	200	143	1386	1054	1153	1460	847.15	1010	173	144	172	564	551.23	421	939.98	700	565.13	78	118	137	501	318
YBR133C	1761	1880.17	1549	1357	1498.15	1664	2282	1624	1661	1064	1300	1208	1921	1445	2211	2168	1502	1817	2274.44	2511	1983	1737.98	2339	1465	1406	1327	2208	1914.97	1717	2039	1605	1565	2147	1165	1795.74	1992	1833.38	2050.55	1418	1619.93	1491	1072	1113.8	772	1561	2104	2138	3284	1928
YBR134W	3	0	1	0	0	0	1	0	0	0	0	3	1	1	0	0	0	0	3	3	3	0	2	0	0	1	1	0	0	2	0	4	0	4	3	0	1	0	4	1	2	0	0	0	1	0	0	0	2
YBR135W	674.01	823.29	758.09	505	619	614.12	1818	924	726.15	432.06	705.97	616.81	1121.86	517.51	1342.07	1709.12	567	792	874.01	1000.96	586	490	732.21	996	792.2	987.79	812.98	765.01	614	409	410	480.01	1640.04	788.34	1149.01	611	703	681.99	685.05	770.41	567	456	481.62	450.92	812	1055.07	876.04	1088.96	626.15
YBR136W	388	390	386	296	327	366	322	302	417	229	269	238	442	253	477	408	233	463	581	618	452	509	522	580	578	371	616	500	472	534	383	467	450	298	523.56	582	572	647.01	550	664.01	556	269	377	248.97	644	500	773	881	487
YBR137W	187	157	190	293	337	318	418	368	178	106	118.37	133	326.04	122	403	493	340	245	258	275	126	123	136	446	397	430	188	165	186	400	241	460.13	418	241	452	152	150	176	175	203	249	180	203.04	204	150	213	172	321	177
YBR138C	187	177	150	68	100	113	164	65	135	68	106	56	87	72	116	132	19	186	186	297	108	94	117	326	310.99	212	199	143	207	161	165	213	199	89	172	77	151	231	95	94	102	123	105	105	191	165	379	209	131
YBR139W	511	735	593	2793	2601.9	2443	8402	6854.25	381	237	289	3405	4376.72	2401	7175	7832.28	6194	917	1194	1120	1050	1130	1420.74	5634	5111.9	4575.3	532	484	431.3	3696	2632	2701.77	8680	5511.39	6571.83	740	627	750	1890	2292.95	1695	5590.02	4774.65	3686.49	468	601	629.39	1802	973
YBR140C	2132	2135	1855	2430.11	2548.74	3113.96	3590.03	2926.98	2156	1325	1707	1829	3691	2088.16	3439	3281	1986.79	2263	2989	2683.03	2046	2293.15	2593.08	2828	2799	1686	2265	1972	1712	3560	2351	2808	2685.01	1635.01	2640.4	2394.98	2142.99	2489.36	2354	3397.9	2863	1585	1789	1514.09	1972	2050	2576.98	3953.96	2113
YBR141C	233	211	240	54	58	44	9	2	223	128	165	52	75	33	7	9	6	196	252	259	106	105.77	120	54	34	24	319	273	260	52	44	73	28	15	19	151	201	209	145	135	84	10	22	24	288	216	305	191	78
YBR141W-A	0	2	0	0	0	0	0	1	0	0	0	1	1	0	0	0	0	0	0	0	0	0	0	0	1	1	0	0	0	0	0	0	0	0	0	1	0	0	2	1	0	0	0	0	0	0	0	0	0
YBR142W	3348.99	2860	3143	902	1053	1357	96	69	2195	1259	1950	368	872	489	75	108	40	2760	2730	3086	1839	1834	2167	481	323	228	5050.97	3489.25	3245.99	972	908	1237	101	68	134	2369	2698	2588.71	1202	1489.13	1386.04	119	130.96	238.48	3960.52	3403	4510	2762	1721
YBR143C	6309	5494	6869	4281.99	4697.49	5863	3114	2474.01	5985	3330	4927.83	1962	4482.11	1954	2053	2276	1458.28	5114.03	5129.64	5927	4243.06	4053	4182	2212	1737	1564.83	8414	6514	6549.6	5660	4323	6449.4	1680.03	974	1435	4531.46	5197.44	5534.25	3294	4487.25	4783	715	721	888	6552.12	7216	8380.47	7734.53	4876
YBR144C	0	0	0	0	0	0	0	0	0	0	0	6	5	2	0	1	0	1	0	0	0	0	0	2	0	0	1	0	0	1	0	0	8	0	0	2	0	1	0	3	5	6	3	6	0	0	0	0	0
YBR145W	91	119	100	567	642	474	12608.9	10777.5	97	66	70	603	805	450.66	15622	19067.25	13828.92	203	302	246	269	239	302	5297	4213	3704.96	218	237	190.24	1101	948	1086	11663.01	9489.81	6017.18	157	139	131	372.03	579	443	7007	4168.44	3048.36	198	241	186	593	314
YBR146W	1957	2179.53	2214	842	980.86	1106.94	1404	1125	1707	1136.12	1332.27	549	1146	528.96	1176	1298	615	1555.85	1709	1830.99	772	924	825.97	1198	1155.83	1132	2265	1625	1511.67	1822	1342.97	1679	1450	638	1111	945	1007	1183.99	870	1024.72	1076	345	460	395	963.99	1403	1385	1821.91	1265
YBR147W	5	1	4	57	78.06	68.41	166	131	3	1	6	44	170	93	106	135	74	50	43	38	67	46	37	441.82	403.91	307.99	10	15	6	523.92	370.51	831.67	272.03	123	243.87	10.98	2	2	10.01	15	25	44.58	29.98	45.02	6	11	5	32	19
YBR148W	38	52	30	67	58.08	77	156	65	6	5	11	23	41	29	50	50	15	33	30	50	24.14	17	37	125	146	131	50	48	65	161	125	269	123	70	145	60	65	102	56	47	48	35	32	31	27	32	35	33	17
YBR149W	2131	2423.44	2308	9336.41	9716.39	10035.91	10654.98	8207.97	1672.97	1101	1497.48	7186.57	10159.85	5085.11	9018.99	9872.26	5902.19	1942.06	2003.89	2456	3203	3008	3650.91	9812.99	8463.99	8565.49	2429.97	1972	1730.93	11320	9583.78	11738.67	10819	6384.22	7523.97	867.05	916	1137	4367.07	4350.97	4155	4117	4464.71	3030.85	1574	2778.01	2256	8125	5048
YBR150C	323	311.02	260.37	280.92	353.52	399.86	496.06	298.1	199	99	167	181	355	193	536	534	214	397.71	410	539.77	354.44	416.04	388.53	1050.05	985.94	786.99	462.99	378.57	379	577.08	421.98	595.11	596.88	293.08	601.28	198	228	261	349	494	433.19	271	471.73	406	324.51	336.48	493.88	667.99	368
YBR151W	1007	1275	1190	1629	1622.94	1774.01	2403	1823	1143	731	1022	1926	2897.9	1549.23	1826	2244	1106	1582	1576	2204	1145	1009	1319	2728	2157	2073	1162.99	866	931.26	1835	1426.87	1644.21	2705	1701.03	2053.99	1251	1570	1722	1885	1874.72	1694	1443	1121	863	1517	2038	2177	2474	1331
YBR152W	129	222	137	76	93	90	64	38	85	49	91	63	99	65	53	69	8	136	163	173	59	83	90	132	117.05	83	237	174.84	159	112	133	151	90	42	77	137	158	147	106	105	83	22	56	23	125	103	220	170	76
YBR153W	375	326	343	263	251.11	274	206	159	286	140	205	175	294	169	156	166	78	379	372	417	190	197	199	183	159	149	503	414	383.99	333	242	361	238	94.96	181	299.81	288	314.4	268	246	237	81	114	80.38	368.45	442	453	410	252
YBR154C	1908	2122	2107	830	1089.18	943	620	302	1933	1083	1356.01	290	874	338	348	485	65	1700	1702	2265	795	726	811	601	439	318	2608	1971	2031.89	972	851	1218	315	174	249	1100.95	1281	1509	810	956	782	162	160	198	2252	1992	3180.05	1632	1079
YBR155W	1314	1400	1215.35	365	393	428	120	40	816	463.01	770.02	142	280	126	161	206	23	1212	1233	1661	457	420	511	209	153	150	1787	1386.01	1361.97	357	408	556	201	126.99	169	981	1103.13	1158.94	532	459	474.22	69	92	56	1289.52	1090	1654.02	852.08	558
YBR156C	346	443	339	323	415	495	178	67	271	145	210.18	129	278	164	145	158	29	548	501	691	259	311	321.22	402	344	250	566	332	365	362	276	333	174	76	186	325	317.01	434	243	289	261	132	210	167	376	367	704	756	396
YBR157C	8	9	7	13	37	20	69	39	12	11	9	35	45	24	53	53	30	173	195	235	114	92	119	436	387	341	26	23	10	28	33	28	67	28	75	161	154	168	139	150	137	545	1017.03	1265	12	20	11	25	7
YBR158W	905	913	829.01	746	758	928	1339	1006	840	617	766	220	386	351	638	782	280	2289	2352	2780.16	1808	1753	2189	1502	1426	1255	1153	851	886	799	595	660	636	346	621.44	1214	1321	1428.97	1304	1668.97	1386.9	612	845.97	916	818	955	905	1156	730
YBR159W	1661	1584	1505	1706	1770	1838	3380	2357.06	1991	1245	1659	1791	3082.09	1518.91	2575	2733	2176	1809	2509	2054	1982	1830	2083	2029	1926	1720	1868	1687.16	1389	1989	1547.95	1845	2198.01	1291.98	1759	1707	1591.15	1811.19	1901	2318.03	2030.99	1358	1290.04	1181	1591.16	1824	1770	2844	1847.97
YBR160W	576	689.96	537	715	644.58	731.07	794	505	520	302	452	556	887	381	392	506	247	508	549	600	379	333	421	655	504	498	703	596	490	865	728	844	660	377	361	431	453	455	566	558.04	509	250	256	231	631.76	746	714	1118	548
YBR161W	175.87	199	201	289	239.98	277	515	357	225	97	166	276	366	141	310	394	176	215	292	287	180	179	203	331.02	308	301	303	249	209	234.62	209	207	707	389	511	118	127	142	146	132	139	148	259.99	170	316	348	358	640	328
YBR162C	8224.65	6607.08	5925	7168.87	7193.89	7216	6060	3821	8822.88	5436	6798.9	10214	12665.51	7671.75	7018	6978.5	9993.97	9571	12590.22	9949.33	17737.58	13552	17361.79	7080	6211	4548	7738	7122	4337.52	5112	3953.23	4368.53	9168.66	6006.99	6508.9	10186.22	7868.54	7644.89	8645	11427.58	9962.74	4571	5610.98	5006.01	7909.5	9459	5938	13903.99	11119.92
YBR162W-A	372	1000.43	544.87	392	570.67	465	305	226	470	302.95	566.08	174	762	368	335	522.51	69	493	1047.77	1239.57	215	255.95	691	533	433	786	615.01	356	1255.49	352	561.85	568	740	716	884.9	460	644	636.96	248	650.07	334.66	154	260	174	642.98	380	640.99	456	374
YBR163W	413	428	409	287	349	385	645	384	386	230	309	305	470	236	501	523	342	477	406	512	310	328	361	673	736	495	453	398	308	429.99	419	405	604	298	445	318	269	281	414	436	380	216	283	314	336	398	435	523	417
YBR164C	676	688	986	567	635	821.32	611	323	704	366	659	321	876	244.73	378	375	124	862	850	851	391	380	449	776	685	743.9	796	739	583	652	619.87	977.87	417	285.79	301.1	417	562	562	433	521.85	567	199	226	264	742	846	857	895.02	574
YBR165W	239	284	277	188	234	264	451	245	286	179	243	166	485	213	399	388	220	536	492	666.96	282	261	338	1575	903	959.99	327	251	381	361	261	381	481	235	530	224	272	328	215	267	228	222	325.72	426	288	419	369	432.3	254
YBR166C	649	632	606	518	638	613	886.64	685	573	360	461	369	802	381.93	762	895	590	629	659	746	371	361	483	891	715.99	582	750	589	613	676	575	820	521	313	486	496.89	485	501.03	407	576.02	460	326	382	421	718	814	990	1092	688
YBR167C	150	157	214	113	126	140	119	54	169	106	144	50	170	72	79	89	13	163	254	196	60	58	55	172	181	134	218	192	186	135	124	210.07	109	73	73	112	143	158	98	112.99	107	38	56	28	166.09	196	221	143	96
YBR168W	187	186	207	154	235	208	280	205	150	89	115	110	234	101	185	171	84	271	285	398	155	170	208	448	506.01	347	253	194	218	275	165	209	168	106	235	147	161	231	140	266	175	47	65	69	156	212	314	246	149
YBR169C	197	241	178	1679	1813.78	1666	9952	7574.1	61	58	54	1674.09	2092.4	896	4827	5143	2749.89	231	278	300	310	350	371	21822	18444.39	16703.97	165	151	160	3119	2503.01	2778.83	11824.96	8626.91	8657.6	182	189	207	1333	1082.92	809.02	18419	20325.71	18038.46	108	257	319	1326	612.46
YBR170C	489	614	520	536	589	567.95	769	622	370	230	334	725	1059.33	524	784	930	493	943	1046	1126	539	614	729	1244	1156	1085.53	745	594	640	1480.84	1391	1503	1339	729	1257.26	632.04	653	665	808	749	589	325	452.47	342	734	883	1078	1494	780
YBR171W	1131	1399	1211	773	916	1016	2488	1458	1331.02	934.94	1189	892.16	2046	903	2129	2666.02	763	1495	1906	2155.9	1038	1230	1361	1864.99	1878	1969.41	1631	1278	1305	1095	961.88	1190.99	2060	1274.13	2049.49	964	1025	1270	968	1283.97	1000	584	755.26	809.12	1161.54	1201	1808.35	1647	934
YBR172C	2385	2882	2559	1853	1885.02	2080.91	1846	734.66	2130	1228	1859.84	1363	2219	1131.22	987	1593	284	2864	3599	3608	1792	1772.32	2449.88	871	668	737	4070	3321.09	2769.09	2130	1820.99	2257.99	1147	372	561	2372	2280	2273.68	1638	1701.9	1476	472	397	297	3049.36	2811	3651	3217.05	1819
YBR173C	1186	2236.82	1606	1790	2191.81	2375.01	3773	3106.78	1347	1000.45	1321	2686.51	6527.01	3334.25	3079.99	3987	1471	2264	3119	3735	1765	1670	2430	3600	2765	3610.44	2340	1726	1781.84	3094	2896.28	3011.97	3575	2084.97	2921.87	929.72	1173	1425.96	1941	2148.22	1632	1152	1097.07	1006.98	1591.78	2417	2284	3683.17	1909
YBR174C	1	2	0	0	1	1	8	14	4	2	0	6	9	5	19	36	34	6	13	8	2	2	3	40	29	51	5	0	3	12	17	9	113	64	73	5	7	6	8	5	2	9	5	3	4	1	7	3	4
YBR175W	372	395	326	320	382	341	521	359.2	365.73	218	282	468	653.35	338	436	460	356	398	624	566	321	334	501	259	196	223	450	318	349.15	454	411	405	266	193	241	346	412	362	540	575.07	391	210	190	169.9	313	366	389	495	339
YBR176W	157	161	167	145	153	147	550	312	143	99	123	145	221	88	535	717	392	244	261	294	166	151	188	394	478	357	296	198	183	183	169	259	846	478.01	690	189	181	163	250	230.95	195	101	188	161	250	323	274	314	165
YBR177C	1622	2089	1458	4035.57	4088.34	3409	5744	4865	1080	609	786.98	4143	4853.01	3081.34	4506.02	4831.95	4991.94	1451	1794	1920	2011.48	1974	2143	8505	6193	5626.98	1020	815	771.63	4411	3932.31	4138.02	5495	3954.92	3896.46	1906	1673	1875.64	3330	3433.02	2844	6764	6017.58	5299.93	532	799	642	2764	1465
YBR178W	2	2	1	1	4	4	3	4	0	0	1	1	4	4	6	0	1	8	3	1	0	0	1	3	2	5	2	2	1	4	3	0	6	0	1	4	1	0	2	7	2	3	1	5	3	4	2	2	2
YBR179C	1049	1204	1081	844	917	965	690	569	612.99	402.16	583	462	859	510	610.99	676	282	812	761.13	1008	495	544	623	817	684	560	1118	835	754	1163	916.01	1062.99	597	313	578	725	772.99	927.72	817	809	763	305	475	421	604	624	848	1165	608
YBR180W	10	6	9	23	8	8	15	7	1	6	3	42	43	20	5	12	7	7	10	11	15	3	6	12	13	11	6	9	4	18	21	27	24	12	22	12	3	10	10	31	10	16	42.83	32	9	7	8	16	8
YBR181C	24641.53	16597.3	20715.58	10548.77	12142.06	10570.88	9107.27	5632.45	27818.31	13936.01	19619.4	4831.43	9670.12	3734.84	6565.83	7338.99	4307.46	23010.38	22370.83	25584.77	12175.2	9759.26	11728.03	7503.47	6140.53	4986.03	28694.55	22516.8	20093.04	11369.8	9687.36	15389.23	7065.04	5470.4	4842.5	14718.74	14954.83	17046.17	8450.52	9813.16	10110.86	4349.57	3470.84	3806.42	26429.02	29237.45	28345.27	21269.43	16564.7
YBR182C	137	176	133	180	247	209	286	203	57	31	51	189	243	110	275	170	208	148	164	150	149	128	194	471	379	306	190	153	133	231	212	233	361	263	351	103	92	112	155	183	125	204	311	250	204	222	188	294	175
YBR182C-A	0	0	0	0	0	0	2	1	0	0	0	2	7	3	1	4	2	3	2	4	2	2	1	12	3	2	0	0	1	10	3	0	0	0	10	0	2	4	1	10	5	15	16	29	0	2	2	5	3
YBR183W	147	227.39	162	1091	1076.86	914.99	2587	1771	56	46	61	1294	1570.06	685	1156	1284	1068	105	143	105.1	115	163	156	2368	1768	1708	70	56	81	958	784.34	907	2178	1525.49	1334	165	185.91	171	713	735.02	468.05	2751	2020.95	2075	53	70	65	374	175
YBR184W	44	37	40	23	22	30	15	11	20	16	24	7	25	5	6	16	1	57	34	42	18	13	26	64	43	37	82	47	52	26	24	24	17	13	32	14	28	40	17	34	21	17	12	17	38	45	77	74	26
YBR185C	514	346	545	236	286	299	660	570	549	360	445	208	607	211	512	571	419	433	518	496	210	322	332	724	597	576	549	466	383	649	441.28	604	608	264	553.66	270	248	295	311	530	483	155	199	235	256	339	434.02	739	497
YBR186W	2	3	1	14	3	9	14	28	2	2	0	13	19	10	23	21	6	2	4	2	2	2	4	64	58	54	0	7	5	30	25	22	64.03	21	68	3	9	9	29	34	15	8	34	22	0	2	3	12	12
YBR187W	2197	2053.91	1718.01	2071.06	2039.27	1940	414	343	3480.01	1984	2838.57	2854	3464.66	1926.06	444	479	619	2299	3565.8	2387	3966.59	3281.87	4287.51	824	619	531.98	2160	2221.05	1356	1393	1147.28	1349	582	411	278	2285	1815.03	1695	2085.02	3238.95	2297	493	398	291	2189	2776	1686	3491	2891
YBR188C	139	250	217	196	177	197	162	71	171	138	129.66	99	255	107	124	178	29	268	263	319	109	105.2	125	259.53	205	236	298	211	144	257	178	307	282	126	162	167	161	196	204	165	162	60	55	36.04	204	238	250.83	294	168
YBR189W	24527.24	18431.89	24145.67	9907.53	11640.59	12428.14	6548.65	5234.06	30372.92	16494.92	22493.55	4515.66	10928.03	4145.53	3595.2	4749.67	2768.92	21030.8	24248.94	24231.12	12766.91	11216.5	12178.7	5858.93	4920.04	4288.2	31400.6	24618.74	22332.6	10206.28	8407.64	13737.84	3955.66	2751.67	2629.96	15291.58	15149.31	16623.8	6910.94	9232.59	9776.28	2879.77	2026.44	2511.26	26308.7	29875.76	28221.62	19495.21	15302.09
YBR190W	2	5	4	6	28.01	5	6	10	5	4	8	3	12	7.46	26	24	5	2	6	5	0	2	2	25	22	34	3	1	8	2	8	1.16	16	19	19	0	1	2.99	4	3	1	2	9	17	3	2	1	6	0
YBR191W	22811.01	22286.94	20683.02	9871.18	10669.51	11219.82	9368.94	6257.7	27880.67	14572.04	18404.91	5483.09	10629.59	4485.96	7298.58	7902.95	5984.5	21870.01	24027.29	25873.93	12978.55	9786.58	9322.26	12632.38	8501.45	8044.05	29097.04	22621.15	18317.42	10091.49	7635.57	10541.4	7490.61	5903.69	4924.32	13892.84	13748.64	17311.01	7205.44	8066.21	8002.77	6052.28	3747.83	4961.95	20945.41	27365.32	22133.24	17760.78	12331.82
YBR191W-A	17	28	17	7	4	14	7	7	19	13	22	11	8	1	6	5	2	8	5	8	3	10	8	4	2	8	27	19	16	1	5	4	5	5	1	1	1	1	1	6	0	3	3	4	19	11	10	7	4
YBR192W	934	976	893	436	490	558.01	580	471	925	545.76	745	421	793	429.03	505	558	206	916	840	987	436	542	506	525	498	411	1358	927	952.84	812	634	814	581	200	332	629	701	748	700	774.88	778	200	208	145.87	747	987	1048	1241	749
YBR193C	249	333	252	270	313	261	445	271.01	242	131	197	269	374	215	346	363	173	252	312	336	153	165	164	464	383	368	281	313	261	340	236	272	408	271	302.85	245	213	242	293	295	267	246	218	178	171	277	285	289	181
YBR194W	62	139	116	86	104	86	55	46	73	49	60	60	112	50	40	67	16	133	144	191	76	42	57	134	127	115	118	93	115	151	88.1	151.31	110	67	116	88	144	179.52	100	98	82	58	44	61	89	174	169	127.99	74
YBR195C	318	306	307	176	216	186	197	157	286	146	213	192	265	148	148	178	96	304	301.07	390	235	188	260	212	180	164	483	322	301.19	262	224.11	245	205	122	134	266	247	300	251	271	260	80	122.99	107	348	380	369	353	214
YBR196C	23350	22618.05	20481.65	43126.17	35692.52	43800.77	54606.01	36403.99	38777.65	22296.01	33520.31	50578.96	62361.11	35829.61	64831.84	66017.11	67814.53	26133	39118.82	26782.44	52125.95	48425.03	59150.54	44052	34481.5	35621.88	32823.46	31714.63	17191.12	46127.13	39717.98	36522.71	88019.31	57277.29	44290.27	35739.5	31175	27282.28	49960.92	55834.26	47357.19	52562.96	42212.83	31125.26	29982.48	38695.02	22958.51	68980.64	47216.89
YBR196C-A	7	8	16	7	12	11	26	20	13	9	12	31	36	15	46	35	42	13	12	16	24	23	27	57	63	21	15	32	10	32	14	31	97	43	43	8	9	6	12	19	14	30	28	19	19	25	13	24	17
YBR196C-B	11	9	18	3	3	16	17	29	12	4	9	20	39	7	36	36	22	17	16	9	22	15	30	37	46	22	12	25	6	10	19	7	57	54.02	36	8	4	1	24	6	11	27	34	20	9	13	8	10	13
YBR197C	172	221	148	134	111	149	78	55	168	87	125	205	240	172	98	103	56	129	179	171	138	135	139	118	83	81	207	152	174	133	145	109	109	76	76	311	382	413	310	285	232.14	157	138	87	166	158	182	215	114
YBR198C	1734	1827	1452.46	1562	1630	1545	1024	659	1204	700.97	1075.47	1072	1683	1166	813	960.28	207	1441	1992	1932	1231	1427	1714	1317	1098	876	2635	2123.95	1888.52	1873	1574.05	1776.99	1217	606.89	913	1603	1529	1520.91	1218	1302.02	1036	543.92	580	470	2112.22	1595	2449.13	2686	1637.15
YBR199W	1647	1762	1676.09	3037	3034.61	3419	5888	4326	1547	995	1381	3464	5338.77	2561	3799	4210	2630	1878	1998.31	2158.17	1846	1931	1766	4099	3915.99	3312.4	1620	1352.95	1252.05	3154	2394.97	3236	3532.99	1987	2709	1244	1434	1616.01	2430	2507.65	2393	2040	2271.01	2065	1283	1546	1918.52	3174	1633
YBR200W	642	656	735	428	534	556	663	535	472	297	448	284	545	273	480	564	234	726	666	922	353	373	471	827	706	534	850.14	664	656.86	571	443	614	535	273	535	512	638	798	540	626	477	273	268	281	708	617	1054	689	325
YBR200W-A	0	0	0	0	0	0	0	0	0	0	0	0	0	0	0	0	0	0	0	0	0	0	0	0	0	0	0	0	0	0	1	0	0	3	0	0	0	0	0	0	0	0	0	0	0	0	0	0	0
YBR201C-A	21	33	27	33	40.57	47	32	24	15	23	18	49	74	41	32	27	44	38	54	45	21	27	52	54	22	44	47	25	36	33	23	13.06	41	22	45	25	27	44	33	30	24	64	45	60	30	70	49	52	20
YBR201W	116	133	115	140	191	216	1166	665.9	141	95.01	111	99	221	88	1509	1625	787	97	113	149	57	74	73	961	951	1113.3	100	125	92	122	126	147	1266	832.94	1491	111	111	126.96	130	139	140	405	675	541	91	73	132	181	94
YBR202W	1187	1241	1184	918	944	1031	503	416	1106.05	625	1075.91	742	1066	810.96	468	457	246	1421	1723	1783	1837	1745	2091	609.95	522	391	2524	1897	1923.22	1670	1326.87	1463	541	371	497	1066.91	1173.99	1249	887	1001.01	892	221	234	210	1762	1763	1940.97	1607	1016
YBR203W	97	94	73	120	156	140	181	208	323	201	280	359	577	250	244	261	119	180	218	228	128	127	131	580	518	395	414	389	362	340	259	303	255	133	218	134	153	149	144	162	137	104	139.02	85	63	68	77	115	75
YBR204C	213	222	165	441	413	344	1073	627	79	57	86	202	335	109	654	746	265	179	180	198	114	82	104	888	839	680	137	112	112	393	305	407	797	454.11	558	203	229	199.2	233	248	216	423	448.92	362	103	116	155	243	140
YBR205W	1594.66	1481.98	1675.04	1121.88	1151.49	1450.8	1493.9	1208.92	1635.78	1073.7	1552.84	1294.69	1927.08	1168.59	1352.84	1547.86	1320.9	1786.73	2164.1	1980.21	1685.34	1619.56	1868.22	1154.92	1215.19	988.93	1647.73	1383.17	1180.87	1339.33	990.17	1411.8	1320.14	762.7	1013.81	1490.75	1552.75	1468.18	1195.16	1512.5	1517.5	699.15	733.46	768.65	1389.18	1320.42	1486.96	2026.71	1362.37
YBR206W	350.34	301.02	402.96	251.09	245.5	279.2	398.1	232.14	299.22	125.32	253.91	250.31	298.7	175.31	201.81	266.14	170.1	207.27	247.9	175.06	196.66	233.09	254.19	153.08	152.81	183.07	244.27	250.83	91.13	147.67	153.83	168.2	205.86	140.71	102.19	218.74	179.25	179.7	221.84	212.5	170.5	153.85	148.53	88.35	157.82	286.58	148.04	284.29	199.63
YBR207W	1117	1327	1122	950	866	983	1840	1241.01	1187	660	793	1373	1831.01	1038	1655	1729	1241	788	1054	1008	863	896	1147	1706	1487	1380.2	1156	982	899.01	1545	1090.99	1267	1894	1082.01	1602	1203.48	903	1053	1305	1529.16	1149	827	776	630	765	891	882	1439	885
YBR208C	1243	1044	850	878	900	832	478	431	1061	617	911	874.51	1093	457	403	428	296	1240	1454.68	1389	1420	1166	1187	658	471	327	1301	1014	903.41	1281.44	993.09	1263	417	279	286.01	1225.06	1004	1110.27	1148	1267.11	1136	297	335	366	1594	1808	1763.35	2390	1497
YBR209W	0	1	1	0	1	2	4	2	1	0	0	0	2	1	4	2	0	1	0	1	0	3	3	1	0	0	2	0	1	2	2	7	6	1	5	0	3	0	1	0	2	0	0	3	0	2	5	7	3
YBR210W	206	198	217	143	193	155	534	431	314	163	193	183	490	188	437	556	205	403	472	440	248	186	237	456	442	400	378	306	357	292	194	289	537	278	386	270	246	249	254	315	286	216	218	151	248	361	402	336	236
YBR211C	229	240	238	157	173	217	375	151	240	138	164	105	272	90	280	288	84	251	246	313	107	152	171	453	446	352	273	209	218	247	215	285	374	138	310	149	149	191	157	163	160	245	230	268	176	246	302	281	137
YBR212W	1588.81	2017.03	1592.01	3663.27	3765.38	4039.61	4976.39	3698.16	1723	1050	1561.94	6788.86	8372.98	5260.07	5358	5158.44	3148	1597	1886	2200	2565.18	2404	3213	3129.93	2626.92	2207.04	2271	1820.96	1497.68	6637.99	4702.45	4336.91	5807.53	3348.04	4329.72	1720	1589	1768.97	3753.2	3738.67	3002.98	2363	1998.36	1436.15	1306	1747.72	1839	4999.83	2834
YBR213W	212	324	203	78	58.99	117	18	7	107	73	117	60	106	50	32	37	18	90	184	149	124	137	195	58	39	46	596	567	629.44	1413	1018.87	1294.64	60	40	48	189	248	252	188	150	140	21	16	14	135	144	166	459	191
YBR214W	179	363	234.99	3361.14	2938.99	2703	17697.89	16620.52	143	144	120	9681.89	9802.06	5372.04	11850	13275.96	7523.89	460	567	672	261	386	520	11607.3	7915.4	8859.03	265	259	241	5183	3594.97	2948.01	17782.41	10625.38	12214.14	416	417	489	2562	2165.68	1244	20606.47	16411.11	12887.27	267	422	487	2032	882
YBR215W	676	877	695	471	601.46	670.01	483	211	366	241	340	195	349	193	312	351	35	766.01	764.93	1101	319	388	417	807	664	527	1106	861	809.15	608.99	551	678.02	527	227	506	458	642	716	371	401	364	224	307	222	679.99	598	1120	1038	560
YBR216C	511	422	462	422	475.99	562	837	673	444.03	312	305	394	743	418	751	750	702	614	598	635	401	403	497.94	1226	1044	736	664.84	506	531	941	630	782	707	419	646	435	470	486	421	523.99	508	426	523	662	538	611	731	999	549
YBR217W	152	131	144	74	71	80	104	33	74	49	76	36	82	35	47	67	14	98	102	156	43	26	44	178	183	129	117	126	85	77	52	97	77	33	63	66	89	107	94	66	52	48	64	40	69	85	141	88	33
YBR218C	3461.65	3648.41	2978.91	3371.01	3680.95	3398.68	2989.49	2237.6	5148.8	2850.46	3907.06	5169.81	6473.75	4044.72	3448.78	3692.2	2108.12	3344.36	5331.87	3998.86	5269.79	5686.77	5779.66	2466.11	2075.44	1445.81	7596.01	7198.4	5576.03	7924.25	6535.75	7179.66	4712.43	3304.15	2906	5294.07	4497.4	4773.22	4390.29	4768.05	4219.51	2553.18	2215.01	1672.88	5501.48	6141.57	5551.7	7497.18	4888.3
YBR219C	0	2.19	0	6.92	6.86	2.17	15.73	2.41	0	0	0	0	4.37	0	0	0	0	0	0	0	0	0	0	0	0	0	0	0	3.85	0	3.45	0	0	3.14	0	0	3.1	0	4.92	0	0	0	0	0	0	0	0	0	0
YBR220C	1040	956.81	776	1112.08	1015.14	847.83	917.27	754.59	1359	879	943	1583	1910.63	1221.97	975	1108	925.02	1076	1478	1186	1255	1212	1500.01	1051	890	687	1151	1165	843.11	968	761.57	841.05	873.03	535.86	591	1338.91	1021.33	1102	1455.08	1635.07	1277	734	612.98	453	981	1025	911	1838	1235
YBR221C	5864	5426.99	4703.03	8205	8450.27	7594.8	8960.99	7083.19	7795	5142	6121.78	9706	11328.06	7278	7146	8289.72	6673.62	4425.32	6177.91	4694.99	6974.95	6671.24	6969.78	4694	4155	3671.62	5281.92	5401.22	3270.22	8258.96	6090.99	7020	7772	4460.99	4250	6126.85	4463	4571	6379	7803.55	6936	4017	3405.78	2344.99	4865.69	6301	3868	10730.86	7432
YBR221W-A	0	0	0	0	0	0	0	0	0	0	0	2	2	1	0	0	0	0	0	0	0	1	0	0	2	1	0	0	0	0	1	0	7	0	0	1	0	0	0	1	1	0	7	1	0	0	0	1	0
YBR222C	1241	1348.04	1197	3534.94	3370.89	3612.02	2552	1842.94	1277.51	740	1170.87	5376.68	6339.13	4169.9	1852	2043.95	1596	1309	2008.09	1995	2497	2577	3066.16	2075	1715	1761	1616	1353	1002	4621	3597	3422	3513	2032.79	1785.74	1735.58	1610	1644	3930	4104.79	3098.98	1857	1596	1192	1138	1547	1227	4379	2292
YBR223C	177	248	134	152.01	144.39	173	250	194.84	147	90	89	183	238	140	258	267	165	199	192	255	126	147	157	399	344	286	303	188	183	297	234	244	420	212.96	364.4	214	198	220	165	204	170	151	190	152	136	150	221	305	156
YBR223W-A	0	0	0	0	0	0	0	0	0	0	0	0	0	0	0	0	0	0	0	0	0	0	0	0	0	0	0	0	0	0	0	0	0	0	0	0	0	0	0	0	0	0	0	0	0	0	0	0	0
YBR224W	0	0	0	0	0	0	4	0	0	0	0	0	3	0	4	4	0	0	0	1	0	1	1	1	3	0	0	0	0	0	4	0	2	3	5	1	1	0	2	2	3	0	3	1	1	2	2	3	1
YBR225W	358	508	427	533	594	709	1542	1100	242	145	207.39	421	671.02	393	1186	1131	754	444	458	691	369	380	546	1333	1146	1059.15	542	449	453.03	869	650	661	1327	782.98	1644	318	392	492	394	460.43	374	545	649	547	349	451	500	773	429
YBR226C	3	5	1	0	5	2	3	4	3	0	5	2	1	2	8	4	0	2	3	4	1	0	3.03	0	1	2	3	0	1	1	2	4	0	0	0	2	1	0	0	1	0	0	2	1	3	3	4	1	0
YBR227C	791	798	720.84	511	579	640	731	513	572.09	353	542	451	746	318	498	539	204	715	688	862	295	275	314	565	622	498	1099	769	864.2	583	449	560	531	174	392	535	548	611	482	497.85	434	132	285	211	860	798.21	1200	815	474
YBR228W	145	136	170	105	126	108	122	76	116	75	93	53	133	57	104	103	34.03	147	151	190	70	56	112	217	189	153	152	96	131	147	80	149	100	51.01	107.84	96	119	115	113	117	118	64	53	64	106	140	149	115	79
YBR229C	1279	1565.89	1063	2046	1955	2112	2071	1949	1266	815	970	3347	4197.49	2697	2031	2372	1516	1809	2379.01	2131	2307	2221.31	2768	1475	1408	1063	2280	1930	1674.46	3228	2578.05	2765	2629	1268.91	1925.01	1410	1247	1349.96	2355.96	2728.01	2266	886	892.98	592	1595.99	1635	1785.11	3810	2222
YBR230C	256	441.39	343	1968	2047.56	1680.61	2922.03	2638.31	285	174	236	5833	7469.08	3413.26	2278	2660.97	1666	304	354	437	730	634.01	993	1706.22	1434	1829	194	187	175	2796.47	2444.75	2630	3135	2054.02	2157.27	268	277.99	238	4063	4116.47	3336.69	3536	3432.32	2386.66	101	150	100	1145	560
YBR230W-A	43	51	19	52	62	55	182	114	38	14	38	26	35	31	121	185	31	44	49	70	19	26	29	206	157	206	29	32	19	27	22	31	217	115.91	156	21	16	29	17	37.38	35	39	52	46	27.98	27	27	44	25
YBR231C	189	300	229	235	278	212	301	108	152	104	158	253	430.3	230	226	254	67	192.98	274.97	335	145	161	233	149	166	156	384	313	328.14	378	369.94	534	286	150	216	241	266	277	322	328.33	244	90	92.98	60	268	194	305	381	197
YBR232C	1	6	0	0	0	3	1	2	2	0	1	1	7	4	3	3	0	2	4	3	1	0	0	3	5	8	4	1	3	5	3	1	2	2	2	7	5	8	0	4	4	3	3	0	7	3	0	2	0
YBR233W	420	558.03	398	418	436	483	1538.01	915	354	173	254	283	432	217	1076	1259	311.87	478	487	764	279	293	347	789	647	512	696	538	584.93	511	467.9	450	954	403.01	762	315.01	371	410.02	335	283	199	197	297	191	518	644	673	640	340
YBR233W-A	214	299	297	74	80	124	97	70	173	124	158	39	182	87	71	81	20	248	262	336	72	96	82	141	113	142	265	164	240	63	56	86	115	78	102	138	197	224	115	110	100	56	44	60	199	191	301	186	109
YBR234C	2156	2644	2054.3	4975.78	5245.23	4788.95	6080	4669.03	2603	1792.37	2338.1	4967	6950.91	4301.64	4535.11	4974.01	3842.93	3297	4542.93	4026	3676.96	3652.97	4859	5084	4067.74	4175.14	4082	3676	3095	6820	5366.28	5722	6352	4236.74	4110.88	3708	3373.11	3428	4644	5975.43	4708	4205	3349.2	2823.01	3757.02	4867	4012	8764	5274
YBR235W	686	694.16	562	889	861	841	893	817	920	560	759	1413	1933.99	1155.06	1149	1480	1114.98	816	1220	976	1019	1120	1304	1115	998	748	917	834	616	1558	1073	1178.17	1640	868.98	1150.07	947	664	757	1048	1248.27	1029	645	738	558	1007	1064	1083	1853	1099
YBR236C	418	376	413	368	323	369	383	218	301	192	240	267	431	212	274.81	334	177	461	520	581	323	343	353	556	566	443	723	553	481	699	526	710	482	306	308	373	444	465	442	460	491.98	291	326	232	634	589	647	806	464
YBR237W	356	472	472	480	494	554	451	238	237	114	236	347	510	280	267	295	53	409	395	557	246	279	267	636	668	463	606	430	525	730	563	885	387	201	337	337	406	358	423	427.79	448	183	298	228.01	361	370	596	528.92	321
YBR238C	2550	2858	2061.85	1288.85	1450	1594.99	1942	1418.92	2803	1653.99	2386.83	1493	2555.97	1594	2157.03	2113.59	1412.22	2982	4198.92	3813	2748	2663.99	3903.25	1618	1132	770	3804	3123.83	2694.95	1334	1002.89	911	2385	1279.92	2359	2813	2983.02	2696.92	2285.88	2958.38	1964.52	555	459	421	3936.46	3773.96	3827.82	3516	2250
YBR239C	319	491	345	313	332	404.35	770	509	368	217	318	253	392.26	310	515	568	256	310	407	439	259	262	294	639	475	453	727	627	552	472	366	431.36	956	453	922	434.46	501	551	417	388	305	271	324	241.98	548	626	672	576	325
YBR240C	13	23	14	32	27	42	44	30	16	6	13	17	26	11	61	52	89	23	16	35	9	16	9	93	95	80	19	24	19	35	26	33	238	180	200	44	41	47	48	44	41	46	67	56	14	17	7	16	5
YBR241C	125	134	103	764	820.21	604	574	592	82	66	61	1013	1023.18	655	353	412	299	157	232	196	202	274	348	889	627	676	136	134	106	1021	669	672	764	518.99	572	191.08	163	196	655.2	661	446.98	511	399	318	117	130	135	648.01	352
YBR242W	863	934.4	1021	320	381	465	307	167	847	483	685	229	591	257	195	252	76	987	1151	1075	349	366	389	371	310	271	1167	923	655.07	430	427	537	234	105	134	680	785	861.01	385	458.98	408	116	126	123.97	1197	1577	1492	946	641
YBR243C	743	815	723.99	1020	1069	1260	1839.01	1588.98	1163	759	948.04	1943	2616	1541.99	2740	2976	3687	1033	1290	1128	1642	1561	2110	1682	1602	1559	959	969	657	1235	991.21	1082	2255	1580.87	1918.01	970	786	844	1232	1683.35	1416.02	1034	1110.99	871	757.97	986.98	810	2216	1602
YBR244W	1173	1374	1444.9	748	768	1177	171	131	1647	909	1332	284	724.96	160	353	206	144	103	174	154	54	38	76	91	76	67	1070	851	862	402	339	495	141	120	841	570	870	736	364	483	479	138	133	246	465	695	645	462	253
YBR245C	1790	1849.93	1822	1642	1817.48	2044	2074.86	1505	1450.91	830	1361	826	1511.09	868	1599	1717.04	762	2003	2214.46	2347.99	1305	1544	1669	1738	1684.87	1447	2849	2318	2244	1694	1458.2	1692.03	1535	917.99	1548.15	1522	1703	1723	1150	1317.4	1201.06	547	927.16	669.17	2290	2282	3031.36	3030	1779
YBR246W	920	826	717.08	663	739	678	1173.06	899	1004	592.77	749	695	1072.77	553.12	1168	1202	1118.93	748	915	1072	666	664	752	1162	988	887	1299	1082	1254.97	1208	980	1106	1499	1127.7	1371.77	880.19	742	990	916	936.95	799	705.01	752.99	732	916	1292	1269.92	1419	951.07
YBR247C	2711	2581	2660	749	930.98	1022	33	28	2192.99	1240	1934.25	546	949	546	34	60	12	2403.78	2787.6	2741	1712	1790.99	2196	87	49	38	4054	3310	2516.04	786	822.46	927.04	34	10	24	2220.01	2232	2294.1	1500	1569.25	1331	39	27	57	3342	2979	4124	2505.08	1587.69
YBR248C	1338	1349	1365	1022	1277.04	1202	771	541	746	462	707	993	1701	1059	511	637	267	1028	1368.69	1278	1311	1202	1471.89	517	454	356	2209	1845	1777	3036	2775.04	3466.98	749	414	489	1055	1121	1147	1388	1565.97	1493	228	191	211	1301	1545	1625.03	2875.03	1822
YBR249C	7159.13	6947.98	6385.02	5128.56	5641.94	5737	6003	4448.6	11057.95	5976.82	8209.53	7030	9334.48	4898.96	7151	7845	6481.52	4298	5925.88	4726	5536	5019	5813.98	3719	2397	2208.21	8236	7262.31	5292.01	8249.69	7267.06	8659.99	5381	4393.84	3563	5799.06	4544.57	4786.94	4376	5252.94	4771	3816	2796.66	3013.85	7002.94	8535	6505	8784	6342
YBR250W	27	21	13	39	69	30	83	40	9	6	6	17	33	30	62	30	22	24	16	25	17	18	12	35	39	31	24	15	33	63	45	67	62	19	72	24	17	25	20	35	36	32	50	44	12	12	23	37	15
YBR251W	361	435	465	181	193	185	459	316	397	202	319.99	114	245.01	134	301	422	100	364	382	454	113	147	149	350	323.89	337	570	421	341	356	309	457	312	183	323.94	306	325	381	258	256.85	313	121	151	180	269	358	400	448	255
YBR252W	627	744.99	639	326	372	340	174	157	852	502	786.99	439	813	395	169	229	162	576	975	828	613	524	681.99	216	162	190.04	696	645	543	335	307	330	221	169	117	683.03	622	702.95	471	562	510.3	148	187	153	678.07	798	756	684	553
YBR253W	203	272	234	126	121	131	287	173	196	164	178	105	264	85	171	298	38	221	330.99	270	68	67.01	55	325	277	348	214	175	199	137	146	178	344	192.01	189	142	186	197	119	134	109	172	180	92	184	215	234	126	75
YBR254C	296	234	273	191	221	273	253	205	267	168	223	85	276	83	175	211	131	394	378	400	195	162	195	301	265	280	314	266	218	203	159	217	236	147	189	192	240	256	120	180	165	96	112	96	261.98	395	294	290	175
YBR255C-A	36	33	43	97	102.17	112	292	215	42	38	33	106	246	76	205	263.25	187	59	84	59	61	55	87	214	217	234	50	66	48	171	113	183	311.27	172	233	42	59	51	160	167	155	155	147	134	46	80	69	132	110
YBR255W	263	319	295	269	291	302	368	160	169	131	196	171	287	128	336	389.8	66	332	341	425	150	191	184	503	466	366	439	371	359	439	351	521	445	214	366.01	338	302	340.66	225	268	231	198	253	198	330	286	454	446	232
YBR256C	385	342	424	578	687	607	748	436	388	215	340.05	561	1260	422	639	651	208	718	685	701	396	320	330	1139	1100	1180	668	621	522	2084	1695.59	2903.98	1116	830.11	662.33	469	420	422.07	507	581.04	649.93	568	401.92	425	568.01	750.45	695	1154	711
YBR257W	300	227	313	98	133	168	107	45	239	150	179	36	160	35	91	107	20	292	279	414	73	76	96	208	197	143	367	241	272	221	162	254	84	51	94	155	158	275	100	170	95	46	43	41	287	295	451	289	149
YBR258C	65	151.89	123	54	41	69	157	96	72	47	73	41	84	59.59	112	147	27	91	89	145	20	18	33	234	160	224	161	105	174.05	70	51	109	158	57	180.99	73	105	133	44	49	49	53	62	70	81	83	134	88	27
YBR259W	180	153	191	62	116	107	83	68	145	82	99.97	43	141	55	75	54	54	320	254	399	124	124	153	370	372	235	378	234	283	232	172	229	153	99	250	202.11	265	277	179	250.99	184	80	115.01	138	240	294	436	333	187
YBR260C	680	818	660	573	533	634	1199	749	575	331	472	505	794	504	1219	1186	474	900	1056	1183.02	660	675	833	1523	1186	1088	1095	929	846	971	730.73	864	1140	587	1033.42	728	739	835	671	693	559	546	664	550	768	865	1010	1269	665
YBR261C	628	665	687	360	362	338	327	195	575	288	529	282	465.07	206	253	320	126	700	727.7	881	358	437	578	381	409	365	825	744	605	465	400	510	264	189	204	512.22	553	549	370	427	395	159	196	185	659	782	731	701	453
YBR262C	329	469	370	221	284	293	296.96	211	210	142	265	239	605	223	251	409	107	217	238	310	160	153	252	262	221	324	374	260	303.48	325	344	515.85	366	288	305	175	300	188	331	370	431	167	172	144	157	180	140	300	232
YBR263W	5569	5503.02	4770.48	2478	2468.78	2609.98	2090	1810.97	4918	3061.71	3934.98	2666	3353.47	2308	1719	1866.01	1633.76	4988	5703.13	5399	3250	3053	3595.67	2242	1686	1615	5671	5066	4085.98	2881	2785.92	2754.03	2093	1116.17	1220.99	3866.87	3077.01	3037	2198.99	2681.09	2262	1180	1226.85	1021	4655.56	5809.74	4448.01	4984.17	3699
YBR264C	173	230	249	162	158	173	369	189	158	89	187	104	276.99	105	328	425	65	219	272	359	108	89	139	340	307	350.01	254	211	207	179	180	239	457	340.88	364	142	140	177	127	155	153	123	128	101	206	187	200	238	160
YBR265W	949.97	1113	878	894	811.56	868	774	623	988	521.99	685	1080	1368	795.17	593	642	612	595	885	753	532	563	619	383	366.01	325	1338	1126	841	893	769.04	960	897	575.71	582	1028	867.03	785.53	759	928.09	759	257	247	211	768	1096	792	1267	786
YBR266C	1	7	6	0	2	1	0	1	4	0	6	0	2	3	0	0	0	2	2	4	2	1	2	0	0	0	8	3	12.24	0	2	0	0	0	0	12	9	10.99	5	4	2	0	1	0	23.46	9	8	1	0
YBR267W	2320	2178	2386.2	463	575	684	51	42	1491.02	864	1522.1	385	787	345	51	94	31	2032	2162	2422	1140	1071	1190	49	26	28	3381	2461.64	2381	566	600.95	826	47	19	40	1596	2056.21	1797.44	1178	1119	948	30	36	45	2777.5	2601.12	3091	1577	1001
YBR268W	385	420.96	373	161	215	190	428	272	361	295	318.01	153	382	158	342	436	171	320	400	422	195	222	208	341	330	325	418	354	389	272	254	353	408	232.03	342	274	305	378	226	346	264	160	163.93	113	263	382	380	381	241
YBR269C	222	415.7	268	1220	1315	1042	1137.01	1099	221	156	175	1160	1765.98	863	817	930	626	312	412	436	466	552	640	895	729	885.13	219	174	193	1042	897.12	954	930	736.9	638.79	265	196	252.02	803.95	997.81	717	581	607.99	454	154	229	195	851	549
YBR270C	149	170	134	128	129	159	303	229	82	50	80	97	157	78	173	218	70	171	231	231	105	79	89	242	214	206	212	174	203	188	154	158	236	158	190	141	144	179	137	148	112	155	208	144	153	177.16	173	162	91
YBR271W	892	711	707	269	301	296.16	126.4	78	745	423	600.98	162	221	134	80	103.28	25	635	607	690	347	352	357.01	141	93	64	820	691	615.1	222	176	267	89	46	56	532	561.98	636	332	397	286	32	36	65	745	889	779	527	342
YBR272C	276	233	277	214	262	287	500	406	198	121	152	160	369	172	391	422	333	306	297	349	164	186	192	687	680	481	346	227	266	448	347	535	354	251	412	269	292	271	208	289	314.31	253	324	410	217.95	297	361	469	247
YBR273C	576	616	528	911	869.57	849	992	661	347	212	341	609	812	408	859	942	294	471	494.78	681	324	333	381	1108	992	892.6	692	485.04	534	973	948	1076	1173	659	863.45	424	470.1	549	697	594	530	662	712.97	468.02	500	535	598	960	523
YBR274W	516	385	497	408	395	419	566	451	415	211	351	398	739	337.32	420	416.08	278	537	518	538	409	424	453	744	554	506	579	426	342	604	371	441.84	548	326	356	415	353	405	562	672.45	502	302	253	336	433	448	560	716	400
YBR275C	1264	1347	1081	633	808.86	1075	282	191	842	520	761.34	471	860.31	494	301	390	108	1504	1606	2037	908	1025.94	1241	596	532	407	1698	1285	1441.69	905	806	839	378	183	379	1136	1189	1398	640	865	766	199	232	213	1389.93	1187	2268	2113	1146.64
YBR276C	1085	1063.19	1114.99	792	900.65	945	646	490	1035	643	855	728	1119	648	495	620	371	1182	1262	1301.64	859	976	1101	804	765	548	1592	1265	1074	1290	1035.14	1075	657	398	555	1267	1318	1366	1015	1247.99	1030.66	477	564.87	545	1364	1281	1710	2000.4	1012
YBR277C	4	0	1	0	7	2	0	0	2	3	1	2	14	9	1	0	4	0	3	2	0	0	0	1	1	2	4	0	1	2	1	1	6	0	7	1	3	3	9	8	3	0	2	1	0	0	0	0	0
YBR278W	114	92	100	79	72	76	58	30	84	74	72	54	112	26	97	83	12	156	159	190	69	44	59	234	227	198.18	162	146	111	155	115	169.29	133	96	98	44	53	94	67	89	62	42	39	41	99	141	194	143	91
YBR279W	1280.96	1811.62	1423.44	1125	1129.85	1110.13	1701.13	621.66	998.56	576.46	874.09	582.79	754.46	401.19	1010.43	1359.83	82	1426.25	1490.87	2207	520	566.94	639	2296	1915.79	1724.27	2537.24	1910	1955.69	1079.66	1052.05	1417.94	1506.99	749.93	1370.95	913.96	1004.38	1292.85	773.38	658.86	547.27	669.97	721.91	467.98	1471.96	1402.75	2427.8	1588.57	833.83
YBR280C	90	139	94	328	323	255	393	311.85	84	58	55	307	340	169	248	284	256	121	143	126	100	107	119	539	444	408	146	158	125	566	410.17	443	442	264	343	151.99	123	128	251	223.01	243	267	273	250	132.87	139	152	349	202
YBR281C	1136	1218.02	1151	926	851.02	1435	645	645	850	592	785.03	757	1416	807	643	674	451	1256	1379	1504.95	966	1024	1229	862	781	605	2120	1667	1530.02	2388	1899.87	2188	706	423	653	836	886	952	849	1032	990	275	316	283	1410.9	1491	1969	2895	1534
YBR282W	386	391	340	218	240.69	144	258	147	310	191	233	152	240	81	196	274	32	259	366	395	109	121	134	347	306	275.54	416	280	355	299	271	378	240	198	176	258	215	254	202	235	232	150	133	86	199	288	383	328	246
YBR283C	8276	7928	6804	9580.11	10106.53	10713	7097.91	6152.26	13159	8184	10177	12530	20080.36	13699.78	6262	6681.82	5486.57	8698	12237.6	10713.96	14343	12917	17502.22	4624	4028	3316	11089	10205	7585	11466.99	7730.91	9203	5431	3072	4111.96	8320.58	7530.96	8520	9057	13271.22	10375.79	2708	2154	1911	8773.54	11341	9483	17619.52	12546.09
YBR284W	22	34	20	86	97	86	530	387	23	6	20	151	223	78	403	362	215	49	60	67	48	61	56	287	262	213	67	49	36	281	197	205	466	281.98	548	69	66	77	212	201	152	125	204	177	46	57	68	133	84
YBR285W	2	4	1	12	17	13	167	155	4	0	0	13	13	9	110	136	40	2	3	3	1	4	2	269	274	197	7	0	7	46	26	39	616	245.01	362	5	6	8	18	20	16	88	108	68	2	11	11	6	6
YBR286W	15726	18716.06	15488.48	28234.12	27289.19	29446.01	29314.2	24581.71	21508.94	13233.91	19442.76	38762	46763.89	29841.94	25158	27734.94	24224.54	13112	17869.93	17311.02	17708.92	16310	21663.96	17057	13989.46	14737.92	19698.97	17633.68	14784.71	36238.55	27546.42	33100.58	27590.32	17138.47	19026.67	13989.86	14122.09	14110.95	19210	22300.78	19073.79	25292	21750.7	17421.39	20305.71	24762.12	23110.14	35746	22907.96
YBR287W	1230	1148	1063	3536	3311.85	3094	6741	5212.25	1935	1095	1444	4546.07	5774.93	3127	7945	7969.78	13258.65	1433	1774.01	1541	2556	2114	2520	8294	6580.67	5686	1471	1435	1161.78	3671.24	2481.81	3665	9653	5731.46	6779.91	1493	1241	1234	1927	2733.65	2313	4471.72	5027.83	5081.99	1652	2321	1615	3621.98	2457
YBR288C	754	569.63	656.01	517	540.03	575.93	816	559	688	338	446	292	551	239	595	565	285.21	621	558	656	334	328	356	659	672	512.04	871	722	653.01	710	492	792	621	335.01	552	510	517	639.21	319	527	466	286	342	353	657.24	742	787	884	528
YBR289W	763.73	967.69	692.38	524.78	500.81	595.39	678.39	388.3	600.32	309.45	594.16	611.53	924.28	512.29	565.9	673.75	144.23	641.01	758.05	1015.33	502.63	573.14	830.18	613.55	541.91	458.74	982.28	784.96	726.05	688.95	649.75	684.56	723.94	270.79	610.11	763.37	886.81	833.11	668.17	716.34	541.2	266.68	407.88	285.09	652.77	616.01	851.59	1169.96	808.79
YBR290W	419	554.03	496	487.69	498.81	561	868	335.93	417	237	344	319	628.39	245	568	641	101	539	546	685.01	266	277	334	1493	1444	1159	652	532	531	656	573	811	1035	602.07	849.74	326.38	426	459	381	433.41	340	317	473.04	392	532	440	655	721	346
YBR291C	88	72	82	50	34	50	80	27	758	344	572.03	250	414	283.87	30	48	33	554	783	663	1678	1329	2613.02	232	172	149	597.13	574.91	566.2	448	517.96	1083	70	50	38	175	127	123	116	130.97	127	42	38.28	42	441.41	517	457	457	432.98
YBR292C	10	7	2	0	4	8	5	1	19	0	6	2	0	3	6	4	7	5	12	3	1.63	8	12.06	3	4	7	10	4	6	6	1	3	3	0	5	6	4	7	2	9	4	3	2	2	16	4	20	5	6
YBR293W	181	173	139	126	150	134	125	80	174	81	114	234	359	195	155	125	175	268	338	360	356	355	428	480	349	328.04	142	125	90	293	165	266	197	150	160	236.05	188	212.96	311	359	316	162	146	174	107	126	90	237	124
YBR294W	7	23	7	7	25	15	53.99	18	10	11	7	31	54	18	62	68	51	6	5	11	3	12	7	24	25	24	371	338	274	1939	1155	1773	102	73	211	31	14	21	38	43	34	26	22	22	7	1	8	13	7
YBR295W	1327	1340.7	1120	2490	2142.88	2513.03	604	464	392	204	278	570	755	446.57	403	395	406	405	505	494	624	500	656	1091	904	841	537	576	389.13	1255	970.81	1105	785	529.55	630	598	484	499	740	834.44	676.99	536	554.83	499	524	635	621.95	950	548
YBR296C	49	51	32	23	21	19	9	32	20	20	22	109	126.01	84	9	5	14	5	11	5	183	137	119	14	7	11	27	26	15	144	88	140	26	8	16	20	9	11	51	90	55	14	5.99	22	27	37	43	172	156
YBR296C-A	0	0	0	0	0	0	0	0	0	0	0	0	0	0	0	0	0	0	0	0	0	0	0	0	0	0	0	0	0	0	0	0	0	0	0	0	0	0	0	0	0	0	0	0	0	0	0	0	0
YBR297W	90.98	93.42	107.98	116.49	111.95	109.13	639.96	498.44	16.05	9.71	17.22	66.66	53.26	39.03	248.28	148.62	106.14	227.63	264.94	326.33	178.59	203.01	234.01	1258.43	1047.05	1097.71	84.25	84.06	110.93	223.49	145.96	217.4	392.58	201.43	420.18	170.18	129.77	130.62	229.61	240.97	249.15	723.69	941.95	805.7	430.35	442.01	491.37	988.71	697.79
YBR298C	145.02	152	132	322.04	275.61	260	628	456	204.59	140.79	131.94	918.01	829.8	460.18	439.97	335.88	315.8	210	231	256	299	277	365.01	1337	1022	952	480	422	363.58	1322	952.98	1240	1030	553.37	869	283.89	233.89	210.36	328.9	322.59	322.12	542.32	526.18	486.34	328	413	352	774	549
YBR298C-A	0	0	0	0	0	0	0	0	0	0	0	4	0	1	0	0	0	0	0	0	2	0	1	0	0	0	0	0	0	0	0	1	0	0	2	0	0	0	0	3	0	0	0	0	0	0	0	0	0
YBR299W	19.94	13.29	0	58.07	36	47.47	208.14	189.47	6.78	0.01	2.96	31	28	12	39	27.5	26.65	9.52	14.67	15.43	15.72	51.13	15.73	291.79	228.58	224.01	45	30.25	24.32	103.11	90.44	98.41	228.76	161.41	229.22	45.89	31.99	49.01	98.81	71.72	70.81	209.49	275.66	295.99	18	21.75	0	72.94	31.83
YBR300C	4	9.11	6	5	0	3	0	0	0	3.86	0	0	0	0	0	0	0	79	98	82	25	25	33	38	24	31	1	1	1	0	3	0	0	0	1	0	3	0	0	5	0	0	0	0	47	39	26	15	7
YBR301W	1.13	10.5	14.29	9.2	4.31	10.83	27.22	9.83	7.54	3.46	8.89	10.75	13.21	14.07	5.33	9.48	4.52	29.89	25.83	29.91	24.23	15.39	18.76	36.07	24.62	59.71	0	1	1.92	4.25	3.35	0	3.49	1.03	3.36	6.54	10.66	18.18	19.94	10.51	13.12	12.1	4.77	13.06	29.07	12.97	9.4	24.2	5.82
YBR302C	243.99	1.13	224.61	1.05	1.05	0	752.97	0.15	1.35	0.65	62.79	0	0.09	0.9	1.36	1.45	0.05	1603.72	2274.08	1969.11	2986.91	3150.23	4003.19	10256.5	9947.42	12767.25	1434.24	1239.41	976.99	4067.1	2839.34	3529.28	21902.69	14883.32	19252.91	434.22	498.18	260.06	770.98	1282.41	931.56	1690.32	1987.13	1736.71	557.89	1391.08	1211.79	3679.26	2152.45
YCL001W	796	817.88	715	601	616	663	1062	821	1439	900	1033	773	1622.59	840.06	1424	1410.15	1013	1322	1523.94	1575	1017	895	1013.97	1552	1238	1063	1334	1218	962.96	1019.79	752.64	796	1330	734	970.01	865	801	823	713	918.94	846	698	595	626	1065	1335	1424	1595	1014
YCL001W-A	1	0	1	0	0	4	5	4	0	0	0	0	0	0	0	0	0	2	3	8	0	0	0	1	1	1	0	0	1	0	1	2	0	2	1	0	1	2	1	1	3	1	1	2	2	0	1	0	2
YCL001W-B	6	1	5	3	2	14	8	5	3	3	8	2	2	3	0	4	1	3	10	6	2	0	1	3	5	11	1	5	2	2	7	1	7	1	4	2	3	4	6	1	2	6	2	5	1	3	0	1	2
YCL002C	258	145	240	204	321	246	155	156	513	337	335	181	660	318	286	261	463	332	453	375.99	440	479	755	315	294	242	375	301	315	381	197	458	140	104	301	285	302.26	315	186	642	449	87	112	184	353	366	340	563	463
YCL004W	309	415	388	228	209	236	509.19	390	342	247	234.2	216	384	205	481	504	282	346	352	428	170	184	261	908.05	705	518	425	346	331	390	333	272	557	268	523	301	312	397	232	285	249	233	280	270	314	343	362	434	247
YCL005W	348.99	486.03	361	511	564	634	402	328	590	350	492.08	1134	1536	949.84	510	570	400	611	843	913	807	690.12	1138.97	548	411	472	764	700	588	919	746	776.02	631	422	516	648	678	725	947	1135.14	781	408	309	280	548	751	566	1298	737
YCL005W-A	271	342	283	382	432	420	437	379	395	276	290	414	579	325	358	473	143	245	397	402	338	318	305	286	327	279	401	386	389	371	333	437	539	384	347	401	292	401	359	473	319	340	323	228	296	459	308	500	371
YCL007C	3	5	2	4	0	0	6	2	0	3	2	2	1	4	6	3	8	5	9	12	1	4	9	20	18	20	1	0	4	1	2	1	6	4	11	6	1	3	2	6	1	9	7	13	3	10	3	1	0
YCL008C	558	703	527.13	830	939.99	906	1166	801.47	557	347.99	482.24	1191	1431.13	850.95	1067.98	1132	669.33	749	982	1013.99	775	844	1092	1278	919	891	1113	1001	862	1698	1410	1329	1603	994	1027	817.14	846	868	980	1147.23	808	784	764.03	555.98	793	1007	761	1538	802
YCL009C	5903.01	8479	5843.54	3908.95	4137.12	3756.48	3968	3260	8333.83	5097.13	6809.32	3229	4577	2799	4022	4227.95	2117	7594.95	11428.88	10365.92	4757	6078.45	11556.55	3703.07	2376.97	3495	8863.73	9287.15	7414.46	5992	5162.97	4579.81	5391	4714.78	3923.16	7318.92	7305.41	6532.05	4566	6694.48	4167.99	3787.13	2993.87	1995.88	6562.11	9644.78	5350	7004.91	5618
YCL010C	300	337.99	227	349	338	296	354	257	265	166	219	326	445	287.99	460	528.8	230	374	503.23	433.59	279	349	352	603	622	485	627	446	377.06	477.98	422	506	570	364	459.99	367	331.98	337	408	392.98	341	388	468	354	397	369	454	538	321.96
YCL011C	2945	3247	2897.33	2832	3029.32	2994.16	2208	1316	2637	1546	2228	2389.94	3466.99	2008	1868	2060.96	998	2657.01	3487	3596	2339.89	2565	3339.75	2150	1856	2020.98	4196	3423	3760.86	3409	2819.97	3535.94	2006.02	1214	1684.12	2697.63	2732.17	2586	2624.89	2918.44	2417	1255	1394.01	1157.37	3142.84	3128	3748	4526	2777
YCL012C	164	161.01	113	192	185.02	158	154	81	224	118	157	257.31	429	268	169	177	96	230	329	295	169	171.21	153	192	143	157	203	205	167	279	200.05	202	209	122	158	282.32	226	305	263	344	264	126	146	103	204	287	249	385	216
YCL014W	902	1066	827	792	768	892	608	466	999	584	753.02	612	1042	763	548	547	221	2227	2897.03	2645	3207	3154	3318	1078	1098	688	1292	1129	1035	844	706.65	751.73	712	368	597	1531	1565	1652.23	1272	1573.8	1220.76	387	503	296	1169	940	1731	2238	1312.66
YCL016C	212	242	226	276	204	238	431	288	154	113	125	171	227	98	196	284	95	266	266	330	215	176	178	507	405	335	310	256	248	375	271	401	361	199	260	175	189	202	230	198	183	134	181	140	224	336	258	322	223
YCL017C	2172	2151.66	1737.01	1664	1552	1371	1964	1537	2537	1469	1780.97	3314	3479.04	2172.95	2103	2277	2154.03	1959	2427	2112.88	1841	2014.01	2211	2750	2287	1810.28	2648	2227.08	1713.38	3379.98	2531.01	2739	2498	1392.76	1681.59	2324.05	1588.03	1743.99	2914	3257.41	2646	1099	1012	818.01	1824	2091	2090	3581.03	2289
YCL018W	472	539	422	843	790.99	679.99	22302	19117.32	2671	1560	2085.79	1119.98	1233.41	946.98	12380	15070.79	9559.42	751	960.44	765.55	740	638	751.96	3212	2226	1905	1245	1073	821.12	1299.99	908.18	1024	6648	4383.96	3254.87	1993	1316.7	1853.48	920	1109.22	835	5814.76	3154.77	2273.84	924	1083	961	4404	2570
YCL019W	60.52	130.04	65.09	67.79	34.54	90.39	1572.23	1361.34	18.58	3.36	8.45	23.75	15.6	20.14	33.56	68.72	20.06	0	12.25	6.35	0	0	0	5.15	16.39	0	0	0	0	0	0	0	2.41	0	0	6.52	49.4	52.11	7.27	13.66	19.37	84.89	298.73	101.07	0	0	3.04	0	0
YCL020W	0	0	0	0	0	0	0	0	0	0	0	0	0	0	0	0	0	0	0	0	0	0	0	0	0	0	0	0	0	0	0	0	0	0	0	108.68	221.65	146.7	159.59	57.4	171.46	0	0	0	0	0	0	0	0
YCL021W-A	6	5	3	1	4	3	30	32	5	4	6	4	8	4	41	41	13	13	12	8	7	1	2	63	61	36	15	6	12	7	13	7	45	38	38.53	3	9	12	9	7	7	21	20	12	12	12	20	15	2
YCL022C	0	1	0	0	4	1	0	0	0	0	0	0	3	0	0	0	0	0	2	3	0	0	1	0	3	0	0	0	4	0	0	0	2	0	1	1	2	5	0	2	1	0	1	0	0	0	0	1	0
YCL023C	1	0	2	0	0	0	0	0	0	0	0	1	0	0	0	0	0	0	0	0	0	0	5	0	0	0	0	0	0	0	2	1	0	0	0	4	1	0	3	2	2	3	0	0	0	1	0	0	0
YCL024W	388	477	379	641	650	775	260	161	276	189	282	286	422	245.04	173	207	18	625	757.56	854	513	693	689	434	463	321	710	504	555	605	501.32	612.05	244	136	219.18	706	676	743	620	638	587	147	187	156	480	432	664	718	318
YCL025C	286	359.01	236	273	288	247	210	222	801	504.44	585	752	760.72	534	187	241	282	835	1083	1042	842	798	1060	2376	902	704	1124	1177.02	923.45	577	553	581	829	749.97	1257	325	270	283	517	637.7	528	519	447	620	874	1179	846	1001	806
YCL026C-A	1	3	3	1	4	5	60	31	2	1	0	1	2.01	2	24	45	40	0	6	5	5	2	6	40	59	46	12	14	9	16	17	13	143	150	148	11	10	8	21	20.88	13	34	95	72	12	7	7	5	4
YCL026C-B	398	539	406	224	259	292	567	377	10	8	12	22	51.1	32	36	47	39	110	142	137	279.11	244	340	365	324	244	888	603	584	1199	928	830.56	1070	690.3	1041.21	597	532.94	795	977	1141.1	934	744	829	877	498	802.69	588	2094	1285
YCL027W	5	9	5	7	20	32	147	65	3	4	7	44	53	33	100	116	59	160	223	224	63	39	89	115	69	53	5	5	5	34	50	28	69	32	66	382	368	370	163	144	139	51	83	49	4	8	6	18	10
YCL028W	2705	3295.18	3131.28	2290	2494.08	2729.98	2794.61	2118.94	2073.11	1319	1964.5	1749	2765	1837.01	2272	2495.01	1498.43	2791	3130.38	3759.94	2497	2553	3406.17	2359	1626	1791.99	3781	2903.04	2986.1	3472	2822.9	3165.61	2606	1534	2186.39	430	515	589	589	654	530	282	342	218	2457	3181	3287	4359.94	2879.38
YCL029C	757	877.98	640	353	435	386	263	117	486	287	407	224	343	203	298	347	53	706	826	920	333	434	389	394	401	369	1104.99	859.76	796.01	517	490	508	468	162.01	390.19	458	516	559.8	401	335	311	110	138.57	80	716	714	945	769	404
YCL030C	2159	2148.96	2077.16	2872	3816.84	3559	6021	4753.02	2240	1245	1838.01	5028	6913.34	4117.5	6516	7627.41	3902.48	2391	3952.21	2381.88	4296	4029	4460.89	2478	2050	1575	5989	5851.75	4267.7	15607	13892.17	15692.26	9076	7875.18	4798.45	2214	1874.13	1936	3996	5061.63	4727	3295	1760.09	1349	3361.92	4227	3568	7404	5404.95
YCL031C	1269	1333.7	1471	609	689.03	904	859	270	1024	567	857	260.99	623.02	214	423	647	76	1420	1539	1692	493	497	629	846	772	634.02	1879	1533	1167.38	767	585	1002.14	574	289	380	825	1114.56	1113	652	648	524	267	233	251	1393.49	1345	2041.01	1199	585
YCL032W	294	422	317	360	376	361	391	206	270	171	240	318	496	191	335	366	117	481	452	644	254	268	285	726	582	488	537.28	411	414	479	420	571	495	230	380	299	396	396	319	294	295	245	255.88	217	345	396	457	498	285
YCL033C	204	172	144	309	404.28	309	230	224	156	119	107	235	449.01	232.2	201	183	106	264	352	277	270	249	346	357	325	293.28	154	170	96.93	375	337	389.07	242	189.16	162	147.12	138.12	166	187	253.35	199.02	97	105	90	199	225	144	535	306
YCL034W	723	738.46	695	1022	1043.98	892	1532	1014	568	391	566.15	1260	1550.83	785	1196	1318	821.66	972	959	1108	702	863	1017	1762	1533	1418	901	752	654	1464	1284.01	1489.05	1446	814.21	1060	458	457.99	441	641	621.07	664	712	880	621	698	910	699	1486	926
YCL035C	408	552	544	782	960.02	984	2661	1920	264	196	298	575	1413	542.02	2273	3319.05	490	579	727	762	530	446	717	3104.39	3014	3628.61	383	307	481	1212	1246.83	2051.88	5210	3231.41	3587.02	241	353	356	618	681.78	655.03	1933	1901.88	1342.87	282.05	407	549	790.78	525
YCL036W	1262	998	1031.07	182	287	196	12	9	725	491	673	125	255	123.78	6	7	10	411	468.06	534.98	444	414.03	491.03	649	487	420	1440	1191	1011.97	158	194	246.03	20	8	27	1047	1024.72	1007	549	607.02	418	51	116	106	1188.38	1060	1150	592	495
YCL037C	2889.14	4110.64	2825.99	2538	2712.45	2842	521	465	3784	2082.19	3140.34	2002.45	3560.34	2398.53	381.05	598.94	86	3327.04	4481.46	4940.83	3339.37	3035.93	4853.52	131	72	86.99	3523.94	3637.7	3654	1708.83	1582.94	1441.93	309	105	198.26	2961.81	2913.99	3165.9	2576.99	3099.78	1893.33	141	158	93	3425.9	4185	4741.98	4372.03	2566.04
YCL038C	178.57	119	124.94	958.69	801.03	813.41	809.51	653.92	89	39	59	761	1021	491	623	683	965.5	239.69	350.99	238	547.7	470.98	534.99	941	870.03	658.03	106	118	84.72	979.79	724.01	1087.27	1069.29	652.28	728.86	208.62	140.91	114	441.83	578.19	428	385.32	383.22	258.92	149.73	195	147	623.16	438.76
YCL039W	457	613	437	1056	1151	1125	1269	781	264	191	280	1101	1220.28	742	692	852	237	575	791	868	474	561	726	1520	973	1042	698	642	549	1574	1241	1384	1640	913.01	1127	728	697	772	967	928.36	625	1113	908	842	610	762	714	1264	696
YCL040W	968.26	1917.87	1063.33	45256.49	41035.02	29942.27	119280.41	98348.07	311.47	515.12	253.73	97035.77	85897.62	52140.56	94491.71	105072.6	103241.91	465.91	698.89	962.84	5277.25	5294.82	7075.08	60615.12	53989.5	49869.27	480.04	511.92	321.79	48063.03	38756.8	38319.25	129683.41	91577.38	80053.89	537.13	450.64	532.58	27386.54	28968.47	19739.05	89726.45	80962.27	57855.58	506.01	814.04	715.76	21303.27	10039.38
YCL041C	7.05	35.14	12.07	20.33	95.68	21.15	29.19	49.75	13.19	13.25	21.36	28.25	78.02	72.64	14.15	80.48	39.18	9.09	58.39	11.17	3.02	10.09	82.62	5.03	19.14	29.38	22.28	13.23	26.39	24.25	83.77	37.37	37.63	176.86	147.27	29.79	29.35	25.38	19.23	240.91	26.37	13.1	112.55	39.36	27.52	2.02	5.04	22.18	13.18
YCL042W	17.74	59.81	31.67	69.51	427.9	101.25	119.68	344.35	12.53	12.88	10.27	85.07	484.17	420.77	133.05	436.52	227.08	19.09	18.11	35.11	31.65	20.86	62.6	98.88	123.45	265.05	33.96	26.08	33.19	102.89	383.42	121.43	241.84	959.47	1090.86	24.87	34.36	44.42	47.46	423.18	61.83	137.27	781.65	231.45	23.99	31.96	21.3	62.61	15.62
YCL043C	14609.01	17457.14	13312.98	28021.64	23955.91	25047.88	89857.49	71684.47	19361.26	11634.04	15954.67	39256.02	40859.23	28326.42	80655.15	87691.02	76800.9	22586.52	29479.51	27084.75	27304.28	26089.47	31657.62	49617.28	39542.8	46222.99	20312.72	17910.52	14111.67	29844.55	22067.51	21030.92	103713.48	66719	75119.97	20823.23	17924.47	19852.23	31177.56	30669.22	24908.49	42703.22	50207.81	38208.19	15778.74	21801.05	16137.1	41687.71	22521.96
YCL044C	876	1566	967	1159	1228	1403	4322.01	3503	1307	824	1200	2790	3681.05	2637.42	4338	4864	3265.01	1236	1798.95	2205	1158	1307	2409	3827	2718	3696.4	1588	1437.94	1521.15	2144.3	1648.99	1182	6170.08	4338.62	6925	1234	1292	1514	2185	2287.02	1397	1630	2177.58	1692	800	1404	1435	2099	1333
YCL045C	4373.25	4703.58	3889.99	5039	4863.59	5478	6734	5174	5204	3124.95	4173	5127	8816.4	5664.38	5450	5804.98	3518.83	5330	7022	5993	6242	6525.08	7167.2	4379	3900	3045.29	5415.92	4554	3602.98	6163	4562.99	4720.63	5369.88	2626.75	3932.83	4545.88	3717	4272.17	5050	6176.02	5285.94	2709	2544.01	1970.06	4316.93	4951.02	5007.22	8708	5258
YCL046W	0	0	0	0	2	0	3	3	0	0	1	37	48	11	7	0	0	1	1	0	1	0	1	3	0	2	0	1	2	6	2	0	4	4	8	0	0	0	21	8	15	0	3	4	0	0	0	0	3
YCL047C	231	336	305	97	116	150	447	269	252	196	170.01	183	417	130.23	594	580	256	253	319	332	83	115	149	645	485	586	346	222	244	184	195	186	678	366.69	576	243	232	310	211	237	195	283	250	307	244	368	281.63	267	165
YCL048W	1	0	4	2	1	2	12	5	1	1	3	3	5	6	13	6	4	0	1	0	1	0	0	8	2	6	7	5	3	8	4	4	21	12	19	3	3	7	3	4	4	18	25	27	3	5	8	0	2
YCL048W-A	1	0	1	3	12	7	7	6	0	0	4	8	10	10	1	1	1	0	1	0	1	0	0	5	4	2	0	0	0	10	2	26	7	2	23	2	0	0	16	31	9	10	16	21	0	0	0	0	0
YCL049C	274	323	268	1942.91	1747.48	1946	2732	1960	653	368	462	2678	3722.91	2181.99	3220.74	3629.6	2443.36	52	102	87	145	134	163	383	367	419	130	98	84	692	557.1	773	887	524	648	62	42	55	222	189.73	154	146	169	180	46	77	65	176	88.92
YCL050C	4012	4683	5059.03	2282.01	2756.22	3305	16718.84	11607.04	3870.39	2240	3421.2	1359	3329.01	1688	12137	12988	7336	4537	4473.04	6669	2230	2404	3292.89	13421	10649.97	11134.21	6342	4364	6323.98	2891	2226.66	2828	12705.18	7628.54	12955.26	2515	3276	3937.21	1800	2367.01	2044	9547.06	11911.65	12511.6	5399.98	6001.01	7649	5561	3570
YCL051W	433	522	416	540	531	524	1475	864	338	212	317	446	593	285	1123	1137	525	511	623.63	672	415	384	451	1387	1035	960	710.55	638	543	746	637	741	1443	733	1102.07	512	518	469	498	526	404	685	734.98	573	474	602	578	664	427
YCL052C	676	784.03	624	1130	1106	959.58	2346	1959	497	316	360	463	933	554	1818	1929.98	1123	729	707	981	464	347	439	2147	1846	1484.44	907	581	763	1719	1240	1486.32	1855	1154.99	1851.37	518	454	671.02	672	673.03	619	909	1093.22	903	589.99	872	934	1258	680
YCL054W	3774	3582.99	3804	1153	1281.76	1495	46	34	2471	1363	2320.99	524	1080.98	463	37	79	12	2696	3290	3438	1243	1411	1555.08	39	28	51	5856	4683	4138.88	962	1104.39	1408	36	12	35	2789	3095.99	2956.73	1498	1458.98	1316.99	31	51	36	5328.2	3696	5976.95	2799	1589
YCL055W	137	208	188	141	159	145	476	264	127	80	121	105	219	99.01	254	301	80	243	250	298	60	87	50	342	278	298	255	189	167	208	212	279	340	159	250.07	188.96	274	270.05	181	199	179	98	159	125	140	199	233	233	145
YCL056C	157	184	171	98	130	137	101	56	172	123	159	63	176	93	103	124	35	227	251	291	96	73	115.6	315	218	270	189	152	273	147	93	139	115	84	122	112	146	190	90	115	110	67	59	65	158	153	200	134	79
YCL057C-A	518.78	717.6	419	784.31	1109.76	658.54	755	706	633.86	504	588	1001	1675.03	848.92	720	882.96	443.49	365	591.22	579	493	489	702	503	449	436	465	443	402.9	875	906.99	957	874.83	711	612.91	610	510	537.37	842	1392	829	417	512	346	302	361.1	243	900	644
YCL057W	1148	1407	971	2028	2052.31	1847	4052	3229	2008	1258	1618	4858	6894.19	4358.04	5212	5652.93	3369.61	2298	2786.96	3029.98	2262	2369	3061.01	3182	3246.01	2588	3105	2414	2493.92	6505.98	5658.11	5886	5383.96	2852.13	4020.22	2189.01	2080.58	2091	3901	4396.69	3769	2021	2023.15	1623	2143.99	2941	2627.96	6805	3423
YCL058C	158.83	118.99	135.47	167.69	141.01	158.61	205.97	128.41	160.77	101.43	120	255.17	308.19	167.55	155	179	152.11	88.46	116.94	118.15	121.72	127.77	92.38	100	75	84.19	108.76	133.73	83.87	246.83	121.28	191	169.94	54.05	83	135.29	109.14	74	122	178.54	156.15	82.98	61	72.69	82.45	116	56.96	220.25	146.01
YCL058W-A	202	291	242	66	123	105	5	2	208	112	226	34	99	24	9	17	3	243	322.26	358	71	60	109	13	15	13	374	276	284	89	80	97	13	7	10	212	212	243	138	143	119	6	4	4	338.12	218	413	145	85
YCL059C	1624	1512	1709.65	347	388	442	351	139.95	1547.23	716.53	1122	156	253	107	176	180	69	1357.2	1279	1340	522	500	475	614	543	464	2269.09	1825	1274.06	265	267	490	238	239	223	1024	1128.03	1054	452	507	442	284	388.73	354	1808.05	1561	2053	1032	556
YCL061C	791	1024	673	697	651.05	989	458	259	448	318	497	417	717	390.98	336	472	53	927.92	1037	1360	490	628	642	757	702	532	1241	881	984	659	617.73	564	464	173	396	679	784.46	846	458	489	460	192	261	210	872	723	1310	1256	633
YCL063W	1066	1420.95	1060.07	393	439	502	926	577.05	921.22	564.54	742.68	420.11	746.25	462.18	630.51	677.13	412.1	948	1266	1433	1027	867	1276	945	802	608	1437	1086	1038	532	447	434	786	474	540.02	589	714	763	489	533	386	311	248	204	964	1154	1313	1208	732
YCL064C	4878.03	4447.92	3621.95	4127.36	4313.51	2972.94	7731.4	5867.87	3058	1948	2239.23	1291	1678	857	7362	8316.99	5013	7557.66	7753.98	7865.5	1693	1986.25	1999	7165	6498.99	4721	3814	2997.82	2045.14	1864	1761	1768.98	7035	3238.02	2336.14	1996	1674	1931	1526	1752.85	1551	1547	2397.21	1431	4266.48	5086.39	5669	1960	960
YCL065W	0	0	0	0	0	0	0	0	0	0	0	0	0	0	0	0	0	0	0	0	0	0	0	0	2.66	0	0	0	0	0	0	9	0	0	0	0	0	0	0	0	0	0	0	0	0	0	0	0	0
YCL066W	1	6.5	5.5	1.5	4	2.5	2.5	1.5	5	4	5	4	10.5	2	2	3	1	324.26	457.19	476.55	221.92	230.96	435.38	192.36	131.57	132.92	7	4	4	4	5	6	5.5	3.5	4.5	324.02	389.71	424.27	283.74	443.57	338.18	108.88	107.66	145.26	5.5	6	10	7	3
YCL067C	0	0	0	0	0	0	0	0	0	0	0	0	0	0	0	0	0	0	0	0	0	0	0	0	0	0	0	0	0	0	0	0	0	0	0	0	0	0	0	0	0	0	0	0	0	0	0	0	0
YCL068C	0	15.59	0	0	0	0	0	0	0	0	0	3.16	0	5.64	0	0	0	0	9.73	0	0	0	0	0	0	0	0	0	0	0	2.45	0	6.8	0	0	0	0	0	0	0	0	0	0	0	0	0	0	0	0
YCL069W	1	3	0	11	13	5	6	6.98	4	0	1	6.96	6.46	1.87	11	2	4	3	2	0	2	1	0	1	1	1	2.58	6	3	131.65	66.79	87.66	0	1	10	6.43	0	8	20	9	5.16	6.98	12.4	9.54	3	8	6	0	0
YCL073C	2	3	4	4	7	6	7	17	0	0	0	1	3	0.5	0	0.5	0.5	0.5	2	0	3	0.5	0	4	6	2	0.5	5	0.5	7	13	9	8	7	12	4	1	3	1	10	5	0	12	5.5	0	0.5	0	0.5	0
YCL074W	0	0	0	0	0	0	0	0	0	0	0	0	0	0	0	0	0	0	1	2	0	0	2	2	1	3	0	2	1	1	3	1	11	12	3	9	8	7	7	5	2	8.2	9.76	6	5	4	3	3	0
YCL075W	0	0	0	0	0	0	0	0	0	0	0	0	0	0	0	0	0	0	0	0	3	0	0	0	0	0	0	0	0	0	0	0	0	1	0	7	3	0	0	6	5	2	8	1	0	0	1	0	0
YCL076W	0	0	0	0	0	0	0	0	0	0	0	0	0	0	0	0	0	0	0	0	0	0	0	1	0	0	0	0	0	0	0	0	0	0	0	0	0	0	0	0	0	0	0	0	0	0	0	0	0
YCR001W	0	0	0	0	1	0	0	0	0	0	0	0	0	0	0	0	0	0	0	1	0	0	0	0	0	1	0	0	0	0	0	0	0	0	0	0	0	1	0	0	0	0	0	2	0	0	0	0	0
YCR002C	1433	1768	1679	1298	1493	1745	3303.99	2251	1581	919	1205.98	839	2369	1039.01	2493	2432	1674	1860	1833	2219	1069	1046	1050	3397	2785	2607.01	2004	1575	1632	2301	1704.9	2270	2296	1270	2164.89	984.18	1012	1261	858.04	1311.83	1238.34	1064	1168.07	1451	1242	1730	1516	2255	1300
YCR003W	397	646	518	124	173	180	424	204	414	306	395.17	126	317	110	290.99	388	66	465	466	599	112	122	125	491	359.01	358	575	468	479	275	214	382	376	164.13	288	265	366	405	215	218.94	234.65	134	144	133	244.07	373	410	388.85	258
YCR004C	1024.05	1156	1280.06	1723.02	1912.82	1798.98	2953	2354.06	1041	547	903.86	1639	2659.49	1372.52	2391	2454	1313.98	1284	1479	1732.94	1253	1346.02	1538	2571	2210	2397.02	1652	1240	1264.11	3437	2698.86	3307.01	3285	1955.63	2320.13	1109	1067.98	1318.18	1487	1829.01	1653	2063	1978.89	1662.18	1101.25	1540	1610.11	2943	1777
YCR005C	735	540	542	281	259	238	3355	2324	198	131	122	819	987	426	4047	4623	3100	345	297	395	181	154	165	8798	6873	4953.07	290	285	199	689	512	651	4243	3046.1	2079.46	281	184	270	584	462.74	410	9048.97	7813.75	8965.65	153	335	425	326	203
YCR006C	34	44	33	25	37	44	18	21	39	22	32	30	44	37	30	43	23	36	30	55	38	45	49	92	54	51	56	39	48	51	44	75	43	18	56	38	48	32	51	32	30	11	33	17	28	24	11	36	28
YCR007C	48	52	41	34	41	28	56	24	41	23	33	35	75	34	42	66	17	138	157	150	135	147	166	347.96	291	255.05	76	26.99	50.18	53	42	43	81	42.06	72	26	33.91	47	43	31	34	33	32	17	23	29	31	38	20
YCR008W	2200	2722	2535.69	1736	1725.02	2197	4519	2870.96	2858	1799	2506.28	1908	3396.58	1602	3811	3862.98	2114	3077	3988.21	4196.12	3412	3236	4992	4489	3382	3875.09	3516	2958	2919.01	2036	1479	1943.99	5216.88	2454.01	4106.04	2383	2521.99	2680.98	2242	2676.8	2277	2036	1911.77	1577	2073	2362	2430.99	3577	2042
YCR009C	1266	1641	1558	1557	1701.02	1895	3553.45	2415	1004	629	869.48	596.67	1317.28	575.99	2671	2876.01	940	1570	1599	2206	709	741	844	4534	3308	3695	1630	1058	1584	1693	1369	1804	3499	2094	3782.21	728.98	948	1088	689	826	746	1355	1763.37	1514	1104	1217.85	1686	1742	917
YCR010C	0	5	6	19	15	14	4	4	1	1	2	67	74	40	5	15	6	5	2	4	11	8	13	14	10	7	2	4	5	66	32	38	12	11	11	13	6	2	43	63	37	25	30	27	1	7	1	21	9
YCR011C	1468	1641.99	1457.64	1876.97	2017.5	2105	3695	3223	1292	826	1088	1801	3052	1757	3913	4073	3431.77	1861.91	2394.6	2243	2021	2271.04	2540	5524	5110	3761	1725	1496	1305	3680.22	2589.48	2991	4208.97	2661.44	3826.17	1446	1257	1547	1600	2124.83	1690	3536	3897.88	3779	1377.69	1535	1996	2867	1738
YCR012W	63104.44	49939.47	43701.53	133274.47	104916.44	100544.63	268279.88	181071.25	86194.6	50502.88	65195.21	149485.68	136138.87	74061.11	291399.84	289034.25	461324.17	56950.08	83064.85	52435.85	98443.8	82277.94	78801.78	198035.94	186999.02	175194.95	59915.77	58714.27	25532.12	94936.78	81733.89	94225.47	375521.81	279030.31	159273.54	67027.37	46400.73	44057.37	113799.74	117066.79	101797.76	266426.69	260776.17	187065.87	55343.33	89543.25	37868.68	135109.11	92087.25
YCR013C	19.01	51	21	87	152.81	111.36	193	361.23	94	48	56	70	135.31	151.59	159	253.73	214	26	134	47	21	26	25	145	101.58	177.16	29	55	77.12	67	129.34	74.94	515	573.38	407.89	228.59	44.99	92	99	132.22	77	160.28	656.07	120.21	101.09	69	30.02	79	37
YCR014C	215	251	236	179	168	218	139	106	82	86	85	57	165	45	47	72	16	251	292	354	165	148	158	172	167	153	308	240	261	200	173	249	76	25	83	147	209	201	178	162.01	162	51	58	70	188	207	344	283	152
YCR015C	104	87	94	43	64	54	88	52	119	91	98	31	111	36	108	71	41	129	106	147	46	67	56	120	86	85	169	84	117	110	94	128	69	59	80	59	90	82	49	78	63	53.99	84	136	99	83	104	124	104
YCR016W	979	1099	1246	274	359.91	421	481	167	891	409	702.27	128	307	102	53	124	6	1350	1331.05	1703	305	305	336	421.01	281	263	1873	1545.02	1478.88	297	393	563	83	38	72	937.46	1093.04	1416	620	645.01	556.99	230	353.01	459.01	1426	1198	1988	786	370
YCR017C	2473	2621.26	2175	4562	4155.93	4409.11	5535.97	4790	3761.83	2376	2910.19	6337	8294.01	5008.06	4798	5069.83	5480.62	3061	4368.96	3437	5688.08	4703.37	5597.97	3345	2884	2440	3354	2812.48	2177	4301	3328.91	3672	4624	2859.82	3074.94	3154.64	2798.33	2722	4505	5537.89	4625.99	3094	2413	1937	2851.95	3422	2827	5810.22	3821.63
YCR018C	17	15	19	7	6	5	30	8	11	8	8	6	10	2	22.71	23	1	7	12	7	2	6	7	74	51	59	7	5	8	10	10	10	23	7	18	37	22	43	18	34	15	25	46	54	8	1	4	4	0
YCR018C-A	6	0	13	0	2	6	10	9	0	0	2	1	0	0	0	0	0	5	2	6	0	2	1	6	5	7	1	0	3	1	0	8	1	1	2	5	10	11	1	0	3	0	3	2	3	4	2	0	6
YCR019W	294	301	280	252	229	295	630	446.91	202	136	169	174	290	125.83	395	405	271	291	299	382	196	234	264.42	674	543	559	510	398	428	318	340	352.6	520	304	423	279	344	375	369	377	365	182	243	149	333	435	472	505	292
YCR020C	70	63	61	54	57	44	61	46	109	49	92	93	147	71	88	71	37	113	111	142.94	85	72	59	89	89	102	94	70	73	218	160	190	171	95	116	131	111	154.99	122	125	110	80	82	94	45	129	79	107	62
YCR020C-A	78	78	100	50	54	43	25	25	145	75	107	29	130	45	19	53	15	88	149	115	50	55	100	57	82	84	103	67	63	52	58	72	49.02	47	42	101	86	98	71	120	107	43	46	42	90	139	103	78	68
YCR020W-B	109	78	174	39	108	128	65	31	124	104	154	10	191	26	56	73	13	127	122	221	17	18	30	97	121	121	158	69	206	148	81	219	32	36	110	86	159	212	34	92	86	8	22	31	167	114	273	71	56
YCR021C	26	36	21	18	16	16	2136	1147	34	35	34	33	50	24	5003	5324	19105.04	54	62	64	39	144.03	49	27506	16451.23	15619.98	44	51	31	34	270	48	14638	14801.86	12864.41	42	30	27	44	63	48	70677.99	57492.74	61481.91	18	38	92	34	19
YCR022C	7	13	4	4	9	9	39	17	19	7	15	50	42	23	32	22	25	12	14	15	12	4	14	13	14	11	28	22	21	22	20	18	58	32	35	21	8	12	21	27	17	25	28	20	11	20	6	10	8
YCR023C	764	655	508.86	578	527	626	714	670.8	669	428	527	672	973	496	647	561	479	598	799	659	451	404	561	831	650	512	753	596	515	858	700	736	769	459.36	457.41	768.01	532	552	650	854.11	691	564	452	416	447	517	505	934	580
YCR024C	446	550	506	193	302	302	556	467	389	239	305	165	425.94	291	493	508	292	402	338	449	161	229	247	601	483	417	494	361	415	605	399	453	414	183	633	290	280	370	217	334	368	149	258	230	240	286	427	539	375
YCR024C-A	144	61	175	23	108	86	34	46	369	189	364.42	22	276	122	38	40	92.99	67	67.15	84	32	110	453.56	18	74	16	8	16	58	74	23	41	7	8	18	37	51	82	14	380	99	13	21.08	113	132	32	199	65	189
YCR024C-B	2313	1746.12	1780	1155.95	1205	1035	740	496	4146	2605	2313.91	2044	2315	1210	693	662.99	1302	3726.23	4220	3303	5188.23	3928.02	7241.77	938	856	360	3024	3865.08	1463	1567	862.02	1328.48	727	422	351	3251	2223.97	2762.89	1718	4878.78	2136	1521	915.29	1188	2303	3818	3213.02	3383	3419
YCR025C	33	83	48	78	109	97	65	52	55	34	35	98	186	104	56	53	19	54	71	67	79	77	128	44	41	59	38	40	34	86	42	64.08	42	27	30	51	71	72	114	105	88	50	59	48	27	37	49	83	53
YCR026C	941	1125	948	1099	1097.06	1371.71	1325	1068	753.05	502	786.7	1323.01	2159.72	1305.05	1106.01	1312.97	437	794	968	1051	840	850	975	958	914	878	1247	1056	998	1242	1057	1206	1476	620.98	1292.99	1060	1101.78	1153	1207	1236.97	1093	638	791	611	792	798	1033	1616	907
YCR027C	187	246	268	139	150	197	339	254	222	123	220	167	291	149	299	400	247	351	366	443	157	181	222	562	350	410	449	330	395.26	365	302	355	394	249	401	302	251	350.01	318	338.29	278	240	184	193	279	421	377	413	211
YCR028C	1158	1022	835	915	987.25	961	368	326	914	598	764	1417.99	1734	1032	364	420.01	453	782	1033	927	1176	1037.11	1306.55	687	505	408	917	866	731	990	730	891	526	339.97	458	887	741.98	748	1307	1594.79	1264	364	280	285	871	987	796	1548	949
YCR028C-A	1457	1767	1535	911	1090	1153	1978	1434	1986	1270.13	1659.75	668	1763	635	1515	1559	1005	1554	2031	1908.01	882	848	917	1590	1073	1515	1798	1499	1500.12	1133	901	1135.98	1420	973	1170	1141.9	1129	1283	839	963.91	961	873	785	869	1279	1992	1589	1681	1123
YCR030C	1908	2781	1649	5040.15	4695	4963	10607.75	9250.97	2122	1273	1751	5627	7202.59	4545	9052	9288.2	6556	1835	2588	2382	2786	2941	3556.06	6059	5031	4008.03	2367	2105	1731	6670	4218.21	3813	11641	6510.12	9132.69	2255	2119.8	2223	3678	3764	3058.03	5061.8	5163.42	3406	1809.75	2124	2360.24	6637	3795
YCR031C	18659.38	17277.26	14894.97	14351.29	13755.96	13533.61	10877.82	8642.06	28163.81	16139.96	22164.3	15339.25	21064.14	9836.36	9855.59	11221.77	12981.89	16772.72	25962.39	17364.43	23196.37	18658.93	20078.2	7877.99	6486.03	6559.45	21688.61	20189.59	11927.48	12968.46	11521.01	16798.27	11629.71	8666.55	5427.1	19626.21	15775.46	12720.35	13605.36	16208.01	16299.47	8785.55	8175.63	7470.53	18788.49	26961.78	11219.16	23067.17	18697.77
YCR032W	567	562	554.06	509	612	642	287	313	516	341	479	362	814	461	392	410	142	629	679	713	514	469	621.97	429	482	337.15	708	613	687	895	693	835.66	510	237	587	490	566	625	407	606	518	133	200.11	165	639	544	977	965	612
YCR033W	1665	1810.13	1587	1287	1401.2	1552.06	1219.22	658.03	1348	708.01	1118.07	945	1503.95	938	1130	1289	368	1962	2290.1	2721	1311	1549.77	1853	2190	1828	1450.98	2734.61	2114	1931.06	1789	1471.17	1794.8	1518	713.94	1404.12	1755.73	1702.99	2008	1320	1419.62	1181	960	1281	996.74	1955	1832.47	2615	2870	1655
YCR034W	2926	2774.93	2375	2891.38	3460	3384	927	852	5413.69	3725.92	4108.27	3627	5855.02	3323.13	1044	1195	1452	3119	4935.9	3386.41	6089	5243	7759.09	541	518	386	3561	3575.01	2290.28	3211	2512	2650.73	798	598.95	621	3231.78	2825.98	2555.39	2858	5498.05	3622	413	374	319	3514.41	4421.98	2846	7044	5801
YCR035C	947	975	982	495	534	480	692	404	859.26	487	613	286.99	546	231	574	770.02	171	1023	1096	1284	524	459	511	882	813	699	1361.01	1005	989.68	650	583	789	690	310	567.6	613	644	750	458.96	506	457	253	331	258	1117.99	1229	1461.99	898	561
YCR036W	471	595	522	1043	1037.16	1175	844	608	488	275	360	886	1442	750	739	840	448	633	626	880.12	552	479	543	989	838	944.68	958	575	770	2155	1605	2117	1019	589	817.01	293	421	443	524	560.82	476	283	282	203.77	534	810	971	1673	914
YCR037C	1731	1791	1402	2890.99	2845.81	3108.98	2325	1541	1933	1223	1562	3082	4232.13	2535.26	2890	3275.08	1832	2035	2582.18	2194	3292	3020	3736	3626	2759	1832	2305.56	2165	1452	3397	2367.01	2784.11	3300	1747	1970.51	1666	1504.05	1434	1913	2348.31	2051.98	1537	1417.94	1314.26	1623.54	2073	1844	4418	2615.43
YCR038C	180	231.56	221	135	185	227	250	185	156	109	130	114.84	296	144.36	207	232	93	223	254.27	310	150	172	234	497.99	404	312	325	231	254.41	254	216.55	282	259.2	135	255	190	191	250	159	204.99	201	134	182	177	149	192	268.1	324	139
YCR038W-A	0	0	2	0	0	0	0	0	0	0	3	0	2	0	0	0	0	0	1	1	1	1	5	1	0	3	0	0	0	0	0	0	0	0	0	2	0	0	2	3	0	2	0	0	0	0	0	0	0
YCR039C	243	203.23	256	156.16	271.69	145.48	320.88	128.35	104.82	70.4	107.21	29.18	130.4	47.06	113.02	120.54	14.98	607.55	440.7	1009	119.79	143.33	228.9	960.54	951	753.02	132.59	57.66	228.03	123.18	127.69	234.87	97.36	104.35	227.33	267.4	416	609.72	124.08	261	203.22	260.99	258.18	496.32	183.97	83.44	286.67	128.36	94.13
YCR040W	1	6.5	5.5	1.5	4	2.5	2.5	1.5	5	4	5	4	10.5	2	2	3	1	324.26	457.19	476.55	221.92	230.96	435.38	192.36	131.57	132.92	7	4	4	4	5	6	5.5	3.5	4.5	324.02	389.71	424.27	283.74	443.57	338.18	108.88	107.66	145.26	5.5	6	10	7	3
YCR041W	6	4	6	14	9	2	18	8	7	2	7	13	26.05	4	8	24	8	122.48	141.62	113.5	118.17	102.09	171.24	86.27	60.2	46.13	6	14	4.3	5	7	0	23	10	8	152.71	110.58	132.62	155.53	181.72	122.64	77.25	50.42	56.5	1	0	5	9	14
YCR042C	846.55	755	707.8	713	816.27	892	867.9	545	559.86	352	495	475	935	515	605	686	201.17	860	1002.45	986	601.72	672	782	869	927	712	1319	1070	1170	1372	1018	1496	667	351	642	784	867	838	664	793	678	289	432	310	1127	937	1501	1292	602
YCR043C	415	448	474	284	332	325	282	235	619	399	560	279	750	255	239	296	220	566	749.41	676	511	458	736	276	253	308	741	602	789.97	477	386	597	286	193	193	547	699	648	446	823	684	179	179	212.87	557	740	775	620	439
YCR044C	575	868	555	1095	1088	969	1598	1322	990	669	739	1606	2120	1283	1554	1677.24	1802.75	803	1322.85	1010	1070	895	1096	1100	909	804	958	917	934.63	1392	1046.99	1048	1558	1069.02	1211	923	749.99	803	1297	1536.01	1286	892	804	747	879	1050	873	1697.9	1020
YCR045C	2	0	1	3	2	2	6	3	2	0	2	31	23	12	11	6	10	3	7	10	4	6	6	15	13	29	7	3	3	8	22	10	45	32	60.97	9	4	2	19	18	14	18	36	27	1	1	1	6	1
YCR045W-A	84	132	72	99	78	90	35	41	78	45	64	110	103	96	37	45	22	105	178	138	93	108	138.04	145	68	47	164	156	107	100	76	71	93	58	54	111	107	114	109	92	54	80	62	60	126	134	93	170	76
YCR046C	492	627	400	391	428	304	319	325.16	374	225	284	337	365	245.39	219	353	201	497	616	503	384	389	487	375	272	250	596	500	337	504	447	507.98	453	180	242	466	336.04	474	424	528.09	367	148	244	165	329	457	340	664	460
YCR047C	1383	1361	1520	469	511.05	649	96	41	955	586	1044.99	366	609	307	61	78	45	1035	1555.13	1273	711	753	1549	227	126	160	1620.03	1431.11	1391.08	307	329	420	114	69	96	1259.57	1312	1167.99	632	817	615	114	129.99	122	1820.82	1412	1520	1095	741.81
YCR047W-A	2	0	0	5	4	6	6	4	0	2	2	5	4	3	1	6	1	3	2	0	4	0	0	2	0	4	0	0	3.38	7	7	3	6	4	2	0	2	1	7	8	1	7	11	3	2	1.03	1	2	1
YCR048W	1161.7	1137	833.73	847.17	754.44	666.09	691	611	1467	912	1291.57	1172	1452.99	759	832	1052	637.88	1522.03	2297.85	1785	1287.44	1405	1930.76	1053	708.99	624.78	1692	1637.03	1085.53	1049	860.96	865.01	1499.04	1126.47	817	1758	1444.73	1276.23	1469	1659.97	1092	1143	1005.1	711.59	1551	1893	1302	1613	920
YCR049C	0	1	2	1	3	2	0	2	3	1	1	3	1	0	2	1	1	1	3	3	2	0	1	2	1	0	1	2	1	2	2	0	5	2	2	10	0	4	2	5	2	2	2	1	6	3	4	0	0
YCR050C	0	1	0	1	0	0	0	1	0	0	0	3	1	7	0	0	0	0	0	0	0	0	1	2	0	2	0	0	0	1	1	1	1	1	0	1	0	0	3	2	1	2	3	0	0	0	1	1	1
YCR051W	1059.75	971	1027	336	385.7	335	114	69	922	646	874.99	255	454	230	130	127	116	1135	1451.97	1430	648.23	719.36	1115	290	194	234	1546	1369.35	1161	411	399.97	529	158	122	160	1089	1114	1110	521	739.22	488.14	131	165	162	1584.67	1707	1378	1007.01	685.98
YCR052W	1022	1240	1081	1021	1058.17	1104.98	574	448	739	470	641.8	790	1191	760	423	583	184	1259	1472	1700.1	973	1065	1330	785	620	552.38	1989	1453	1435.73	1512.91	1339.47	1583	669	304.98	549	967.43	1016	1099	934	984	785	282	390.91	352.85	1374	1513	1696	2151	1249
YCR053W	9650.23	8886	8359.21	7376.3	7342.33	8160.53	8132.99	4983.13	11459.84	6335	8440.65	6621	10018.35	5493.79	5631.99	5991.03	3007	8773	11495.9	9744	8613	8897	9859.9	3877	3061	2657.31	12311	10732	7236.7	11321	8209.25	9911.3	6263	3481.96	3782.52	9117.69	7589.2	7609.93	7207	8242.08	7586.03	3437.03	2401	2097.59	9898.3	12531	9830.12	14631.01	9323.7
YCR054C	536	427	524	185	285	328	239	165	371	191.93	267.99	169	383	197	177	205	132	483	436	510	320	325	381	181	171	147	523	420	403	379	267	343	188	111	168.99	322	379	439	317	430.02	349	65	66	119	503	517	550.96	455	290
YCR057C	3417	2960.02	2868	1157	1348.91	1377.02	76	107	2961	1763	2462	1400	2206	1294	126	193.04	108	3193.97	4196	3612	3229	3235.99	3970.84	261	151	104	5479	4572	3448.24	1379	1489	1567.97	73	41	98	3688.02	3826.51	3157	2748	3043.31	2604	139	128.93	245	4981.03	4527	4763.91	4550.99	2778
YCR059C	636	751.93	516	356	351	331	102	83	617	342	424	331	447	239.67	97	99	45	564	841	782	573	553	734.14	188	118	120	634	582	481.93	432	366.02	337	150	117	89	771	555.99	694	585	760.99	521.97	145	128	103	668	701	463.45	777	457
YCR060W	55	75	82	47	70	49	31	26	116	84	91	81	203	73	56	57	30	191	234	257	107	98	155	113	91	99	206	166	149	160	188	212	144	107	75	150	191	161	163	225	159	85	74	71	136	157	126	168	103
YCR061W	320	497	273	1262.31	1119	894	1940	1879	475	333	424	2186	2266.07	1533	1889.04	2960	1202.02	865	1388	1175	1011	1108	1763	2931	1713.02	1723	523	604	434	1961	1718.08	1118	3393	2327.43	1893.07	1330.51	1218	1298.04	2075	1872.03	983	4012.59	2824.48	1756.12	385	703	516	1020	632.14
YCR063W	106	116.78	76	40	60	65	27	20	75	52	76.87	70	86	75	40	47	20	104	123.79	125	88	65	131	73	48	43	133	121	118	69	63	66	54	24	48	74	81	129	79	99	68	14	19	12	87	67	92	76	44
YCR064C	0	4	3	1	3	1.45	1	2	0	1	3	3	4	3	0	1	3	0	2	3.52	2	0	2	6	4	7.33	3	0	2	2	2	5	0	0	2.01	0	2	1	0	3	8	7	2	3	2	3	0	0	3
YCR065W	1089	1065	897	1480	1651.99	1637	811	609	877	508.03	726	1514	1962.46	1133.99	634	707	365	1183	1509.8	1564	1246	1229	1694	662	554.98	423	1191	1047	923.85	1451	1208.96	1209	713	332	483	1165	1080	1154	1385.97	1654.11	1222.98	392	402	308	829	1062	1033.64	1652	1081
YCR066W	204	211	226	181	169	184	503	274	185	103	152	98	171	80	302	291	47	262	231.82	267	86	96	114	308	272	175	317	250	193.82	203	146	210	281	119	239	177	197	180	166	154	114	76	142	117	252	212	354	292	126
YCR067C	2313.99	2708	1819	3232.95	3021.98	3219	5160	4249.79	3521	2071.98	2921	6653	9558	5968.76	5972	6042	5171.01	2674	3420	3117.98	3626	3651	4827.24	3385	2579	2094	3320	2787.22	2314.01	6281.75	4632.96	4246	5448	3133.04	4351	2740.99	2692	2588	4319	4969.39	4076	2263	1988.01	1418	2648	2701	2834	5983	3481
YCR068W	284	364	222	555	470	544	431	435	290	200	269	1156	1428.1	836.92	492	579	478	473	550	562	561	540	653	574	576	392	352	299	258	800	612.01	536	818	410	535.88	375	363	359.93	715	712.64	607.79	325	343.78	239	253	266	321	771	502
YCR069W	1207	1723.96	1177	2696	2414.97	2630.05	4476	3615	1119	738	917	4125.92	4795.04	3170.73	3332	3862	3004	1624	2234	2103	1885	1760	1959	3008	2608.75	2548.68	1574	1262	1120.23	2560.01	2017	2073	4455.14	2624.28	2923.49	1283	1251	1391	2470	2584.25	2043	2423	2148	1527	1093	1480	1370	2910	1626
YCR071C	484	594	584	170	158	183	340	146	433	319	408	130	420	156	283	424	68	405	441	489	157	174	183	410	346	459	497	424	356.91	283.81	226	348	436	237	318	279	397	371	259	230	273	172	176.45	125	243	289	335	376	236
YCR072C	1627	1469.81	1360	417	428	473	20	43	1427	864	1162	552	847	463	42	79	29	1383	1756	1643	1145	1112	1219.6	16	8	11	2444	1940	1526	456.99	485	579	33	21	14	1504	1395	1493.17	1069	1073.32	893	26	27	28	2207.32	2314	2029	1645	1019
YCR073C	208	152	183	161	141	254	33	23	142	63	118	91	174	73	53	54	39	276	283	279	141	147	158	138	137	77	399	289	243	253	201	236	126	73	95	212	293	246	129	148.46	121	69	111.21	67	411	357	498	416.91	227
YCR073W-A	503	537	444	1049.67	1043	887	1196	857	453	221	375.8	1293	1353.84	855	1084	1218	587	631	829	732	588	690	852.94	1207	1015	947	693	594	426	1316.17	1097.99	1241.19	1356	974.08	834	450.63	357.33	435	745	848	589	705	684.95	541	627.32	768.4	605	1364	822
YCR075C	122	125	99	258	257	268.95	442	338	141	103	111	453	576	320	356	392	297	132	202	184	199	149	199	343	201	213	178	154	126.09	406	316.27	368	418	250	314	149	124	165	222	271	220	215	202	138	91	145	98	323	226
YCR075W-A	25	29	28	34	47	27	53	29	36	24	25	31	86	32	51	56	20	38	63	57	27	44	46	68	69	82	23	38	31	39	54	82	78	84	65	51	44	47	49	78	63	37	46	37	46	51	25	59	32
YCR076C	160	179	144	283	280	272	456	322	159	99	111	380	513	308	276	404.54	224	337	359	433	310	305	373	675	456	515	193	132	102	363	278.95	325	394.02	241	294	111	121	164	254.98	248	174	189	226	152	149	174	177	440	208
YCR077C	2494	2360.93	2200	1967	2555.89	2359	2044	1661	2229	1327.99	1868	1483	2339.81	1590	1338	1782	782	1599	2632.05	2120	1400	1815	2546	1454	1039	985	2879	2953	2385.66	2606	2049.04	2126	1812	1275.11	1568.25	2590.25	2555	2752.31	1783	2704.34	1761	1090	1105.01	1040.6	3008	3489	3151	3884	2443
YCR079W	258	310	267	701	671.17	757.49	1601	1269	255	194	279	1234	1506	820.02	1293.98	1605	1528.95	327	443.97	474	433	430	679	1139	1018	1175	389	294	279.61	822	705.02	789	1936	1200.69	1361	321	378	357	781	720.99	639	604	554.94	410	221	250	197	544	343
YCR081C-A	0	0	0	0	0	0	0	0	1	0	0	0	2	3	0	0	0	0	0	0	0	0	0	1	1	0	0	0	1	3	1	0	5	2	2	0	0	0	2	2	0	1	0	2	0	0	0	0	0
YCR081W	416	378	406	345	392.32	435	427	357	375	238	332	245	484	255	490	474	312	605	626	637.01	348	396	491	637	689	324	627.01	432	393	651	395.86	433	331	197	396.96	564	594	643	412	573.91	510	216	259	257	589	436	732	814	424.87
YCR082W	423	478	512	354.96	456	491	494	287	428	257	373	381	1077	396	346	434	155	741	910.78	1009	441	389	515	611	499	628	501	374	441	563	530	693	467	226	347	635	684	792	746	919.96	924	284	327	245	405	552	585	667	393
YCR083W	111	170	139	174	270.85	215	130	86	109	122	112	186	441	157	122	167	47	266	354	321	186	178	258	196	177	190	160	143	74.99	441	363	523	279	181	117	195	230	234	224	296	281	113	112	98	170	249	178	395	235
YCR084C	8408.93	12484.57	7763.45	7499.92	7861.5	8546.78	7527.88	6426.73	9596.01	6086.11	8468.45	10042.93	12680.55	9420.15	7914	8328	4428.25	8527	12222.62	13211.99	9933.99	10817	17356.45	5254.07	3535.09	3615	13803	10749.53	10777.95	8468.25	6845.47	5565.1	8122	4956.66	6202.4	9035.63	9202.01	9988.81	8149.91	9067.28	6666.72	3819.01	3470.42	2543.48	8622.92	10957.17	10055.94	15567.96	9999.53
YCR085W	0	0	0	0	1	0	0	0	2	0	0	3	2	2	1	1	0	0	0	0	1	0	1	3	4	2	2	0	0	3	1	0	0	1	1	1	1	0	1	2	4	0.96	3	2	1	0	0	2	0
YCR086W	132	158	134	83	98	79	135	67	90	72	88	82	150	63	87	93	20	167	209	237	88	103	130	199	125	141	117	122	111	73	106	130	164	72	127	155	150	156	161	180.99	153	95	92	59	142	151	126	218	135
YCR087C-A	852	904	1068.98	124	210	240	71	24	922	537	870	119	313	126	42	54	29	1042	1222.32	1724.97	361.62	337.17	559.09	304.06	244.01	273.01	1383.91	969.81	1496.2	153.98	208	328.76	73.01	59	97	601.96	914.98	978.39	250.95	314.98	268	87.58	94	80	1233.48	1215.97	1470.13	553.11	399.03
YCR087W	8	16	12	1	5	4	2	1	22	8.43	23.2	5	11	3	4	2	1	8.01	23.01	21.97	3	1	1	3	1	5.44	14	5.99	41.21	3	10	5.01	5	1	5.09	18	7.06	20.02	9	11.62	6	3	6	6	15.42	15.06	22.61	3	5
YCR088W	2652.01	3068	2656.12	5763.09	5694.47	5949.99	4885.4	2913.81	1649	1015.03	1477	3118	4294.09	2775.95	3590.4	4605.61	1213.06	2532.68	3416.63	3188	2688	3387.79	3696.95	3460.06	2957.04	2680.74	2853.02	2351	1906.05	5190.05	3552.71	4616	4424.11	1782	3054	2105.14	1879	2107	2677.68	2923.02	2430	1739.01	2314	1465	2230.21	2648	2953.91	6118.16	3786.86
YCR089W	825.95	1074.99	746	1549.63	1540.5	1687.69	496.99	406.99	935.96	595.3	855.8	3746.35	4868.62	3468.79	1006.95	880.48	649.14	1218	1526	1559	2390	1918	2883.01	969	696	517	1212	1008	787.05	2597	1889.87	1516	1279	735	1421.74	1283	1156	1164	2500	2280.2	1922	817	932	695	798	924	995	2736	1534
YCR090C	441	464	510	243	322	335	578	357.98	425.99	256	320	99	402	150	450	397.06	199	548	483	695	181	164	191	563	523	424	635	451	532	369	275	394	434	307	427	284	328	508	200	267.77	246	238	153	210	509	524	790	484	291
YCR091W	91	86	69	161	149	114	624	592	98	51	66	128	169	73	627	639	194	123	140	170	56	78	51	1037	1088	742	156	129	120	340	236	219.89	1034	457	827	122	108	119	129	122	85	511	597	380	118	127	159	143	72
YCR092C	625	679	598	518	528	602	377	246	446.46	278	408.04	342	631.04	332	298	386	121	501	566	622	368	395	450	187	199	165	877	701	702	707	567	726	313	201.79	259	494	605	653.98	481	540	498.19	67	150	95	637.02	705	911	863	516
YCR093W	3567.44	3573.64	3118.6	2691.46	3260.19	3827.16	3364.36	2927.96	3802.47	2378.53	3422.4	2733	5651.29	3179.92	3898.96	4266.99	1944	4011.85	5040.24	4906.89	3873	4201.15	5238.99	3195	2813.02	1908	6257.81	4697.91	4427.92	5171.96	3933.14	3764	2916	1855.03	2954	4965.46	5355.2	5273.96	4065	5405.93	4380	1588.98	1988.58	1715.01	4196	3491	5751.99	6706.96	3974
YCR094W	718	863	786	535	621	720	566	408	632.43	484	618	459	882	588	494	559	220	762	937	1061	574	775	802.06	695	660	567	815	644	788	652	489.76	572	579	293	510	505	532	689	491	700.99	636	231	259	260	538	546	781	1143	668
YCR095C	296	235	328	172	216	246	378	165	306	199	230.01	74	295	106	344	324	134	364	301	452.02	155	140	176	615	703	585	374	261	305	345	221	387.06	241	151	385	192	221	288	146	246	209	197	225	329.99	272	276	442	365	216
YCR095W-A	3	0	1	3	0	0	0	0	0	0	0	1	1	0	1	0	1	0	0	1	0	1	2	3	0	0	1	0	0	1	1	2	0	0	0	0	4	3	1	2	0	1	0	3	0	1	2	2	2
YCR096C	0	10.77	0	73.84	0.31	54.52	145.12	2.65	156.18	68.6	58.79	86.82	136.6	52.94	189.98	294.61	28.02	77.45	141.31	0	20.21	16.67	17.1	196.46	0	27.98	288.41	243.34	225.97	188.82	147.31	260.13	391.64	282.65	237.69	87.6	0	58.28	104.55	28	61.78	158.01	108.5	9.68	148.03	132.56	261.33	164.64	52.87
YCR097W	50	37	67	40	67	54	137	44	49	27	40	15	71	14	87	93	28	0	0	0	0	0	0	0	0	0	32	51	49	55	32	79	118	82	87	0	0	0	0	1	0	0	0	0	56	52	103	46	40
YCR097W-A	0	0	0	0	0	0	0	0	0	0	0	0	0	0	0	0	0	0	0	0	0	0	0	0	0	0	0	0	1.7	0	0	0	0	0	0	0	0	0	0	0	0	0	0	0	0	2	0	0	0
YCR098C	51	41	38	71	50	66	492	311	16	10	13	32	36	11	401	362	602.92	68	103	69	73	85	97	2010	1898	1950	44	47	37	98	47	86	620	430	530	62	61	46	96	137	105	190	319	352	38	57	44	72	44
YCR099C	69	73	107	100	101	174.01	198	123	4	2	12	7	19	13	19	13	15	52	66	38	51	48	42	163	182	187	46	28	34	82	66	93	57	56.01	67	46	41	47	58	64	39	76	90	97	33	31	37	37	22
YCR100C	178	137	168	228	213.18	245	302	317	20	17.5	11.89	34	36.91	41	68.85	68.71	61.62	85	84	157	84	49	104	397	324	281	105	55	95	105	105	130	151	104	137	79	98	116	90	112	89	153	148	139	58	37	62	80	30
YCR101C	74	112	91	132	110.66	186	171	153	2	3	7	12	14.92	8.68	13.48	38.24	14	57	53	88	43	46	34	202	179	126	55	49	37	59	51	59	88	72	90.66	52	70	48	44	42.41	44	94	83	97	36	21	37	36	27
YCR102C	45.83	43.44	24	14	7	9	82.46	49.84	78.17	47.15	45.51	18.72	28.99	21.49	155.98	167.48	103.26	240.52	295.68	255.99	110.83	85	95.52	875.68	609.62	509.32	177.93	101	71	50	49	42	342.37	190.51	227.95	310.55	207.75	247.76	173.66	158.06	110.12	304.07	304.77	253.76	61.92	49	52	29	10
YCR102W-A	5	3	1	2	0	7	42	20.98	0	2.25	0	5	1.7	0	79.99	65.98	83	23	11	24	0	3	8	330	304	208	2	0	5	0	0	0	16	9	177	8	30	36	1	9	6	12	26.57	130	1	0	5	1	0
YCR104W	0	0	0	0	0	0	0	1	0.5	2.57	0	6.68	8.74	1.68	0	0.83	0	5.25	9.26	8	4	7	3.69	127.71	154	130.63	4	0	0	6.74	6.72	6	95.9	73.62	43.98	8	13.61	17	6.02	5.4	5	94.73	84.25	50	0	7	1	7.31	2.24
YCR105W	15	9	17	26	25	27	11	11	10	0	10	42	60	25	7	7	7	46	70	52	41	67	60	41	42	43.99	45	39	38.32	85	76	95	92	51	66	13	8	11	14	18	26	3	9	9	21	54	30	64	46
YCR106W	258	195	226	171	176.1	189	127	120	211	152	157	123	309	181	167	126	134	577	580	601.03	525	541.11	587.99	793	737	396	711	623	562	1030	792.78	766	488	321	620.03	196	200	176	254	325	298	93	142	134	514.95	477	706	894	606
YCR107W	208.2	167.79	155.83	137.52	135.59	151.88	152.62	101.97	120.25	81.78	139.91	204.49	248.85	153.11	142.48	150.42	146.84	373.37	511.13	456.68	339.74	388.98	448.81	501.47	519.27	463.58	612.17	514.12	420.16	880	697.33	882.72	608.2	366.16	466.21	226.73	188.88	155.87	274.17	259.31	254.23	128.38	173.36	132.78	403.75	558.75	484.38	737.76	467.1
YCR108C	6.9	7	5	25.94	13.46	18.54	37.37	17.17	9	1	4	17.91	23.69	10	9	16	7.93	14	20	24.82	26	21	27	10	6.72	9.74	0	0	2	0	0	0	4	0	0	2	0	2.94	2.99	2.56	3.94	2.24	2	0	0	0	0	0	0.97
YDL001W	374	555	437	275	292	345.01	362	208	284	173	273	142	293	176	316	309	100	449.97	417	637	183	213	246	589	464	432	565	421	481	364	332.02	434	339.96	178	348	257	342	424	241	294	282	153	212.49	176.98	401	376	543	489	262.58
YDL002C	366	414	456	223	238	314	245	98	369	202	341	128	241	80.23	173	265	37	418	416	458	162	134	120	582	551	404	464	386	296.99	341	236	398	378	218	217	259	250	280	257	219	192	158	154	122	416	397	545	389	241
YDL003W	848	1035	876	940	1130.73	1438	278	145	566	367	611	565	1028	533	235	295	45	1233	1154	1759	628	681	719	525.23	467	373	1636.91	1119	1303.48	1071	1030	1294.96	363	132	309	826.99	949.3	1110	954	1064.46	1097	180	257	238	923	1093	1598.97	2071	972
YDL004W	1486	1707	1361	1064	1204	1070	1806	1309	1968	1189	1241	912	1749	629	1573	1886	1012.34	967	1054	1130.01	549.79	569	617	1374	1272	1060	1164	1015	961	1292	1061	1423.15	1630	1107.01	916	946	830	966	1112	1195.82	1095	1002	825.25	615	577	850	659	1169	785
YDL005C	904.21	1271.42	985.17	741.65	894.65	885.62	869.5	297.24	715.16	424.55	612.11	434.86	776.63	380.65	754.6	955.54	83.48	993.12	907.22	1377.72	386.14	417.63	554.11	1394.96	1088.85	978.35	1648.42	1029.26	1272	981.37	843.94	1039.16	1230.71	439.99	1030.33	646.65	796.66	863.02	520.47	576.59	449.33	338.82	394.18	339.87	872.85	756.94	1446.44	1173.87	575.3
YDL006W	387	400	468	317	383	497	888	522	321	195	307	255	495	215	665	727	467.03	430	442	614	295	257	278	963	859	954.02	548	406	430	584	481	708	895	465	811.2	323	393	456.4	348	362.89	366	441	444	476	430	590	536	655	431
YDL007C-A	0	0	0	0	0	0	7	1	0	0	0	0	0	2	0	0	0	0	0	0	0	1	1	3	6	6	0	0	0	2	0	0	1	0	2	0	0	1	1	0	3	0	1	0	0	0	0	0	0
YDL007W	2012	2686.11	2452	2953	3064.56	2991	4963	2870	1933	1159	1760.52	3529	5329.93	2917.82	4055.05	4751	1093	2784	2961.26	3817	1603	1665	1818	4160	3558.03	3663.64	3426	2699	2828.48	4714	4252.73	5698.98	3958.05	2368.93	3407	2000	2304	2545.87	3452.98	2789.04	2581.01	1573	1953.82	1603	2531.53	2627	4089	4696.02	2287
YDL008W	152	177.91	111	116	96	91	319	179	113	57	93	54	132	53	194	205	111	197	207	226	71	62	73	315	206	222	165	134	115	95	116	125	287	195	152	148	148	175	129	157	142	153	134.02	151	99	150	139	141	92
YDL009C	1	2	1	7	6	5	4	0	3	1	0	3	19	13	1	1	7	5.99	7.01	8	12	9	4	3	6	12	1	3	4	6	5	5	11	2	11	0	3	3	12	7	9	7	1	12	3	4	7	14	4
YDL010W	201	298	298	383	464	443	1523	744	231	156	196	423	670	293	1210	1551	301.99	395	352.03	511	218	267	270.35	1981	2039	2050	362	321	336	471	390	509	2089	1058.9	1675	184	206	249.81	310	355.36	272.71	564	736.98	578	217	298	378	532	257
YDL011C	0	0	0	0	1	1	1.1	2	0	0	1	0	0	0	0	3	0	0	0	0	0	1	1	1	1	3	0	0	0	0	3	1	3	0	2	0	0	0	3	0	0	0	0	0	0	0	0	0	0
YDL012C	341	819.02	389	170	189.84	195	136	130	399	291	363	215	556	278.38	205	237.01	119	651	847.94	1162.09	391	336.02	698.99	895	464.01	794.01	534	458.52	639	198.95	240.99	192	305	216	294	236	329	373	215	295.01	199	200.9	178	190	301	544.24	409	407	302
YDL013W	476.49	506	505	391	435.86	498	226	167	311	161	291	394	559.22	304.01	171	226	99	475	472	607	334	324	438.73	452	439	294.98	623	454	475	555	538	634	411	215	361	297	393.14	437	406	403.42	386	140	229	143	484	522	647	676	455
YDL014W	11540.02	10782.21	8086.04	5350	5199.11	4603.01	290	302	17234.2	8418.6	10858.56	3882	5259	3310	351	506	206.03	10524.24	17522.24	12644.74	10144	11485.1	16200.33	338.37	179	161	17731	16652.65	11713.47	4790	4201.03	4488.63	278	213	197	17033.53	12920.57	12560.74	9257.01	12732.32	7764.79	441	338.01	338	18406.97	17732.77	14581.06	13854.05	9491
YDL015C	2598	1634	2135	3516.24	4354	4119.31	3524	3055	4567	2707.38	3560.96	3771	8391	4298.26	3399	3420	4123	2635	3225	2607	4423	3991	6169	2407	2537.06	1809	2488	2502	1643	4949.99	2765.92	3712	2311	1323.81	2131.01	2957	2492.55	2594	2821.92	5794.08	4450	1952	1876.02	2006	2667.82	2709	2622.04	6266	4874
YDL016C	85	58	77	159	145.49	197.93	111.99	64.1	127	81	98	219.67	270.75	121	93.03	90	139	45	94	58.08	112.82	85.83	150.33	37.13	69	67.01	70.01	102.99	59	104	72	144	66	38	55	49	53.09	64.66	67	114	94	77.93	43	33	57	101	49.04	118	100
YDL017W	180	206.01	176	205	209	242	169	111	139	100	142	174	293	122	109	119	50	214	249	227	147	146	168	277	221	197	334	232	246	277	295	302	232	140	177	179	194	222	195	227	182	97	128.74	98	227	232	228	321	190
YDL018C	478	469	479	319	309.35	426	564	400	496	332	375	306	695	285.96	498	581	257	473	483.2	470	273	325	291.91	752	687.95	726	354	302	265.59	384	291	409.03	704	344	430	374	478	378	363	430	411	309	275.74	257	262	397	390	583	320
YDL019C	2150	2825.45	2088	3602	3534	3873.88	7335	5534.95	2016	1234	1824	2908	4133.11	2633.21	5672	5957.51	1994	2062.86	2578	2563.15	1969	2133	2380	4064	3586.56	2971	2549	2208	2138.19	3988	3015	3433.18	7627.23	3806.37	6340	2186.01	2125.04	2268.99	2570	2455.88	2184.28	4287.75	5386.12	3802.06	2105.64	1879	2837.1	4401	2311
YDL020C	780	1227.76	823	899	878.65	981.24	2871	1605	866	498	679	688	1121.44	581	2888	2215	1267	1562.99	1186.46	2345	1011	999	1123	14894	8884.28	8316.29	1484	938	1645.47	1388	1096	1392	3386	2020.22	4460.05	912	1118	1464	904	945.98	921	5492	7189.06	9863.02	840.05	1326	1796	1792	1010
YDL021W	8	12	6	219	234	237	17100.99	10075.99	9	5	2	31	68	29	10071.31	11488	3162	27	19	15	13	19	9	13561.02	12104.61	9915.02	11	13	6	86	119	142	11231	6233.86	7456.11	8	13	5	34	64	29	4598	4529.72	3468.13	19	13	47	53	28
YDL022C-A	0	0	0	0	0	0	0	2	0	0	0	1	1	2	2	0	0	0	0	0	0	2	0	13	11	9	0	0	0	0	0	0	34	21	38	1	0	0	2	0	0	7	4	9	0	0	0	0	0
YDL022W	1441	2200	1516.01	6542.03	5932.66	5110.99	28721.06	23268.12	1338	896	1127	44336.23	45301.95	20220.94	29169.08	32493.1	24502.68	3260.88	4033	4679	3205	3150	4733.11	21586	15601.79	13998.18	2305	2151	2150.91	17723	13875.54	12612	57887.59	41941.07	37936.2	1460	1309	1423	17397	14197.45	8399.03	24562.89	16976.94	13041.99	1399	2105	1998.02	16257	8917.01
YDL023C	0	1	0	5	3	6	9	26	2	0	0	10	11.78	17	9	18	4	0	4	2	2	1	2	14	4	6	0	5	1	8	13.88	7	57	51	42	2	0	2	3	16	4	1	22.01	4	2	4	5	1	5
YDL024C	4	7	4	13	11	8	58	43	0	2	0	18	20	13	60	45	45	12	5	4	19	21	20	261	282	191	8	3	3	64	38	42	587	262	490	10	6	4	59	43	38	98	113.05	89	4	3	4	14	8
YDL025C	399	511	352	690.03	652.87	740.11	1291	779	404	232	379.99	872	1332.69	605	1075	1187.57	365	497	618	624	475	499	643	1518	1360	1130	570	414	444.79	1461	1024.01	1156.97	1811	844.1	1349	451.02	466	568	840	782.98	663	860	758	523.08	384	336	468	992	479
YDL025W-A	0	0	0	0	0	0	2	1	0	0	0	0	1	0	2	1	3	0	2	3	0	0	1	0	0	1	0	0	0	0	1	3	6	10	13	0	0	0	1	2	1	2	1	0	0	0	0	0	0
YDL026W	4	0	1	1	3	1	7	9	0	0	0	6	9	2	0	6	3	1	2	0	0	0	1	6	1	3	0	0	1	2	2	0	14	7	13	2	1	1	3	3	4	3	3	3	1	0	0	0	2
YDL027C	280	320	297	279	315.99	387	3005	1894	198	160	184	249	534	265	2644	2649.03	1546	378	302	446	130	145	149	2393	2404	1896	306	243	212	600	418	430	3058.27	1399	3040.24	187	217	243	309	409	310	733	947	887	151	207	317	383	217
YDL028C	588	698	610	573	662	782	704	442	423	263	390	331	536.01	312	535	553	163	606	628	741	355	451	429	967	747	597	854	618	637.99	710	543	729	489	248	453.99	472	466	603	377	449	403	383	492.75	391	542	576	785	876	491.1
YDL029W	1581	1369	1387	3030.96	2829.57	2688.85	3993.99	2747	1309	693.13	957.99	2076	2670.04	1111	2749	2867	1600.83	1699	1916	1891	1630	1558	1611.92	2614	2555	2329.07	1553	1434	1023	3186	2384.58	3235.01	3310	2095	2024.13	1383	1175.84	1288.96	2000	1869.99	1722	1698	1682.61	1244	1379.95	1907	1608	3785	2151.53
YDL030W	427	431	484	132	225	175	274	150	408	214	328	102	243.52	100	286	314	132	434	495	658	197	284	314	435	371	307	690	562	662	268	202	245	378	178	355	270	322	408	190	246.59	208	131	256	186	475	532	689	397	298
YDL031W	3591.06	3019.02	3234.4	1167.04	1297	1490	86	65	2372	1293	2211.28	631	1210	551.99	78	118	28	3069.18	3514.26	3664.95	2274.19	2346.37	2749.15	134	97	135	5366.02	4544.05	3498.27	1103	1173	1711.22	172	76	119	3250.87	3724.96	3145.42	1977	2015.77	1708.5	79	138	96	5125.82	3939	4921.01	3257.73	1914
YDL032W	0	1	0	3	1	0	2	1	0	0	1	2	3	2	1	0	0	1	1	2	2	0	2	0	1	1	1	4	0	3	2	3	1	2	2	2	0	1	3	3	1	0	2	0	3	0	0	1	4
YDL033C	359	393	378	209	240	262	178	162	379	244	347	388	478	299	189	198	147	292	353	384	262	249	313	139	150	141	415	339	331	287	286	256	244	137	177	322	336	360	450	385.77	312	96	124	100	300	405.55	424	446	259
YDL034W	0	0	2	0	0	0	0	1	0	0	1	0	0	0	0	0	1	4	1	3	0	2	2	3	0	1	1	0	0	2	2	0	0	0	1	6	1	1	3	3	1	2	2	2	0	0	0	0	1
YDL035C	889.9	1009.05	820.23	1121.05	1106.01	1479	1896	1278.01	752.2	481.71	732.16	772	1606.2	697.99	1530.55	1775.87	544.63	1061.02	1247.36	1467.73	864.8	905.99	1099.84	1693	1638.53	1393.05	1384	1014	1091.38	1529.76	1045.22	1312	2164	898.78	1711.98	875.51	919	954.2	1101	1243.35	1039	865	901.06	728.96	1123	873	1402.21	1752.45	869.09
YDL036C	507	600	553	320	314	346	427.04	247	399	252	411	211.04	371	179	181	236	77	464	470	621	304	341	336	468	352	290	1032	766	812	347	283	417	259	125	218	514	718	736	424	487	350	187	193	223	721	758	961	674.7	381.23
YDL037C	23	3	2	3	0	6	13	7	149	64	230	20	31	18	28	20	25	2470	3635.12	2480	1717	1153	1667.4	375	139	57	3642	2115	1106	301	323	159	120	74	125	134	97	26	51	46	42.65	22	12	13	1526.9	978	518	85	58
YDL039C	176.06	163	93	75.99	67.99	73	307.02	143.96	956.97	386.95	1400.62	175.23	245.87	144.7	580.89	434.79	863.46	8800.88	12523.96	9310.1	6238.89	3888.95	6158.75	1496.42	568	557.2	9875.2	6998.76	4219.02	981.02	933	647.25	485.72	297	479.99	698.82	770.89	408.77	475.31	446.96	289.38	257.73	311.28	251	2565.55	1411.78	761.89	358.71	279.99
YDL040C	3592	3925	3356	3063	3389.62	3648.6	3714	2538.39	2717	1680	2280	1458	2831.98	1768	2930	3085	1040	3284	3310	3922.98	2722	3287	3177	2469.22	1949	1470	5105	3802.89	3536	3172	2465.01	3159	2092	1145	1978.98	2488.12	2721	2903.93	2041	2546.12	2318.01	1259	1518.94	1190	4172.99	4110	5315.99	5652.99	3540.07
YDL041W	0	1	1	0	0	0	1	0	2	0	2	0	1	1	2	0	0	4.11	4	8	2	4	1	1	2	2	11	3	6	1	4	1	3	0	1	11	11	13	2	0	2	1	3	3	3	8	3	3	1
YDL042C	496	636	426	309	287	285	363	284	346	221	271	201	285	155	262	258	159	687	705.05	873	357	397	459	338	324	234	1383	1017	1035.5	526	411	426	458	290	449	1218	1296.02	1409	677	771	543	220	232	255	1040	1197	1141	1097	660
YDL043C	272	290	299	118	136	130	147.66	93	271	196	260	91	191	71	122	146	39	428	379	446	83	107	106	314	208	186	616	402	358.81	174	190	243.12	144	75	130	246	329	290	175	135	141	66	80	61	443	488	642	282	172
YDL044C	333	375	401.85	228	216.25	245	254	117	257	179	236	97	196	100	205	287	58	270	257.12	351	124	116	101	345	310	260	437	318	325.73	230	206	275	189	109	186.13	196	279	239	176	153	154	88	116	128	223	264	362	314.6	218
YDL045C	265	302	288	376	363.28	396	566	399	211	176	241	307	551	294	507	519	248	373	387	421	256	280	291	768	599	590	390	295	319	483	348	524	564	316	406	232	265	346	296	302.95	297	385	347	311	245	331	371	503	279
YDL045W-A	313	413	347	131	144	159	300	153	331	237	367.84	128	423	143	301	395	80	433	537	554	196	224.15	220	472	450	437.55	394	390	300	330	246	275.99	383	262	309	231	254	359	239	269.89	213	142	177.04	132	333	618	474	561.43	327
YDL046W	2234	3235.42	2278.95	5454.59	5081.58	4777.03	4898.85	4498.67	2751	1910	2532.61	9665	11033.62	7002.98	3828	4481.1	4077.72	1506	2661.95	1978	2287	2435	3565	1708	1557	1771.97	2134	1893.83	1521	3399	3058.32	3169.26	3019	2271.1	1898	2743.62	2836.05	2615	5543	6114.22	5323.13	2834	2361.31	1804	1651.92	2410	1393.66	3503.35	2488.41
YDL047W	1085	1002	835.28	1098	929	853	948	661	974.91	605	791.99	891	1040.84	572	769	881	513	909	1084	982.43	852	841	889.92	927	747	622	1517	1317	1081.9	1037	890.93	1031	1029	569	560	1112	927	907	1314.62	1289.77	1123.96	755	793.86	643	1280.89	1401	1258	1908	1216
YDL048C	129	169	134.72	526	422	504	1248	748	90	59	106	216	245	171	466	396	288	372	603	586	628	714	1002	2476	1716	1890	345	253	271	318	185	267	1248	669	1549	155	168	154	247	246	151	665	699	639.05	246	255	204	450	346
YDL049C	18	27	17	40	33	25	33	15	5	6	14	20	27	19	20	12	14	29	48	41	42	34	36	74	65	53	71	57	64	55	36	65	34	31	30	53	39	46	60	62	55	130	134	147	31	36	27	37	30
YDL050C	0	6	5	0	4	1	0	0	4	4.93	5	0	0	5	0	1	0	4	5	2	0	3	0	1	0	1	4	1	6	0	0	2	3	0	2	10	1	7	1	3	0	0	0	0	10.99	1	7	3	0
YDL051W	3415	2951.26	3448	1129	1181	1395	895	418	3675.99	2159	3157.4	544	1235.51	532	695	748	305	3445	3315	3802	1989	1940	1861	1180	819	723	5142	4179.26	3228.85	1107	1054.69	1519.01	756	499.29	504	2422.61	2697	2752	1540	1579.21	1513	542	463.76	695	4475.72	4510	5115	3315	2189
YDL052C	1364	1704.07	1394	2124.79	1860.68	1943	4895.89	3228.98	1743.78	972	1419	3193	3513	2293	3829	4921	2549	1609.97	2478.44	1975.99	2607	2498	3044.96	2312	2060.01	2310.99	1979	1951	1522.58	2079	1491.01	1718.06	6057	3106.98	3672	1781	1616	1851.6	2664	2931.98	2417	2110	2051.99	1392	1388.59	2041	1796	3768	2313.94
YDL053C	791.66	893	711	725	695	664	1016	346	644	385	459	493	732	394	515	686	66	756	913	933	484	531	622	979	860	712	922	923	606	708	597	844	839	430	470.61	617	563	625	654	645.57	503	445	322	301	752.01	894	925	1121	715
YDL054C	312	336	274	750	919	696	783	620	494	328	401	2362.9	2888	1692	1276	1260.99	1174	503	664	609	1036	840	1078	1032	830	674	645	571	420	2124	1626.89	1832.99	1496	1010.98	1255	575	452	458	1027	1271.04	920	495	495	352	475	686	401	1555	1072
YDL055C	15337.23	15951.44	13157.28	14359	12162.14	15244.23	28224.21	17730.99	17811.49	9751.94	13022.14	14806	19848.67	12034.38	33543.58	32171.25	33798.85	12982.64	14494.96	14656.13	17745	13927.48	13772.5	8287	6805.12	7873.52	21124.04	16428.81	13292.03	14151	11458.62	13841.09	37306	23931.3	27775.15	12539.33	10986.09	12678.87	13683	14737.72	15104	6115.98	9090.1	8074.61	12857.07	19614.06	13211.79	30632	19789.85
YDL056W	806	844	794	590	689	758	842	499	659	301	533	317	691	364	704	856	134	824	929	1123	483	617	720	944.87	877	671.98	1113	868	766	783	539	698.97	762	330.01	808.16	679	675.1	897	473	590	504	278	404	319	764	693	1224	1231	687
YDL057W	78	82	73	75	75	84	37	49	68	31	44	46	81	35	45	54	15	111	91	137	57	62	82	248	168	148	99	98	64	146	106.96	185	92	66	84.04	57	68	63	39	74	49	43	52	36	82	89	114	148	86
YDL058W	1919	2021.8	2186.01	1775	1978.6	2750	2005	1369.99	1463.93	992	1363.1	1019.44	2182.89	1078	1705.99	1802	1005	1821	1869	2161	1404.99	1490.68	1737.02	1633.99	1530	1290.04	2407	1798	2122.11	2092	1764.51	2549	1471	1013.74	1545	1657.19	2077.04	2074.31	1414.46	1601	1619.97	759.8	871.29	735.69	1905.04	1244	2939.25	3130	1661
YDL059C	64	87	59	47	67	69	83	33	34	16	29.76	24	45	20	51	66	11	65	55	96	36	32	22	85	83	69	289	245	248	832	630	1039.18	73	38	40	32	43	49	41	44	32	7	18	12	96	117	110	200	57
YDL060W	3689	3387.04	3231.22	1609	1770.99	2044	110	65	2486	1388.03	2160.99	928	1691.44	974.1	75	132	35	2835	3421	3370.45	2412	2601	3038.71	200	98	97	4941	3929.01	3385.31	1394	1431.79	1871	92	43	52	2700	2939.01	2674.99	1928	2089.48	1749	69.01	60	62	4590.5	3587	4822.1	4007.45	2276.45
YDL061C	1798.83	2388.08	2340.96	2160.41	3001.61	2676.64	1283.98	1291.84	4297.13	2868.66	4368.95	2189	4044.05	1827.38	1570	2034.83	1680.74	1935.42	4384.42	2440.91	2494.01	2435.73	3497.09	1199.22	1178.98	1482.98	2681.01	2370.07	2116.39	2279.82	2400.33	2746.14	1969.68	2350.86	1269.76	5160.48	4305.13	3935.78	3683.83	4777.22	4265.01	2779	2626.19	2338.99	3130.47	3903	2563.27	3371	2660.93
YDL062W	0	2	0	0	1	0	0	1	0	2	1	0	0	0	0	0	0	0	3	0	0	0	1	6	1	1	3	2	2.99	1	5	1	1	0	1	3	1	5	1	4	1	1	5	0	2	1	3	1	0
YDL063C	1881	1315.12	1692	474	667	660	38	40	1602	921	1290	284	677	378	30	28	37	2089	2084	2198	1354	1446	1751.99	247	171	110	2783	2102	1879	474	421	592	20	20	35	1311	1450	1490	919	1343.08	1025	79	101	164	2478	2605	3097	2027	1321.85
YDL064W	688	730.12	658	575	674.01	584	782	577	812	476	581.58	478	853.15	396	562	689	345	933	1107	1111.04	806	688	773	794	610	579	1061	925.97	824.53	819	638	802.98	711	476.97	502	505	421	550.88	546	598	542	248	290	233	871	1036	1065	991	792
YDL065C	634	900	683	623	617	752	474	158	476.27	280.04	434	286	476	194	324	447	46	718	664	1081	232	243	289	892	740	643	956	769	804.62	584	516	739	534	303	426.54	417	505	686.06	448	368	350	280	229.94	181	555	493	1035	722	374
YDL066W	2102	2355.1	1610.98	2147	2250.7	1859	4098.5	3144	2201	1287.48	1555.97	2504	3015.86	2102.32	4837	5795.97	3635	2792	3014.88	3423.72	1756	1823	1956	2074	1719.02	1333	2503	2199	2350.82	4023	3204.41	3291.7	5871	2910.15	3617.51	1458.23	1045	1369	1617	1970.98	1803	1027	1108	615	1604.72	2270	1968	3336	2429.42
YDL067C	197	301	396	363	442	441	189	206	532	415	804	560	1538	597	451	630	336	236	405	442	243	260	729	319	312	503	343	244	453	461	401.01	677	474	437.21	440	344	648	370.98	472	743.46	643	265.01	269	271	237	224	190	487	364
YDL068W	0	1	0	0	1	0	4	0	0	1	1	3	5	0	4	4	4	6	2	2	0	1	4	2	1	0	2	0	4	7	2	1	1	1	9	0	0	1	1	8	3	2	5	7	0	1	0	1	2
YDL069C	99	116	101	69	64	94	94	53	109	54	75	36	114	43	63	68	19	90	87	95	65	33	27.02	121	122	98	126	97	73	92	83	97	100	46	83.43	50	56.01	90	61	63	88	20	49	23	75	92	103.11	90	46
YDL070W	1166	1147	1191	411.94	460	448	750	403.49	1005	576	811.74	244	459	221	770	1219	119	2294	2205.08	3197	341	411.99	564	1451	1571	882	1982.99	1374	1661.41	426	370	454	659	321.91	519	1399.07	1566	2034	452	565.96	409	1102	1298	1614	1935.51	1591	3269	1013.34	455
YDL071C	3	12	0	14	14	10	9	5	7	9	5	9	19	5	1	13	4	5	2	4	3	5	12	8	5	1	6	3	4	5	11	7	10	14	5	7	12	11	7	24	7	9	13	17	5	3	2	7	9
YDL072C	677	829	707	6119.03	5926.07	5311.43	5886	5192	1046	817	834	9462	13287.4	7293.21	6037	6634.1	4484.55	1047	1586	1475	1768	1682	2155.87	2862	2416	2615.01	933	944	733.03	6320.58	4846.21	5477	4908	3206.37	3449.02	1214.81	1061	1237.01	3916	4644.53	3547.46	3358	3678.94	2773	689	1197	931	4052	2364
YDL073W	1125	1011	1295	717	892	1054	1103	701	1094.01	697	895	626	1389	616	879	894	644	1210	1136	1360	729	725	1014	685	740	630	1284	1057	1008	1206	762	1076	687	364	612	910	1063.99	1075	834	1131.03	1028	282	348	346	1188	1103	1712	1640	1045
YDL074C	1661	1358.92	1815	741	950.78	1079	829	383	1243.01	743	1064.91	355	763	314.96	551	751	124	1666	1485	1869	525	631	764	1216	1119	787	1841.29	1364.96	1367.11	929	702.63	1172	528	198	468.02	1117.99	1228.36	1339	621	770	752	277	407	382	1617	1505	2384.53	1537	923
YDL075W	11794.69	9652.66	11024.91	5309.39	5261.09	5128.71	5787	3383.01	15305.84	7474.82	11908.69	3051	6063.65	1880.99	3606.08	4576.96	1915	10736.95	13608.25	11619.72	5619	3934.27	4050.74	5056	4454.88	4030.67	13380.22	12136.53	8937.47	4152	3824.89	6108.27	5181.59	4115.14	2451.06	7642.55	7867.58	7537.84	3664	3659.82	4129.54	3465	2909.33	2871.03	12245.31	14322.02	11659.2	8355	6379.64
YDL076C	428.99	685.08	501	597	640	634.05	1300.03	892.04	288	181	253	307	608	278	986	1050	270	565	570	831.12	400	395	405	930	661	645	799.21	571	623	858	627	802	853	408.01	678	335	343	523	441	443.97	391	337	310.92	294	398	535	610	870	505
YDL077C	612	623.08	549	763	768	858	637	496	478.37	277	377	415	636	373	518	540	239	673.93	678	701	492	583	669	947	845	549	923	704	737	1189	823.24	1059	612	295.74	625	449	474	592	459	643.05	540	248	375	348	777	667	1129	1451	791
YDL078C	1716	1731.18	1773	2556.97	2762.32	3024.78	3552	3009	1339	841.99	1078	1963	2680	1294	2431	2626.03	2135	1349	1505	1586	1324	1133	1420.32	2316	2204	2242	1595	1334	1092	2837	2488	3081.03	2625	1906	1888.35	1423.05	1477	1516	1797	1802.89	1732	2480	2324.98	1860.79	1200	1755	1452	2732	1695
YDL079C	55	72	69	99	117	94	1384	847	72	33	60	178	253	135	903	765	272	70	94	92	47	58	45	335	461	362	98	58	81	145	89	121	1150	432	818	106	86	109	144	129	99	549	757.94	404	80	61	109	140	94
YDL080C	327	402	350	403	524	505	630	446	328	152	238	384	639	370	499	467	321	396	448	520	357	357	391	849	752	603.99	553	412.09	363	655	524.91	649	670	379	603	406	457	481	549	570.05	521	333	423	349	459	460	513	770	416
YDL081C	10679	8014.95	11901.81	8068	8777.93	10965.98	8309	6378.19	17593.75	11059.99	16469.31	5535	12276.03	5031.17	6869	7544.72	9666.01	8476.03	13482.03	9744.94	11450.93	10250	12267	5419	4809	6423	12489	11890.44	7444.08	7583.01	5385	8609	6490.08	5323.79	4246.91	14919.82	14652.31	13057.97	8291	12162.25	10822.68	7604	7274.8	8994.81	11740.59	18524.85	9222.83	14905.9	11495.11
YDL082W	13391.31	15592.49	12780.54	6724.01	7078.23	7411.38	4052.62	3171.72	14966.15	8292.37	11004.44	3228.84	6525.34	3283.37	2889.09	3576.89	1811.3	8484.33	8597.49	9572.02	5257.46	4798.68	4767.13	1907.51	1434.81	1092.22	11715.82	9245.97	7630.66	4677.94	4031	5834.8	1708.78	1293.08	1063.22	8049.29	8455.47	10999.25	4668.1	6141.43	5030.77	1805.13	1010.01	1211.96	9863.08	10720.8	8839.26	8701.72	6647.35
YDL083C	12232.06	10193.23	11043.48	6670.74	6602.84	7951.12	4937.7	3205.46	17808.94	9940.55	12495.51	4769.38	8198.01	3243.37	3533.67	4105.18	3933.52	10087.17	12574.78	10129.9	9219.65	7034.52	6856.3	3387.47	2554.51	2199.34	14417.11	14476.24	7309.07	6989.79	4850.85	7227.39	3433.05	2392.18	1733.78	10614.62	8607.57	9422.65	6077.13	6447.87	6736.13	2610.54	1594.42	1822.19	11714.92	16960.17	9142.23	12261.95	9554.48
YDL084W	8535	6874.52	7796.9	4675	4747.11	5492.13	6040	3878.98	8084.99	4450	5587.42	2449	5044.25	2125	3832	3860.01	2651.99	7112.85	8081.01	7056	5020	4576	5168.09	3854	3499	2896.98	7709	7255	4341	5329	4110.27	5660.97	3103.96	1884.92	1942.17	6452.11	5446.99	5617	3777	5064.74	4843.91	2462	2281	2289	6447.94	9605	6896	8474	5554
YDL085C-A	159	233	197	180.02	245	162	242	114	258	141	213	106	313	126	203	290	40	254	513	410	115	128	165	362	332	350.27	293	193	337	189	201	291	346	166	290	184	166	238.02	111	175	150	135	136.09	116.99	255	338	389	276	163
YDL085W	3	4	5	123	122	101	100	105	3	5	6	206	223	168	84	61	43	8	16	25	20	22	22	138	128	114	12	15	5	271	225	261	181	79	154	26	17	16	118	135	97	79	123	70	1	8	15	71	21
YDL086C-A	5	5.99	9	10	13.65	9	6	12	22	14	25	30	50	34	12	24	7	25	40	16	16	18	22.11	23	25	27	40	28	23	21	15	18	32	29.02	32	23	13	29	26	30	22	26	28	24	47.15	51	27	39	19
YDL086W	1470	1594	1301	3075.01	2813.45	2283.99	2641.96	2026.98	1991	1049	1601.19	3614	3820.68	2314.02	1649	2095.84	1450	1644	2076	2117	1907.1	1700	1876.91	2405	1808	1744	1489	1179	937.01	2209	1742.97	1962	1605	1142.41	1010	1517.94	1242	1487.01	1459	1806.12	1433.36	1303.89	1102.99	963	1186	1483	1057	2267	1347
YDL087C	106	107	83	75	93	98	73	54	78	51	90.95	117	175	100	124	125	51	120	151	146	127	114	158	309	250	188	212	147	143	207	158	149	185	89.99	126	133	141	96	130	145	109	93	99	81	160	153	180	186	84
YDL088C	1410	1739.05	1429	951	1116	1244.34	1924	1196	1186	788	1021.44	589	1222	626	1248	1444	484	1318	1383.3	1743	725	827	1082	1665	1383	1148	1879	1362	1357	1304	994.99	1079	1156	507	1073	1000	1205	1309	901	1111	908	613	877.99	739	1429	1631.97	1792	1690	1062
YDL089W	175	166	269	302	365	339	833	684	222	119	145	313	614	303	525	611.18	361.99	272	274	310	257	238	275	469	592	397	366	292	306	679	378	554	761	367.03	983	156	167	226	252	422.01	357	217	268	252	252	264	436	516	291
YDL090C	255	327	325	278	231	277	229	210	210	174	223.52	256	374	256	292	283	131	350	383	491	374	313	330	562	386	426	396	318	266	408	382	435	386	253.73	310	290	262	323	293	290	272	166	220	175	256	373	327	530	305
YDL091C	289	406.99	269	389	437	450	1067	627	247.99	154	165	380	644	329	688.99	777	235.08	389	400	545	261	354	332	1231	1023	958.04	379	339	327	667	502	588	909.68	445.54	845	283.02	299	363	404.99	453.93	361	513	596	507	270	315	400	706	301
YDL092W	1034.08	1018	1120	579	679	604	842	355	1064	591	821	301	853	331	595	705	122	1153	1243.82	1592	449	351	427	781	682	646	1479	976	1539.83	808	649	1032	707	367	578.96	617	708	907	443	521	490	288	236	212	1180.52	1398	1517.08	1092	702
YDL093W	772	807.99	754	670	760	897.01	1318	1093	819	486	654.97	824	1439.11	939.96	1304	1480	1183	1442	1911	1732	1768	1607	1963	1318	1098	863.08	861	703	569.01	620	423.99	466	1113	639.8	1237	828	624	688	684	958	710	498	575.57	500	767	818	871	1179	781
YDL094C	1	1	5	1	0	3	0	1	0	2	3.39	2	4	1	0	0	0	1	6	0	1	0	0	0	0	0	9	2	5	0	1	2	4	2	6	4	2	5	2	5	0	0	4	0	3	10	5	3	5
YDL095W	7259	7488.97	6495.94	8156.01	7618.07	9346.04	11889.85	9233.22	11652	6634.92	9603.9	11461	16177.97	10647.84	11811	15062.43	8899.72	9730.99	14114.45	11999.83	13614.91	13982	17941.23	8397	7301.98	7311	9820	9644.78	7187.17	7020	5469.05	5709.76	13978.96	7408.08	9057.18	9904.09	9140	8877.05	8805	11764.88	9774.88	6485	6373.84	5035.1	9094.87	9462	8792	17456.53	11648.91
YDL096C	0	10	0	3	5	12	5	8	10	6	12	3	10	11	7	9	9	1	17	4	2	9	3	2	7.31	6.4	7	0	13	4	12	2	19	25.03	18	31	8	12	6	26	9	1	34.8	6.35	18	6	5	10	4
YDL097C	2520	2730.99	2642	3923	4021	4005.93	4910	3087	1871	1114	1742	3360	5152.06	2570.01	3576	4184.01	1361	2920	3020	3625.95	1787	2012.99	1945.44	4460	4184	4138.9	3270	2627	2299.99	5214	4857.88	6383.93	4017	2204	2866.87	2036	2515.63	2405.02	3716	3126.66	2980.99	1624	2269	2033	2526.99	3022	3347.98	5255.97	2577
YDL098C	94	106	118	57	57	70	94	48	116	41	78	57	128	29	76	94	20	149	145	212	50	41	74	287	232	209	123	107	94	85	86	148	109	66	138	76	97	101	88	94	90	72	81	72	79	108	175	117	79
YDL099W	804.97	1006	945	764	740.62	831	752	196	580	356	501.46	371	499	237	626	778.97	72	1044	911	1465	245	241	304	1029	941	785	1368	1116.24	1209.65	1111	908	1355	865	514	750	627	735	972	594	593.29	471	382	368	272	944	838	1717.93	1178	626
YDL100C	3604	4343	3521.08	2947.4	2876.96	3272.37	5572	3665.93	3552	1988	2861	2204	3844	1865	5044	5245.95	2299	4911.75	5124.59	6090.01	2619	2594	2707.68	5045	4542.03	4690	4721	3598	3684.78	3917	3447	4273	5165	3024.97	3984.01	3313.84	3383.01	3694.99	2925.11	3019.04	2972.07	3072	3187	2824	3315	4602.4	4070	5083	3114
YDL101C	423	565.01	496	547	639	773	568	360	368	233	305.05	334	588	355	526	478	164	545	529	761	461	474	458	747	603.57	539	621	468	516.34	554	434	698	534	270	413	363	414	511	413	370	438	281	388	261	413	472	665	949	581
YDL102W	763	742	748	514	610.99	670	318	285	717	412	562	461	825	458	543	495.95	361	887	991	980	990	966	1127.82	428	392	296	1157	932	787	737	679.02	715	381	306	447	711	692.23	756	683	741	705.74	146	312	212	952	1025	1147	1520	1054
YDL103C	929	1011	851	1113	1136.73	1028.99	1279	923	739	388	594	744	1037	545	1143	1213	560.85	913	984	1178.05	767	806	747	1190	1131	918	1262	1028	962	1305	1208.02	1456	1211	719	873	663	610	725	788	787	891	593	713.97	545.01	961	1121	1231	1878	1038
YDL104C	153	138	173	69	43	55	107	85	78	43	60	39	66	31	121	149	76	106	108	111	24	38	22	209	133	187	110	101	82	64	45	67.99	108	72	91	101	153	160	93	121	95	63	86	73	85	98	90	94	46
YDL105W	227	244	224	97	156	178	86	44	169	93	136	108	191	121	72	75	21	229	214	316	90	99	138	140	133	91	328	246	239.91	138	121	147	125	53	107	178	168.99	216	145	154	153	36	80.11	72	215	262	362	286	132
YDL106C	639	787.56	660.99	655	758	895	1360	873	421.11	300.94	399.58	485	849	443	908	992	291	574.98	589	838.44	357	390	520	1371	1120	861	970	700	654	983	815	955.52	1082	471	976.72	465	572	596.93	541	582.77	496	336	504	445	533	587.14	981	1025.23	583.26
YDL107W	129	119	149	35	64	66	131	46	75	55	87	29	70	28	57	77	8	201	152	259	40	50	62	214	255	208	187	144	174	106	61	157	104	47	114	91	134	202	85	81	84	54	36	60	120	88	169	121	74
YDL108W	327	403	316	228	221	209	363	213	325	146	221	204	345	159	289	268	158	339	381	487	248	190	228	564	365	392	570	422	436	359	306	364	446	284	362	300	289	345	275	268.8	269	165	211	158	364	476.87	425	534.46	278
YDL109C	162	211	144	170	173	176	177	115	114	74	137	229	287.02	192	134	156	75	169	227	250	162	158	145	310	224	143.67	220	195	199	264	226	193	211	141	191.96	221	199	216	234.03	201	205	112	138	105	141	163	206	230	107
YDL110C	219	346.1	251	528	610.94	506	2452.97	1485	191	141	159	1004	1977	485.71	1536	1952.51	331	312	350	453.07	115	161	154.47	2920	2029	2200.71	240	237	241	1145	1014	1197	2622	1275.99	2196.98	300	424.06	426	1042	798.99	614	2062	1851.06	1736	207	256	335	626	261
YDL111C	1254	1113	1271.79	754	821.78	919	899	695	1560	856	1209	757	1325	587	1010.97	1024	808	1416	1780.04	1735.56	1022	973.77	1464	1419	1137	1073	1603	1536	1221	965	710	913.05	857.93	547	834	1050	1004	1214.42	964	1020.67	935	557	512.03	587	1397	1678	1652	1522	975
YDL112W	2872	2500.01	2452.87	1060	1155.76	1528	350	278	2502	1528	2217.84	805	1897.03	1073	397	492	316	3059.31	3731	3514	2760	2922.02	3230	385	279	202	4033	3140	2899.49	1421	1329.75	1335.3	391	214	318	2693.98	2916	2853.96	1426	1914.58	1931.04	146	155	188	3800.01	3618	4120.05	3730	2364
YDL113C	211	288	184	451	436	425	682	307.03	115	86	101	287	415	217	593	637	107	251	200	335	147	135	141	1148	1155	771	232	258	262	673	545	715	821	529	771	229	185	237	300	305.94	264	413	577	351	196	220	387	477	239
YDL114W	9	1	4	2	4	3	9	3	6	3	3	27	30	22	1	4	1	4	9	7	12	6	11	28	17	21	2	2	2	9	10	7	10	0	9	6	6	4	15	18	13	5	7	6	2	1	3	8	2
YDL114W-A	2	0	1	3	1	6	0	1	3	0	0	5	7	3	3	0	3	1	8	3	10	7	12	2	2	2	2	1	0	1	1	9	1	0	3	5	1	2	3	7	5	0	2	1	2	3	0	2	2
YDL115C	273	305	366	245	310	306	764	321	154	83	106	132	205.88	81	433	493	116	364	297	443	124	111	109	1050	935	972	333	263	304.01	380	335	545	744	417	606.75	159	194	221	172	142.99	110	264	282	293.99	274	380	448	386	209
YDL116W	1125	931.39	981	759	914.11	1073	1296	954	958	554	746	492	1190	568	968.98	1055	603.46	1166	1235	1430	826	864	1137.1	1368	1118	836	1587	1127	1223	1389.25	1096	1400	630	408	732	837	949	935	628	1035.89	922	397	582	672	1166	1187	1564	1870	1081
YDL117W	1091	1176	952	1328	1298.91	1385	1117	836	1121	640	953	656	1009	604	954	1042	444	1241	1239	1547	996	1002	1112	554	549	434	1714	1259	1205.63	1880.98	1485	1485	624	340	592	1167	1183	1275	1097.9	1162.79	1020	205	298	196	1338	1544	2004	2275.97	1318
YDL118W	0	0	0	0	0	0	0	1	0	0	0	0	0	2	0	0	0	0	2	1	0	0	4	0	2	0	0	1	2	0	1	0	0	2	3	1	0	0	0	0	0	0	0	1	1	1	0	3	0
YDL119C	144	187	149	274	229	279	307	238	88	66	92	118	217	82	199	260	94	218	174	226	114	107	141	378	343	324	155	133	119	267	236	254	404	190	233	153.75	151	162	178	185.34	175	73	79.92	60	99	132	150	279	151
YDL120W	349	328	271	444	408	361	659	450	463	270	287	308	578	234	541	637	334	411	454	551	279	245	272	450	497	376	492	354	388	522	427	487	689	406	488	338	211	317	440	431	382	229	252	208.71	375	468	451	638	431
YDL121C	923	1165	1147	325	380	548	191	112	1149	763	1355	321	1001	386.97	249	291	110	1460	1797	1939	655	680	829	604	443	621	1109	946	1136	409	404	614	185	198	151	710	988	852	382	549	525	200	116	209	1054	1380	1296	956	640
YDL122W	3168.46	3340.88	3147.34	2225.72	2334.94	2689.51	1740.11	1185.89	3326.88	1960.19	2872.98	2150.98	3841.5	2055.78	1464.03	1799.89	378	3656.99	4154.3	4069.7	2562	3130.17	3395.55	1105	1143.45	995	5069.65	4051.62	3535.07	2654.01	2144	2689	1805	641.89	1299.05	2644.98	2641.77	2752.77	2510.22	3051.5	2547.92	466	630.95	506	3765.46	3549	5039.02	4674.05	2587.01
YDL123W	170	293.93	138	162	182	139	210	178	237	155	185	748	719.99	494	469	510	393.84	339	516	522	239	295	452.18	639.02	429	488	407	361	324.69	452	422.99	339	1380	945	921	376	331.45	359	472	538	287	606	701	377	248	365	270	356	248
YDL124W	171	238	226	2727	3130.99	3085	3496.76	3347	153	96	124	5600	7773.02	4078.51	8427	8632.99	4916.59	500	473	725	2660	2474.45	3368.97	8512.11	8270.98	10251.86	340	280	281	16643.95	13287.34	17362.19	20750.99	10341.64	19266.61	120	137	139	3414	3340.91	2872.01	3008	4410.98	2846	211	402	401	6268	3369
YDL125C	839	1065.96	839	1467	1693.86	1458	2225	1801.93	1258	770	1126	1483	2814.28	1593.05	2452	2394	2813	1289	1763.98	1641	1513	1434	1934	2455	2617	2834	1195.98	1037	1144	1791	1436	1872	4076	3208.39	4075.49	1056	1007	1023	1338	1952.28	1729	1564	2013.04	1550	1318	1846	1393	2397.02	1830
YDL126C	6868.17	7202.27	7198.03	14577.08	14193.31	14545.98	16861.99	15061.02	5445.62	3361.55	5065.2	14762	19244.48	11027.55	15341.82	16378.39	15042.4	9532.43	12014.8	11155.62	11758	11223	13492.87	13284	12687.42	12301	10668.72	8581	7478.46	22540.99	20004.75	23273.99	16524.75	11802.77	12569.03	8949.75	9225.66	8754.33	15188.04	14164.81	13597.88	10050	12809.06	10017.39	9547.57	10986.45	10914.96	23489.74	12984.66
YDL127W	288	386	295	478	617.24	614	350	247	268	197	283	380	783	395	282	329	144	779	900	1179	657	657	760.97	424	307	335	528	394	356	794	681	594	607	361	514	230	268	348	589	697	506	149	148	135	341.1	439	523	916	497
YDL128W	1472	1588.97	1209	2521.16	2483.96	2073	1155	1075.8	2033	1286	1580.97	5030	5380.28	3644.16	1569	1634	1659.99	2058	3094.02	2633.09	4743	3859	5346	2185	1516	1395	1984	1757	1563.74	3328	2744.9	2908	1958	1265.89	2351.12	1740	1441.03	1562.04	4010	4396.84	3544.74	1683	1320	1029.96	1186	1577	1034	3449.97	2253.01
YDL129W	344	324	334	64	67	77	24	19	241	158	212	69	81	55	52	63	19	239	326	349	238	228	260	286	188	150	486	354.14	417	126	104	99	135	86	99.09	287	300	292	230	213	173	170	162	140	310	340	387	182	139
YDL130W	8624.34	6515.99	7764.51	6921.99	7061.33	6788.01	4841.12	4419.66	10705.64	6484.57	9253.61	6294.66	6976.34	3808.69	3729.15	4556.87	6395.75	6267.3	9076.7	7330.4	9705.36	7487.01	10040.22	2990.34	2596.4	2739.72	7916.17	7793	5385.63	4537.2	3594.09	4922.05	4805.98	3597.67	3045.67	7066.81	6281.61	5505.83	4962.38	7199.6	5851.71	2920	2548.75	2423.01	7836.84	10748.8	6083.92	9646.95	8024.93
YDL130W-A	93	151	169	981	1115.03	1067	1795	1146.29	65	46	39	631	1750.4	699	1160	1698.99	143	67	114	127	62	143	239.76	781	657	988	67.31	62	58	719	932.38	605	1552	677.06	882	50	80	82	671	878.29	719.56	728	638.05	465	30	82	67	479	379
YDL131W	1447.09	1688.88	1534.11	1746.58	2077.86	1874.62	1221.19	881.77	1919.19	1071.75	1479.38	2230.91	3254.33	2341.76	1024.41	1245.25	761.56	1598.95	2117.89	2254.87	2721.18	2544.85	3234.48	830.11	511.68	563.06	2573.03	1967.87	2051.71	5181.54	5162.57	7423.39	1224.91	1103.41	1087.61	913	904.4	952.95	1180.98	1420.8	1427.81	209.31	233.24	194.54	1579.57	2176.35	2200.9	4062.91	2861.89
YDL132W	2112	2296.39	2248	2494.92	2885.2	3238	4406	2810	2057	1147	1717	1672	3505.2	1895.62	3609	3876.99	1157	2970	3208	3686	1868	2288	2504.18	3064	3108	2504	3551	2802	2841.39	4366	3366.89	4128.08	3386	1695.91	3664.63	2241	2511.65	2640	1984.97	2388.5	2224	1267	1783	1489.99	2736.88	3102	4246.37	4736	2444
YDL133C-A	154.64	764.76	439.14	257.55	983.22	418.96	191.52	393.67	1186.03	629.47	1732.41	327.55	2164.24	906.87	470.1	1028.41	597.7	321.46	1163.95	640.85	49.52	140.35	369.09	187.85	287.07	702.92	693.78	625.07	1159.71	496.28	2035.87	1501.05	1522.19	4160.48	1412.79	1297.29	1328.17	819.3	343.82	1588.91	581.89	559.1	3210.34	670.06	2720.21	1031.1	714.75	1114.21	648.15
YDL133W	502	427	462	458	486	531	594	377	378	227	304	315.18	580	267	415	429	192	451	446.06	554.06	245	223	300	525	423	380	518	383	470	658	405	608	515	216	409.87	373	430	400.07	436	485.86	453	266	285	248.69	367	387	552	624	317
YDL134C	1590.93	1465.62	1473.89	2192.54	2118.99	2081.83	3133.32	2293.88	1341.01	739.38	933.35	1598.46	2049.45	1097.14	1941.27	2006.42	1221.15	1405.53	1508.65	1527.57	1087.58	1007.68	1045.52	1710.42	1711.65	1316.35	1629.74	1355.49	1128.26	2427.18	1921.09	2440.05	2188.78	1040.6	1340.19	1407.05	1193.63	1346.45	1894.43	1756.21	1772.74	1400.71	1164.48	893.02	1402.88	1736.82	1248.23	2468.68	1301.43
YDL135C	806	956.58	1086	662	898	1009	820	484	785	481	671.89	339	787	320	605	727	204	1251	1177.33	1819	456	491	632	1346	1179	989.3	1132	903	1161	874	634	981	669	431	577	482	500	758.85	436	540.95	561	400	319	346	767.01	880	1443	1233	842
YDL136W	6804.65	7064.13	9510.58	3933.22	5387.19	4551.43	3147.46	1469.61	12263.81	5690.94	8642.86	1837.43	4515.25	1877.83	1653.18	2961.07	805.28	8367.81	10430.28	10657.18	3632.67	3414.81	3008.19	1553.04	2085.98	1503.12	10973.08	7879.54	7083.91	3198.48	3291.38	5534.6	1844.13	1793.26	1202.48	5665.5	6050.09	5385.7	4221.13	2522.21	2887.12	1395.48	1425.41	1097.31	9236.89	8967.99	13653.16	6925.54	4747.41
YDL137W	1663	1482.58	1416.04	1955.16	1917.74	1740.23	4582.98	3173.02	1605.01	1045.02	1182.03	1210.01	2297.01	741	3241.03	3545.1	2323.64	2212.05	2648.01	2308.26	1462.64	1399.86	1460.08	2730.25	2851.04	2690.11	1698.02	1550.03	1089	2561.01	2120.09	3000.29	5360.04	3401.49	2822.79	1964.94	1783.01	1966	1920	2233.56	2084.91	1833	1879.01	1469	1149	1940.35	1314.54	2105.05	1608.01
YDL138W	619	776.79	556	573	571	611	186	180	475	298	422	417	544	349	261	290	164	487	619	590	531	503	633	518	446.01	294	731	620	615.8	680	483.98	556	575	306	307.98	508	447	484	499.99	479	420	365	290.23	222	439	505	571	599	310
YDL139C	90	135.91	105	127	127	167	109	31	35	22	27	45	46	24	95	106	14	142	176	210	33	52	52	266	229	199.02	131	102	126	128	106	147	197	171	170	83	108	119	89	81	54	106	73	56	121	94	189.95	115	61
YDL140C	8134.99	10188.99	7081.73	10897	10460.08	11361.02	10526.2	8271.47	8669.18	5254.92	7544.86	12615.37	15820.27	10310.3	9636.17	9683.45	5648.99	8753.41	12995.41	12127.41	10784.99	10813.4	15947.63	7032.72	5171	4964.22	12270	10868.91	9843.79	12211.03	9677.45	8904.02	10839.32	6549	8489.01	10653.36	9539.06	9615.79	12664.67	12201.3	9256.97	5647	4920.78	3656.09	9168.94	10621.17	10042.04	15992.71	9284.85
YDL141W	1088	1218	900	943	1058	1033	814	613	1183	597	832.52	1044	1489	992	919	913	403	1150	1666	1463.99	1241	1250	1574.96	936	672.06	541	1415	1329	1110	1601	1194	1105	974	594.57	588	1260.72	947	1024.01	1116	1319.97	913	580	512	380	1197	1509	1302	2049	1267
YDL142C	167	207	145	301	305	282	795	574	208	121	124	301	492	294	736	809	614	202	280.99	276	108	129	140	979	823	755	262	207.35	191	563	362	463	950	509	760	160	136	199	228	247	176	541	551.31	481	134	218	223	397	216
YDL143W	4133	4237	4130.13	3558	3670.09	3466	3697	2715.95	3413	2012	2803	2986.08	4382.01	2516	3459	3414	2076.02	3714.1	4367	4535	3558	3320.05	4199.92	2726	2594	2380.09	5259	4021	3681.98	5217.13	4374.95	5130	3264	1929	2184	3383	3243.13	3366	3923	4220.79	3502	1577	1714.97	1474	4659	5211.3	5343	6861.17	4053
YDL144C	746	969.66	939.44	1290.09	1237.16	1230	772	659	676	419	600	2079	2425	1594.15	513	694	518	952	1170	1317	1027	938	1294	939	684	740.81	1263	957	986.75	2100	1672.31	1960.21	878	492.63	528	871	784.99	876	1297	1293.05	1210	288	246	214	813	996	882	1743	987
YDL145C	8277.93	8483.01	7395.73	8279.17	8026.47	9999.2	10804.95	7952.98	8065.01	4798.01	7044.48	8215	13408.31	8161	9060	9720	5914	10333.11	13599.06	12164.98	12305.05	12594	15123.44	7108	6235	5196.23	10529.06	8931	6839.29	10276	7497.92	8029	9494	4915.59	7613.31	10570.15	9326.02	9375	9480	10886.6	9862.7	4532	4230.69	3073.26	8762.33	9427.6	9867.64	18283	9841.94
YDL146W	204	262	206	413	442	339	4893	3233	275	148	189	302	495	250	4455	4043.32	4531	244	295	250	136	170.69	164	1724.38	2014	1491	288	270	208	559	358.79	389	4431.95	2785.1	4219.93	255	235	296.54	314	486	330	1155	1271	1046.93	284	335	311	450.38	253
YDL147W	2154	2270	2657	2181	2672.74	2922	4914	2432	2144.01	1350	1911.26	1871	3875.57	1490	4152	4572.4	988	3537	3017.99	4668	1116	1171	1449	4951	4932.14	4361.99	4062	3017	3115.99	5125.12	4176.57	5766	3790	1897	3789.01	1983.11	2739	3118	2307	2448.56	2348.99	1720	2009.49	2075	2813.7	3453	4998	4339	2180.14
YDL148C	2599.53	2239	2467.84	772	947.19	1168	27	22	1668	951	1585	421	771	396.91	13	28	12	2094.01	2173.37	2650	947	1114.42	1327	179	55	62	3666.12	2776.14	2722.35	892	935	1161	18	10	23	1925.73	2355.94	2336	1354	1370.03	1115	36	45	70	3212	2150	3847.11	2237	1338
YDL149W	147	169	141	286	306	339	651	543	94	56	91	208	348.16	194.02	412	470	215	210	147	208	103	132	108	647	618	448.57	182	155	158	605	380	439	571	291	444	189	164	193	271	254	219	253.99	286	189	125	136	207	354	150
YDL150W	1715	1577.67	1530.06	967	1113	1117	265	132	1211.22	653	1023.8	499	799.44	397	180	268	25	1452	1494.34	1754	732	841	902	156	144	124	2389	1849.03	1644.52	892	874.84	1102	262	95	126	1323.35	1247	1545.6	1074	1042.02	862.36	94	108	93	1744.99	1456	2314.26	1667.37	931.1
YDL151C	1	1	2	1	4	2	0	0	7	0	7	1	4	2	0	0	0	3	6	1	1	0	0	1	0	0	2	7	4	3	7	5	1	0	2	13	4	4	3	5	1	0	0	0	13	0	2	1	2
YDL152W	0	0	0	0	0	0	0	0	0	0	0	0	0	0	0	0	0	0	0	0	0	0	0	0	0	0	1	0	0	0	0	0	0	0	0	1	0	3	0	0	0	0	0	0	0	0	3	0	0
YDL153C	2592	2630	2754.98	755	914.49	1150.01	51	29	1474.25	809.9	1458.92	236.35	538.89	207	36	45	12	2100.99	2018.97	2585.82	885	812	993.98	374.98	217.59	171.01	3969.05	3286.31	2847.08	922.99	892.28	1409.67	75	37	45	1715	2247.98	2024	909.77	961	1001.67	116	184	191	3208.9	2460.23	3775.6	2078.79	1252.88
YDL154W	121	156	143	215	237.75	299	277	230	117	74	128	113	243	156	149	159	86	224	216	214	252	224	233	185	265	149	186	143	160	246	164	267	127	96	160.46	170	189	221	221	222	236	57	122	105	118	161	181	396	208
YDL155W	591	701	586	419	393	508	465	308	606	366.14	525.99	447	682.3	361	505	524	240	741	756	899.37	532	517	540.76	645	558	523	1011	720	722	591	446	556	612	279	540.98	449	549.99	549	437	442.5	379	237	298.03	260	652	781	788	977	538
YDL156W	163	167.05	110	172	151	198	110.05	102	122	97	126	152	236	113	152	177	44	239	267	281	208	227	246	223	206	112	303	226	233	241	179	165	191	105	166	187	167	196	186	178.02	162.83	73	92	72.99	187	170	272	312	152
YDL157C	496	499	471	221	276	278	289	204	559	349	452	251	546	184.19	192	227	109	921	1063	852	479	429	368	286	283	314	653	546	425.27	354	326	413	230	196	149	601	515	634	388	458.99	442	264	211	222	565	789	531	673	448
YDL158C	43	33	73	16	19	29	56.97	12	66	39	51.54	15	58.99	13	8	14	31	62	48	49	26	23	34	20	34	24	66	72	29.96	59	23	51	19	9	18	44	61	66	21	51	28	12	12	17	62	80	134	95.14	54
YDL159C-B	0	0	0	0	0	2	0	0	0	0	0	0	0	0	0	2	0	0	0	0	0	0	0	0	0	0	0	0	0	0	0	0	0	0	0	1	0	0	0	0	0	0	0	0	0	0	0	0	0
YDL159W	342	382	356	235	263	318	986	595.07	283	170	228	170	335	185	797	868.5	420	450	445	485	329	320	358	779	781	604	432	344	342.01	443	304	433	711	460	750.77	256	269	332	252	303	291.72	240	387.98	309	405	426	497	561	332
YDL159W-A	0	0	0	0	0	0	0	0	0	0	0	0	0	0	0	0	0	0	0	0	0	0	0	0	0	0	0	0	0	0	0	0	0	0	0	0	0	0	0	0	0	0	0	0	0	0	0	0	0
YDL160C	1457	1756	1230	1537	1752.27	1632	3417.99	2471.46	1839	1064	1419	1714	2435	1625	3348	3196.19	1746	1390	1886	1844	1339	1021.04	1828	2378	1907	1510	1456.51	1520	1228.98	1219	943.73	1030	3216	1593.37	3037.83	1653	1422	1494.01	1323	1615.31	1151	1112	1131.09	1113	1121.61	1617	1482.02	1653	947
YDL160C-A	11	27	22	9	17	12	11	10	27	29	20	13	26	7	25	19	8	92	136	135	57	40	61	101	91	90	37	12	37	17	10	26	26	29	17	57	72	83	50	117	89	42	41	46	31	34	45	35	19
YDL161W	1000.98	1422	1200	1361	1382	1687.93	844.72	339.96	695	441	690.02	865.1	1275.57	690	814	846	132	1399.98	1397.55	2371	673.03	659	971.83	1737.15	1223.78	1421.68	1741	1192.89	1470.41	1636	1490.65	1835.55	1052.63	642.08	1112.52	927	1199.53	1296.07	973	949.89	737	514	486.15	333	1148.8	933	1782.9	1658.18	840.06
YDL162C	1	1	2	0	2	3	2	0	4	0	1	0	7	1	1	3	0	1	4	6	4	9	6	6	5	3	2	1	2	0	0	0	0	0	2	2	3	4	4	2	2	5	2	1	0	2	0	0	0
YDL163W	0	0	0	1	1	0	0	0	1	0	0	0	1	0	0	0	0	1	0	1	0	0	1	0	0	0	0	0	0	0	0	0	0	0	1	1	0	0	0	0	0	0	0	0	0	0	0	0	0
YDL164C	922	1002	759	1014.99	1038.61	1203.99	763	478	837	497	732	1092	1630.97	991.99	904	925	506	1174	1521.22	1463	1175	1453.99	1498.91	761	777	685	1264	1051	1018	1186	985	988.96	1104	435	958.73	1125	1104	1050	1181	1428.49	1295	290	490	386	1075.98	1052	1272	2171	1112
YDL165W	448	487	476	482	492.9	463	697	459	538	290	407	358	637	274	467	491	262	738	707	840.33	478	399	389	1233	939	842	559	468	445	541	450	547	558	442	460.83	351	287	498	508	449	419	368	403.02	377	430	514	483	696	354
YDL166C	563	726	578	273	313	305	166	71	582	309	473	136	352	144	124	140	35	473	481	660	245	203	239	118	103	111	903	619	804	289	288	429.98	162	83	112	352	445	568	302	368	297	46	69	57	658	606	793	477	290
YDL167C	1989	2109	1916.95	711	855	1049.03	145	120	1728	1032	1512	646	1276.04	627	150	230	50	2292	2517.01	3035	1746	1715.98	2152.99	39	31	29	3266.84	2341	2464	892	857	951	109	40	57	1765	2039	2192.57	1555	1735.92	1341.92	41	52	52	2331	2507	3179.74	2389	1334
YDL168W	1246	1213	1138	1635	1650	1507	1570	1032	1269	702	1034.32	2138	2889.21	1330.03	1030	1153.08	638	1440.07	1774.71	1787	2609	2869	3335.05	10889	9711.13	8702.04	1693	1396	1208.92	9996.01	8249.77	9485.7	11273.01	7538.01	7293.46	1317	1156	1182	6270	6337.81	4861.33	13044.33	12847.37	11817.55	1421	1816	1739	8184.02	4115
YDL169C	3	2	5	86	91.98	86	189	88	1	0	0	44	120	55	153	224	27	12	9	22	17	2	14	292	228	249	10	5	6	132	116	173	236	154	263	10	18	16	41	50	47	152	168	154	8	10	10	50	20
YDL170W	149	213	209	113	206	183	220	138	152	105	166	318	569	247	416	412	287	351	323	396	374	320	328	506	484	384	405	364.38	281	605	520	559	341	238	280	210	220	212	192	240	231	163	193	178	275	393	386	456	293
YDL171C	3632	3517.34	2671	4811	4599.64	4893	1481	1199	5537	3163	4440.89	4246.88	6079.16	3571	2655.38	2671.23	1968	1654	2266.23	1881	2801	2451	2612	1633	1310.62	853	5983	5638	4407.92	4869	4174	4131	3386	2558.97	2551	4531.99	4129	3722	4987	5541.74	5162	2202	2699.91	2283	7121.33	6271	7025.99	9040	5607.99
YDL172C	1	1	3	4	7	4	2	0	4	1	2	8	18	11	1	5	2	7	19.93	18	10	8	16	8	2	14	5	5	17	5	9.97	8	4	10	12	21	8	26	19	26	15	8	11	4.99	5.18	4	2	9	1
YDL173W	852	1001.27	782	619	529.01	565	987	291	830	497	611	755	1120.1	368	969	1146	129	1041.35	1056.73	1287.12	502.35	431.42	581.83	1662.75	1418.15	1454.21	1368.99	1104	913.5	1077	1091	1410.08	1983.85	1015.01	1006.15	618	706.99	830	882	759.01	653	452	478.86	280	764.01	896	1058.04	1238	687
YDL174C	1547	2006	1422	2265.99	2208.82	2273	2555	2374.11	1248	798	1141.58	5143	6220	3761.76	3028	3230	2336	1396	1566	1778.15	1923	1986	2295.53	4283.21	3118.59	3499.44	2034.97	1602	1686.27	6662	5721.86	5486.8	5466	2708.04	3581.08	1212	1172.95	1112.01	3577.01	2787.62	2825.15	2081	2280.02	1764	725	965	927	4046.97	2022
YDL175C	190	202	173	206	236	177	475	232	158	95	130	163	285	119	300	326	104	302	310	389	179	230	256.15	671	536	441	276	205	184	349	265	290	454	236	298.03	202	166	211	234	218	207	202	339	270	246	279	283	409	225
YDL176W	300	247	272	183	197	187	221	138	211.02	118	183	127	225	111	205	187	76	276	291	325	128	142	153	336	286	262	388	303	263	235	167	250	244	108	181	183	241	237	175	199	138	114	187	126	202	320	390	322	185
YDL177C	101	151	134	55	70	80	119	43	92	60	103	27	103	30	78	108	12	178	221	267	41	46	62	166	190	179	258	186	212	109	98	130	162	73	144	108	147.01	196	99	75	82	61	66	51	182	193	260	165	76
YDL178W	1566	1659	1691.83	983	1157	1257.98	1413	1285	1186	723	980	859	1765	925	1242	1354	1021	1287.99	1218	1508	868	1086	1289	1526	1321	1273.02	2110	1410	1677	1986.86	1680.99	1964.99	1302.04	707	1316.08	809	858	1015	1203	1409.91	1280	456	513	614	1077	1111	1531.95	2190.79	1482
YDL179W	453	428	412.72	274	338.07	325	432	318	433	258	281	96	116	100	362	359.99	160	774	901.5	984	513	476	557	501	478	423	617	421	404	665	441	509.7	286	190	353	411	387	518	390	374.58	396	75	134	126	583	684	807	737	416
YDL180W	604	712	548	594	658	739.01	1381	897	640	389.45	539.04	1026	1633	911	1252	1277	930	647	763	762	521	587	851	1302	1102.91	1034	702	611.95	565.97	1444	972.73	1168	1224	690	1193	533	508	570.93	712	916.21	780	648	568	559.96	346	458	489	1001	599
YDL181W	598	888.05	640	1133	1277	1185	967	783	636.98	471	532.86	1533	2532	1158.06	1227	1508	705	285	404.99	467	355	393	521.98	941	675	876.51	372	316	367	1087	896.98	1271	1395	876.42	719	392	430	316	755	950	915	656	376	356	33	91	63	771	597
YDL182W	712.91	557.12	567.89	1324.43	1489.12	1188.38	243.81	176.23	4938.04	2540.25	3675.42	7224.09	8642.22	4948.04	955.32	886.85	1072.23	4177.04	4364.07	4241.04	11383.82	8450.96	10476.47	910.89	458.32	509.94	4332.13	3990.15	3315.68	9385.46	9174.63	14402.11	386.09	341.16	464.31	1555.31	1130.6	1217.06	3101.02	3208.87	3278.19	216.69	154.76	200.46	2448.42	3751.57	2566.64	4965.01	3854.11
YDL183C	104	137	104	66	97	58	97	56	122	73	74	130	278.99	103	159	118	47	125	128	152	125	133	153.17	237	175	148	129	106	114.44	313	253	308	235	112	204	139	119	137	164	212	182	120	170	150	62	81	92	198	100
YDL184C	227.32	1504.34	625.38	477.68	1652.35	672.75	334.73	529.27	652.44	426.66	1308.15	96.45	1584.22	1032.86	234.1	781.2	451.24	520.39	2151.54	895.97	320.5	324.65	821.01	285.23	442.29	1314.51	404.23	461.09	1456.56	297.13	1426.74	888.75	448.13	2235.45	1359.88	1781.22	817.43	630.6	624.3	2751.09	1297.16	559.54	2247.35	1256.57	1303.06	371.87	223.39	319.87	154.69
YDL185C-A	0	0	0	0	5	0	0	6	3	0	3	0	2	3	4	3	3	0	4	0	0	1	1	0	0	2	0	1	5	3	3	0	3	0	5	2	0	2	0	6	1	0	0	1	3.99	0	3	3	0
YDL185W	12480.33	10355.27	8988.98	18988.61	16858.97	16453.02	17139.3	13015.03	14770.15	7935.26	11254.22	14470.4	16568.59	7766.82	12939.28	13039.39	13434.6	9697.6	14461.55	10080.34	12670.57	12810.38	14533.45	8939.22	8267.89	6360.46	12312.89	12773.3	7666.64	15910.47	12301.79	14028.5	16064.65	10779.08	8855.77	14651.72	11552.76	10100.08	14593.49	18207.13	15838.79	11977.8	10373.2	7451.28	15828.04	17788.03	13207.96	25025.65	17330.88
YDL186W	1	1	4	3	1	0	3	1	2	1	1	1	10	4	1	1	1	9	0	3	1	0	4	22	8	8	1	2	5	1	4	0	2	6	1	9	2	6	2	2	2	4	8	7	2	4	4	3	1
YDL187C	1	0	3	2	6	7	5	7	7	2	3	7	5.02	2	6	3	12	2	2	1	0	0	3	6	3	11.12	1	3	4	7	0	0	5	6	5	8	9	4	5	10	6	15	8.24	1	14	15	18	3	4
YDL188C	1565.82	1808.45	1687.11	2183.46	2368.91	2372.69	2721.68	2152.12	1453.99	888.62	1099.18	1684.54	2635.98	1396.75	2389.55	2407.7	1792.84	1622.47	1972.35	1914.45	1336.42	1253.24	1437.48	1756.58	1498.35	1372.61	1546.26	1259.51	1246.78	2528.82	1792.91	2157.96	2326.22	1396.52	1677.4	1317.95	1285.37	1434.58	1718.57	1897.98	1627.26	1223.29	1081.17	989.98	1260.12	1695.18	1728.77	2428.32	1318.57
YDL189W	1047	1117.21	943	711	763	844	446	209	721	465	583	423	664	391	284	346	54	1079	1184	1318.8	683	760.86	893	513	510	403.45	1470	1261	1109.85	778	627	791	524	212	331.04	797	810	908	729	754.08	662	222	219	143	1148	1087	1379	1428	832
YDL190C	1421.02	1250	1330	1559	1803	1835	2522	1978	1484	893	1074	1401	2573	1443.24	2158	2270	1555	1820	1957	2185	1478	1437	1958.38	2208	2083	1376	1848	1555	1507.15	2609	1769	2249	2228	1342	2263	1454	1413	1810.2	1445	1960.83	1741	1075	1162	1188	1721	1691	2213	3144	1914
YDL191W	8281.65	6377.46	9066.9	4137.78	3740.06	6133	5400.34	3584.39	10664.08	6078.5	10260.78	2242.57	6050.92	1433.38	4303.12	4888.42	2263.05	6502.41	8482.77	5706.94	3588.33	2608.19	3057.88	5629.99	5442.02	4835.63	7675.92	8597.65	4248.64	4609.52	3448.66	6235.22	5830.87	4395.15	2955.49	5656.3	5854.22	7644.52	1525.87	3756.18	4033.76	4109.43	3690.84	3839.58	8591.15	12185.9	6444.98	6339.75	5100.59
YDL192W	4101	2782.47	3297.29	1989.84	1737.55	2202.25	3323.9	1919.98	4073.99	2087.98	3297.63	1002.99	2311.99	561	2407.97	2693.4	1455.25	3094.95	3788.46	2875.74	2025.36	1632.14	1695.56	2472.75	2767.95	2676.49	3879.98	3699.8	1865.99	1802.99	1590.32	2503	3481.96	2314.17	1420.19	2625.18	2485.99	2037	1710	1750.95	1731.09	1800	1569.48	1434	2943	4980.65	3013.46	3403.95	2392.99
YDL193W	444	515	518	650	657	694	1606	1243	467	332	425	800	1214	589	1542	1735	988	472	534.98	594	440	470	402	1042	1023.01	945.98	565	434	435	929	683	889	1848	888.99	1471	378.98	421	411	579	674.15	566	384	624.84	606	498	602	681	1110	596
YDL194W	164	197	150	326	351	310	951	767	163	82	150	462	676	433	804	835	437	194	265	219	272	203	261	770	648	593.95	430	343	293	558	395.03	485	1087.89	556	958	264.79	234	228	432	448.97	361	493	526.01	366.99	350	304	338	739	408
YDL195W	8040	11243.06	7162	11290.49	11222.19	12708.57	15031.75	11578.05	9265.01	5434.04	8119	14259	19707.54	14132.86	16045.96	17116.69	9447.67	10597.26	15042.85	14864.76	13737.26	14306.72	20706.49	14236	10204.09	9559.25	12483	10411.73	9146.4	13651	9886.71	8504.71	19330.16	11083.17	15115.77	9670.01	9578.08	9771.42	10642.92	11534.31	9005.3	12104.25	9807.59	7105.28	8921.24	10496.89	11559.68	21552.17	12680.73
YDL196W	2	14	1	9	7	6	2	0	5	1	3	19	12	7	6	5	4	15	10.94	11	7.01	21	10	11	11	1	4	1	2	5	6	2	1	1	5.75	4	1	4	7	7	4	4	2	1	5	3	2	15	6
YDL197C	313	498	422	536	541	535	557	227	200	146	240	327	515	342	408	500	73	481	496	791	311	416	411.87	1241	1056	818	532.74	414	447.41	716	626	765	870	414	709	337.25	381	428	400	375	293	496	637	521	326	368	508	639	367
YDL198C	1867	2174.01	1472	1613	1733.86	1519	1302	1068	1736	1157.16	1209.96	3491	4192	2791.96	1313	1620	995	2111	3019.14	2579	2032	1943	2446.66	1027	666	645	2276	2185	1911.22	6437.26	5113.01	5433.38	1265	871	985	1541	1255.96	1476	2216	2918.08	2477.98	472	353.02	283	1008.15	1236	1161	2761	2236
YDL199C	158	193	140.64	572	627	527	879	668	139	79	106	928	1064	736	851	749	745	133	212	196	281	260	329.85	906	647	578	151	138	93	1029	691	640	1169	594.49	952	112	104	126	392	396	336	587	526	401	69	100	99	488	254
YDL200C	14	16	10	28	27	19	61	37	76	39	65	77	268.08	66	67	94	16	114	136.01	127	38	35	57	117	106	116.07	133	111	80	141	137	160	105	66	82	111	132	156	131	188.03	149	59	72	59	50	126	103.99	151	65
YDL201W	1523	1451.07	1500	421	452.13	488.01	174	123	1351	697	1202.92	276	549.99	267	150	217	47	1261	1384	1507	750	710	710	153	89	88	2254	1777	1660.99	443	478.88	662	160	74.83	132	941	1020.69	1009.01	636	630.11	545	44	80	75	1660	2018.97	2198	1288	869
YDL202W	833	935.97	802	317	278	317	597	390	701	426	572	241	440	199	483	596	151	669	723.05	786.01	247	288	290	567	493	476	835	646	660	452	372	505.03	471	241	333	583	548	624	435	463.02	501	202	244	171	353.98	456	667	565	368
YDL203C	708	930	662	400	445.34	468	455	273	558	377	571.26	427	643	409.46	352	385	110	820	1028	1202	573	621	709.02	631	444	403.57	1134	825	834	641	555.97	612	472	215	436.11	690	697	747.08	571	590.06	512	199	214	189	813	911	1102	970	608
YDL204W	75	147	87	16387.76	17404.96	11498.35	19041.09	27745.31	53	125	46	16019	17536.73	10807.99	846	895	194	529	523	863.98	398	412.82	543	580	560	581	578	454	549	12077	8793.25	11037.82	1635	676	1793	168	187	202	2622	2414.27	1440.03	1508.06	1412	924.02	310	450	592	1128	515
YDL205C	957	1263	954	954	971	1033	1715	1402	1214	755	961.99	795	1411	819.58	1033	1117	518	1904.02	2090	2404	1225	1268	1500	918	710.36	715.57	2023	1511	1633	1087	839	1065	1033	525	809	898	1066	1136	1080	1184.98	1020	537	429	361	1203	1477	1314	1624	1059
YDL206W	130	157	146	302	447	417	842	629	181	138	173	378	884	401	959	948	658	227	230	277	165	223	315	1159	1022.96	777	218	191	215	914	519	671.15	1170	558.01	1477	255	270	278	379	697	593	490	428.92	580.26	149	174	310	596	383
YDL207W	1048.95	1137	1024	651	775.87	836	495	177	600	339	553.1	358	531	330	429	506	78	877	877.8	1285	456	591	585.72	803	679	511	1094	845.89	873	924	699.88	905	531	239	384	539	578	666.06	461	527.98	396	232	222	170	840	797	1136	1214	696
YDL208W	2357	2251	2680	922	819	1019	284	97	2963.01	1468	2383.02	437	1203.01	377.01	181	276	41	2488	2663	2655	1213	1028	988	194	159	128	3298	3013	1930.27	744	720.97	1122	178	90	66	2025	2107	2245.99	1220	1171	1159.03	148	140	137.77	2899.47	2671	2628.12	1840	1118
YDL209C	213	223	209	120	132	156	105	63	166	91	140	68	173	45	62	72	18	167	207	197	77	116	143	49	69	71	247	234	212	95	103	160	63	31	38	186	243	221	178	161.86	158	31	26	24	157	185.81	227	181	118
YDL210W	6	7	4	14	10	6	1	4	2	3	1	19	15	5	1	3	0	12	12	10	26	18	20	26	12	17	5	2	2	6	11	21	7	2	0	12	4	17	32	51	37	1	7	6	0	2	0	6	5
YDL211C	240	282	246	207	225	277	172	114	192	113	170	137	259	160	166	154	71	203	236	279	107	117	142	225	172	191	318	173	222	244	182	186	193	115	210	177	237	339	147	155	148	75	123	94	157	198	224	235	133
YDL212W	2508	2163	2560	2519.9	2248	2689.99	1724	1215	3416.09	2144	3101.16	2948	5145.01	2459	1466	1686.81	1129.99	2301	3438	2467.14	3468	2952	3999.9	1275	1104	1286	2546	2613	1840	2580	1830.04	2623	1561	948	1040	2517	2176	1759.03	2253	3189.23	2787.55	789	684.92	699.77	2569	3141	2329	4086.06	2909
YDL213C	1306	1513.03	1286.04	424	408	479.48	89	40	1250	671	1080	153	354	153	86	133	10	1238.58	1298.74	1667.99	416	392	473	286	217	204	1804	1430	1437.97	290	371	547	111	101	76	968	1168	1313.08	492	534	428	135	108.91	83	1751.09	1125	1881.93	901	532.7
YDL214C	180.71	161	169	168	225	169.44	383.52	223	123	59	59	302	418	163	201	158	93	127	165	208	168	157	191.94	227	189	189	133	139	143	358	286.93	325.88	635.85	364	737.93	139	125	134	267	255	217	258	440.78	327	109	95	193	262.56	175.88
YDL215C	419	336	419.86	826	962.8	879	3173	2734	416	258	339	548	848	417	2287	2326.06	2087	437	458	456	414	423	470	2188.06	2775.32	1831.88	505	419	354	1573	1106	1447	2725	1781.03	2555.1	429	445.99	462	606	759.28	710	1068	1329.79	1328	439	461	522	1043	596
YDL216C	100	142	120.98	178	171	178	223	142	53.99	42	55	91	164	79	172	162	47	130	99	143	51	60	74	395	346	286	148	138	125	231	153	247	230	112	198	86	123	120	100	115	122	169	173	144	68	83	127	156	80
YDL217C	306	229	246	145	146.75	165	142	85	285	213	256	244	398	162	193	225	111	257	331	284	200	221	270	225	200	173	358	296	223	291	235	315	255	145	138	287	309	280.44	369	388.93	336.01	84	151	104	227	222	239	312	176
YDL218W	15	29	26	10	28	9	38	34	30	13	32	80	71	51	66	64.08	69	53	67	59	20	29	37	80	44	55	54	56	32	65	45	62	136	96	103	74	73	74	124	144	91.02	103	184	134	32	31	30	10	6
YDL219W	336	363	378	195	328	336	382	265	273	167	245	63	252	100	263	299	94	445	457	637	160	122	162	511	447	419	528	412	590	296	266	405	294	189	441	231	247	354	102	197	175	86	105	172	322	410	590	349	248
YDL220C	387	477	330	452	506	560	211	163	360	217	282	697	969	558	312	342	166	424	607	602.18	533	621	828	293	228	176	716	623	534	825	642.02	539	355	226	264.74	546	569	556	648	669	610	241	249.93	198	469	541	488	1011.87	553
YDL221W	0	2	2	1	3	1	2	0	1	0	0	2	2	7	1	5	0	0	0	0	1	1	0	0	1	3	0	5	4	0	4	1	3	2	2	3	1	6	1	3	5	0	3	0	0	0	0	6	4
YDL222C	34	44	35	927	1033	416	275	408	39	47	28	3377	2806.06	1550.89	264	237	126	92	72	88	124	147	227.55	301	247.01	263	65	62	39	2214	1400.77	1289	2602.56	1256.91	1387.99	90	72	94	1198	1171.95	836	586	566	428	55	57	44	309	146
YDL223C	253	404.12	252.7	9478.87	10222.39	6464.48	686.18	955.79	226	276	177	26281.17	36196.23	23089.78	444	570	110	156	188.21	366	827	793	957	309	258.01	211	202	185	145	23984	18221.15	14992.71	6266	1835	4957.28	271.99	257	304	20523.06	17184.61	10470.26	571	991	507	97	183	174	5795	2041
YDL224C	1389	1868.96	1452	1543	1606	1828.67	2022	1484.01	1775	1031	1294	2148	3044.92	2000	1949	1938.26	1356	1942	2488	2698.9	2049	2150.97	3069.4	2403	1571	1475	2034	1601	1684	2362	1634.87	1557	2030	1244.02	1388.82	2063.54	2058	2232	2301	2583.02	2158	1847	1482.15	1134	1294.87	1791	1730	2657.01	1542
YDL225W	1205	1281	1386	1100	1077.09	1371	1250	635	741	401	702	455	818.57	368	799	955	130	1365	1218.18	1780	592	621	789.63	1521	1240.01	1113	1720	1263	1233	1163	996	1369.96	945	492	858	835	951.99	1024	818	733.92	780	429	478	435	1168.99	1220	1840	1677	788
YDL226C	1283	1583.01	1259	1180	1272	1297	930	638	1070	681	888.86	974	1374	786	800	838	435	1528	1684	2081	1270	1297	1422.01	1050	900	896.67	1658	1313	1304	1380	1118	1419	926	529	612.37	1090	1122	1175	1182.01	1277	1023	434	459	328	1193	1587	1529.12	2137	1296
YDL227C	1	0	3	5	10	5	12	9	1	0	1	18	21	3	4	3	2	1673	1697	2061	532	558	659	97	66	68	4	3	4	7	8	12	16	5	22	575	672	626.75	165	313.89	339	18	41	45	6	3	3	8	1
YDL228C	18	40	50.09	24	42.37	32	6.22	24	77.23	20	59.86	5	23.25	30	7	14.01	15	28	100.01	21	11	12	16	11	4	9	19	51	96.82	16	49	21	15	34	32.52	235.09	47.2	101.23	24	73.4	32	3	18	9.08	133.01	46	26.03	28	9
YDL229W	73430.51	58131.14	54798.14	38927.92	34550.4	36461	19242	12826.44	112650.23	59117.94	85772.38	33633.3	36929.62	20087.08	20027.46	20402.37	24009.45	56384.29	83216.77	58550.12	63570.74	60584.38	72168.22	17688.71	10893.44	9978.65	74342.5	74532.44	39662.86	26065.38	22262.32	23556.12	17560.61	14639.22	10398.27	61946.61	48204.82	42332.55	39566.01	48397.95	38870.49	10738.14	6689.25	7447.23	70617.12	80683.56	53678.7	61396.11	50899.01
YDL230W	225	281	225.01	420.25	434	368	644	515.97	135	73	124	433	526.93	279	429	436	312	224	288	328	174	195	204.04	644	591	511	486	342	428	876	763	962.82	757	460	584.12	208	179	182	341	300.76	229	317	396	248	464	546	501	853	495
YDL231C	2672	2529.01	2504	3005	3182.16	3285	2347	1734.82	3630.99	2106	2778	4748	6779	4085.37	2050	2550.95	1365	1224	1587	1456	1163	1096	1457	1351	952	755.23	2995	2666	2206	3703	2719.82	3008	1782	915	1355	3103.08	2773	2933	4294	5693.3	4572.99	1381	1190.77	1026	2573.95	2235	2838	5319	3325
YDL232W	35	163	69	60	150.39	44	61	113	88	50	101	29	195	109	100	97	30	63	170	76	50	39	94	79	41	92	60	30	84	69	139.78	98	147	138	111	126	76	87	46	237	83	27	119	39	103	58	24	83	37.06
YDL233W	135	138	119	192	260	221.97	237	117	71	58	72	131	256	125	153	195	40	85	144	129	87	104	147	349	214	223	210	176	165	277	243.74	366	465	242	330	158	128	139	206	169	128	123	132	98.78	233	228	220	418	237
YDL234C	244	318	246	406	424	442	1166	671	183	155	201	339	570	310	1122	1186.07	423	385	402	455	212	187	227	2018	1779	1497.96	561	409	353	956	739	833	2244	987.35	1683	260	287.01	289	307	345	326	568	842.85	782.01	400	398	633	803	461
YDL235C	979	941	1218	558	760	1021	1655	953.75	1031	634	895.99	302	1272.77	441	1331	1425	526	1215	1117	1617	586	526	674	1222	1144	1172	1511	1130.99	1387.99	1376	827.16	1384	1152	521.04	1196	601.17	835	1119	573	738	711	447	480	586	1086	1243	1825	1526	951
YDL236W	1015	910.79	995	1311.95	1219.19	1256	1449	1009.71	876.68	480	719.67	896	1451.59	629	953	976.01	1091	1000	1159.53	1009	1266	1097.11	1297	1178	1158	1051	917	802	616.96	1215	997.87	1308	1334	908.97	914	991.07	840.79	770	1254	1349	1296	626.2	652	613	663	938	753.01	1536	963
YDL237W	623	602	574	1111	1282	1190	1543	1408	896	587	718.3	1280	1760	1221.86	1393.28	1724	1504	879	1223.26	1093	1207	1281	1252.96	1598	1483	1135.16	886	731	646	1838	1328	1570.69	1443	942	1281	964	855.19	1074.9	1148	1816	1443	1152.99	1114	843.84	689	746	785	1755	1151
YDL238C	31	40.01	30	120.01	102	99	114	127	43	18	26	152	156	60	157	165.97	96	62	66	55	41	61	51	246	235	129	55	40	22	207	160	146	221	123	138	96	59	61	133	94.25	88	115	94	75	30	41	49	142	71
YDL239C	78	90	92	173	168	175	283	218	90	40	70	100	181	87	239	235	110	117.02	121	143	76	101	121	512	570	361.03	131	110	88	375	302	403	294	161	332	124	126	184	192	220.91	185	169	266	191	99	88	190	244	142
YDL240C-A	0	0	0	0	1	0	0	0	0	0	0	0	0	0	0	0	0	0	0	0	0	0	0	0	0	1	0	0	0	0	0	0	0	0	0	0	0	0	0	0	0	0	0	0	0	0	0	0	0
YDL240W	428	339	346	178	219	304	356	255	327	180	275.25	181	331	194	361	363	203	567	525	606	388	399	421	499	472	328	467	325	380	274	190	286	288	180	284	381	394	370	225	296	315	181	233.2	198	319	374	436	506	310
YDL241W	81	110	79	17	28	26	55	35	686	467	560	74	217	89	191	216	100	146	160	211	97	94	117	122	84	77	510	417	452	136	111	129	134	92	109	131	206	247	37	55	53	43	60	68	352	454	459.97	191	112
YDL242W	0	0	2	0	2	0	0	2	0	0	0	0	0	0	0	1	0	0	2	2	0	5	2	5	3	1	1	4	0	4	9	4	4	3	5	10	2	2	4	10	4	8	4	1	1	0	0	1	1
YDL243C	109.92	88.3	92.05	67.36	67.39	85.37	205.71	95.93	98.11	41.26	61.86	89.17	124.89	59.61	147.69	148.81	122.05	96.91	103.69	137.14	101.89	62.44	97.2	263.28	238.88	270.88	292.23	272.34	244.04	399.44	322.58	434.81	523.91	368.96	685.58	211.64	162.83	176.27	254.62	220.67	217.25	282.39	339.18	295.94	114.77	190.23	198.62	249.08	121.62
YDL244W	3.12	8.05	0	5.94	33.69	0	12.72	37.67	0	6.4	0	0	0	0	0	0	7.26	4.72	2.67	0	3.38	9	6.83	19.2	8.87	9.11	14	0	16.75	0	9.82	8.32	52.89	12.85	41.62	18.79	19.12	24.31	42.34	35.01	56.8	14.09	33.31	34.53	6	6.52	4	19.61	2.83
YDL245C	0	2.5	1.31	8	2.29	5.43	3.81	4.69	0	0	0	1.39	1.28	0.78	0	0	0	0	0	0.5	1.5	0.5	1	0	1.5	0	0	0	0.5	0.74	1.5	1.71	2.47	1.2	16.29	2.02	0	1.3	2.6	2.07	0.67	0.81	2.87	0.57	0.5	0.62	0.5	1.33	0
YDL246C	0	0	0	0	0	0	0	0	3.5	1	2	16.5	14	7.5	0	0	11.5	0	0	8.49	0	0	0	9.27	0	0	9.5	0	0	0	0	19	0	0	0	0	14	8.5	26	0	16.5	26.5	24.5	18.5	7	7.5	0	16	7
YDL247W	25.36	16.06	29.85	141.4	163.03	132.9	564.95	189.14	0	0	18	0	10.38	5.24	74.64	32.63	102.69	15.58	10.95	16.39	23.85	32.01	9.14	28.37	18.78	15.21	0	0	31.08	49.28	22.13	54.54	124.29	99.93	153.48	25.65	0	0	27.25	15.07	10.84	12.22	52.37	102.03	0	27	0	0	18.92
YDL247W-A	8	9	6	9	19	16	45	45	0	0	0	0	2	0	7	0	6	0	2	0	2	1	6	3	7	11	4	0	0	2	0	2	25	16	9	0	2	1	3	2	4	11	5	13	0	0	1	0	2
YDL248W	601.61	455.75	459.39	1523.96	1438.42	1298.9	4002.79	2689.58	451.58	279.3	342	2508.1	2823.15	1469.29	1879.57	1869.21	2675.41	61.6	110.63	83.94	145.73	139.13	90.81	614.24	778.53	548.57	31.9	32.73	6.51	136.77	106.66	72.21	981.59	630.23	312.74	408.07	249.29	206.54	822.38	1224.83	869.61	1383.21	1416.01	1083.49	39.4	72.12	39.61	133.49	73.33
YDR001C	1117	1385.31	1069	8250.47	8243.85	7605.75	7268.04	6178.05	455	278	342.04	5402	6201	3533.75	5585	5656.33	2410	1261.88	1385	1428	1431	1451	1566	4629	4256	3466	1302	1132	1013.89	10640.76	8114.75	10937.63	6676.37	3908.67	5002.94	1047	895.01	1062	2535.99	2286.43	2174.6	6978	8408.17	6439.46	1098	1150	1197	3727.26	1835
YDR002W	2397	1971.98	2419.05	1333.08	1319.87	1217.98	2805	1399	2544	1304.01	1961.2	693	1255	353.86	2068	2308.01	773	1928	2022.98	1862.94	819	740	625.88	2370.57	2603.42	1988	2687.03	2086.3	1594.19	1191.51	1057.97	1864	2721	1666.34	1550.53	1665	1721.06	1770	1017	961.01	1149.22	1964.05	2337.9	2084.91	2483.58	2531.02	2821.8	2025.01	1206
YDR003W	150	241	131	526	510	421	844	589	174	108	124	684	896	471	821	840	543.93	269	283	346	205	227	258	1507	1128	957	234	216	215	739	586	674	1179	778	920.01	181	178	218	419	533.99	377	848	1014	762	121	177	210	426	225
YDR003W-A	7	10	13	14	19	20	22	22.38	6	4	8	24	41	23	38	30	46	9	10	7	12	4	32	57	71	42	8	14	4	48	18	57	38	25	25	8	9	12	11	27	33	31	28	52	3	6	19	24	21
YDR004W	332	321	308	306	315	409	405	261	265	175	224	286	451	201	433	423.99	247	311	322	418	285	290	319	919	819	624	475	408	371	782	605.75	777	494	266	454	251	274	368	462	404.97	417	283	301	260	279	375	413	590	310
YDR005C	493	490	464	404	463	559	1276	921	395	235.14	312	301	589	275	930	961	555.98	544	483	607	321	311	307	1849	1325	1146.97	611	412	336	626	465	590.15	1195	729.54	1191.34	339	391.27	467	416	445	399	935	1081	1248.26	314.95	523	474	537	337
YDR006C	1427	1685.11	1303	968	1133	1229.01	5135	3456	1186	723.02	960	964	1518.18	872	3897	3929	2029	1818	2035	2404	1239	1338	1942.11	3841	3057.1	2351	2352	1617.33	1640.21	1517.99	1114.75	1365.05	5282	2893	5249.98	1264	1433	1463	1160	1357.93	1047	1663	2044.48	1637	1980	1992	2450	2101	1240
YDR007W	401	410	366	374	407	408	500	278	343	236	294	308	437	235	403	416	257	477	661	596	343	292	348	631	541.07	566	452	410.23	350	523	479	613	604	467	383	309	335	304	339	396	387	326	344	289	361	528	299	396	261
YDR008C	2	5	2	3	6	12	10	9	6	0	3	9	16	12	3	4	8	7	20	4	1	3	6	9	8	17	0	2	12	6	10	4	6	8	5.05	11	7	4	7	30	10	2	20	4	9	4	10	1	7
YDR009W	56	53	52	69	77	69	82	72	25	6	20	67	95	56	61	57	50	41	28	30	47	38	39	119	68	74	74	63	54	176	107	125	123	86	87.21	57	30	47	69	76	59	40	30	44	33	41	71	84	36
YDR010C	0	0	0	2	0	0	0	0	0	0	0	2	0	1	0	0	0	0	0	0	1	0	0	2	0	3	0	0	1	2	0	0	0	0	0	0	0	0	0	1	0	0	1	0	0	0	0	1	0
YDR011W	6270	5532	4140.97	4532	4637.83	4767	1117	859	10114.73	5883	7620.98	9012	13317	7373.46	1816	1728.31	1152	10551	12109.8	10519.83	8391	6825.82	8595	2187	1711	1149	7898	7429	5114	6816	4906.98	5129.85	2077.21	1097	1597	8195.63	6647.04	6032.01	5854	7810.38	6722.39	2153	2286.98	1909	10725.79	10624	10602.06	13196.99	8796.17
YDR012W	34758.88	34207.91	25115.33	36973.31	35786.5	33251	19992.57	13143.73	52738.05	31942.11	40326.47	39896.51	41875.4	29026.96	33589.46	34146.25	49177.88	31713.09	44812.92	34401.28	54226.19	43508.46	54018.51	20614.91	15142.42	15648.8	43859.05	42175.91	23065.19	28687.04	26007.92	29007.61	31353.97	29614.37	20675.19	34586.91	26160.65	24901.63	28646.53	40155.42	30085.68	26605.65	23553.06	16793.71	38674.73	50771.39	24023.28	58416.48	47985.55
YDR013W	124	110	119	165	224.31	161	185	112	165	80	92	76	272	94	156	149	69	179	204	205	131	116	114	383	266	242	158	135	112	168	157	202	164	103	145	93	97	97	139	194.95	176.36	81	111	91	133	146	159	210	120
YDR014W	155	117	184	76	126	129	90	49	142	85	107.09	69	166	70	125	127	28	221	187	293	71	107	100	313	341	215	194	142	196	202	119	167	105	53	214	99	144	194	77	147	118	29	47	37	165	112	295	206	124
YDR014W-A	3	5	3	3	6	4	11	4	1	4	1	9	18	3	5	2	0	3	4	3	3	1	2	5	13	13	7	3	1	11	6	12	14	5	13	2	4	2	4	12	11	9	3	6	3	2	10	11	7
YDR015C	0	0	0	0	0	0	0	0	0	0	0	0	0	0	0	0	0	0	0	0	0	0	0	0	0	0	0	0	0	3	1	0	0	0	0	0	0	0	1	1	0	0	0	0	0	0	0	0	0
YDR016C	89	71	89	59	77	65	103	70	150	107	140	60	217	79	82	121.98	44	94	135	86	51	53	51.75	139	120	171	75	79	44	85	67	149	169	135	64	70	53	66	49	57	94	71	78	64	65	82	67	72	55.89
YDR017C	1198	1257	1064	1136	1235.11	1213	1202	821	1111	579	947.99	664	1275	668	1147	1224	349	1249	1335.32	1422	941	1061	1212	1255	1066	791	2175	1581	1347	1458	1134.94	1394.3	1368	592	1061.98	1128	1145	1132	943	1162.62	985	555	768.1	661	1581	1397.12	1944	2074	1118
YDR018C	9	4	7	65	72	72	201	211	9	4	3	57	125	52	177	193	125	13	19	15	28	30	48	263	315	261	8	8	3	253	191	258	341	192	297	9	7	11	78	84.01	72	153	156	136	8	10	12	41	30
YDR019C	293	361	308.98	362	420	422	337	285	315	251	249	546	851	574	433	561	172	520	538	634	889	762.36	1152	478	460	348	448	309	477	1760	1613	1636	436	200	296	324	293	439.14	1307	1216	1091.24	205	212	146	107	158	212	679	433
YDR020C	370	455	430	141	206	185	50	30	397	222	313	85	222	127	41	95	12	385	502	471	209	181	207	91	66	54	638	466	492.36	171	169	185	43	21	32	276	318	350	170	242	200.28	7	27	37	377	404	602	352	186
YDR021W	571	471	585	91	118	161	7	17	423.76	223	352	55	150	48.06	13	19	4	463	428	523	124	155	177	47	37	11	691	629	455	78	89	120	15	8	12	318	475	455	164	201	175	11	28	40	597	455	742	249	192
YDR022C	48	78	64	108	141	128	239	184	40	25	37	44	132	54	184	191	49	86	111	121	65	45	60	266	217	275	105	65	60	122	112	126	272	139	147	38	47	54	46	51	56	86	97	54.98	50	75	70	100	55
YDR023W	8313	6869.7	7716	4971	4966.03	5534	6630	4197	8264	4625.01	6321.66	2377	4301.79	2220.54	6578	6654.82	3305.07	7305.09	7220	8128	5819	5859.21	5823.61	5787	4812.99	3892	11200	8712.13	7278.01	5535.63	4594.88	6445.69	4646	3100	3237.01	5483.41	5606.71	5912.61	3865.97	4599.02	4342	3280	3432.29	3940	9123.46	9378	10454	10402.97	6952
YDR024W	0	0	1	1	4	0	1	0	1	2	0	2	4	0	1	2	1	1	1	1	0	2	6	0	1	0	1	9	4	3	0	1	2	0	0	3	0	1	3	4	0	1	7	3	2	0	0	3	2
YDR025W	15292.71	13094.41	13064.35	8636.45	8912.13	8623.35	5565.34	3973.17	20434.64	10698.28	13881.85	4948.61	9229.3	3833.8	4603.98	5287.23	4243.49	14577.96	18462.27	15950.99	11471.94	10479.43	11207.54	4492.37	3670.36	3110.42	18670.9	17741.75	10504.35	8697.89	6601.12	8923.33	4723.67	3670.59	2653.28	10856.95	9510.84	11038.81	6562.47	8254.5	7141.76	3466.32	2399.19	2247.78	14906.12	19294.7	13790.03	15150.86	12978.62
YDR026C	601	687.16	535	398	421.61	488	314	143	415	221	387	177	336	150	231	297	41	662	624.99	784	319	279	356	499	501	428.95	949	679	758	524	470	686.03	350	188	365	522	565	610	446	378	397	242	282	198	775	719	1065	750	448
YDR027C	1056	1176	1071	1055	1167.85	1359	2003	1119	706	421	633	675	1200	611.98	1801	1733	527	1246	1087.87	1583	672	751	930	2303	2285	1815	1370	1072	1080.13	1559	1145	1538	1904	943.99	1952	772	930	1085	999	1008.88	917	969	1210.01	1047.99	909	968	1422	1645	935
YDR028C	1929	2424	1593	2982	2955.21	2995.09	2230	1357	1437	846	1202	1347	2077	1316.97	1619	1896.06	325	1926	1833	2308	1332	1547	1466.02	2020	1880	1263.04	3263	2439.21	2370.99	3724.99	2947.9	3309	2015	929	1569.43	1851	1813.88	2263.94	2132	2074.52	1911	974	1401.03	800	2125.92	1781	3182.92	4609	2347
YDR029W	0	0	0	0	0	3	0	0	0	0	0	0	1	0	1	0	0	2	1	0	0	0	0	0	0	0	0	0	0	2	0	0	0	1	0	3	0	2	0	0	0	0	3	0	3	0	0	0	0
YDR030C	131	137	156.99	78	80	83	30	24	110	62	118	40	92	37	105	101	21	56	50	71	31	31	31	56	51	43	141	122	102	119	115	130	142	82	93	108	124	162	107	148	80	71	75	70	99	75	89	123	65
YDR031W	52	62	56	53	77	57	127	79	61	51	40	31	153.97	40	141	182	53	36	46	37	16	9	15	181	172	198	56	27	33	140	108	203	265	198	154	44.1	43	64	64	78	77	109	153	114	21	27	37	44	37
YDR032C	651	600	709	3498	3502.92	3489.75	2316	2070	806.05	542	726	4640	5762.99	2718	1654	2062	1539.91	702	1115	814	1833	1863.01	2790.01	1671	1813	1861.31	575	582	424	3643	3233.86	4500.96	2777	1999.05	1596.24	1060.54	874.94	826	3758	5155.29	4208.03	2190	2374.46	1883.9	723	713	525	3136	2529
YDR033W	658	537	551.5	2301.99	2075.67	2207	1499	1452.04	2714	1517	2259.72	1315	2018	1103	3146	3276	3520	11848	17792.38	12592.01	20286.03	15720.96	20476.7	4119	3266	1810	293	284	211	594	484.65	776	1372	863.86	979.99	365	309	284	608	1049.99	649	1544	1080.11	880	333	364	340	636	415.06
YDR034C	778	792	731	656	893	960	1034	594	690	426	499	539	1139	572.99	902	872	253	771.99	773	1107	519	602	619	992	810	597	1134	824	919	1505	1073	1577	668	322	754	557	690.9	779	467	614.87	596	275	379	308	810.26	769	1176	1142	640
YDR034C-A	0	0	0	0	0	0	0	0	0	0	0	0	0	0	0	0	0	0	0	0	0	0	0	0	1	0	0	0	0	3	0	0	0	0	0	0	0	0	1	1	0	0	0	0	0	0	0	0	0
YDR034C-C	0.21	44.52	24.32	36.04	40.54	68.33	0	97.12	0.93	12	40.19	1.19	0	0	140.2	15.46	20.89	0	0	0	0	0	0	0	0	0	0	0	0	0	0	0	0	0	0	27.19	56.66	42.55	48.44	43.41	86.05	91.91	407.19	141.91	0	0	0	0	0
YDR034C-D	0	14.34	6.81	11.55	7.02	8.87	39.43	70.24	24.5	9.03	0	0	7.94	0	17.82	34.61	12.41	2735.05	2500.08	3887.55	1391.83	2088.53	2437.98	7169.31	9010.5	2744.44	22.89	13.12	13.66	7.83	4.13	13.19	552.63	154.53	1208.73	170.47	100.6	204.34	72.69	170.76	101.25	214.17	394.46	789.48	163.47	108.6	539.45	269.51	139.89
YDR034W-B	4	2	4	39	65	48	3	4	2	4	0	22	54	32	15	19	8	0	0	1	3	3	12	11	13	23	0	0	0	44	44	49	39	71	33	1	0	0	6	53	15	7	52	22	5	3	1	20	15.03
YDR035W	1961	2184.01	1832	3748	4149.95	3764	1442	1010	1647	924	1301	3075	4843.09	2674.49	1701	1865	612	1589.07	1986	1970	2194	2022	2055	1721	1333	1181	2217	1928	1840.96	6570	5241.31	7462	1957	1219.01	1351.08	1420	1463.97	1468	2286	2695.99	2553	801	750	741	1910.09	2446	2591	4466	2935
YDR036C	575.88	587.21	562.41	283.14	338.75	340.7	876.5	665.98	649.54	411.03	546.16	440.21	736.5	399.11	821.84	979.25	376.13	998	1184	1185.39	676	769	897	1192	955	842	1658	1247	1076.31	1585	1230.95	1226	1157	602	975	1220	1095	1165	1201	1307.49	1145.4	395	579	429	772	1009	968	1594	971.62
YDR037W	11940.08	13290.51	10806.71	6050.56	6766.31	6978.21	5528.27	4163.47	10574.87	6566.92	8576.82	4291.33	6253.14	4063.91	4810.69	5136.23	3661.21	17441	18749.05	20488.58	13785.95	12969.02	14959.5	8249	5805.02	5046.58	28683.96	22311.64	18507.42	15563.14	13599.33	16860.79	5964.52	4073.97	4873.26	11081.32	11105.39	12398.17	6546	7777.7	7413	3315	3501.92	3809.98	21683.7	24559.8	23499.51	22103.86	14758.85
YDR038C	38.4	106.01	44.26	193.05	212.7	127.94	111.35	34.35	144.82	80.58	73.6	6628.5	6036.14	3056.48	240.23	223	197.13	841.44	1222.55	1129.51	1444.89	1213.56	1722.18	509.08	384.3	482.19	1428.74	1160.5	1042.92	4135.36	2848.39	2836.15	1337.72	1034.27	994.75	3768.87	3145.27	2913.11	9447.65	8993.31	7505.81	6731.93	7792.52	5946.25	1416.66	1512.87	1554.07	4683.32	2991.83
YDR039C	122.2	67.78	109.01	235.07	200.67	217.37	215.83	165.71	81.48	76.63	116.7	5198.5	6426.62	2247.24	170.01	170.35	227.9	105.59	0.01	0	84.32	270.52	0	12.78	123.93	0	8.97	0	105.65	738.94	1661.6	97.25	272.18	96.43	50.24	1323.11	1303	1178.39	767	788.63	452.69	0	0	0	87.6	0	199.98	0	0
YDR040C	49.41	62.07	13.93	335.23	308.48	187.72	116.85	92.59	187.31	168.86	98.03	11761.65	11122.01	5390.21	305.5	267.8	216.68	170.97	272.09	277.2	717.79	686.13	915.33	434.18	217.81	218.81	258.23	400.52	220.88	8695.25	5962.36	6278.92	1672.1	1051.23	954.98	448.02	365.65	429.09	7376.17	6405.96	4842.29	7964.67	10515.55	8261.9	463.75	776.1	406.94	4563.35	2593.23
YDR041W	467	514	499	204	231.7	171	476	308	528	371	402	214	451	171	393	528	157	433	497	543	168	192	148	628	499.03	390	572	542	451	477	359	567	501	289.14	376	386	421	544	312	317.85	314	198	210	210	243	377	379	384	263
YDR042C	20	21	13	11	5	14	254	87	20	9	25	10	67	19	85.99	52	71	18	11	14	17	11	10	34	30	50	25	26	18	15	21	21	132	71	274.37	30	38	37	85	50	48	47	99	90	22	23	20	27	8
YDR043C	48	86	75	79	117	138	669	304	115	55	59	63	183	68	585	463	91	396	465	721	296	232	309	3672	2487	2243	214	175	227	264	184	284	1000	417	1087.12	126	157	192	62	71	49	875	1188.97	1656.95	166	245	399	153	89
YDR044W	783	852	725	1016	809.71	820.07	1151	879	1156	561	819	1271	1523	977.99	966	1085	989	872	1131	1091	842	814	899.99	687	562	564	1121	911	766	1012	803	806	1504.11	929.05	993	868.97	825	784	1484	1694.81	1401.99	737	716.22	550	806	1034	873	1388	904
YDR045C	238	172	280	130	145	148	57	43	247.99	148	241	49	169	51	48	62	14	242	326	291	99	107	105	94	97	81	281	261	174	100	89	192	70	54	35	156	160	184	111	133.02	143	34	19	16	280	291	273	191	140
YDR046C	2756	2545	2361	2685	2712.14	2856.99	1149	1058	3081	1854	2293.53	5602	6267.37	3676.21	1129	1431	787	2351	3230	2793	1285	1187	1682	1037	896	701	4109	3950	3368	10111.96	6529.63	7048.98	1578	806	1021.58	1992	1604	1867.99	1864	2617.98	2444.98	597	478.02	391	3124.96	3837	3648	7580	4582
YDR047W	1786	1537.42	1642	1667	1678.27	1460	2855	2362	1611	842	1241	1593	2047.68	1006	2186	2313	2547	976	1118.04	1137	1174	1053	1392.99	2050	1961	1763	1359	1161	967.49	1923	1502.94	2061.3	1514.03	1027	1148.99	1159.98	1064.84	1027	1353	1598.98	1371	983	1222.04	1289	1075	1137.74	1190	1874	1170
YDR048C	2	0	0	0	1	0	0	0	1	0	0	0	11	1	0	0	0	1	1	0	1	0	2	2	0	2	0	1	0	0	2	7	1	0	0	0	0	1	0	6	3	0	0	0	2	0	2	2	1
YDR049W	752	816	791	551.99	581.75	624	399	241	602	307	518.15	366	559	317	346	495.78	84	873	923	1246	398	461	511	844	747	523	1346	1075	1077	816	686	1002	428	226	354	616	660.41	741	495	459	425	261	258	226.89	1037	1063	1569	1169	512
YDR050C	24729.14	15338.33	16902.77	27555.98	26197.13	22802.85	77256.44	51625.12	35184.71	17711	22301.92	20291.61	25050.76	11250	68393.02	73380.24	81036.97	25666	30981.43	26166.07	25925	23631	25059.02	61661.24	65542.14	52499.62	25276.43	23844.35	15212.86	28207.92	22742.84	30948.69	85228.82	62211.47	52218.31	24507.65	15978.68	17601.06	22701.87	29683.32	23477.23	49284.62	52305.99	45871.47	24443.48	29285	20242.53	36152.81	26237.05
YDR051C	596	793	769	691	835	798	1075	571	517	347	479.89	332	750	303	732	784	247	610	610	829.03	310	344	363	1174	1135	1022.33	834	614.13	791.38	944	750	1023	872	510	684	454	549	625.25	553	543.89	506	439	572.61	429.01	579	766	864	809	487.38
YDR052C	1407	1715	1319	1195	1317.89	1645.99	1567	628.03	1031.78	564.99	1007	697	1246	674.9	1151	1275	213	1638.44	1586	2337	811	868	1045	1799	1451	1217.21	2514	1641	1812.1	1597	1344.26	1622	1251	543	1049.06	995	1260	1415	867	936.03	832	626	857	600	1992.74	2000	2844	2503	1324
YDR053W	0	0	1	1	1	0	2	0	0	0	1	0	1	1	1	1	0	0	0	1	0	2	1	3	0	0	0	6	3	0	2	2	0	0	0	2	0	1	1	0	0	1	5	1	1	0	2	2	0
YDR054C	1291	1546	1165	1112	1070.01	1074.03	2054	883	1159	579.02	919	662	1082	584.01	1486	1512	250	1362	1473	1527	629.02	711	659.08	2568.04	1915	1687.55	2114	1483	1413	1488	1292.07	1411.8	2252	767	1676	1007.97	984	1120	828	830	726.99	969	1119	866.66	1516.39	1681	1777	1554	910.99
YDR055W	1002	1108	932	5465	5365.05	5992	776	737	2159	1252	1705.8	3395	5716.14	4028	613	1048	317	2553	3234.22	3350	4811	4876	7230	1959	1357	1217	780	729	834.75	9974	6368.92	8463.75	717	485	666	1270.4	1270	1457.97	3820	5543.77	3992	264	267.95	354.9	686.94	835	858	6414	3508
YDR056C	726	903	822	719	743	828	1346	806.92	733	399	644	605	1232	502	1064.02	1119	483	955	1163	1188	595	623	505	1476	1262	1342	946	780	747.04	950	794	1089	1368	823	991	499	539	623	666	638.97	546	691	648.94	556.86	610	822	859	1000.01	594
YDR057W	358	450	356	455	518.03	469	1073	732	419	223	317	412	647	413	869	959.44	264	504	477	678	322	317	376	941	936	852	491	368	468	589	469.27	519.93	836	372	877	362	422	424	402	522	400	305	355.61	323	394	399	508.36	620	310
YDR058C	112	134	114	177	180	173	517	374	57	36	58	93	174	70.99	224	343	121	85.63	111	137	78	66	89	370	411	372	118.98	112	121.52	264	194	265	419	215.32	343.99	70	88	98	127	97.99	109	134	157	144	64	74	103	159	91
YDR059C	119	203	137	837	850	751	489	376	115	53	70	1591	1791.01	1257	357	462	300	176	223	247	351	333	524	425	288	359	139	144	84	1306	976	1147	557	305	420	140	112	148	751	785.89	579	253	204	150	95	130	108	589	378
YDR060W	6268.01	5580.96	5485	1972	2303.95	2777.22	109	91	3814.31	2142	3381.18	862	1642.99	819	100	185.79	23	5157	5394	5930.85	3195	3492.06	3760.11	195	163	107	9239.9	6707	6123.18	1614	1742	2232	102	44	69	4550.26	5129.82	4987.7	2376.03	3006.95	2576	68	116	130	8074.29	5567.99	9121.93	5137	3195.27
YDR061W	512	536	465	480	435.02	487	1673	1349	298.51	197	247	379	523	283	1304	1458	795	502	393.28	448	206	270	239	1491	1301	985.01	586	461	418	734	621.92	692	1611.01	678.98	1202.93	274	248	326	391	394	371	430	598.96	442.81	309	383	507.65	821	476
YDR062W	4195	4466.15	3771.98	4586.02	4486.69	4860.88	3634	2802	6016.18	3382	4709.03	5722	8172.93	4603.56	3808	4009	3004.99	4090	5173.89	4554.11	5063	4638.69	5786.2	3544.83	3349	2850.95	4865	4305.07	3890.97	4244	3450	4069.04	4458	2414	2885.08	4116	3512.89	3712	4239	5468.55	4371.5	2058	2080	1629.79	4227.96	4181	4356	7058	4695.91
YDR063W	475	614	503	535	702	643	1137	725	650	393	516	380	918	336	1141	1187	457.91	746	916	1072	295	321	258	1417	1230	1145.08	751	603	592	932	663.91	981	1382	880.81	950	308	387	466.94	346	418	364.98	594	600	532	587.38	731	807	908	493
YDR064W	15992.11	14305.29	10569.5	12490.67	12544.1	9398.24	9125.1	6809.32	22538.22	11836.75	15421.46	9325	12388.28	5808.84	7217.04	8055.69	6044.28	13290.9	20474.23	15042.52	17109.65	13106.84	12706.8	6492	4705	4678.69	15439.01	15910.25	9395.02	10238.73	9286.48	9443.88	7748.09	5889.01	3632.98	14780.09	8865.67	9584.84	9705	12790.45	9412.15	4707	3857.36	2627.45	14223.21	20626.2	11867	17648.91	14729.98
YDR065W	218	246	251	119	195.99	167	220	143	210	112	173	89	236	130	132	186	28	259	232	404	105	112	127	183	179	131.89	344	213	253	222	150	191	88	40.48	72	136	170	222	144	184	165	36	49	40	250	233	394	312	152
YDR066C	67	48	85	13	26	23	38	14	66	33	45	17	57	24	64	56	44	62	65	71	33	14	28	110	71	96	73	52	56	40	37	48	72	53	35	59	56	44	31	43	46	30	31	40	70	97	88	68	32
YDR067C	161	155	178	67	123	123	316	189	171	98	119	23	145	35	185	187	69	212	254	290	69	79	89	383	299	302	309	262	243	197	126	202	238	113	327	132	174	207	84	132	110	102	163	173	197.32	222	259	237	123
YDR068W	626	843	756.91	665	799	794	774	229.49	399	232	350	142	282	153	307	399	26	639	587	924	201	162	251	944	854	703	864.97	653	891.01	629	605	839	564	294	490	281	342	401	292	268	293	202	202	163	556	536	1123	942.91	394
YDR069C	317	391	313	383	465	436	1597.85	1090	259	163	219	410	617	318	1622	1377	821	377	418	519	185	202	246	1615	1523	1145	514	375	378	738	530	690	1476	974.8	2108.75	372.98	362	470	373.01	433.07	430.97	669	1027.46	1013.01	486	536	632.01	677	405
YDR070C	5	7	7	362	554	357.39	236	375	4	9	2	666	1336.97	433	360	357	110	11	8	26	32	50	78	474	338	368	9	16	13	1003	813	1390	545	331	907	32	11	20	647	754	593	1262	1233.62	1056	19	5	21	92	36
YDR071C	1356	1487	1386	1058	1231.58	1206	1758	914	1134	625	828.7	336	1020	385	922	1115.99	200.26	1609	1492	1940	615	484.29	550	1809	1439	1144.94	1964	1425.93	1469.74	1346.99	1082.1	1562	1293	867.99	1057.06	802	838	1192.22	587.92	871.89	755	605	590	611	1480	1631	1898	1720	992
YDR072C	1014	966.12	816	1184	1181.73	1045	1324.03	933	2231	1391.01	1533	2668	3618.61	2056	1867	1793	1575.93	1421	1785	1503	1949	1703	2071.43	1600	1352	1033	1848	1784	1137	1726	1277	1353	1917	1121.1	1659	2137	1711.97	1973.22	1853	2642.44	1905.07	880	867.72	828	2154	2554	1959	3978	2972
YDR073W	283	301	243	212	224	231	224	148	285	204	232	201	353	125	193	219	51	427	409	534	202	172	186	845	625	655	529	479	315	422	362	473.01	448	230	253	297	325	332	244	261	189	288	503	527	338	476	412	386	237
YDR074W	874	1424.99	892	14360.52	13380.9	11493.25	23172.79	20897.39	777.01	538	620	10663.65	10637.01	5690.52	15931	16190.06	7953	960	923	1057	1038	1136	1222.98	17019	13057.75	9627.32	1261	961	899.12	10671.95	7713.87	8835	17697	11002.78	15539.93	1080	1056	1203	3442.01	2952.75	2414	20785.09	24750.47	21428.06	819.32	1150	1204	5013	2346.91
YDR075W	409	459	485	108	145	221	117	96	261	127	195	70	139	81	192	167	102	552	543	739	235	258	344	258	196	196	545	303	444	158	121	191	110	45	151	203	335	377	175	234	206	71	114	117	319.01	418	425	283	174
YDR076W	136	131	105	69	111	105	72	55	102	68	75	34	83	41	95	89	12	116	93	124	90	66	97	104	150	105	176	95	153	105	70	79	137	58	145	133	113	143	84	119	102	23	38	25	115	97	186	140	84
YDR077W	7634.1	15361.33	9658.7	221397.34	183821.94	254269.65	21173.3	23235.45	27732.78	18984.91	26341.45	293191.15	307621.11	227497.46	67280.32	76305.25	51917.16	29821.97	38139.76	50710.75	83031.89	66198.2	118660	40692.39	22827.74	31112.66	86287.72	57050.95	62711.12	345337.37	244766.77	223240.27	172424.3	114187.68	164240.27	29149.09	32817.49	33849.21	124616.69	125918.96	95733.17	88436.13	68787.45	47412.02	54697.08	86478.7	77060.79	316431.27	197001.62
YDR078C	47	37	58	27	52	37	108	67	65	41	43	10	70	18	77	80	38	42	61	52	25	17	39	112	118	108	35	31	24	32	23	50	55	27	58	19	34	59	19	67	39	27	25	60	53	52	65	38	26
YDR079C-A	10	12	7	11	16	20	17	13	6	8	22	13	16	7	11	8	5	8	26	17	14	14	9	21	27	35	20	12	19	17	31	43	53	53	26	16	8	9	14	13	14	9	19	9	30	24	13	30	18
YDR079W	150.08	172	248.99	97	119	157	225	143	165	117	194.13	79	343	93	161	214	105	155.91	202	193	106	107	114	301	284	285	145	146	117	198	150	253	214	94	186	107	167	173	142	206	203	85	106	133	110	144	170	225	124
YDR080W	462.08	440	421.98	353	467	381	445	364	297	189.96	238.74	165.67	387.07	211.01	313.94	427.92	108.99	529	524	652	295	330	386	619	692	381	734	551.57	584.51	627.01	449	563.88	399.16	235	468	464	491.89	560	271	449.97	356	124	219	218	616	473	961	821	444
YDR081C	928	1019	866	653	718	892	549	398	714.01	465	599	534	955	495	523	609	263.99	883.77	1023	1286.06	674.32	717	953	722	589	384	1423	1100	1046.39	1053	860	905	499	278	542	816.01	899	933	622	816.96	746.5	308	421	388	1047.91	1041	1376	1364	792
YDR082W	160	197	189.98	101.02	130	152	87	59	127	80	110	49	178	91	84	109	52	198	178	263	114	86	108.01	283	210	222	266	183	206	157.03	152	284	150	79	138.98	136	173	188	139	148	127	61	80	66	145	243	223	196	136
YDR083W	1895	2053.03	2328.03	419	597.03	829	37	15	1520	952	1361.89	186	425	180.03	28	37	9	1752	1755.99	2479	577	599	710	84	59	31	3479.7	2537	2789.9	524.47	524.45	864.93	28	7	20	1141	1443	1765	585	818	621	19	24	42	2541.93	2167.83	3690.88	1525	920
YDR084C	358	432	316	934	819	740.97	1073	790	656	397	397.99	1087	1536	1075.65	1010	1119	910	468	788	659	874	719	832	816	770	610	513	443	383	1058	717	818	1017	700	742	522	422	484	772	1205	823.93	572	499	407	404	561	402	1319	823
YDR085C	41	58	54	283	233	292	94	69	41	15	30	140	237	119	51	91	17	158	156	202	88	83	80	270	255	199	174	127	128	719	502	761	222	102	189	139	129	180	213	221	202	170	221	157	109	154	252	449	256
YDR086C	562	565	682	430	489	532	603	372	778	482	818.59	219	757.82	184	575	653	178	558	901	683	278	254.06	268	453	504	616	740	653	462	510	463	724	714	532	348.96	707	853	679	427	447.18	449	391	535	380	646	893	580.35	621	489
YDR087C	1253.17	1203.01	1304.97	373.84	430.94	438	71	37	1132.11	616.87	1006.34	142	391.01	196	68	100	17	1461	1593.01	1796	629	584	747	355	234	231	2037	1605.02	1546.1	367	393.72	604	88	53	123	811	1084	1131.02	496	617	512	57	76	103	1921.18	1572	2451	1075	782
YDR088C	232	248	283.99	251	264	306	337	86	118	69	102	81	167.03	51	157	188	23	358	258	423	95	80	108	449	371.05	335	402	335	373	240	238	386	263	150	224	155	255.99	228	189	150	177	119	118	104	302.99	238	465.01	370	190
YDR089W	866	839	962	320	332	400	1151	716	1171	713	872	177	490	280	881	737	436	681	654	755	469.05	529.99	628	874	961	595	1031	760	662.17	323	231	243	521	270	707.01	715	850	878	326	437.76	400.65	771	912.05	1010.74	849	825	1176	672	491
YDR090C	258	271	206	346	319	326	281	163	403	214	268.06	493	642	356	281	321	195	335	477	441	428	374	420.85	294	237	187	405	333	315	522	372	376	460	281	330	425	249	290	411	493.92	417	187	195.02	156	321	379	307	668	363
YDR091C	5503	4810	4407	2979	3179.76	3743	1619	1352.97	8154	4427	5883	2213	4117.76	2012.94	1618	1788	1410.01	7413	9397.67	7594.14	6964	7179.16	8742.53	1040	513	450	7893	6574	4427.95	3648.99	3081.92	3506	1153	666	855	5384	4685	4428	4194	5890.13	4639	723	475.52	622	6997.42	6792	5877.11	7874	5281.44
YDR092W	506	987.74	503	641.01	972.97	621.7	1172	918	439	317	343	557	1275.89	754.91	843	1033	280	877	1094	1368	524	573	548	1426	1141	1256.01	930.72	621.73	940.58	1338	1210	1342	1398	979.35	1140.86	432	472.97	718.43	646	824.15	654	515	533.69	475	638	858	852	1249	713
YDR093W	2870.8	3347.34	2435.65	4024.47	4078.89	4700.33	2604.56	2194.48	3305.01	2024.4	2818.91	4864.31	7039.82	4738.57	2608.27	3037.55	1753.3	3076.72	4316.39	3666.6	5934.04	6031.62	6613.99	2111.32	1730.16	1417.37	3391.33	3133.04	2726.71	4136.91	3134.23	3131.5	2637.1	1274.56	1821.98	3306.1	3033.81	2977.55	4410.81	5263.05	4454.14	1523.19	1438.78	1027.43	2347.17	2525.55	3042.55	7237.5	4344.48
YDR094W	214.2	371.52	308.88	361.2	281.77	211.66	311.44	195.52	225.99	140.6	217.09	532.69	537.83	424.43	181.73	260.45	115.56	280.28	376.1	393.42	431.96	469.12	642.43	158.68	92.2	152.63	348.67	396.96	302.28	408.07	295.71	370.51	287.9	113.44	188.02	325.9	295.19	407.46	468.19	470.26	329.79	191.81	149.03	88.59	103.84	315.64	152.45	471.36	432.51
YDR095C	0	0	0	0	0	0	2	0	0	0	0	3	0	1	0	1	0	1	0	0	0	0	0	8	3	2	0	0	0	0	0	2	3	0	0	0	0	0	2	0	0	0	2	3	0	0	0	3.76	0
YDR096W	527	804	551	702	788	771	2607	2123	615	385	465.99	995	1590	897	2558.98	2258	1180	544	530	733	280	305	464	2676	2234.27	1783	1041.96	694	762	1967	1229	1249	2898	1571	3072	624	702	740	574	635	485	1723	2076	1930.49	615	764	900	1370	823.1
YDR097C	1019	960.05	857	774	1005	1099	465	367.72	757	514	772	503	964	516	436	466	202	1163	1335.55	1377	773	1086.01	1042	191	192	160	1487	1133.06	1164	576	500.06	616	147	100	192	941	1034	1063.99	603	794	797	149	262.63	222	1189	1215	1839	1739.17	1035
YDR098C	1357	1627.61	1509	1015	1296	1028	3892	2482	1190	690	942	562	1298.05	646	3047	3634.91	1794.77	1542	1627	2206	779.05	792	1020	2308	1963	2011	1923	1292	1901.35	1261	1150.45	1533.18	3476	2321.99	3260.13	1288.51	1611	1864	1156.96	1480.65	1394	1163	1297.23	1248	1385	1757	2000	1879	1189
YDR098C-A	0.45	1	0	0.46	0	0	0	0	0	0	0	0	0	0	0	0	0	0	2.37	0	1	1.5	0	0	1	0.5	0	0.5	0	0	0	0	0	0	0	0	0	0	0	0	0	0	0	0	0	0	1.5	0	0
YDR098C-B	0	0	0	0	0	0	0	0	0	0	0	0	0	0	0	0	0	0	0	0	0	0	0	0	0	0	0	0	0	0	0	0	0	0	1.29	47.96	18.95	42.88	35.66	32.75	37.05	59.3	42.25	99.6	0	0	0	0	0
YDR099W	4432.13	4209.9	5198.52	5381.75	6102.44	7053.65	10761.71	6831.3	4222.17	2236.99	3092.99	3580.31	7436.86	3270.78	8422.76	8524.81	3546.77	5164.23	5060.82	6252.31	3847.59	4094.88	4630.95	10416.53	8665.51	8030.55	5607.63	4093.8	3971.09	9523.46	6727	8297.32	10965.47	5688.68	8624.72	2328.14	2679.45	3134.9	3897.7	4407.16	4112.02	4847.36	4887.24	4890.39	3768.99	4988.41	5360.57	8749.28	5146.56
YDR100W	203	302	188	1011	1093	1011.96	1094	992.89	201	168	176	1555	2223	1368	1094	1153	1248	373	409	485	699	579	622	1072	775	723	207	227	259	1361	811	1355	833	447	862.99	170	210	226	604	1043	915	610	408	554.1	195	281	172	969	591
YDR101C	4615	3779	3761.06	1323	1391.86	1481.97	57	56	4686.01	2381	3447	837	1875.65	1030.05	57	115	50	4105	4935	4446	3613	3373	3931	137	87	70	6060	4701.04	4436.12	1193	1145	1466	31	22	33	3879	3493.08	3405.16	2546	2953.94	2592	67	88	139	5901.6	5732	5779	4408	2806
YDR102C	0	0	0	0	0	0	0	0	0	0	0	0	0	0	0	0	0	4	10	2	7	9	1	5	10	3	0	0	0	0	0	0	0	0	0	7	7	4	4	10	8	1	0	4	0	0	0	0	0
YDR103W	97	75	69	69	101	93	151	104	70	37	78	78	157	101	187	193	77	925	1052.97	1207	686	776	853	1271	1023	751	172	125	146	238.95	162	196	235	112	230	844	859	1052	725	1048	830	631	713	824	108	122	176	174	121
YDR104C	449	458	356	501	436	556	314	203	207	140	229	286	470	260	287	322	112	303	276	322	209	219	236	451	406	284	333	217	266	575	494	542	377	151	312	269.98	302	266.69	378	393.36	328	136	254	162	138	153	220	471	284
YDR105C	631	716.98	624	1487	1433.47	1512	1993	1562.88	983	488	768	2653	3255	1849	1810.13	1781.01	1954.65	919	1320	1160	1670	1402	1888	1915	1572	1467.84	790	676	607	1565	1249	1374	1730	1133.94	1245.15	931	947	997.45	1507.01	1757.97	1509	1529	1151.04	1155.06	665.21	783	685	1835	1124
YDR106W	24	22	22	40	24	33	113	50	17	14	15	17	34	22	74	85	26	22	10	27	5	8	5	17	21	23	16	14	7	7	10	22	35	21	33	23	31	38	16	24	29	32	23	37	14	14	25	8	11
YDR107C	341	381	263	589	522	648.01	770	603	306	203	229	726	927	623.14	487	535	518	499	665	556	640	506	615	819	743	588	331	291	258	874	590.01	772	785	457	648	353	310	338	461	580	505	317	258.54	225	195	304	249	683	495
YDR108W	507	454	459.01	273	313	411	436	342	423	207	386	220	433	220	396	387	357	481	450	550	334	288	364	781	669	560	685.87	445	463.05	588	407	597	483	281	436	348	428	416	312	364	385	257	297	325	445	538	571	707	424
YDR109C	400	424	388	439.32	423	492	620.01	408	218	148	211	318	523	294	376	468	197	339	441.03	474	360	469	499	499	455	473	463	350	368.09	500	412	521	506	302.01	483	446	452	415	510	484	459	215	265	204.33	378	406	484	638	395
YDR110W	718	695	759	250	338	359	200	117	504	319	417	117	301.01	162	234	215	81	745	691	842	461	480	582	290	227	228	1133	797	836	331	308	354	270	122	279	487	626.08	666.34	333	496.9	405	90	128	121	918	810	1092	772	455
YDR111C	440	443	391	394	466	425	1238	843	339	170	264.03	413	518	252	665	615	777	310	406	413	513	389	661	1502	1219	1154	520	459	420.23	240	203	253	1095	739	806	277	219.98	205	250	262.3	211	854	908.99	729.99	357	441	335	454	301
YDR112W	0	0	0	0	0	0	0	1	0	0	0	0	1	0	0	0	2	1	3	0	2	0	0	0	0	0	0	0	2	0	1	0	1	2	1	3	0	3	1	2	1	0	1	2	3	0	0	1	0
YDR113C	422	474	445	325	359	490	349	133.96	355	212	315	197	337.31	239	201	230	25	697	710	977	350	388	397	1058	763	699	713	477	580.02	370	299	421	381	167	371	227	296	408	253	251	223.6	241	262	224	408.01	543	713	896	521.05
YDR114C	0	0	0	0	3	5	0	0	2	0	0	1	0	2	2	1	0	0	0	0	1	3	1	0	2	1	0	0	2	2	2	1	0	2	0	2	3	0	0	1	0	2	1	2	0	0	2	1	0
YDR115W	331	452.99	263	267	298	201	441	315	464	339	366	301	649.98	352	442	476	190.51	297	412	380	203	196	231	347	323.86	343	316	204	300	312	310.25	342	439	292.99	326.05	442	388	472	421	639	549.18	269	285	270.7	175.01	240	209	407	263
YDR116C	798	1008	715.97	372	409	349	781	612	713.1	491	658	350	583.19	334	698	724	315	614	677	809	305	383	390	713	514	613	1023	762.02	735	679	569	644.76	779	400	557	659.11	708	759	640	614.94	663	306	324	339	443.05	571	477.9	799	516
YDR117C	761	760	740	549	660	642	1181.89	854	622	328	443	280	667	333	853	910	288	789	673	1030	386	429	453	1175	1058	920.75	1057	810	917	874	722.65	967	803	496	1032.11	427	535	582	348	449.03	464	274	412	370	723	802	1110.02	1081	637
YDR118W	209.53	189	234	229	266	305	459	374	167	108	130	116.55	234	116	387	346	180.54	263	222.83	310.4	198	157	214	641.49	646	412.47	295	212.39	285	409	251	396	282	207.03	443.89	184	202.31	226	145.84	232	245.43	167	219.26	282	203	259.26	375	406	275.37
YDR118W-A	20.47	22	15	15	11	16	36	12	8	4	0	3.45	5	0	0	4	5.46	5	11.17	12.6	11	8	3	29.51	16	44.53	18	11.61	7	21	8	12	31	11	26.11	19	15.69	10	7.16	14	11.57	20	22.74	13	7	25.74	17	23	16.63
YDR119W	3244	3111.98	2675	3404	3699.13	3528	1154	1235	4543	2755.02	3395.53	3466	4767	2789.03	1242	1429	1070	2880	4001	3265	4248	4016	5153.7	1000	780	550	3555	3121	2558.99	3028	2313.97	2640	1103	606	768	3396.21	2826	2918.99	2899	4743.22	3527	703	619	565	3730.27	4023	3777.97	6470.98	4694
YDR119W-A	1	0	0	0	1	0	30	11	3	2	6	16	31	8	32	28	41	0	2	3	0	2	0	51	154	139	4	5	1	5	7	6	40	55	19	3	8	1	14	10	3	187.99	372.94	204	5	5	6	3	1
YDR120C	2875	2739.96	2699.62	951	1015	1194	60	37	2153	1155	1874	508	916	519.84	75	98	38	2601	2934.38	3265.76	2295	2375.98	2417.8	217	112	108	3984	3155.04	2832.03	874	774	1062.06	74	39	83	2252	2165.81	2213	1250	1437.47	1210	85	152	134	3352.92	3211	3656	3045.76	1719
YDR121W	434	611.93	640	269	290	308	128	65	324	186	238.03	130	299	99	78	118.06	19	420	496	573	191	223	243	264	180	201	569	421	403	260	254	341	181	95	183	245.02	300.03	328.93	196	240	220	77	82.52	103	466	544	701	480	292
YDR122W	615	883	613	1947	1973	1888	2145.07	1596	487.24	291.93	431	1492.05	1920.99	1105.99	1734.38	1975	555.99	766.99	847	882	629	706	651	1938	1918.04	1414	1083	952	718.8	2636	2008.95	2184.15	2606.49	1382.3	1714.14	698.04	624	641	858.09	849	647.34	855	1007.11	633	703	779	952	2119	1026
YDR123C	420	600.99	435	173	196	235	162	122	347.99	216	341	209	328	166	158	161	92	406	374	576	226	211	262	666	429	497	643	441	508	319	257.03	314	300	207	438	354	410	455.9	293	294	276	156	258	299	334	405	488	483	259
YDR124W	24	24	16	23	19	21	118	76	7	4	6	17	29	19	44	34	34	42	41	48	11	15	22	135	140	125	30.02	16	34	23	22.07	20	80	36	83	27	33	35	26	20.19	18	48	75.39	105	28	38	24	46	28
YDR125C	45	54	47	94	93	104	145	130.99	63	38	33	71	148	90	155	149	67	48	54	74	43	53	73	238	171	134	53	22	51	154	99	112	196	91	159	72	44.99	53	83	103	97	73	67	65	23	41	42	81	53
YDR126W	103	107	119	152	191	204	134	117	306	170	236	272	571	309	181	190	105	142	195	136	159	169	251	83	68	64	257	191	177	334	238	241	250	133	187	298	315	285	374	473.99	386	123	110	83	190	248	225	386	244
YDR127W	3692	3561.92	3085.83	8161.01	8588.59	8446.02	4589	4085	4708	2608	3595.96	9291	12162.83	8136.52	6928	7332	3614	4127	6236	4539.23	8857.91	8240	9155.93	2204	2248.8	1732.01	5615	5519.35	4395.46	14415.82	11942.82	13092.67	5159	4088.57	3742.03	3335	2714.98	2640.04	3404	4538.33	4478	1781	1356.59	984.99	4478.71	4791.32	4838	11722	8211
YDR128W	1081	1254	1107	859	901.85	1016	697	410.64	636	381	626	605	921	520	548	563	230	945	1246	1207	703	768	846	701	600	534	1448	1238	1016	1309	992.05	1196	869	350	587	993	1002	1006	765.01	737	658	274	467	339	1145	1129	1522	1670	823
YDR129C	2654.02	2738.53	2639.99	4371	4114.63	4385	6278	5370.98	2271	1382.02	1896.02	3996	4743.52	2752.39	6272	6365.29	6207.01	2776.03	3484	3184	3271	3464	3880.01	8248	7047.84	6900.98	3531	2898.99	2447	5925	4688.8	5977.95	8878	6536.37	6865.43	2272	2198	2126.61	2744	2963.9	2677	4706	5629.73	4929	2829	3215	3356	5479	3262
YDR130C	225	241	213	153	163	234	181	123	140	93.04	118	103	176	101	159	137	39	191	211	329	97	129	119	393	354	273	322	231	245	238	167	211	280	173.91	218	127	171	194	164	117	150	111	135	81	195	223	329	274	155
YDR131C	208	208	225	110	158	181	302	181	137	78	115	79	233	113	105	144	78	211	234	265	96	106	140	484	381	353	304.99	159	271	258	209	240	153	85	274	137	171	207	98	179	147	90	77	119	205	203	328.89	305	180
YDR132C	156	171	160	39	56	74	395	260	82	70	89	35	83	51	272	272	135	140	146	200	75	91	80.93	352	252	224	230	167	155	92	78	83	220	119	267	127	174	214	102	108	108	189	247.73	287	125	198	176	191	79
YDR133C	3118.41	2465.82	1461.06	4652.88	2024.69	2757.07	8061.5	4553.63	3451.73	2066.22	2009.3	16705.93	8464.56	4353.85	3866.3	3615.47	4969.36	702.18	981.53	614.34	3892.96	2642.85	1239.2	1267.34	1103.35	1014.78	2363.47	3555.29	589.77	2322.37	2027.15	1899.64	2157.52	1351.46	421.65	2709.51	1820.85	1258.65	3957.16	3090.41	2536.97	16457.66	12570.78	7543.04	1129	3068.01	407.93	5672.52	4542.68
YDR134C	5622.02	10296.98	7671.64	7214.61	9898.12	10678.83	15225.41	17522.2	8427.73	6931.74	9759.24	16699.19	31989.48	21856.68	9411	10747.12	6576.79	1785.83	3317.19	3699.98	4555.25	4518.09	10189.75	2805.63	2392.52	2760.34	8013.53	6191.82	5740.14	7296	6164.49	5403.44	3914.37	2993.17	4125.39	7316.04	9231.89	9725.96	8198.65	11694.64	7703.25	33581.42	34742.44	26905.17	4722.28	5903.99	4419.07	13401.38	11569.23
YDR135C	3041	3129	2584	3714	3878.72	4191	3327	2902	2750	1663	2276	3933	6448.02	3930	4365	4753	3491	4045	5052	4636.3	5585	5688	6525	3293	3496	2200.14	4477	3869	3579.92	6313	4653.29	5208.06	6466	3427.82	5732.01	3781	3295.26	3449.96	4445	5823.59	5267	1359	1524	1209	3521.01	2771	3875.01	7921	4548
YDR136C	1	0	0	0	2	1	2	0	1	0	0	2	4	4	0	1	0	0	4	0	1	0	1	0	2	1	0	0	0	0	2	1	3	1	0	1	0	1	0	4	3	3	6	2	2	0	0	1	1
YDR137W	586.49	599.99	489	392	518	541	354	248.23	426	238	356	279	580	316	403	346	142	697	547	829	299	335	378	902	674	526	793	510	672	648.03	486.44	671	332	180	333	414	481	516	341	392	387	320	336	319	469	570	847	775	428
YDR138W	842	909	824	638	753	915	1227	745	663	369	607	479	849.34	486	1065	1050	409	930	962	1267	626	691	872	1068	934	754	1363	986	1077	1191	909.69	1052	902	521	903	652	858	817	572	771.99	662	300	436	382	931.97	876	1364	1332	756
YDR139C	84	131.24	147	43	79	106	70	52	154	93	194	47	191	76.25	92	148	25	106	210	142	46	44	59	88	99	129	106	57	127.84	78	112.73	134	115	154	86	109	169	112	59	93	74	68	76	79.75	248	191	239	178	81
YDR140W	426	405	490	172	225.98	211	250	176	426	283	337	194	423	180	301	298	193	546	583	713	245	257	327	508	418	353	519	484	489	308	269	318	364	188	272	331	370	422	279	331	259	194	181	176	360	579	601	512	307
YDR141C	1166	1178	1069.58	1018	1190	1429	1805	1635	1096	667	888	709	1610	1010	1945	1936	1355.93	1394	1676.65	1636	1275	1338	1461.84	2153	2043	1412	1631	1312	1341.08	1850	1304	1533.01	1518	983.01	1904.99	1112	1207.92	1299	873	1251.98	1142	878	1077.8	926	1365	1373	1934	2456	1394
YDR142C	238	334	250	235	263.07	250	367	293	215	142	196.99	253	373	200	272	276	238	277	325	382	169	232	243	542	278	352	376	289	317.04	437	333.97	349	397	211	299	254	256	279	277	315	266	288	285.99	246	233	398	283	442	275
YDR143C	1625	2200.6	1724	1785.2	2038.94	2183.96	3039.01	2259	1615.01	1055.01	1485.01	2048	2896	2026.83	2498	2599.91	1526.42	1579.63	1718.62	2229.21	2154.38	1963.9	2835.35	2061.3	1499.58	1479.44	2305.86	1705.27	1778.12	2048.51	1777.85	1715.35	2253.49	1299.33	2046.67	1729	2002.6	2172	2381.87	2322.04	1853	1547	1494.99	1175.95	1422.8	2062.02	2024.86	3161.35	1894.11
YDR144C	3998	4487.02	3514	3085	3069.85	3781.11	2462	2034	4241	2517.49	3443.53	3215	4592.36	3230.31	2447	2658	2584	3483	4251.99	4484	5190	4623	6249.04	724	660	630.01	4768.68	4115	3792.96	2671	2345.6	2401	2197	1296	2036.88	5665.41	5057	5253.5	5017.01	5728.65	5135.72	783	830.05	611	4032	4434	3761.5	6447.97	4276
YDR145W	1504.46	1758.84	1618.72	1352.65	1402.78	1704.66	1212.02	482.06	941.6	576.99	889.5	574.21	879.01	481.9	680.48	893.48	77	1580.86	1551.77	2308.26	750.03	795.95	1060.3	1180.52	1044.32	926.47	2696.45	1838.25	1904.35	1719.11	1495.14	1875.38	1144.93	518.53	966.75	994.9	1351	1445.01	960	898.98	713.28	464.11	526	430.83	1599.45	1330.37	2118.72	2000.97	1104.39
YDR146C	624	833.78	697	347	405	453	317	175	611	327	514.98	253	415	319	247	247	30	1283	1205.11	1860	1053	958	1201	556	551	350	1037	758	878	587	434	640	253	122.05	170	980	1070.92	1347	533	558.99	494	237	202	93	737.78	703	1233	861	443
YDR147W	429	408	386	328	391	441	396	261	345	203	266	257	467	204	451	456	236	496	428	566	297	273	308	788	828	635	435	337	373	557	370	531	397	219	324	259	309	355	228	321	259	182	266.98	306	451	454	663	657.53	434
YDR148C	1707.93	2041.02	1523	2844	2852.01	2751.44	4408.79	3964.13	1305.26	831	1137	1992	2579.74	1578	3266.79	3646.17	2391	1060	1112.26	1372	1159	1245	1503	3166.76	2491.55	2310	1647.61	1210	1261.91	2873	2351.08	2872.18	3648.91	1980.49	2627.9	959	949	982.02	1922.7	2023.94	1742.15	1754.01	2206.48	1640	902.61	1194.86	993.13	2742.09	1737
YDR149C	0	1	0	0	0	0	0	0	2	0	0	0	1	0	0	0	1	0	5	0	1	1	1	0	0	0	3	0.97	0	0	1	0	0	0	1	3	2	3	0	0	0	0	1	0	2	0	0	0	1
YDR150W	2723	3112	2362.57	1967	1942.73	2228.42	1497	1045	4283.99	2380	3123.36	2432	3507.37	2084.98	1940	2079	429	3672.08	4750.96	4390.36	4139	3852.97	4069.02	2268	2225	1191	3785	3209.03	3017.05	2916.48	2140.61	2496.09	1776	910	1355.05	2867.3	2771.9	3002.79	2404	2192.1	2040	849	1235.07	802	3144.75	2554	4544.65	5278.02	3190
YDR151C	566	798.78	531.38	383	402	455	1479	903	598	343	408	232	432.65	202	827	690	525	652	647	869	336	306	401	2688	1783	1876.17	837	653	791	539	505	505	1360	849	1274	285	359.73	423	224	293	209	807	1036.52	1185.24	533.6	901	948	634	372
YDR152W	1602	1552	1725.98	721	851	874	991	302	1643	960	1512	428	962	428	769	996	149	1639	1654	2110	728	608	661	1032	867	809	2230	1909	1688.96	764	719	1069.98	760	368.85	486	1121	1478.06	1829	835	850.01	761	384	338	315	1650.84	1725	2315	1294	902
YDR153C	1059	1257	1088	980	1052.99	1087	1823.98	849	959.01	519	756	710.99	1073	572.02	1279	1453	196	1158	1204.32	1636	588	715	700.74	1866	1485.01	1243	1820	1312.16	1354.64	1397.49	1219.71	1532	1551	618	1118.31	837	838	990.01	948.07	878.9	701	660	930	678	1389	1456	2016	1863	1067
YDR154C	6476.62	3825.26	6472.22	16480.67	14728.1	16932.33	13545.07	8990.88	8749.41	4989.11	8305.25	27950.23	29904.95	12872.49	10857.86	13574.36	17186.46	7883.19	10703.3	7639.35	13166.53	11289.39	15756.62	9658.83	9270.53	10217.23	7061.44	7562.11	3306.49	17836.43	12336.58	17922.37	14683.26	9929.94	7620.36	9226.73	8122.39	7585.33	18809.72	17891.33	16728.81	15699.77	15942.7	12910.34	6849.15	11138.16	6079.96	19750.85	14499.8
YDR155C	10105.38	12671.34	8630.2	28330.29	25695.05	24264.11	20437.93	16246.3	14512.68	10146.77	13010.74	46023.78	53913.78	28766.62	21296.14	23928.3	23407.29	14849.59	21374.57	16375.48	22553.12	18224.12	19582.59	16783.17	12838.47	16583.19	15227.55	12141.71	8057.18	27661.51	26331.39	31648.77	30491.73	21072.34	15757.28	19771.42	16270.82	14311.58	32460.72	35888.47	31321.4	25979.61	28945.79	21312.27	13795.36	19186.53	9142.59	31121.1	21981.94
YDR156W	1025	1732	1073	956.93	1014	939	330	291	1387	885	1267	1900	2314.03	1640.64	385	430	369	1361	1981	1961	2048	1921	3123.96	442	314	376	1705	1699	1505.96	1317	1201.99	867	475	319.21	314	1292	1384	1429.02	1653	2272.3	1296.27	379	330	216	1419	1944	1299	2200	1508
YDR157W	184.99	152.43	171	208	194	140	73	45	250	148.42	189.42	422.61	386.99	215	57.77	82	71	156	332.71	244.57	359.95	339.98	484.07	72.67	50	48	234.98	310.46	138.88	254.93	210.01	155.28	91	76	42.19	262.85	224.03	227.13	323.62	429	261.26	83.98	68	43.06	211	461	242	415	287.66
YDR158W	4491	3993.28	4088	4187	4440.59	4047.93	5721	4110	5640	3355.98	4547.67	4777	6512.99	3057	7259	7574.9	5950	4107	5828	4259.97	3624	3232	3799	4647	3830	3620.03	6447	6310.09	4110.28	9300	7767.58	10138.59	9073	7412.54	5327.22	6034.08	4296.02	4484.08	3926.02	4878.65	4589.03	6457	4932.04	4506.21	5058.9	6561.98	4730	7544.18	5477.96
YDR159W	1045	1178	1111.22	651	765	968	965	642	768	504	695	382	695.46	383	818	931	267	1122	1228	1495	726	773	879.18	1198	1126	756.05	1653.33	1225	1307	1070	805.43	981	901.99	410	966.17	895.05	1083.23	1216	644	864	708	412	593.03	499.05	1315.97	1139	1925	1618.93	973
YDR160W	440	399	342.99	348	327.99	332	561	399	354	238	270	301	383	189	278	331	160	431	548	492	291	310	373	486.99	483	343	549	471	464.24	482	353	454	635	322	609	402	315	329	329	396.02	276	175	258	181	486	486	569	554	351
YDR161W	2114	2049	1996	679	789	854	102	68	1505.81	942	1450	361	756	304	94	109	42	1890	2006	2274	1074	1044	1183.65	418	255	224	3133.01	2454	2276.75	738	651.73	958	129	102	119	1272	1718.7	1743	843	918.99	755	98	106	138	2254.01	2248	2845	1906.26	1213
YDR162C	334	434	355	326	329	359	439	209	272.95	174	224	247	405	163	341	334	58	339	385.56	545	170	153	241	470	390	356	502	384	374.06	464	388	478	396	176	356	239	235	318	276	270	216.01	101	146	120	359	407	604	567	298
YDR163W	249	442	375	260	259	360	215	48	187	108	178	137.01	245	91	115	179	12	320	313	520	89	89	118	266	217	252	444	334	457.71	262	286.29	388	234	123	184	174	287	249	156	200	140	79	72	74	276	249.98	408	348	195
YDR164C	905	931	931	699	755.02	911	740.78	568	729	416	542.9	429	928	458	517	590	279	1060	985	1206	664	649.93	716.01	686	642	508	1438	1034	915	932	781	919	640	381	623	799	926.83	1106	784	851	826.17	310.01	391	352	899	1044	1388	1485	784
YDR165W	2480	1594	2508.96	617	966	979	390	253	2168	1510	1787.07	302	1003	436	304	376	162.11	2432	2251	3078	1114	1288.02	1632.6	407	356	200	2713	2054.3	2345.03	960	683	931	169	103	197	1233.32	1481	1832	744	1273.01	964	127	164	314	2472	2322	3462	2233	1512
YDR166C	868	799	916	638	778	914	1294.24	905	661	464	539	320	845	497	994	1009	373.95	875.42	953	1223	540	707	752	1388	1472	904.74	1249	847.99	1105.02	1181	760.45	860	712	423	1011.11	633	768	899	413	766	596	472	607	595	954.4	849	1486	1486	773
YDR167W	412	493	461	290	272.64	280	250	155	444	249	380	180	382	116	219	243	83	466	489	595	242	226	227	533	409	429	541	462	394	386	341	532	250	173	173	309	354.99	405	297	333.55	272	149	156	147	455	502	525	553	338
YDR168W	1439	1569.89	1662.93	1477	1846	1894.96	2472	1307	928	548	734	641	1501	694.01	1847	2290	395	1455	1252	2033	534	685	798.12	2608	2612	2130	2299	1683.93	1879.6	2298	1653.99	2480	1791	1049	2221.74	1012	1219.17	1607	954	1239	1167	952	1262.02	1306	1576.23	1473	2800	2579.04	1336.04
YDR169C	646	826.58	628	702	737.01	886	1377	897	497	350	500.17	747	1022	637.11	1515	1612	468	811.74	912	1209	617	647	836.78	2340	1678	1616	1121	796	916	1347	1049	1119	1874	948.98	1628.2	673	757	912	912.3	828.99	751.25	747	909.87	722.41	670	790	968	1403	676.97
YDR169C-A	0	1	0	0	1	0	0	0	0	0	1	1	1	0	4	3	0	2	0	0	4	2	1	8	10	2	3	0	1	2	3	0	1	1	0	0	2	2	0	2	3	4	2	2	0	0	2	1	3
YDR170C	3954.63	4435.14	3708.77	3213.72	3530.85	3892.59	2848.03	1878.85	2844.71	1582.75	2343.82	1600.99	2867.58	1777.83	2786.99	3010	940	3358.22	4293.92	4004.29	3073.65	3581	3881.61	3419	3384.71	2334.09	5199	4492.44	4276.03	3683.79	2902.11	3434.36	2169.92	1260	2019.41	3669.68	3489.14	3773.4	2469.01	3111.97	2561	1485	1925.97	1481.03	4499	4214.66	5721.43	6437.22	3889.96
YDR170W-A	186.62	251.11	164.84	65.64	138.93	138.88	389.09	458.26	24.31	7.28	14.93	7.75	18.06	1.41	62.08	76.17	48.71	0.75	4.04	14.88	0	14.88	14.05	0	8.22	5.7	55.07	60.59	37.14	91.04	73.96	65.9	336.86	178.64	243.44	138.78	287.44	351.8	193.36	140.46	88.28	307.87	235.64	360.26	69.5	71.31	102.23	128.44	60.99
YDR171W	147	347	181	927	970	738.99	38627.32	18672.76	76	102	77	5465	6627.91	2694.75	28392.65	28800.51	9465.9	271	247	465	115	314	138	121608.98	77484.57	86073.96	121	111	115	3796	3525.07	3020	46066.7	20688.22	47378.06	221	218	294.28	1363	1104	723	43275.88	74329.15	66132.36	104	182	544	1377	455
YDR172W	6825.44	6290.95	5690.88	5622.87	5415.39	5938.24	2506	1642	4244.72	2367.97	3644.18	2354	3372.12	1902.54	1186	1523.01	380	5091	5682.75	5535.51	4816	4986.12	5099.81	1271	1195.16	902	9482.88	7666	6025.69	4779.99	4341.62	5240.58	1479.1	670.06	886	4269.78	4443.27	4011.03	3906	4082.93	3597.79	737	888.05	707.39	8067.61	6801	8834.86	9386.98	5854.47
YDR173C	150	210	172.94	198	278	209	649	315	71	55.45	78	117	225	83	235	294	95	193	196	251.04	129	125.66	150	556.88	602.84	529.73	203	171	202	170	162	232	612	399	612	121	112	121	251	251	161	209	335	325.4	97	173	185	201	119
YDR174W	1469	1306.15	1265	1745	1731	1576	4152	2514	1649	859.92	1230.58	1573.81	2663	1139	3451.81	3839.91	2228	1684	2121.7	1765.89	1611.02	1576	1658.88	2958	2843.97	2687.48	2397	2117	1339.47	2659	2181.43	2852.15	4493	2569.98	2507	1530	1264.15	1313.04	1669.54	1883	1552.62	1462	1666.8	1332.91	1891	2797.77	1966	3445.84	2260
YDR175C	696	783	747	304	307.99	366	569	365	617	412	507.02	289	462.58	205	455	491.03	252	454	462	579	196	269	251	548	433	418	799	628	570	520	452	638	452	272.5	395	406	536	555	475.95	440.99	471	212	287	259	400	516	546	684	473
YDR176W	793	871	741.98	631	619	730	605	196.28	501	316	467	327	480	265	481	616	51	856	891	1309	353	400	388.14	1090	962.54	731	1218	897	916.03	641	627.85	805	561	348.93	559	559	724	807.22	419	443	397	397.99	376	263	803	612	1300	1089	538
YDR177W	891	1002	958	923	916.88	921	1707	866.14	1058	601	930.41	685	1256	416.98	1012	1290.15	271	1277	1344.06	1626.72	625	511	523	1455	1212	1312.98	1140	938	740.05	903.04	813.4	1140	1548	795	884.27	642	810	866	880.05	701.01	702	770	688.61	602	867	969	1015	1271.66	702
YDR178W	640	890.03	620.99	1678	1604.08	1529	2324	1966	840	643	622	5097	5449	3406.82	2240	2553	2794	675	910	996	1006	1032	1529.03	2160	1710	1750	617	683	538	2772.99	2094.65	2623	3015	2028.16	2190	676.02	599	607	2089	2391.35	1770.98	1760	1505	1035	282	508	323	1907	1458
YDR179C	38	27	39	11	17	23	4	1	26	11	23	1	4	4	8	8	0	39	54	63	9	6	11	41	57	31	34	22	38	12	19	25	6	13	12	14	25	35	4	17	14	1	11	8	21	12	45	25	18
YDR179W-A	217	114	234	72	130	145	80	72	187	115	137	29	130	70	66	68	52	236	180	288	108	108	130	119	156	104	222	162	272	175	107	169	69	45	126	91	150	202	71	197	160	37	41	53	199	185	397	241	211
YDR180W	531	454	548	283	401	477	319	191	681	408	513	213	625	270	360	358	176	617	595	662	442	566	629	429	435.97	240	730	498	537	480	290	397	263	99	307	513.09	547	636	395	651	535	103	160	190.88	930	709	1148	887	542
YDR181C	302	322	278	273	311	354	242	100	180	112	168	99	195	110	163	234	38	350	302	467	117	123	152	359	352	262.24	413	310	373	356	279	449	270	125	181	196	274	296.01	207	200	198.99	116	159	101	333	296.37	406	425	236
YDR182W	919	1109	961	1230	1244	1352.81	2192	1772	952	611.93	815	1312	2233.84	1358	1710	1989	1097.96	1204	1570	1773	1214	1299	1540	1789	1676	1427.32	1260	1001	1073.52	1587	1180	1342.27	1720	901.66	1531.83	821	838	1064.57	1157	1285.97	1050	949	1067	903	993	984	1415	2189.01	1216
YDR182W-A	8	14	6	37	31	24	73	58	4	3	3	8	16	8	14	17	7	2	4	6	9	7	2	3	2	4	19	8	11	36	34	39	22	11	37	7	8	12	14	19	8	6	9	6	9	20	12	34	10
YDR183C-A	38	9	95	3	23	7	1	2	82	25	36	4	29	4	3	0	0	69	23	63	4	12	42	0	3	1	47	17	61	15	0	24	0	0	1	7	20	52	3	39	12	0	0	6	66	23	180	33	37
YDR183W	162	153	202	103	129.01	139	149	67	158	70.9	91	41	129	52	109	83	32	176	184	271	60	62	80	249	243	163	214	167	183.24	153	122	211	168	103	158	105	99.15	125	114	104	119	44	42	38	149	172	233	223	119
YDR184C	847	934	952	274	352	345	71	37	943	544	692	124	373	135	55	60	27	1115	1140	1452	406	427	493	60	38	19	1512	1006	1004	281	269	251	18	9	20	587	705	770	327	456	357.04	32	54	67	1129	1119.99	1378.95	767	493
YDR185C	40	48	58	204	204	189	674	456	33	17	24	75	116.01	53	303	260.11	196	39	55	40	43	35	38	229	267	147	41	31	31	144	118	176	542.16	442.04	543.95	66	50	53	96	80	95.98	187	217.08	241	69	65	45	126	64
YDR186C	1292	1663	1279	1756.99	2048.11	2320.99	2294	1587	991.97	580	889	1567	2232	1217.99	1758.15	1767.97	645	2001	2128	2760	1766	1683.09	2427.47	3118.23	2454.06	2288	1845	1428.66	1628.09	2228	1856.14	2061	2386	1230.19	2231.98	1196.98	1273.31	1275.99	1672	1781.16	1388.29	1389.59	1888.99	1618.2	1466.85	1506	2129.82	2663.01	1510
YDR187C	0	5	1	2	0	1	1	3	0	0	0	0	6	3.98	2	2	2	0	4	3	2	1	0	3	0	0	0	0	2	3	1	1	4	1	5	5	0	2	1	3	1	0	3	1	3	3	0	3	0
YDR188W	3407.04	2845.26	2858	3065	2820.95	2641	2587	1978.44	2747	1549	2260.99	3687	4330.46	2251.75	2365	2732	1743	3496.06	4777.33	3631	3865.48	4049.03	5365.99	2372	2142.99	2102.03	4528	4038.75	2616.03	4123	3863.49	4510.25	3216	2107.89	2165.66	3245.16	2886.69	2470.32	3934	3963.69	3183	1213.99	1408.52	1115.01	3721.61	3790	2911.51	5299.81	3085.06
YDR189W	1950	2290.39	1878	1435	1555.24	1871	2397.8	1605	1527	926	1417	807	1622	946	2087	2095.99	761.19	2161.99	2388.99	2808	1359	1492.14	1705.79	2155	1912.87	1789	3001	2201.94	2176	1686	1416.72	1549	2261	1263.69	2423.61	1410	1494	1834	1135	1289.87	1119	646	961	861	2101.49	2363	2892	2972.97	1639
YDR190C	2034	2003.04	1944.49	1450	1512.99	1679	1000	642	1506	839	1294.5	904	1463	641	769	938	240	1795	1851.23	1875.28	1208	1259	1400.46	798	840	673	2752	1989	1650	1481	1408.03	1831.31	792	390	450	1501.88	1647	1503	1572	1415.31	1311.96	368	452	405.02	2156	2387	2607.99	2328	1359.75
YDR191W	87	95	89	77	75	93	234	153	71	47	72	93	132	72	141	149	109	102	116	156	69	84	83	221	190	205	128	118	93	143	139	151	187	155	187	80	76	90	81	86	94	65	98	86	94	111	114.04	94	52
YDR192C	666	718	612	562	636.2	607	569	456	429	241	366	539	824	417	483	472	235	514	584	706.06	440	464	620	554	401	359	725	552	487	723	715.02	657	618	285	418	438.46	456	519	646	610	495	194	187	153	566	639	615	970	549
YDR193W	0	0	0	1	0	0	3	2	0	0	0	0	0	2.3	0	0	0	1	1	1	1	0	0	4	0	1	0	0	0	0	0	1	4	1	1	0	0	1	0	2	0	1	2	0	0	0	0	0	0
YDR194C	3373	3468.63	2962	885	907	931.96	1275	1048	2713.39	1887	2285.84	595	1231	692	1281	1530.56	557	2872	2422.58	3140	872	1064	984	1180	1179	783	4491	3285.99	3115	1987	1654.83	1615.01	1132	433	935	2058	2071	2199.55	1541	1678.97	1886	341	688.5	571	2253	2274.85	3362.96	2679	1709.47
YDR194W-A	0	0	0	0	0	0	0	0	0	0	0	0	1	2	0	0	0	0	0	0	0	0	0	0	0	0	0	0	0	0	0	0	0	0	0	0	0	1	0	0	0	0	0	0	0	0	0	0	0
YDR195W	593	669	587	458	572	540	795	435	564.99	307	474	267	503	259	784	895	164	782	603	814	417.98	422	487	919	817	697	1033	757	732.84	623	548	684	807.12	368	822.99	355	396	485	374	364	318	327	567	625.79	663	778	904	850	489.99
YDR196C	317	374	334	424	448	448	999	509	301.24	175	245	195	464	138.99	653	676	198	457	455	499	143	102	179	837	1004	793	467	372	403	458	358	512	775	524	615	245.96	295	310	240	264	219	320	359	266	360	421	481	407	268
YDR197W	382	451	418	243	262	338	697	560	525	346	495	188	542	280	627	651	361	384	422	595	158	185	207	640	541	483	734	438	646	509	337.2	457	550	302.91	628	388	464	585	286	318	299	222	259.01	320.79	373	387	500	501	278
YDR198C	537	535	539	205	330	370	244	157	378	254.92	338	108	310	124	210	206	80	508	513	629	303	274	347	285	230	258	655	426	546	266	225	314	236	126	232	300	413	390	248	294	266	91	112	133	520	505	659	470	314
YDR199W	0	0	1	0	0	0	0	1	2	0	0	0	0	0	0	2	0	0	0	0	0	0	0	5	6	0	0	0	2	0	0	2	3	0	0	1	0	1	0	1	0	1	3	0	0	0	0	1	0
YDR200C	398	518	382	506	586	645.01	466	233	275	152	255	220	485	217	326	416	28	479	394	621	238	248	294	606.32	602	496	838	595	581	687	530	745	518	237	418	459	536	599	367	451.11	349	321	408	363	482	390	794	862	428
YDR201W	166	192	169	118	132	159	231	104	171	116	168	103	204	63	176	200	60	221	212	240	132	85	112	259	277	295	181	169	179	134	139	217	291	138	165	108	169	120	101	133	110	90	106	84	168	217	186	213	135
YDR202C	311	305	283	313	342	295	490	314	217	148	170	188	356	127	406	402	143	333	352	440	157	167	139.99	993	786	678	367	278	301	527	333	523	517	285	465	245	247	289	231	235	216.01	313	393	298	246	329	409	370	189
YDR203W	2	1	1	4	4	6	14	14	0	0	0	8	8	4	1	3	1	0	2	1	5	4	1	16	6	3	0	0	1	1	4	4	3	1	6.98	2	2	5	4	3	2	1	4	9	2	2	0	0	2
YDR204W	306	432	349	816.08	827	809	1211	1057	237	166	283	902	1377	713.87	944	1087	630	346	408	420.2	332	345	407	1229	1127	1337	375	321	261	1205	951	1012	1340	742.01	874	327	345	317	599	596.92	485	643	716	580	227	309	370	755	426
YDR205W	702	750	579	1216	1324	1204	1318	1021	1023	700	826	2075	2929.75	1932.95	1404	1449	1671.14	872	1132	1087	1430	1240	1878.98	1119	998	719	842	700	626	1729	1282.07	1313	1328	756	1241	797.18	741	759	1247	2018.26	1372.9	472	464	403	652	812	856	2038	1406
YDR206W	1568	1458.95	1527	732.96	750.42	862	507	385	1384	793.45	1096.37	616.67	1168.32	653.03	323	412	190	1837	2016	2158	1022	1065.98	1206.99	684	597	410	2196	1754.03	1631.94	925	713	921.04	380	234.99	347.99	1252	1550	1468	984	1279.2	1030	291	302.01	315.95	1789	1760	2160	1648	1042
YDR207C	884	1180	904	691.27	699	854	325	264	794	483	689	728	1057	610	397.1	499	140	788	971	1229.06	839	878	1300	1357.04	871	916	1602	1175	1241	845.31	953.98	958	1117	619	727	853	969	1001	966	842.23	648	396	481.47	299	1107	1058	1213	1364	822
YDR208W	1625	1966	1762.85	1332	1509	1796	1848	1282	1485.9	937	1232	1261.32	2016.84	1196	1983	1966.98	963	1933	1894.91	2494.14	1338	1398	1648	2368	1746.05	1336	2604	1966.17	1928.47	2607.14	1767.16	2106	2384.73	1167	2019.21	1483	1498	1739	1748	1722.13	1493	1297	1640.54	1412	1742	2032	2549.99	2927.99	1554
YDR209C	0	17	5	5	15.5	1	10	4	14	4	16.13	2	14	12	9	21	5	5	11	11.05	1	0	3	6	8	27	10	6	36.42	2	10	3	55	54.97	62.06	22	8.02	28	1	9	3	3	49	8	36	4	9.31	6	2
YDR210C-C	7.09	4	13	8.09	5.31	4.92	2.31	5	0	0	0	0	0	0	0	0	0	0	0	0	0	0	0	0	0	0	0	0	0	0	0	0	0	0	0	0	0	0	0	0	0	0	0	0	0	0	0	0	0
YDR210C-D	0	0	0	0	0	2.63	15.11	0	0	0	0	0	0	1.52	0	0	0	0	0	0	0	0	0	0.1	3.59	4	0	0	0.57	0	0	2.33	1.33	0	0	28.3	28.23	45.16	10.52	24.49	23.37	0	44.54	139.97	2.67	3.54	4.94	5.6	1.76
YDR210W	362	741.98	339	268	438.95	260	443	355.07	590.24	336	511.84	158	728	244	910	1167	226	279	564.95	523	108	111	140	659	717.5	862.48	508	300.92	556.74	218	344.86	263	1993.04	1974.83	1573.89	544.93	501	600	197	427	263	385	1241.99	645.03	587.67	433	677	295.02	194
YDR210W-A	0	0	0	0	0	0	0	0	0	0	0	0	0	0	0	0	0	22.29	91.72	74.38	39.87	25.03	33.36	114.47	44.5	0	0	0	0	0	0	0	0	0	0	0	0	0	0	0	0	0	0	0	0	0	0	0	5.39
YDR210W-B	0	0	0	0	0	0	0	6.83	0	0	0	0	0	0	0	0	0	0	0	26.87	48.43	8.93	25.61	14.01	0	54.08	40.5	19.21	0	73.44	83.62	44.37	1692.47	1335.14	195.63	24.39	0	0	9.27	0	0	25.52	32.53	46.81	108.1	70.42	0	51.32	30.95
YDR211W	2440	2227.07	2504	1423	1495.4	1857	848	508	1677	969	1410	745	1506	722	757	875	298	2362	2247	2632	1312	1377	1456	879	759	592	3233	2515	2211.63	1703	1437	2111	638	309	506	1615	1758	1924	1290	1576.22	1410	299	341	352	2891.03	2795.98	3768	3667	1994
YDR212W	3426.62	2685	3057	2494	2537	2533	3081.97	2245	3240	1681	2373	2132	3139.67	1451	2223	2273.24	2005.99	3181	3752	3348	2776	2535	3126	2385	2275	2028	4331	3963	2616.85	3918	3251.57	4263.33	2316.16	1891	1655.03	3706.22	3310.29	3307	3679	4115.29	3701.75	1654	1316.67	1504	4303	5274	4686.1	5722	3551
YDR213W	334	368	352	143	177	177	166	107	223	115	158.99	89	155	111	124	132	47	413	372	453	140	140	174	259	203	182	516	469.98	405	186	168	208	157	98	154.39	337	406	359.98	208	224	185	131	220.42	142	542	548.99	664.66	410	250
YDR214W	2320	2707	2629	1096	1175	1102.01	8437	6199.95	1694	1069	1424.01	1717	2506	1257	6844	7311.17	5864	2815	2848.99	3924	1239	1420	1646	7263	6597	6353.65	3040	2283.78	2287.99	1531	1402.82	1532	6372.14	4098.04	4291.68	1660	1641	1932.89	912	868.88	907	6120.81	6684.18	5174.81	2902	5168	4846.96	2984	2144
YDR215C	0	0	0	0	0	0	1	0	0	0	0	1	3	0	1	0	0	0	0	0	0	0	0	0	0	1	0	1	0	0	1	0	0	1	1	0	0	0	0	0	0	3	8	3	0	0	0	0	0
YDR216W	161	323	196	290	385	342	516	510	77	78	60	837	1203	625	1119	888	668	63	85	98	66	75	68	1037	879	551	231	160	238	501	400	497	591	366.01	925.01	330	297	455.25	496	605.68	440	1383	1436	1869	157	243	399	391	265
YDR217C	616	590.99	556	340	366.99	467.82	258	135	353	191	287	180	369	151	216	273	62	713	679	850	319	388	403	462	546	388	946	762	695	499	380	510	316	202.01	282	753	986	936	675	687	585	173	256	193	784	574	1017	729	418
YDR218C	22	24	16	33	25.91	25	41	11	8	8	10	26	30	14	12	10	0	24	19	24	18	6	9	53	52	52	5	5	4	12	12	16	28	29	29	9	3	7	14	10	7	10	24	17	10	5	8	12	2
YDR219C	398	394	376.64	338	377	413	535	322	321	191	213	195	423.16	165	402	458	124	445	411	520	233	208	200	889	852	601	450	363	274	565	409	474	507	188	510.47	222	234	280	236	294	262	186	402	316.78	303	319	460	587	340
YDR220C	0	0	0	0	7	0	0	0	0	0	2	4	2	2	0	0	0	2	0	1	0	3	1	0	3	0	1	0	0	0	1	0	0	0	0	0	0	0	3	3	6	1	1	0	0	0	0	0	0
YDR221W	777	792	744	798	879.34	998	441	381	715	458	642	1072	1768	1058	459	470	177	905	1040.57	1157	857	841	1126.73	832	789	685	1013	871.02	777.85	1132	840	1113	589	300.04	552	617	630.91	673	726	881.8	787	215	263	199	709	717	981	1478	794
YDR222W	367	380	400	107	172	151	47	18	353	236	240	136	272	137	64	72	42.12	1232	1253	1576	858	786	1101	81	56	31	410	354	395	190	193	238	68	39	68	251	236	290	310	496	458	77	66	105	341	458	625	523	373
YDR223W	62	72	56	83	101	85	139	84	26	19	25	67	101	57	67	76	51	54	66	74	50	33	47	227	174	174	16	19	12	68	40	56	71	40	81.99	17	12	19	60	58	55	41	71	62	4	11	8	25	12
YDR224C	7524.79	8716.8	7911.68	1625.26	2279.57	1835.45	2153.85	1332.49	9667.67	5721.12	7725.18	1930.52	6556.53	1724.36	3931.1	5834.54	1295.43	11528.52	14190.76	14535.21	2818.13	2574.62	2620.82	8609.18	7159.75	5806.6	9052.07	7193.42	6590.04	3221.47	2803.81	3456.02	5121.4	2632.57	1736.99	4675.86	4584.96	5751.41	2032.98	2090.42	1750.74	3356.74	1573.2	1025.66	7092.16	7771.49	7001.33	5090.04	3872.27
YDR225W	2336.85	1903.27	1588.78	541.44	541.95	484.88	510.1	302.84	3840.95	2222.31	2558	945.75	1322.85	426.66	1586.96	1868.33	1298.79	2269.72	3046.52	2468.82	1044.61	921.65	714.34	1989.96	1806.79	1350.59	2756.89	2541.12	1440.82	746.01	631.62	752.41	2177.43	1042.09	485.56	1906.85	1477.48	1646.76	520.38	590.09	549.22	1224.27	823.71	458.46	2101.4	3465.9	1638.36	2870.5	2278.3
YDR226W	5430	4632.98	5120	3381.12	3668	3143	4767.43	3662	7245	3645	4827.77	3189	5047.92	2117.27	3864	4240	3404	6323.99	6754.77	6587	4965	4207.99	4222.89	3137	2909	2486	7361.65	5803	4511.97	4907	4025.82	5228	3894	2545.99	2158	4755	3872.98	4405.04	4118.57	4237.84	3984.15	2496	2205.97	1762	5140.72	6425.82	5326.98	6998	4417
YDR227W	828	999.33	859	504	555	647	312	171	594	398	575	315	605	294	270	303	78	808	896	1047	510	599	569	623	676	420	1254	929	798	798	657	778	505	263	505	813	861.22	971	803	945.59	707	199	309	205	776	678	1252	1281	733
YDR228C	781.4	986.02	907.29	834.76	851.71	1091.48	1128.42	589.1	672.01	425.83	635.96	346	831.29	459.51	858.98	986.52	205	1190	1175.81	1686.23	770.99	775.86	1001.97	1712.93	1397.21	1247.78	1518.55	1085.81	1135.81	1167.6	971.52	1216.59	1187.31	530.07	1198.29	684.17	859.93	950.25	665.35	792.95	655.42	411.8	561.01	515.17	868	1038.71	1442.56	1165.01	756.91
YDR229W	447	552	414	469	518	524	634	245	329	164	305	252	320	213	462	586	66	578	684	774	243	308	395	914	767	702	722	553	699	526	493	652	826	376	716.62	487.04	570	632.79	432	368	334	394	430.03	318	457	434	709	511.03	296
YDR230W	0	0	0	2	0	5	6	10	1	0	1	0	6	2	0	5	4	3	2	2	0	0	0	3	2	11	0	2	7	0	1	2	7	7.83	14	0	3	1	1	2	0	1	4	0	1	1	0	2	0
YDR231C	117	171	153	170	202	151	439.69	312	129	83	92	186	298	135	416	469	232	157	185	216	67	88	82	488	523	483	189	182	218	355	305	410	673	431	515	86	72	97	147	150	129	204	273.98	221	92	156	149	239	167
YDR232W	2742	2667.03	2074.29	2244	2164	1910	1449	1046.96	4476	2443.11	3124.91	3650	4096	2579.91	2951	3385	2129	3322.77	5170.64	3651.12	3666.07	3658.34	4712.46	2260	1376	1440.14	4253.28	4849.73	2717.64	3117.05	2520.3	2185.93	2831.28	2076.83	1763	3306	2553.92	2497	3157.6	3743.59	2608	1696	1477.65	1160	4146.6	4902	3311	5358.01	4013
YDR233C	13249.88	14913.53	12770	21283.85	20994.62	25184.31	25822.08	19700.05	21889.33	13143.75	19255.9	22409	32325.92	20376.29	24001.92	26612.68	27376.01	17611	24677.1	21323.39	27736.52	26369.77	33861.93	17327.86	12927	14366.4	18519.81	17850	11954.66	20466	15145.81	16279.01	27053.35	18841.59	19873.91	14168.98	13502.88	14370.05	16741	20854.08	16795.06	17137	14678.81	12273.88	13868.78	17482.73	13376.11	27257.03	18333.94
YDR234W	2208	2153	1917.02	936	1188.74	1142.95	159	113	4165	2391	3634.77	2152	3067	2441	115	146	147	3839.16	5048	4525.54	6684.06	5777.99	8573.96	447.9	249	231	5952	4792	4596.94	3093	3100.03	4215.01	177	140.47	173	1973.71	1877.6	1741	1298	1649	1436.01	193	232	217	4517.13	4605	4424.88	4853.22	4349
YDR235W	258	225	302	124	227	193	445	341	229	204	197	43	238	107	396	338	187	366	283	380	114	150	252	873	837	512	379	228	323	346.08	193	303	361	207	634	166	245	322	97	329	243	123	211	369.61	271	262	581	386	262
YDR236C	395	438.67	342	645	631	652	651	510	530	350	413	900	1390	798	608	635	539	525	678	671	557	563	714.4	703	608	629	427	418	443	945	631	687	693	445.97	614	391.04	390	480	612	824.83	586	292	278	242	326	514	468	902	517
YDR237W	1040	1001	1001	464	475.26	416	950	641	882	584	786.65	358	658.3	274	912	984	603	730	789	908	393	457	357	1009	846	699	1060	815.99	765	823	691.92	786.98	810	442.01	713	644	601	784	675	638.56	710	310	371	315	539	782	809	917	586
YDR238C	5030	5108	5384	5456	5620.68	7070.32	8732	7142	4034	2429	3548.64	3464	6303	3575	7495.9	7553.16	5735.26	6103.01	6386.94	7204	6130	5941.92	7027.61	6230	6200.97	5505	7528	5863	5283.98	6961.99	5724.04	6548.95	6883	4492.29	6748.46	4254.97	4719.04	4542.45	4004	4757.27	4698.01	2686	3448.92	3066.07	5838.42	6679	7322.99	10484.99	6488.91
YDR239C	656	667	567	466	449	443	251	169	565	320	502.62	321	573	331	243	313.99	100	664	865.02	865	506	546	523	422	320	260	899	687	639	610	560	603	429	208	382	688.11	684	680.72	564.1	522.74	518.48	118	223	137	630	630	912.28	1014	518
YDR240C	288	228	283	166	197	188	181	131	179	129	180	82	192	103	146	180	75	256	228	308	110	161	168	242	197	150	446	287	302	241	170	262	162	82	159	159	164.48	247	109	201	154	71	131.81	115	287	263	372	377	218
YDR241W	0	0	0	0	0	0	1	0	1	0	0	0	0	0	1	0	0	0	1	0	0	0	0	0	0	0	0	2	0	0	3	0	0	0	0	0	0	0	1	0	1	0	0	0	0	1	1	0	0
YDR242W	52	57	28	73	74	62	114	69	9	11	13	58	91	40	66	72	27	74	81	88	43	52	39	327	279	224	79	73	59	179	163	204	192	126	182	21	13	29	26	23	33	29	60	40	49	82	70	103	45
YDR243C	373	303	295	146	126	170	9	9	288	163	241	198	325.24	133	43	32	17	305	373	351	300	268	315	85	66	48	409	319	262	139	124	115	48	12	32	359	349	309	253	274	252	48	46	57	316	281	389	307	166
YDR244W	454	427	398	365	413	434	323	189	319	202	320	406	560.69	237	328.62	358	104	457	407	572	228	270	292	640	569	378	606	445	513	650	640	806	367	181	402.07	414	568.98	612	450	356	336	239	269.99	218	410	414	663	603	366
YDR245W	2332	2435.99	2206	1311	1332	1459	1185	787	2257	1347	1880.58	1128	1908.73	1127.98	905	1117	425	1962	2381	2119.92	1696	1730	1622.01	1028	917	825	2370	2016	1781	1420	1189.85	1496	1066	512	712	1733	1677	1844.95	1595	1896.53	1616	509	698	539.99	1930.36	2051	2354	2676	1631.99
YDR246W	300	438	413	349	391	442.21	573	300.97	323	168	341.05	318	650	301	415	545	107	359	435	682	187	238	253	900	573	714	492	417	475	528	497.01	517	789	402.05	747	316	404	518	374	331	254	247	259	214	395	367	495	551	299
YDR246W-A	2	4	1	8	14	2	19	6	4	3	3	7	4	5	11	14	4	4	15	10	8	8	17	20	24	8	12	12	7	15	10	2	23	23.59	14	2	8	14	16	10	3	7	15	10	9	9	6	18	10
YDR247W	184	202	125	211	282	256	1980	1245	148	95	139	551	567	327	1884	1482	1400	246	323	287	429	436.99	465	5127	2982	2926	252	228	221	534	361.92	423	2754	1707	2162.76	208.99	185	241	244	272	186	1783.85	1622	1407	183	318	262	568	324
YDR248C	96	133	154	67	67	59	66	41	71	41	71	67	66	15	45	52	5	148	134	144	40	29	54	118	128	123	203	145	152	98	72	126	117	64	86	144	142	177	109	72	79.99	104	100	77	86	161	198	111	68
YDR249C	117	55	106	92	116	143	83	63	170	77	126	114	262	97	122	85	152	179	199	141	167	206	359	237	255	168	116	79	77	215	109	138	120	96	158	147	126.98	124	119	307	169	70	107	146	124	115	137	181	169
YDR250C	2	1	1	0	0	0	0	0	1	0	1	1	0	1	2	0	0	1	2	0	0	2	2	0	3	1	0	0	0	1	1	1	1	3	0	0	0	0	0	0	2	0	1	5	2	2	0	0	0
YDR251W	1143	1392.02	968	2336.39	2256	2504.82	4216	2908.98	895	591.05	745	1455	2490	1424	4014	3963	2064	1520	1704	1882	1405	1298	1479.82	3915	3738	2965	1310	1080.03	975	2851	2071	2154	4936	2469.98	4115	1366.55	1292.99	1364	1524	1612.8	1485	1780	2255	1599.09	947.77	1185	1333	2674	1463
YDR252W	53	71	77	48	52	67	65	58	37	36	48	32	129	86	61	66	20	59	101.34	113	54	67	78	135	106.11	103	59	55	42	40	34	41	76	55	77	70	76	88	40	103.93	62	29	50	52	83	68	69	82	48
YDR253C	94	103	99	41	48	69	26	8	20	8	6	11	23	7	34	41	3	59	59	95	10	5	9	44	33	45	207	168	231	397	301	549.99	29	21	22	44	27	47	19	13	25	9	16	9	44	44	81	89	45
YDR254W	134	121	134	133	129	168	177	154	113	57	83	49	184	72	150	182	65	181	169	274	84	106	135	260	332	235	233	172	247.08	484	256	440	204	97	204	68	101	105	50	113	104	82	96	82	176	178	256	405	275
YDR255C	132	158	109	381	377.67	398	703	491	79	57	81	325	464	250.16	634	565	189	171	164	201	111	102	132	931	780	553	131	117	102	395	329	315.09	653	331	584	189	142	218	234	283	271	387	435.49	435	105	126	172	299	137
YDR256C	99	96	64	169	207	181	177	172	66	41	60	363	391	207.28	131	106	78	65	84	60	108	99	94	62	40	51	88	56	84	309	292.75	281	226	137	326	155	119	143	299	245	214	221	433	321.32	84.18	88	60	146	87
YDR257C	630	536	585	539	573.3	577	664	422	512	329	440	255	627	262	465	512	144	532	560	567	332	289	263	777	719	620	890	734	572	891	779	1114	501	224	456.3	443	512	520	433	519.83	517	253	422	464	594	651	823	843	431
YDR258C	573	678	568.96	944	922	877	10413.96	6338.95	169	107	146	1108	1604	461	9223	9440.21	5418	432	437	650	223	395	318	62301.75	44626.95	43113.2	568	468	569.99	1904	1872.14	1970	17671.13	9906.13	17702.67	396	459	483.96	614	512	467	18678.96	37157.12	41362.63	335	594	974	1172	666
YDR259C	604	792	707	357	451	463	635	208	574	401	448	526	767	495	599	767	63	300	306	476	143	231	306	158	113	85	881	541	694.06	649	321	649	505	155	271	547	591.99	803	496	570	491	264	201	216	734	615	1040	584	345
YDR260C	113	149	109	95	141	99	149	83	50	34	59	62	150	56	162	130	74	180	221	219	116	90	119	240	172	175	287	200	242	318	331	358	244	151	155	91	124	107	139	160	109	54	55	49	222	281	297	333	172
YDR261C	855	825	785	1545	1424.2	1704	3891	2714	1010	677	885	1576	2255	1462	2910	3378.31	2613.96	1458.98	1819.71	1694	1891.99	1923	2275.64	2902	2825	2202	1636	1390	1247	1819	1493.96	1688	3649	2056.01	2650	1116	1051	1124	1154	1478.02	1215	1803	1890	1583	1406	1984	1710	3091	2062
YDR261C-C	0	0	0	0.4	0	0	0	0	0.75	1.25	0.86	0.25	0.24	0.25	0	2.28	0	0	0	0	0	0	0	0	0	0	0	0	0	0	0	0	0	0	0	0	0	0	0	0	0	0	0	0	0	0	0	0	0
YDR261C-D	4.16	0	5.91	1.89	4.48	23.93	7.66	6.86	0	0	1.75	0	0	0	1.17	0	0	0	0	1.22	0	1.07	0	0	0	0	0	1.34	1.13	0	1.08	0	0	0	0	473.75	239.97	596.41	186.44	680.79	467.8	229.84	462.67	746.3	0	0	0	0	0
YDR261W-A	1.51	0	0	0	0	0	0	21.72	0	0	0	0	0	0	0	1.74	1.75	2446.93	1972.1	2481.7	983.77	1237.88	1088.1	3125.46	1576.69	0	0	0	0	0	0	0	0	0	0	105.69	134.55	133.01	117.71	113.01	150.69	172.16	243.77	207.82	52.81	0	21.03	87.68	37.13
YDR261W-B	9.01	2.33	0	7.4	2.62	13.84	61.43	14.6	0	0	0	0	0	0	0	0	0	467.21	493.93	512.34	315.75	403.14	354.95	2399.44	3901.69	2125.99	157.57	73.06	124.27	206.76	126.36	165.59	4920	2372.39	4270.21	0	0	0	0	0	3.82	4.93	13.6	23.29	132.67	133.83	127.85	187.51	53.55
YDR262W	148	166	153	162	193	163	127	61	142.98	87	147	284	451	257	170	201	123	406	556	535	402	396	483	634	548	547.96	363	245	264	423	352	383	545	314	497.99	197	156	211	350	374	278	226	236	250.19	203	274	266	376	248
YDR263C	22	46	30	32	24	39	225	182	19	21	21	8	38	14	220	232	105.44	215	236	234	252	265.23	256	371	403	379	131	134	101	249	162	205	406	199	504	36	25	56	22	31	29	72	135	99	83	97	139	293	163
YDR264C	1306	1328.99	1125	1684	1723.1	1615.5	1997	1498	1643.22	896.98	1202	2600	3521.95	2112.91	2330	2437.06	2171	3059	4204	3512.99	2962	3008	3210.74	3465	3456	2820	1649.98	1516	1295	2444.04	1875.01	1897	2428	1522	1724	1595	1274	1315.37	2196	2636.35	2039.98	1132	1236.89	998	1716	1617	1796	3239	2000
YDR265W	120	148	139	149	124	137	277	227	100	64	95	142	239	153	279	315	216	165	167	211	74	112	136	566	516	285	191	116	158	308	221	288	333	248	330	133	134	144	151	217	165	175	231	248	116	162	182	217	128
YDR266C	2110	2295.14	2170	1725	1926.03	2371.09	2282	1558	1439	993	1283	1163	1907.99	1185	1635	2132	620	1642.42	1879.78	2125	1447	1701	1811	2034	1644	1305.04	3128	2384	2117.85	1929	1590.21	1781	1680	1051.02	1598.99	1516	1729	2143.02	1571.92	1908.01	1481.85	911	907	861.01	2479.31	2303	3307	3437	1892
YDR267C	560	548.85	497	393	410.06	427	346	261	487	271.95	386.99	343	597	289	459	498	344.99	500	566	623	406	402	512	600	527	572	645	507	605.31	432	483	665	456	316.01	367.68	445.12	500.16	453	434	527.44	457	246	256	268	544	577	575	688	399
YDR268W	245	303	221.04	127	155	181	191	147	305.88	149	224	161	355.01	189	372	409.02	248	389	323	399	167	192	203	538	450	410	366	264	269	362	294	288	395	208	353	233	234	238	204	259	292	123	139	122	208	246	244	400	262
YDR269C	0	0	0	0	0	0	0	0	0	0	0	0	1	1	0	1	0	0	0	0	0	1	2	3	0	1	0	0	0	0	0	0	0	3	0	0	0	0	0	0	0	0	0	0	1	0	0	0	0
YDR270W	985	1031.38	919	314	324	348	958	672	1251.16	656	1011.99	1571	1987.98	989	1447	1494.34	1133.83	766	875.15	1007	721	682	820	1480	1450	1073	1508	1269	1281.02	2647.98	1711	1646	1879	879	1570	1042	1026	1058	1133	946	731	444	467	279	1187	1383	1662	982	556
YDR271C	1	1	0	0	2	0	2	0	1	0	0	0	1	2	0	0	0	0	1	2	1	0	0	6	1	5	0	0	1	1	0	2	1	3	3	1	0	0	2	4	1	0	3	0	2	0	0	0	0
YDR272W	360	525	446	977	1044	953	1058	634	230	141	207	350	659	288	657	836.25	128	362	344.2	484	216	196	227	1165	1010	1009	403	343.01	376	939	785	1264	1090	579	715.26	245	272	265	418	347	356	468	502.19	347	328	310	450	674	379
YDR273W	52	45.85	57	127.23	164	111.86	197.8	109.63	27	28	28	95	151.79	52	72.03	94	6	31	43	60	52	38	43	104	121	96	38	27	39	163	116	159	118	38	93	42	53.34	61	92.92	101	76.85	41	87.99	69.76	25	30	44	108	46
YDR274C	0	0	0	0	3	0	1	1	0	0	0	1	2	1	0	0	0	1	4	1	1	1	1	1	1	0	0	0	1	3	0	0	2	0	0	0	0	0	4	0	2	0	1	2	1	1	2	0	0
YDR275W	89	94	109	91	102	77	182	86	63	33	45	38	50	27	191	243	46	192	226	245	61	63	92	170	159	150.04	136	96	90	56	39	92	303	117	265	56	60	58	54	65	51	105	101	110	114	108	184	109	71
YDR276C	478	588	456	1012	958.15	865	847	886	738	595	774	1495	2268	992.04	958	1045	1087.99	319	658.03	355	692	562	989	624	602	842	502	503	352	1282	1441.95	1658.95	1793	1675.19	771	701	653	447	1170.46	1591.76	1394	1241	1872.96	1060	634.98	944.04	278	980	738
YDR277C	30	46	22	54	56	44	186	227	60	35	87	189	213	107	190	191	24	33	30	40	16	21	28	234	219	184	487	366	420	269	250	292	217	84	211	17	8	20	35	25	14	68	64	42	199.04	204	248	711	511
YDR278C	0	0	0	0	0	0	0	0	0	0	0	0	0	3	0	0	0	0	0	0	1	0	0	0	0	0	0	0	0	0	0	0	0	0	0	0	0	0	0	0	0	0	1	0	0	0	0	0	0
YDR279W	472	605	393	129	179	236	181	108	394	216	246	82	181	97	155	194	47	605	619	755	222	283	297	590	425	348.98	725	524	561	281	203	259	315	147	265	400	410	400	209	306	206	108	124	103	520	588	686	521	288
YDR280W	1070	1170	1142	421	532	517	614	298	998	586	877	290	628	295	681	664	255	1117	1156	1638	580	503	678	1020	775	804	1588	1132.99	1557.16	460	481.47	648	666	340.04	683	674	840	832	526	542	515.07	247	302	307	1108	1286	1309	1024.04	606
YDR281C	47	90	51	11	4	6	4	2	66	35	33	4	18	5	24	30	11	20	19	26	13	12	7	11	4	7	35	17	40	3	5	1	20	28	20	42	60	73	17	32	25	9	9	14	20	37	28	5	9
YDR282C	123	153	124	108	110	83	171	103	83	48	72	52	112	45	116	140	65	169	128	154	72	73	75	246	223	219.97	222	143	128.99	207	171	211	247	101	221	103	115	150	150	134	127	74	110	87	140	122	175	229	124
YDR283C	818	872.92	816	991	1101	1161.94	1046	720	504	310	377	537	941	526	832	818	339	720	767	892	593	693	704	1140	1034.6	768	1002	985	912.42	1433.6	1098.32	1315.14	960	574.89	1046.11	692	754	791	712	880	800	358	622	446	743.89	782	1064	1599	977
YDR284C	554	559	581	1100	1171	1195	2393	1670	818	457.99	607	1308	2161.01	1092.93	1980	2152	2155	563	667	572.02	666	663	754	1267	1307	1096.57	619	500	366	1550	1008.05	1208	2050	1219.17	1494	1577	1230	1393	2798	3721.18	2965	1962	1674.27	1709	525	681.04	584	1446	824
YDR285W	89	92	89	106	115	114	129	51	44	29	38	38	89	31	76	102	6	155	113	147	35	32	38	217	254	177	149	120	103	161	112	176	120.98	85	143	83	133	124	90	96	111	79	115	94	111	94	161	116	54
YDR286C	42	65	69	67	65	87	89	61	95	40	51	48	133	44	85	74	41	52	64	63	33	40	38	156	115	158	16	33	16	89	35	113	81	62	60	89	77	65	89	117	103	54	78	74	23	59	38	80	70
YDR287W	190	250	216.31	197	226	230	271	202	115	67	114	97	210	104	136	182	94	205	231	277	172	190	271	450	423	395	419	317	456.97	513	347	510.99	333	198	313	181	167	190	150	222	197	138	134	119	145	194	189	337	223
YDR288W	320	356.32	318	252	302	289	411	248	258	148	159.4	115	283	133	217	235	73	258	291	418	128	126	166	476	424	349	421	318	377	410	390	462	260	202	275	193	284	293	190.04	223	237	180	192	185	284.08	341	347	323	227
YDR289C	383	415	371	419	449	490	613	235	293	191.94	257	169	315	113	370	484.8	57	428	365	546	128	147	146	909	712	613	655	508	460	473	445	562	509	253	396	296	287	343	244	275	230	265	321	260.74	481	474	727	611	305
YDR290W	0	0	0	0	0	0	0	0	0	0	0	0	0	0	0	0	0	0	0	1	0	0	0	0	0	0	0	0	0	0	0	0	0	0	0	0	0	0	0	0	0	0	0	0	0	0	0	0	0
YDR291W	478	493	494	463	532	576	540	449	379	252	371	408	723	335	495	521	257	638	626	758.05	461	452	509	843	657	538	900	600	574	812	552.09	724	528	344	475	610.15	628	661.99	606	664.02	636	351	495	380	659	584	912	887	529.01
YDR292C	2078	1860.12	2081	940	1208.5	1563.14	877	497	2116.39	1274	1872	667	1468	796	954	1001.99	348	2336.98	2220	2981	1058	1122	1454	1107	1011	843	2535	1903	2137.83	1288	965.56	1343	663	289	593	1401.2	1717	1836	1178.01	1468.08	1317.35	396	374	400	1966.99	2182	2557	2302	1322
YDR293C	4056	4951.06	3158	8868.82	8115.89	9390.91	11150.77	8771.39	3909	2315.26	3139.66	7371.01	10482.22	6945.23	11461	11220.14	5377.03	4703	5923.76	5983.41	5846	5608	6568.73	8589.99	7429	5188	6878	5275	4606	11383	8432.35	7642.39	14198.95	7063.41	11039.54	5307.76	4895	5001.12	6369	6207.25	5456.08	5479	5567.86	4054.05	6101.12	6656	7447.98	13598	7043.02
YDR294C	1356	1301	1306	2977	2476	2766	2936	2522	1254	759	1136.38	3578	4253.85	2524.78	2115	2230.02	1765	1674	2058.95	1910.03	2214	2246.62	2167	2309	2149	1892	1619.02	1463.18	1213	3633	2858.89	3311.27	2128	1163	1341	1319	1282	1398	2229	2232.27	1894	1377	1378.07	1141	1124	1315	1317	3315	1863
YDR295C	420	378	441	398	457	528	855	291	318	153	256	183	377	197	704	706	123	402	324	443	215	223	247.03	1156	1171	1037	596	527	465	590	432	726	873	419	889	305	372	390	203	262	263	263	523.96	417	466	445	745	786	407
YDR296W	469	552	467	269	262	213	404	241	402	252	317	215	314	195	351	480	90	396	416	535	163	206	188	696	508	411	709	498	553.72	405	362.81	594.97	555	218	401.83	323	285.2	311	306	319	335	222.99	212	164	313	294	394	483	345
YDR297W	874	760	727	732	659	823	820	546	1360	768	1097	1042	1677	975	807	973	611.99	876	1245	937	1255	1162	1264	895	749	637	1093	1115	699	639	473	550.34	1067	589	622.99	1096	860.15	865	861	1091.01	797	648	552	484	1162.01	1409	914	1717	1193
YDR298C	2902	2856.01	3432	2248	2463.61	3069	3573	2646	3207	1735	2709	2206	4675	1788.03	2977	3426.55	3017.21	1773	2217.82	2204.73	1432.33	1578	2159.12	2149	1663.99	2168	2193.19	2062.49	1561.98	2552	1813.05	3214.99	2442	1667	1564	1597	1660.22	1539.88	2027	2365.95	2593	1345	1064	1044.99	1029.21	1581	1228	2724	1856
YDR299W	2022	1730	1838	537	669.85	730	10	14	1098.98	657	1014.38	207	455	178	19	39	5.03	1691	1747	2064.95	659	681	665	89	26	31	3243.65	2667	2334.19	468	545.27	834	21	10	21	1485	1586	1822.44	833.09	841.92	730.55	30	33	37	2781.01	2200	3494	1595.02	1028
YDR300C	1014.89	1018	1023	401	434.51	446	768	382	1015	606	827	312	687	376	766	917	516	1212	1253	1569	982	1029	1066.07	919	785.01	655	1552.98	1201	960.94	700.92	568	741	733	404.07	428	873	988	1003	867.81	1022.87	920.03	293	340	363	1197.06	1507	1442.01	1552	914
YDR301W	924	1017.96	880.11	643	702	784	806	583	690	488	600	514	881	589.03	766	839	318	1067.01	1172	1375.99	831	903	988.62	946	792.13	574	1295	1049	1195.53	1144	784	1035	800	432.02	760	853.13	890	877	638	727	667	365	522	354	966	945	1332.07	1644	928
YDR302W	526	447.97	590.02	346	459	480	601	457	720	417.98	606	464	988.99	426	510	592	387	481	639	642.92	492	526	773.28	486	543	564	565	522	540	436	301	403.76	499.42	320	555	439	493	550.99	461	698.02	607	265.16	288	307	445.11	459.61	597	908	569
YDR303C	1138	975	1195	677	916	1038	1805.28	1355	1089	753	932	539	1047	553	1668	1653	1024	1273	1169	1534.4	803	957	1460	1794	2117	1155	1249.99	960	1046	1263	818	988.89	1272	702	1660	859	886	1010	573	984	798	522	742	853	1183	1068	1923	1758	1194.58
YDR304C	2392	2787.72	2399	2646	2968.42	2956	5159.94	4016.02	2430.04	1491	2074.74	2586	3913	2291	3575	4343.01	2754	3035	3953.39	3919.8	2493	2587	2787	4399.98	3893	3905	2151	1655	1654.05	2558	1933	2545	3933	2285.02	2936.03	2415	2128.79	2560.03	2167	2611.17	2385	3032	2948.37	2769.01	2106	2613	2280	4008	2601.07
YDR305C	234	203	203	207	260	218	425	244	245	120	175	139	395	111	336	427	140	325	329	350	151.92	126	156	675	652	577	248	205	227	246	216	313	357	178	243	163	192.32	249	162	204	177	230	234	268	204	263	288	281	175
YDR306C	343	349	300	317	377	423	510	253	303	175	210	316	514	262	463	401	208	239	300	314	174	200	268	492	486	431	365	238	248	571	320	489	408	190	433	205	210	184	221	336.73	254	162	194	184	302	243	298	512	272
YDR307W	572	606	666	616.01	877	850	1644	1563	764	484	573	860	1440.45	801	1320	1541.99	1118	682	787	941	642	666	1025	1292	1314	880	601	517	502	1009	636	712	1041	615	1142.99	492	511	614	490	958	684	518	427	485	590	439	744	1219	772
YDR308C	279	340	396	177	200	206	191	115	217	139	198	56	224	39	122	161	45	229	270	321	99	72	118	332	235	273	274	282	217	125	129	203	213	96	125	169	192	233	160	146	94	101	113	72	213	302	358	232	114
YDR309C	788	1051	721	1280.75	1336	1543	1029	687	598	366	450	779	1071	689	877	897	572.62	1509	1929	2373.73	1274	1249	1628	1638	1076	997.99	659	497	494	656	542	426	1214	573.07	1020	1168	1194	1342	1625	1847	1377	866	839.04	697	553	796	755	1450	664
YDR310C	2096	2292.99	1981	1929	1970.93	2024	1901	1410	1799	1037	1577.6	1391	2167	1301	1766	2055.76	585.9	2258	2579	2966	1776.41	1827.6	1904.98	1694	1569.56	1317	3456	2491.19	2569.99	2224	1838.34	1869	2277	1032	1883	2339	2405.95	2544	1915	1948.14	1643	748	1104.89	685	2789	2727	3747	3812	2010.06
YDR311W	506	560	503	486	514.21	646	648	305	398	242	312	253	467	222	591	662	186	480	511	588	293	322	341	923	755	590.68	783	607	565	688	518.99	737	679	353	642	359	477	479	408	451.56	425	359	487	411	653	571	733	807	427
YDR312W	850.62	799.94	880.73	303.73	329.6	348.59	30	14	848.15	457.77	716.52	182.65	382	167.29	15	34	8	868.2	810.5	1142.93	333.69	336.71	362.49	114.47	82	51.35	1126.04	958.34	964.07	481.08	436.01	615.38	46	21	41.19	770.49	848.46	866.63	564.63	584.75	515.99	28	29	34.19	915.07	898.65	1301.25	909.74	533.45
YDR313C	186	262	206	179.06	225	196	343.86	140	195	123	182	142	262	164	431	404	303	214	236	252	135	141	125	577	419	440.71	224	190.95	212	312	212	242	570	309	414	169	167	220	239	237	184	397	488	406	141	247	213	257	180
YDR314C	95	93.02	110	68	91	92	80	69	84	54	72	55	130	48	139	149	36	139	111	124	70	94	69	174	201	117	169	108	115	164	129	142	122	73	138	135	128	148	91	155	127	63	116	85	123	115	165	196	103
YDR315C	62	39	79	76	99	156	142	99	79	54	58	52	123	83	111	119	29	156	141	172	63	42	77	350	310	263	104	94	118	244	117.73	183	137.01	48	125	75	80	129	97	135	83	74	66	82	76	101	156	145	96
YDR316W	553	642	525	209	220	237	301	111	532	319	443	88	230	96	265	392	74	656	623	812	147	158	182.08	565	559	446	868.31	668	691	469	376.52	567.99	344	147	388	381	409	434	259	284	289	129	186.97	185	528	470	891	650	363
YDR316W-A	0	0	0	0	1.98	2	0	0	0	0	0	0	0	0	0	0	0	0	0	0	0	0	0	0	0	0	0	0	0	0	0	0	0	0	0	0	0	0	0	0	0	0	0	0	0	0	0	0	0
YDR316W-B	0	0	0	0	0	0	0	0	0	0	0	0	0	0	0	0	0	0	0	0	0	0	0	0	0	0	0	0	0	0	0	0	0	0	0	0	0	0	0	0	0	0	0	0	0	0	0	0	0
YDR317W	2	5	1	0	1	2	2	4	7	4	1	7	18	6	2	6	0	0	4	10	4	1	2	1	8	4	0	0	3	2	1	0	2	0	4	3	3	3	2	5	5	1	4	4	0	0	1	4	1
YDR318W	122	160	122	79	104.11	124	92	58	124	84	103	39	116	51	118	106	33	205	186	204	46	58	63	304	232.98	175	208	172	159	142	110	162	139	67	86	78	112	137	56	70	94	71	88	61	161	197	216	201	96
YDR319C	217	157	207	105	202	155	312	220	339	267	214	219	597	217	252	278	347	245	297	320	128	158	252	555	672	349.02	201	198	273	310	144	180.03	277	162	423	186	214	267	176	403	248	117	101	241	244	152	368	267	203
YDR320C	994	1323.95	900	1146	1189	1329	1737	1158	867	542	779	744	1210.93	831.74	1906	1935	644	917	1036.88	1252	735	807	821	1636	1457	1428	1304	1054	986.01	1200	868	1086	2012	851.02	2035.41	658	793	881	656	794	700	480	892.13	547	939	1173	1426	1684	916
YDR320C-A	255	519	315	378	576.03	504	577	468	398	262	356	353	834	522.03	534	737.01	173	331	602	627	216	170	309	445	388	502	458	332	455	427	448.83	538	893	596	751	308	353	471	308	455	366	268	321.06	258	277	394	350	434	278
YDR320W-B	4	9	2	11	5	13	3	8	4	0	0	3	5	3	2	1	5	4	8	3	12	5	9	4	8	1	1	8	0	7	5	12	16	17	12	5	7	5	10	8	5	4	2	5	1	6	4	7	3
YDR321W	3282	2507	2682	1627	1523.82	1479	1177	818	4979.77	2663	3715	2194	2781.73	1656	1196	1193.99	1266	3054	4051.48	3348.98	3748	3405	4020.09	669	498	405	3583	3655	2207.96	1414	1051.04	1379	758	503.96	551	3522.93	2743.84	2713	2129	3110.05	2604.87	456	402	432	3648	4101	3143	3614	2702
YDR322C-A	743	1111	774	679	935.99	715.98	999	840.01	929	543.08	760	494	1910	584	815	1081	283	515	826	843	328	332	361	779	635	919	774	619	730	1026	943.57	1298	998	676	721	501	583	671	737	912	693.13	487	489	338.84	380	548	363	698	542
YDR322W	863	908	867	361	403	399	880	632	743	515	642	242	527	248	794	894	357	620	583	722	290	382	357	875	682	609	950	696	647	719	516	634	620	311	536.33	526	553	703	389.68	530	515	224	293	330	436	548	586.76	747	465
YDR323C	130	128	135	130	145	142	230	175	76	66	79	80	147	59	176	213	77	142	147	183	85	61	64	422	425	296	164	114	137	159	171.25	201	291	174.82	236	83.96	113	128	79	95	107	99	121	101	102	146	187	197	93
YDR324C	3695	3560.66	3634.82	1419	1703.61	1925	282	288	2576	1493	2330	668	1657.94	948	224	364.71	72	2982	3368.99	3658.41	2083	2256	2655	100	59	56	5641	3859	4188.7	1399	1383	1787	85	22	79	2346.99	2899	2864.8	1428.86	1775.69	1532	38	52	98	4478.01	3707	4905	3526.01	2034
YDR325W	763	714	705.99	508	615.25	666	476	335	436	301	398	369	553	322	356	363	134	670	701	861	574	579	690	383	384	315	863	678	747.01	658	548.31	661	406	199	345	523	613.3	665.93	437	532.23	459	174	204	143	684	662	863	1049	677
YDR326C	1969	1925	1639	1282	1437	1798	1858.99	1625	2997	1886	2406	1600	3242	2239	1882	2038	1198	2027	2932.44	2579.99	3233	2668	3232	1983	1984.48	1143.3	2411	2058	1746	1983	1345	1357.13	2220	978.46	1983	2154	2013.4	2195.98	1688.44	2331.65	1960	1020.73	1215.98	911.95	2112	1504.96	2677.06	3353	2197.95
YDR327W	0	0	0	4	2	1	1	2	2	0	1	1	4	0	0	0	1	0	1	0	1	0	0	1	2	1	0	1	1	2	1	0	1	3	2	2	2	2	1	4	1	2	4	1	2	0	2	0	0
YDR328C	1601	1802	1871	1607	1701	1901	2307	1460	1253.79	765	1085.97	863	1645.97	855.78	1410	1704.3	440	1734	1761	1966	1080	1081	1109.57	1998	1786	1956.93	2177.48	1565	1534.35	1793	1508	2308.78	2097.78	1083	1520.52	1208	1371.32	1508	1189	1221	1133.7	1003	1071.27	842.11	1493.37	1652	2083	2311	1336
YDR329C	528	545	452	485	506	532	859	490	457	295	410.56	510	789	405	565	617	207	599	607	770	365	400	476.09	1006	971.99	721	626	530	474.39	712	592.91	783	825	394	689	464	453	515	548	507	453.06	398	519	431	470.38	516	646	742	423
YDR330W	507	646	504	630.94	640	533	935	663.98	330	199	295.23	669	857	417.87	881	968.12	183	548	564	698	233	242	269	1059	923	871	763	547.99	622	970	812.01	984.86	1299	585	939	523	524	564	644	515.04	427	382	561	374	481	630	700.8	746	354
YDR331W	808	936	720.01	618	652.79	669.39	853	616	928	580	785	483	1064	538	908	846	614	1002	1129	1132	732	721	757	1035	766	704	917	816	724	670	558.09	662	688	430.66	721	527	543	612	486.7	689	547	345	467	424.62	812	922	896.23	1205	683
YDR332W	233	292.97	230	116	151	149	282	184	154	106	141	68	206	93	179	195	74	229	233	291	133	141	97	501	457	308	275	221	275	238	178	276	212	114	223	228	282	318	196	238	190	261	308	331	211	255.01	365	272	138
YDR333C	1014	906	836.76	940	995	923	1382	788	644	394	561	749	1117	570	858	914	423	699	733	805	601	640	667.95	854	835	591	1187	912	787	1161	954.01	1161	834	453	682	657	643	664.93	636	834.76	733.72	441	542.97	478	940.97	1008	1146	1496	917
YDR334W	1597	1854	1508.51	1214.97	1298.25	1610	809	541	1007	634	974	910	1444.04	737.16	731	933	160	1607	1612	1859.16	946	958	998.09	852	900	699.67	2463	1847	1859	1784	1488.18	1936	846.04	453	680	1582.03	1793	1765.99	1594	1390.43	1269	496	586.98	370.09	1696	1536	2411	2049	1200
YDR335W	1742	1837	1676	2020.33	2238	2439.99	3922	3031.93	1467	853	1264	1470	2615	1466	4261	4106.45	2853	2175	2522	2641	1614	1760	2009	3551	3674	2789.87	2345	1968	1949.98	3550.12	2730.54	3249.94	4273	2600.03	4029.08	1924	1918	2068.91	1694	2321	2008.01	1483	1790.4	1560	2003.01	2030	2705	3840	2061.01
YDR336W	138	150	179	151	133.1	160	275.82	156	167	59	109	66	140	61	108	160	58	148	156	155	68	60	45	225	238	191	193	145	144	153	113	228	128	94	106	101	110	147	139	169	141	101	114	127	122	145	173	127	81
YDR337W	701	716	634	243	277.19	212	527	318	637	437	523	185	367	147	517	514	111	565	550	676	167	243	225	604	556	504.94	823	610	586	416	413	573	486	206	385	385	390	477	393	353	321	205	247	175	370	420	594	547	408
YDR338C	337	339	307	310	265	378	589	426	430	206	354.33	565	823	393	555	589	531.99	385	549.36	380	558	524	610	833	591	553	442	393	295.22	461	381.55	407	691	400	557	463	384	406	463	592	547	364	417	344	357	422	348	687	426
YDR339C	1103	1409.1	1145	450	585.39	469.14	560	307	920	490	679.75	215	649	225	232	287	91	973.42	1098.25	1335	412	387	434	457.94	343	248	1794	1225	1449.01	609	565.05	699.13	375	260	276	671	732.28	894	499	593.93	393	116	130	153.98	1380.87	1192	1574.22	1000	556
YDR340W	0	0	0	0	1	0	0	0	0	0	0	0	0	0	0	2	0	0	1	0	1	0	0	0	0	0	0	0	1	0	2	0	0	0	0	3	2	3	4	4	7	1	2	5	0	0	1	0	0
YDR341C	7323.99	6666.98	6655	4030	4374.03	4865.06	4940.63	3548	6843	4171	5494	2603	4457.24	2456	4137	4161	2793.06	6582.62	7117.31	7720	5453	5008	6062.01	3639	3073.99	2618	11670.19	9121	9070.88	6056	5274.95	6681.72	3977	2749	3396	6292	6436.03	7065	3819.92	4762.03	4511.45	2208	2159.03	1973.18	8295.95	10659	9570	8467	6010.71
YDR342C	0	22.91	0	0	0	0	0	0	426.61	474.04	580.51	17883.4	16136.2	7070.41	1934.73	1786.16	545.65	201.62	358.07	284.77	193.21	453.27	297.51	1247.06	1970.53	1729.59	41.58	85.98	23.7	182.21	87.34	80.89	263.65	127.3	173.25	72.96	19.48	25.24	0	43.68	66.08	406.18	630.19	516.24	0	0	31.44	17.42	20.16
YDR343C	804.01	893.46	819.11	2125.61	2182.59	1561.5	4467.83	6411.83	47.4	0	30.55	18.13	8.64	8.24	18.34	35.72	12.99	0	0	0	0	0	0	0	17.75	31.16	1621.43	1306.83	497.61	12692.8	8384.4	11582.49	2867.16	1145.68	1596.38	72.96	68.17	50.48	125.31	109.2	44.06	587.64	709.92	693.64	2012.14	1774.82	1210.43	9215.43	6995.76
YDR344C	19	23	15	24	25.4	41	6	8	29	10	25	54	98	66	15	6	10	28	28	26	20	24	30	36	17	17	31	18	24	22	23	17	8	5	6	43	30	39	39	46	43	26	18	31	20	6	27	51	24
YDR345C	16082.29	15199.16	10843.66	3690.12	3708.54	3067.79	2838.35	2051.52	13980.95	9146.85	12585.86	3283.44	5305.16	2401.14	1102.75	1181.25	1341.86	12491.52	17069.83	15481.63	8445.15	6386.1	8412.12	7785.82	4701.12	3599.91	17856.88	15242.05	12694.32	2521.64	2234.77	2902.88	522.62	487.26	569.14	17329.32	14549.24	14319.43	7321.44	8224.35	7799.53	3885.76	2110.29	2800.43	12903.23	13124.03	9664.51	15534.67	16186
YDR346C	3550	3552	3473.99	1132	1462.45	1597	1082	684.16	3137	1834	2551.25	732	1433.27	876	1210	1265.93	524	4224	4107.63	4777	2291	2354.25	2536	1159	1029	1001	5902	4152.02	4744.64	1692	1459.01	2079	1617	850.98	1436	2599	2853	3024.27	1661	1622.62	1749.95	432	515	455	4221	4698	4971	3577	2211
YDR347W	1575	1735	1644	730	761.03	808	901	675	1432	950	1302.87	849	1315	710	817	982	477	1071	1343	1317	714	916	867	901	787	781	1700	1363	1083.99	1482	1164.01	1437	997.35	513	744	1279	1226	1227.03	1328	1446	1352	445	489.06	461	742	1015	937	1745	1130
YDR348C	1129	1247	997	1221	1259	1182.62	2353	1362	1085	570	833.16	1105	1763	883.02	1675	1863	784	1218	1489.25	1401	1073	1106	1238	1758	1698	1558	1561	1214	1200	1376	1086	1284	2796	1335.82	2177	1173.9	1036.75	1115	1267.53	1368.01	1103	700	836.01	742.2	1235.82	1414	1521	2240	1136
YDR349C	1956	1628.06	1432	2316	2053.14	2294	1429	956	2809	1534	2145.94	4418	5837.05	3345	1930	1952.96	1562	2033	2686	2203	3229.84	2925	3741	1667	1305	980	2680.98	2450	1732	3591.89	2525.11	2542.98	2279	1273	1502	2373	1938.25	1791	3507	4225.98	3335.17	1250	1013	927.63	2187	2435	2119	4841	2974
YDR350C	443	439	413.19	719	775.42	912	801	553	366	197	235	543	984	491	692	625	482.1	476	512	493	320	326	388	978	758	634	457	409	343	1192	925.93	1089	735	369.01	594.98	431	397	392	668	758.79	682	351	455.06	454	338	394	377	802	541
YDR351W	969	1154	966	1229	1185.95	1437	602	368	713	444	607	689	1162	564	406	475	131	1238	1376	1457	779	840	987.13	654.05	622	474	1383.66	1038	894	1642	1207.96	1398.02	597.06	212	537.99	900	945	924	895	1071.99	940.99	248	316	242	1335	1267	1658	1948	1005
YDR352W	515	406	450	437	455.53	512.04	442	287	760	446	526.54	617	917	550.68	356	393	359	646	808.46	786	882	751	944	723	482	432	637	627	461	573	445	479	494	312.83	372	584	505	392	495	914.98	619	270	295	187	715	600	544	942	612
YDR353W	4414.46	4641.56	4129	3962.75	4075.78	3966.99	3978.49	3496	4885	2842	3995.03	4233	5228.56	3251.04	4749	4399.05	3432.29	4294	5143.95	5541.03	3652	3727.27	4235.96	3817	3220.45	2843.95	6370	4905	5037.46	5150	4222.99	4984.94	4336.26	2962.45	5615.33	4248	4011.67	4348.9	4307.04	4773.13	4434	3439	3252.28	2898.47	4359.87	5709	5490.2	6088	3968
YDR354C-A	0	1	1	0	0	0	0	0	0	0	0	0	2	0	0	0	0	0	2	0	0	0	3	1	3	0	0	0	2	0	1	0	0	1	0	0	0	1	0	0	0	1	1	1	0	0	0	0	0
YDR354W	1012	1141.26	925	1352	1386	1223	1989	1420	1132	621.02	865	1966	2163	1510.83	1495	1655	1210.07	1712.99	2132.03	2204.6	1585	1640	1957	2235	1644	1429	1853.31	1629	1619	3091	2436.95	2765	2102.58	1468	1999.91	1505	1224	1355	1533	1877.2	1681	1083	840	743	1472	1768	1828	2368	1612
YDR355C	0	0	1	0	1	0	0	0	0	0	1	0	0	0	0	0	0	0	2	1	0	0	0	1	0	0	0	0	0	0	0	0	2	2	0	1	0	0	0	0	0	0	0	0	0	0	0	0	0
YDR356W	655	607	667	488	551	837	389	146	410	234	385	192	400	155	261	316	74	870	775	1034	326	369	471	938	843	748	1007	689	704	691	479	847.06	392	207	407.25	418	490.65	572	260	372.96	367	187	212	307	729	485	1266	1305	700
YDR357C	106	147	122	64	90	75	195	98	148	114	107	54	164	48	117	124	27	178	226	272	44	40	47	329	252	297	179	160	175	93	62	125	253	155	230	114	147	182	91	91	88	102	60	70.04	156	160	193	119	66
YDR358W	186	280	178	654	682	573	1657	993.68	94	71	92	539	700	302	1223	1388	244	257	247	305	82	109	84	1926	1723	1212	209	175	156	953	826.98	1099.02	1490	763	1237.71	147	145	204	196	201	169	792	973.65	751	143	183	241	467	215
YDR359C	1013	1291	944	1686	1721	1918	745	517	755	448	701	885	1390.94	922	716	904	190	1045	1151.16	1383	1006	1149	1218.76	1159	1014.74	704	1685	1546	1587	1903	1598	1636	959	447	735	1048.12	1061	1221	1254.42	1348	980	349	445	316.07	1042	1147	1589	2241	1190
YDR360W	0	0	0	1	3	0	11	5	4	1	3	7	11	6	2	4	1	2	2	3	0	1	2	0	0	1	1	1	0	2	0	1	2	0	2	3	5	2	9	0	3	2	2	4	1	1	0	0	4
YDR361C	1118	857.03	1033.02	326	306.61	355	82	60	1259	641	929.63	169	477.99	191	155	75.99	88	1306	1295	1448	587	617	511	684	454	339	1633	1239	1421	386	369.14	600	139	85.01	139	731	747.56	777	468	615.59	551	105	148	212	1328	1267	1780.07	1009	628
YDR362C	512	513	481	360	354	381.11	477	271	425.99	254	387	402	593	320	414	395	141	466	479	531	418	399	439	495	499	464	602	518	463.85	528	397.8	578.77	573	279	486	369	446.99	390	456	504.78	402	146	206	161	521	560	535	745	489
YDR363W	305	304	276	147	154	197	273	135	137	111	153	97	152	50	187	195	58	276	294	354	94	124	112	486	421	298	493	361	359	232	172	208	336	179	296	184	232	230	155	166	146	127	148	102	322	266	374	247	120
YDR363W-A	332	609	617	466	504	620	539.93	222	381	229	468.2	260	820.96	256.29	359	539	36	710.01	825	1268.74	260	151	313	844	802	991.36	679	538	780	684	653.01	982	650	511.88	522.91	390.17	478	634.99	409	440	411	266	216.79	185	450	524	988	717	365
YDR364C	517	433	450	319	393	342	243	187	339	200	270	215	425	235	234	239	124	477	477	658	286	264	326	333	314	211	591	365.22	405	315	274	403	179	105	144	334	363.08	444	373	457	388	90	131	106	531	547	658	543	340
YDR365C	3360.2	3221.61	3017.54	1118.92	1095.44	1342.19	175	61.99	2235.43	1248	1911.01	430	795	440	90	116	25	2968.06	3109.03	3900	1514.12	1644	1880.73	452	275	242	5259.7	4180	4016.87	857	974	1414	66	53	88	2382	2597	2840	1385	1381.97	1186	205	195	190.02	4625.55	3378.99	5922.89	3209.12	1818.99
YDR365W-A	0	0	0	0	0	0	0	0	0	0	0	0	0	0	0	0	0	0	0	0	0	0	0	0	0	0	0	0	0	0	0	0	0	0	0	0	0	0	0	0	0	0	1	0	0	0	1.02	0	0
YDR365W-B	0	0	0	0	0	0	0	0	0	0	0	0	0	0	0	0	0	0	0	0	0	0	0	0	0	0	0	0	0	0	0	0	0	0	0	0	0	0	0	0	0	0	0	0	0	0	0	0	0
YDR366C	0	1	2	1	0	0	57	34.11	5	0	1	4	15	3	25	23	14	1	0	0	3	0	0	3	1	3	0	1	0	0	2	0	14	8	17	9	6	3	10	11	17	6	2	4	0	0	0	3	1
YDR367W	763	578	689	513	628.47	639	301	187	1135	577	872	254	979	415	345	358	299	826	1176	808.95	811	831	972	490	385	356	704	741	553	493	367	495	221	127.01	193	739	722	704	437	879	773	206	244	248	705	896	718	1044	623
YDR368W	565	638	615	1606.99	1530.98	1606	3358	2055	707	379	464	2355	3818.07	1556.43	2601	2802.22	2160	811	943	917	1751	1483	1859	1635	1497	1332	1100	940	691	2867.99	2477.58	2539.98	4241.64	2527.11	2444.99	862	897	898	2253	2118.29	1996	1521	1556	1139	754.29	1098	878	4028	2195
YDR369C	221	221	199	190	180	189.95	381	271	106.64	95	115	118	197	129	230	260	86	308	301	396	152	156	166	608	612	474	324	300	309.74	292	234	259	336	235	370	225	295	323	151	227	212	179	197	181	253	252	426	394	184
YDR370C	487	405	510	372	440	436	416	248	407	203	318	148	428	213	298	337	124	565	486	711	376	299	330	487	366	359	651	510.03	477	524	382	573	281	181.91	258	355	430	489	321	410	405.99	124	167	177	424	440	505	543	343
YDR371C-A	0	0	0	0	0	0	0	1	0	0	0	0	0	0	0	0	0	0	0	0	1	0	0	0	0	0	1	0	0	2	1	0	2	0	0	0	0	0	0	2	1	0	0	0	1	0	0	0	0
YDR371W	373	387	377	377	432	509	618	433	284	180	221	235	495.02	194	356	386	159	399	348	440	210	230	299	596	551	413	429	311	377	520	368	507.98	392	234	463	263	296	396	269	303	330	181	206.27	191	338	311	469	484	289
YDR372C	1859	2061.01	2206	1814	1967	2420	3211	1565.01	1709	1030	1315	850	2017	869.01	2310	2166.11	691	1767	1684.92	1999.01	971	1046	966	2124	2165	2221.96	2379	1874	1787.93	2183	1501.01	2253	2593	988	1929	1252	1522.99	1681	1352	1466.15	1393	669	855	762	1783.02	2312	2372	2807.99	1500
YDR373W	536	570	622	429	435.31	509	732	540	543	309	445	478	1126	281	622	627	331.37	449	604	617	271	228	284	798	661	715	396	287	324	598	410	629	519	320	322	401	534.01	544	512	614.1	607	360	310.09	287	403	596	596	683	368
YDR374C	2	3	1	0	3	0	2	1	0	0	0	1	7	4	1	1	0	2	4	2	1	2	1	0	2	1	0	1	0	2	3	4	5	10	2	0	8	1	1	19	12	6	46	58	0	1	0	1	2
YDR374W-A	46	55	85	102	113	179	118	116	23	18	26	36	156	34	90	121	71	48	88	67	57	41	82	173	179	263	56.39	40	38	112	105	204	207	135	180	41	46.14	37	42	123	65	41	50	62	64	96	69	143	100
YDR375C	757	866.45	708	450	499	401	593	470	651	423	519	438	659	400	711.21	680.98	461	611	702	785.01	350	435	443	660	526.01	534	970	729	662.28	891	658.13	721	799	395.03	545	668	585.99	652	625	624	620	290	375	314	412.99	539	493	877	593
YDR376W	660	600	610	566	572	585.01	739	527.96	538	362	424	371	636	361	744	755	560	613	758	658.07	347	374	482	900	857	798	627	513	483.3	833	590.86	756	1053	557.62	817.02	513	456	476	498	604	548	306	389	387	384	442	510	884	476
YDR377W	680	899	638	627	815	657	1680	1304	998	628	753	583	1683	609	1792	2028	1125	591	694	860	385	399	520	1349	1208	935	832	580	686	970	755.14	1033	1702	1144	1437	514	569	616	818	974.03	919	1198	915	918.3	396	541	496	839	640
YDR378C	337	513	325.99	467	512	425	369	255	361	257	334	281	677	293	286	331	126	448	624	568	380	308	351	370	350	350	449	380	453.22	448	497.93	623	588	455	331	359	352	323	349	547.97	433	151	206.04	122	449	637	409	623	404
YDR379C-A	35	63	57	389	495	546	568	430	28	20	26	321	1012	523.8	518	644	164	58	105	102	113	90	152	615	557	587	58	41	30	454	364	447.05	692.99	336	468	52	41	87	403	533.43	451.12	506.97	513.86	435	9	30	26	206	92
YDR379W	493	541.53	514	612	624.57	771	643	323	344	214	318	407	620	235	487	499	87	605	646.01	857	336	324	338	570	534	390	827	633	608	929	717	918	639	293	567	475	509.43	589	495	504	432	186	288	196	504	529	826	726	409
YDR380W	511	703	552.54	3382.13	4037.71	2917.99	2972	1806	90	66	55	1221.99	1535.92	565	2510	3639	2048	48	49	78	212	242	316	242	289	267	598	486	273	5021	4328.11	4624.63	3606	2036.88	894.73	457	511	529	5433	5338.4	4046.02	2237.85	3845.62	2139	14	25	26	262	139
YDR381C-A	92	210	204	143	168.57	228	98	56	103	46	80	97	189	93	66	107	20	145	162	250	99	75	72	254	170	200	179	104	115	261	220	366	149.97	97.82	135	92	82	153	120	150	131.01	108	70	89	83	109	129	207	126
YDR381W	2629	2422	2391.84	1604.32	1840.75	1524.55	6228.01	3932	2655	1474	1810.79	1855	3118.1	1270.17	5393	5951.64	2154.01	3199	3377.02	3980.97	1455	1603	1713.99	6368	5848.91	4984.97	3756	2787	2800.61	3345	2950.25	4231	7411.88	4209.2	6594.06	1944.71	1886.98	2259	2719	2431.17	2052.3	3977	5444.14	4987.7	3105	3509	3872.06	3081	2073
YDR382W	15077.01	11298.48	13508.85	9172	10523.48	9339.03	11362	8042.44	26599.29	15163.96	19152.41	9214	14125.69	5778.97	9675	11359.4	13380.35	13651.04	20256.85	14307.45	15013.99	13438.08	17807.19	9516	10504.42	9683.65	14861	14812.23	9874.35	9848.68	7431.33	12458.58	10672.97	8787.5	6636.8	16929.36	13349.37	11949.94	10250	16234.37	13188.22	10028	12067.47	12574.14	16116.65	19436.32	12841.03	17053.68	14312.04
YDR383C	72	58	88	84	87	81	191	72	39	20	31	25	73	26	101	120	13	107	103	128	24	33	45	289	230	245	82	52	86	99	92	144	160	134	126	56	54	49	30	55	42	148	120	96	71.02	77	74	100	51
YDR384C	1588	1549	930	821	807.94	564	123	81	3004	1672	2141	2395	3075	1806.91	76	98	115	1305	1751	1298	2213	1636.64	2296	356	172	174	1859	1963.99	1176	692	683.64	683	149	146	86	1093.99	781	838	966	1297.04	881	169	141	149	1757	2252	1478	1441	1170.49
YDR385W	7550.57	5565.86	6479.09	4586.91	5114.83	6481.32	5276.76	3527.88	27394.73	14334.51	25091.61	14108.78	20962.3	10608.14	14346.07	13125.83	15982.08	90396.22	128347.61	95559.08	115098.04	111144.62	126831.69	43699.81	31848.68	27311.85	137695.33	127917.47	68812.98	83042.07	68451.92	71349.71	73197.72	59844.76	42054.92	89722.85	68795.07	67770.23	70909.12	85477.38	73906.36	40425.2	28003.98	25648.37	124926.23	140322.76	94626.28	141895.63	102987.73
YDR386W	145	124	138	152	224	210	165	93	83	35	70	100	146	65	122	173	53	179	169	241	89	95	97	291	272	209	182	135	154	208	158.37	272	208	114.5	199	110	139	164	194	170	162	86	98	83	147	148	270	303	183
YDR387C	263	357	272	490	446.01	499	794	570	420	230	317	888	1029	610	684	660	697	468	571	606	573	488	610	968	850	783	535	399	312	837	553	709	1080	556.97	737.95	394	368	390	602	654.97	552	461	386	370	350	487	403	740	443.03
YDR388W	2305	2993.98	2257.8	4582.94	4997.74	4678	2908	1544	2184	1197	1730.28	2731	4131	2977	2138	2850	581.06	2223	3249.46	3223.07	2256	2664	3623.82	2998	2126	2099	3314.9	2748	2536.09	4745	3613.89	4197	3167	1647	1981	2382	2250.93	2354.99	2312	2826.07	2007	1661	1363.03	1071.79	2421	2635	2907	5008	2958
YDR389W	921	1147	945	717.99	765	853	739	479	1128	732	947.95	866	1250	911.52	1285	1143.98	667	1598	1670	2055	1478	1423	1737	1566	1282	1196.55	1532	1147	1297	1059	872.48	923.99	1359	716.04	1202.42	1025.01	1026	1206.71	904	981.04	829	558	789	560	997	1356	1559	1801	993
YDR390C	1256	1414	1252.62	891	1062	1163	1092	755	842	494	729	574	1152	666.09	652	796	283	1275.03	1221	1671	917	918	1016	1454	1056	852	1816	1412.24	1356	1521	1179	1571.01	800	472.65	838	948.32	1138	1295	818.55	993.77	767	453	550	530	1135.98	1282	1507.95	1900	1049
YDR391C	183	240	194	853	971	916	447	429	189	113	135	1065	2099.35	861	412	589	215	123	143	182	134	136	144	498	430	389	172	138	119	910.97	946.97	1054	743.99	443	446	124.35	142	137	578	643	552	354	336	202	84	155	109	354	176
YDR392W	363	390	361	329	399	380	448	213	267	151	271.04	257	419	169	440.91	482.03	77	372	376	437	196	230	184	699	612	529	407	296	342	372	352	455	432	266	354	273	285	284	299	335	231	209	276	207	307	316	374	407	247
YDR393W	467	558	498	203	205	262	342	160	436	255.01	339	157	303	227	254	300	41	551	479	700	136	201	230.26	523	391	400	729	510	589	497	437	519	355	124	348	292	300.19	391	270	256	265	126	208	153	339.1	366	589	570	335
YDR394W	2076	2374.75	1941.02	3015	2883.99	2527.47	6160	4389	1744	1090.97	1280.63	3097	4435	2527.78	4645	5194	2273	2721	2835.97	3402	1926	1994	2006	4454	4021	3432	3094.91	2338.97	2242.66	5092	4364.72	4753.93	4889.11	2767.99	3927.1	2025.15	1859	2220	3331	2967.03	2505	1848	2360.96	2036.55	2166.98	2659	2994.99	4683	2259
YDR395W	4469	3841	4219	2601	3069.02	3514	1613	1272	4450.13	2707.98	3571.92	2039	3987.37	2339.87	1324	1523	1005	4872	5154.97	5514.81	4814	4936	6111.87	1194	979	842	6690	5278	4749.25	3669	2867	3678.37	940	656.76	1017	3754.91	3910.22	4392.94	2865.92	4229.24	3639	555	640	707	6038.54	5727.78	6974.93	7536	4733.99
YDR396W	0	0	3	2	4	1	2	0	6	0	1	0	1.97	3	0	0	0	3	3	2	0	2	1	1	0	0	2	2	7	2	2	2	0	0	0	4	1	2	0	6	3.03	0	2	1	1	0	3	1	2.3
YDR397C	278	294.99	228	133	140	112	78	33	309	156	195	71	187.95	59	74	108	21	315	431.36	388	133	164	97	118	104	88	356	335	235	153	172	228	123	91	58.98	235	168.05	202	125	154	150	83.28	92	85	333	380	340	252.51	192
YDR398W	3254	2835	2576	1082	1189.02	1172	54	48	2690.99	1450.99	2185.15	957	1464.06	823.39	107	162.99	46	2895.01	3498.39	3479.75	2385.99	2163	2416.86	189	109	98	4566	3745.05	3095	1002	1033.2	1140	94	36.96	75	2848.46	2621.24	2632.32	1913.39	1955.15	1610.25	87	156	154	3934.39	3872	4452.08	3169	1736
YDR399W	5524	5524.16	5550.84	948	1243.72	1592	107	90	6444	3472	5104	605	1610	523	83	137	52	3952	5433.77	4180.99	2159	1801	2044.34	104	93	87	8980	7233	5842.8	876	881.01	1269	244	113	112	3432.98	3554.45	3462	1876	1843.99	1539	175	134	182	5875.98	8304.38	5795.96	2785	1838
YDR400W	527	556	485	391	434	557	4301	2954	745	452	645	1245	1985	1115	9522	9679.27	10229.99	876	1015	1003	963	961	1187	2858	2661	2707.94	770	680	490	549	505	579	6897	4716.27	4553.36	893	864.78	1030.02	1236	1477.27	1344	2069	2139.53	1844	613	826	641	1159	728.99
YDR401W	10	15	11	20	19	18	43	23	13	7	16	39	51	18	50.03	36	41	11	15	20	19	18	15	22	17	17	9	13	9	12	11	10	27	13	25.63	24	17	28	34	38	31	16	15	10	17	9	12	25	27
YDR402C	4	3	2	23	21	22	22	7	15	10	10	79	183	83	24	20	9	13	9	5	7	16	21	15	14	16	3	10	6	55	34	39	9	11	15	25	30	49	90	108	85	25	36	32	7	4	15	31	16
YDR403W	11	3	9	21	11	16	30	30	4	3	6	16	34	15	36	25	14	12	8	16	17	6	13	37	48	30	8	3	5	21	17	15	20	9	28	12	13	23	10	32	15	20	26	27	7	3	5	7	6
YDR404C	1234	1231	1093	1272	1299.91	1412	1908	1357	1545	912.54	1309	1748	2516	1319.85	1314	1288	1364	1050	1439	1160	1568	1466	1628.16	998	792	903.95	1616	1315.96	1035	1539	1007.98	1179	1423	948.87	841	962	942	884	1277	1636.98	1331	818	620	664	1145.46	1615	1294	2122.35	1308
YDR405W	768	1060	866.97	485	475	444	838	408	686	434	646	467	670.84	407	594	805	129	637.88	683	972	330	413	444	922	613.8	695.99	1198	935.99	880	894	736.1	920	812	348	600	714	729.12	937.09	822	769	658	423	486.2	410	511	622	868	936	658.12
YDR406W	316	406	277	1098	1061	1006	433	334	312	242	245.59	7983.01	9570.32	4650.4	728	591.86	619.95	478	619	576	642	651	858	834	685	481.63	422	373	259	2142	1756.99	1422	1237	615	1046.3	655	637	510	3710.38	3540.04	2360.59	1263.01	1148.09	1041	317	371	312	1627	860
YDR406W-A	3	2.99	4	3	10	16	2	7.35	0	7	3	46	55.05	43.65	7	2	8	4.97	4.18	8	13	8	3	4	9	7.7	2.98	3	1	18.35	11.99	9.14	8	10	12	1	3	4	11	31	28	7.99	2	7.48	3	2	5	13.8	6
YDR407C	1310	1244	1200	1120	1522	1655	1463	1248	1151	778	927	1072	2044.92	1301	1435	1461	936	1547	1531	1934	1248	1276	1577	1752	1824.78	1175	1930	1395	1615	2613	1751.24	1910	1483	802	1851.02	1267	1169	1476	929	1494	1238	622	771	838	1266	1140	1800	2834	1525
YDR408C	952	1006.06	1003	399	447.01	456	686	417	954	612.01	712.05	391	719.07	326.03	515	609	319.75	803.86	1123.9	1016	791	769.41	1129.53	1102	930	852	1405	1142	832.14	764	762	863.21	882	571	516.55	899.18	891	957	947.21	1034	838	627	692.57	644	747	859.63	699	1042	703.01
YDR409W	499	657	464	447	560	560	1167	698	512	250	393	545	728.43	456.03	1299	1408.04	502	594	722	734	627	711	779	1142	934	668	854	640.1	572.64	828	576	585.13	1421	807.9	1112	594.81	532.12	616.27	615.99	638.99	495.76	497	632.92	433	591.95	550.21	773.33	1088.45	612
YDR410C	121	186	153	210	227	202	361	249	273	152	214	625	855	388	481	546	816	431	557	567	775	587	803	483	433	448	210	218	129	297	237	353	348	236	334	521	463	493	840	1166	784	357	343	348	204	287	195	474	319
YDR411C	626	885	625	1310	1387.95	1255	3756	2880.4	860	493	633	1835	2153.22	1286.55	3586.45	4166	2974.97	810	1294	1235	922	955	1214	2120	1915	2182	653	568	508.94	1103	820	682.98	3461.31	1948.12	2763.42	1269	1081	1297.43	1671	2024.32	1354	1352	1487.97	1168	527	660	616	1321	785
YDR412W	1412	1629	1659.99	456	507	746	184	57	1219	708	1166	170	475	197	159	196	25	1459	1519	2008	444	454	571.99	260	194	203	2392	1828	1776	483	500.99	681.02	310	183	260	933	1169	1245	559	483.01	426	53	65	55	1689.2	1365	2248	1024	607
YDR413C	3	13	16	7	12	7	2	1	9	5	9	1	11	3	2	4	1	10	25	15	0	1	2.99	0	1	5	10	8	38.76	3	14	3	2	3	6	17	8.01	16.99	1	5	7	0	2	0	20	9	13	5	1
YDR414C	470	434	386.01	393	516	437	1009	734	658.06	414	470	396	930.4	485.48	706	757	902	671	944	778	741	875	1196	733	743	476	601	680	431	738.01	426.99	566	778	449	621.1	586	540	654	543	992.98	755	299	343	311	668	780	679	1189	780
YDR415C	354	436	430	386	353	451	602	534	520	342	536	918	1324	691	901	985.3	637	547	594.97	602	489	509	573	1072	975	911	778	622	650	838	677.73	734	1055	621.01	840	450	507	564	538	658.01	523	657	575.96	536	410	517	526	804	472
YDR416W	473	481	397	307	327	407	338	236	305	169	254	195	393	164	327	312	173	333	393	371	278	337	285	538	445	327	717	603	517	557	484	666	331	226	313.17	335	331	325	301	322.15	306	215	229	207	517	543	655	707	416
YDR417C	8	43.69	45.63	17.97	45.53	44.66	16.89	25.3	50.7	27.89	39.56	2	36.48	30	5.56	16.01	7	35.57	78.74	37	12	14.62	14.93	20	6	32.35	21	36.02	90.53	17	51.49	30.31	40.64	21	23.63	116.84	30.85	73.92	14	28.62	19.48	6	20.02	10.54	90.21	24.94	38	42	16.47
YDR418W	15750.22	16509.9	14512.44	9298.48	10931.33	9462.4	6739.03	5439.45	23788.38	12676.56	16468.7	5608.99	11383.18	5244.01	5179.94	5857.9	3830.72	16129.26	20731.37	18580.48	11242.01	9963.52	10025.28	5262.89	4219.31	3692.15	20623.71	16630.54	13333.33	10148.23	8366.6	11033.92	5868.36	4302.16	3301.63	13700.65	11310.97	12904.75	8036.8	10305.4	9084.39	3472.99	2664.65	2888.08	18441.36	21769.32	16268.74	19027.24	12943.91
YDR419W	353	402	349	348	378	402	388	288	318.02	179	266	330	491	266	302	398	182	348	359	406	325	355	363	486	490	333	510	418	465	541	487.01	589	448	244	369	365	421	419	483	453	401	160	236	136	398	495.99	575	722	429
YDR420W	1241.32	1571.48	1032.59	1999.73	2089.97	2629.85	921	737	1346.9	897.6	1249.55	2460.91	3859.79	2743.13	870.11	1236.32	497	1389.42	1994.12	1847.07	2271.22	2320.06	3272.2	715.13	577.01	406.48	2626	1850.01	1741.19	2749	1961	1569.08	1224	664	1029.97	1731	1674.01	1658.99	1934	2176.91	1701	548	594.85	350	1800	2095	2019.14	3777	2365
YDR421W	261	326	232	331	286	314	285	163	189	85	152	235	320	192	152	246	51	313	297.11	427.99	177	194	195	516	434	294	483	429	375.95	608	456	598	352	168	282	272	295	361.04	333	331	302	146	203	118	333	339	417.91	590	306
YDR422C	895	1091	748	961	960	963	1292	861	875	576	725	921	1352.45	752	1206	1135	597	1024.83	1057	1157	796.74	751	977.85	1520	1123	1017	1323	1110	1060.94	1608	1278.78	1244.03	1565	844	1325.21	833	897	857	897	1122	844	705	874	652	1134	1241	1330	2111	1158
YDR423C	61	101.02	72	40	45	73	100	72.05	60	23	47	77	122	83	92	95	20	297	346	438	217	228	288	1094	833	857	325	241	207	345	281	216	450	218	434.93	279	312	354	252	258.95	209.41	369	356.01	264.31	231	225	404	378	199
YDR424C	271	340	344	249	316.99	241	479	312	342	198	271	188	409	188	361	490	164	233	363	441	133	135	155	462	371	411	298	268	263	206	179	294	452	326.03	311	199	220	346	148	182	161	240	197	180	270	343	387	292	203
YDR425W	208	268	203	197	250	268	476	243	202	127	137	148	292.32	163	365	465	97	444	387	524.34	141	197	305.02	855	726.87	446	444	246	349	505	294	369	496	223	601.99	280	295	394	149	227	204	162	241	248	304	310	566	495	275
YDR426C	0	0	0	0	0	0	0	0	0	0	0	3	7	1	0	4	0	0	3	1	1	0	0	0	5	2	0	0	0	1	1	0	2	2	2	1	0	0.03	1	5	1	0	1	1	2	0	1	0	1
YDR427W	1195	1007	1486.9	994	1364	1343	2731	1822.01	1406	931	1157	773	2768.95	822	2125	2325	1093	1707	1421	1975.01	619	710	1001	2223	2580	2052	1528.7	929	1219	2588	1550.84	2712	1401	869	1595.52	800	1142	1267	947	1594.01	1346	545	756	1180	1239	1389	2103.01	2068	1306
YDR428C	214	222	277	178	161	179	119	97	236	138	163	131	203	106	60	89	47	243	283	258	154	162	196	158	131	116	330	314	243	243	189	255	100	86	65	192	166	168	150	173	192.04	61	63	61	456.06	629	473	490	315
YDR429C	4545.42	4234.67	4714.66	2302.27	2385.94	2481.72	1168.66	473.02	4622.94	2641.79	3788.4	1157.96	2380.94	931	943	1126.89	212.14	4149.14	4490.5	4402.7	2473.35	2694.24	2587.2	1494.55	1140.81	1062.77	5885.53	5012.78	3640.03	2292.4	1976.92	2856.68	1061.35	636.74	675.36	3138.9	3155.14	3303.21	2291.86	2380.28	2152.13	579	440	520.41	4921.71	4318.94	5356.32	4531.34	2707.56
YDR430C	1616	1933	1628	972	1032	1056	1054	884	1403	978	1191	1196	2035	1272.79	1116	1275.99	398	1508	1624	1796.56	874	1235	1145	853	806	720	2455	1848	1792.96	2644	1952.71	2444.9	1244	544	996	1599	1720	1784.95	1739	1836.98	1881	263	394	357	1234	1403	1795	2888	1682
YDR431W	0	0	0	0	1	2	0	0	5	0	1	0	1	0	0	0	0	1	2	0	0	0	0	1	1	2	0	2	0	0	0	1	2	0	1	0	0	2	1	0	0	2	1	1	0	0	0	0	0
YDR432W	7703.13	10316.06	8121.87	5285.97	5555.04	6359.56	3359.92	2854.76	5487.57	3733.23	5410.14	5726.2	8188.04	5073.27	2653.02	3062.02	2011.79	6597.85	8565.78	9887.73	5419.07	5867.06	8505.58	5934	3161.24	4002.88	11894.26	8752.32	9092.6	6144.5	5272.18	5398.26	3667.38	2256.35	2701.49	6152.58	7368.67	7176.9	5613.97	5827.19	4213.53	2853.05	3154.79	2556.13	7770.45	8257.95	8536.63	10469.98	5612.87
YDR433W	216.14	252.98	267.68	174.83	202.57	182.45	103.09	101.23	269.57	87.66	220.85	204.68	301.38	141.23	147.98	75.62	114.21	151.2	180.19	194.06	115.92	148.94	272.92	157.05	79.4	141.96	304.4	200.51	180.92	150.6	172.37	245.33	115.75	52.03	82.52	167.49	258.34	141.44	179.9	141.08	161.96	69.94	132.55	97.58	224.94	298.78	158.8	240.49	159.18
YDR434W	1044	779	927	798.94	789.91	934.07	1605	1147	1042	569	759	759	1644	830.77	1500	1555	1410	1060.54	1197.11	1130	969	963	1132	1173	1328	1009	1012.26	776	738	1094	715.48	1034.44	1137	583	1206	764	693	766	816	1109.81	1065	398	512.16	496	889	960.42	1169	1741	1079
YDR435C	192	173	168	424	409	412	1060	755	205.02	137	174	532	721	314	908	859.33	988	198	238	165	129	119	159	905	842	771.78	247	287.83	167.15	723	613.95	651	1514	1017	851	184	151	201	329	302.99	315	504	526.73	413.97	177	311	191	552	316
YDR436W	384	548	369	1116	1090.98	1045	994	915.38	336	242	299	2203	2533	1412	980	1010.89	775	390	516.98	488	583	562	624	1324	993.99	827.99	474	394	349	1567	1204.46	1251	1251.05	709.99	913.45	436	423	440	1041	1063	833.9	573	566.55	435	363	468	347	1280	731
YDR437W	25	27.99	15	24	28	35	28	37	33	26	23	65	53	49	59	34	15	25.08	32	38	45	35	65	56	38	30	59	41	46	62	28	24	62	43	44	22	25	13	30	38	32	23	27	19	14	20	34	68	39
YDR438W	132	108	114	232	247	195	244	192	172	100	127	326	416	267.96	189	256.02	240	145	192	202	227	238	304	366	319	230	148	149	102	357	238	293	295	153	216	125	106	115	222	310.01	208	136	106	116	121	151	126	297	227
YDR439W	305	320	261	165	196	229	279	152	267	162	241	94	185.02	105	182	203	40	319	288	412	117	109	150	455	351	288	479	360	368	250	153.01	231	235	149.01	230	251	313	331	150	195	162	78	155	142	357	409	560.61	335	237
YDR440W	382	458	404	347	416	455	294	173.49	296	202	231	109	314	114	269	309	54	498	385	581	238	280	294	534	418	311	551	414	447.99	340	289	336.96	273	147	246	305.01	354	393	274	311	271	151	170	131	384	418	626	576	286
YDR441C	411	468	391	333	376	404	205	184	745	515	730	487	664	420	240	272	421	312	444.1	362	794	767	976.79	421	359	376	498	548	360	263	245	331	400	320	253	798	646	604	835	866	817	249	273	323	718	1086	664.01	1740	1419
YDR442W	0	1	1	0	0	0	0	0	0	2	2	1	1	1	0	0	0	1	0	3	0	0	0	0	0	1	1	3	3	1	4	0	4	0	4	2	1	6	1	2	0	0	3	1	4	2	0	5	1
YDR443C	936.99	1193.16	768.84	1227	1274.41	1358.47	952.99	803.53	721	442	687.12	935	1297	905.05	865	872	384	1231	1453	1462.96	1055	1086	1415	960	955	658	1380	1012	949.98	1622	1366.72	1261	795.01	389	729	1282	1171.06	1302	1188	1392	1164	505	633	407	984	963	1368	1963.85	1081
YDR444W	528	569	484.82	366	435	406	355	273	346	226	283	234	428.39	214	324	377.98	140	478	439	571	279	291	322	633	496	415	543	403	504	285	254.41	319	299	200	274	484	557	510	458	384	366	420	368.99	382	334	475	522	468	266
YDR445C	0	1	1	0	0	3	1	3	0	0	1	1	2	1	0	0	1	2	2.07	2	0	3	8	1	2	2.72	0	0	1	1	1	0	0	5	0	3	2.84	1	1	4	3	2	5	1	0	1	0	0	0
YDR446W	7	6	5	1	2	3	4	1	0	1	1	0	4	0	1	0	0	2	7	5	0	2	6	4	2	9	6	3	6	4	1	2	4	1	3	3	6	6	1	6	1	0	1	3	3	0	9	2	0
YDR447C	6681.75	3942.33	5953.93	3119.58	3105.06	3398.96	2523.67	1548.01	8380.58	4526.06	6292.25	1226.01	3595.37	916.19	1576.07	2002.47	1023	7495.63	8892.3	7018.49	4691.06	3536.73	3954.28	2257.62	2420.41	2055.31	8291.58	9183.02	4499.22	4321.81	2990.45	5513.16	2810.89	1985.27	1279.64	5642.77	5613.71	5892.96	2998.46	3279.65	3795.35	1990.02	1552.95	1596.91	8168.95	11591.95	9022.04	7271.63	6214.39
YDR448W	350	460.99	396	253	286	348	274	163	227	177	278	199	355	156	218	260	44	341	366	423	210	252	293	330	236	244	430	342	386	305	253	341	239	115	169	244.99	307	305	249	235	238	131	191	153	372.99	474	514	598	350
YDR449C	1172	1008	1131.62	253	364	404	35	21	1047	596	855.68	150	455	187	36	43	11	1245	1213.55	1503	536	634	787	79	43	28	1671	1278	1310.02	398	303	460	13	7	10	691	951.01	980	463	673	476	8	21	39	1441	1021	1963	1031	677
YDR450W	12562.66	8550.94	11665.39	6053.69	6038.72	6396.95	5179.25	3822.72	14137.3	6889.94	10915.02	2672.39	6320.54	1782.32	2486.8	3340.19	1679.7	9987.14	11963.3	9651.43	5701.23	3990.31	4216.27	2472.06	2223.84	1952.35	11059.57	9847.01	6206.56	5015.21	4052.85	6628.9	3234.82	1951.64	1360.58	7344.3	6496.41	6673.86	3926.78	4013.99	4437.6	2155.7	1626.17	1437.57	9874.93	14460.77	8911.71	8124.73	6025.45
YDR451C	208	271	203	306	393	443	97	56	200	125	153	287.02	428	232	163.03	235	77	423	332	465	377	305	389	48	67	45	282	171	230.93	440	325.99	442	162	71	100	242	264.12	363.6	278.99	385	291	39	56	37	159	242	252	524	271
YDR452W	3726.97	4176	3667	3752.04	3826.87	4256	5947.04	3219	2126	1296	1634	3518	5189.18	3082.01	3875	4427	1141	1674.98	1906	2161	1989.01	2481	2455	3652.68	3154.62	2844	1326	958	1302	3311	2404.27	3314.23	2640.03	1010	1924.48	2183.01	2140.53	2439.05	2999.97	3614.29	3061	2401.72	2256.96	1748.01	571	769.58	974	2734	1349
YDR453C	45	63	62	197	282	180	56	49	75	50	67	182	250	154	82	92	39	69	103	125.31	62	76	78	176	131	122	55	35	51	392	255.98	423	135	66	127	71	75	96	276	429.98	372	239	175	178	130	213	164.81	643	439
YDR454C	2925.16	2460.33	2276	1074	1117	1103.94	1930	1254	4089	2326	2797.96	967	1727	808	1522.01	1653	1270	2857	3103.57	3140.98	1440	1183	1225	1429	1236	1089.14	3440.06	2923	2136.06	1289	903.57	1430	1578	955.82	1004.02	2804.19	2504.46	2924.22	1465	1494.76	1427	1237	996	903.95	3295.25	4934	3426.8	2800.04	1824
YDR455C	0	0	0	0	2	1	2	0	3	0	0	1	1	0	0	1	0	1	0	0	0	0	1	2	0	0	2	0	1	0	1	0	2	0	1	0	1	1	2	2	0	0	4	1	0	0	0	0	0
YDR456W	1325	1248	956	2332	2342.08	2128.06	3061	2709	1828	1211	1326.49	4166	5654.5	3525	3183	3110	3412	1593	2163	1850	2506	2315	2693	2470	2184	1614	1641	1474	1235	3367	2339.04	2723.98	2782	1672.75	2288	1679	1397.15	1567	2820	4154.87	3112.09	1774	1482.01	1210.01	1190	1436	1231	3482.99	2419
YDR457W	2882	3022.87	2525	2378	2629.25	2977	2716	2182	2670	1600	2157	2050	3894.03	2040.27	2725	2688.98	1502.96	2899	3642	3537.07	2771	3028	3485.44	2424	2439.84	1516	3986	3338	3668.86	4362	3163.96	3441.97	2399	1572.75	2276.39	3081.97	3169	3273.61	2918	3407.57	2805	1493	1834.63	1419	3557.22	3114	4473	5970	3325
YDR458C	901	867.94	924	556	594	695	682	302	633	388	572	271	576.01	250	405	457	78	841	907	1045	439.01	581.06	598	873	799	766	906	658	601	681	506	865	697	279.82	570	579	677	651	432	485	454	254	333.67	316	858.84	726	1321.13	989	528
YDR459C	268	223	238	319	357.61	394	365	231	309	188	224	451	686	309	209	256	236	235	307	252	278	281	403	399	300	326.99	253	294	185	483	309.99	395.98	252	120	194	260	245	241.49	341	445	401	133	119	159	197	214	209	426	323
YDR460W	395	513.97	453	354	307.28	446.98	543	161.85	266	164	256	202	330.38	154	404	415	48	392	305	466	142.05	142	166	622	500	569	572	394	412	366	346	477	412	211	383	258	322	367	312	281.98	223	204.26	226	161	330	379	589	506	279
YDR461C-A	8	24	13	120	156.96	92	39	33	4	7	4	105	212	88	26	37	2	26	42	30	21	20	33	87	101	83	54	23	22	139	130	154	116	85	82	12	9	7	83	109	62	31	28	13	17	19	36	109	34
YDR461W	2	2	3	4	2	5	9	3	2	0	0	7	4	3	2	8	1	0	0	1	1	1	2	2	4	4	1	0	2	0	2	5	11	4	7	4	2	2	6	2.22	3	5	9	3	0	3	3	3	1
YDR462W	305	380.79	349	171	181	143	315	188	266	241	282	207	421	190	216	332.5	87	224	282.19	328	113	159	157	279	199	223	318	272	271	345	295	415	250	121	185	193	214	251	300	339.11	302	75	133	108	193	223.78	247	370	273
YDR463W	958	1213.02	840	1229	1304.85	1259	1042	586	750	472	682	1271	1650.14	1016.46	746	876.01	163	1011.37	1193	1342	961	1024	1231	1054	676.86	599	1471.17	1098	1127	1510	1277	1390.02	1058	497.31	758.2	898	883.43	969	1380	1411	1001	551	680	478	954	1009	1218	2041	1005
YDR464C-A	0	1	0	0	0	0	0	0	0	0	0	0	0	0	0	0	0	0	0	0	0	0	1	0	0	0	0	0	0	0	0	0	0	0	0	0	0	3	0	0	0	0	0	0	0	0	0	1	0
YDR464W	1754.8	2120.99	1910	1432.36	1573.62	1700	500	231	1131	675	1060.96	782	1226	744.97	376	482	60	1678	1994	2319	1135	1462.98	1569	737	626.14	631	2718	2340.79	2400	1736	1346.46	1887	507	298	411	1602.01	1819	1916	1165	1392.01	1084.99	326	421	263	2214.79	1823	3084.99	2813	1650
YDR465C	2392	2458	2162	438	472.8	543.95	342	193	2013.01	1205	1609.91	325	649.06	331	218	238	201	1795	1981.95	2085.98	1100	1140	1334	477	332	336	2884	2169	2304.16	414	430	574	113	86	165	1849	2267	1969	879	937.09	842	234	254.01	272	2263.79	2431	2281.02	1441	970
YDR466W	945	1058.99	869.01	804	885.36	949	840	554	558	339	513	543	829	558	779	846.95	216	1048	1023.24	1425	625	675	746	973	718	601	1650.23	1054	1179	1205	903	1065	908	456	886.98	692	891	1016	656	678	508	348	488.77	310	1064	1049	1427.05	1398	820
YDR467C	6	5	15	2	10	13	10	3	8	5	7	10	26	6	2	3	4	7	2	10	4	1	9	3	1	3	12.22	3	5.91	11	10	7	0	0.98	4	5	7	12	7	20.14	15	2	3	4	13	12	7.98	19.01	9
YDR468C	421	658	603	441	483	576	483	216	396	251	336	200	422	172	311	370	59	530	493	720.77	179	186	191	520.95	459.54	431	584	481	527	461	358.78	597	387	191.7	337.99	305	430	507	340	355.97	295.9	197	171	142	435	572.97	763	611	407
YDR469W	298	391	353	136	164	239	104	51	323	198	337	60	214	71	96	122	14	346	365	423	123	79	89	279	227	193	436	357	320	191	203	254	124	83	119	210	274	352	158	213	179	67	79	66	325	431	491	392	198
YDR470C	367	364	370	349	377	431	935.99	767	368	239	316	395	631.01	341	932	1057	637	469	408.09	542	320	358	426	865	690	539.32	545	383	357	764	547	590	874	525.92	642	321	337	407.99	474	511.37	492	552	637	687	304.08	469	427	874	494
YDR471W	6281	5611.51	6315.35	4370.99	5258.3	5018.91	1727	1475	8659	4328.99	7324.02	2465	5805.77	2034.07	1570	2039.17	956	5872	8123.91	6740.92	4638.03	3662.53	4520.27	1833	1402	1278.72	7156	6016.34	4682.85	4403.88	3922.22	5013.98	1417	1253.97	820	4437.03	4333.16	4930.47	3516.95	4342.04	4121.89	1110	794.08	854	6263.86	8202.32	6826.01	7116.3	5350.88
YDR472W	554	491	400	312	308	293	880.03	379.01	537.97	272	343	208	475	246	337	337	239	805	742	887	503	437	535	1031	625	537	1030	788	786.01	568	439	535.99	453	216	590	458	343	462	339	473	350	317	375	424	652.83	700	705	882	502
YDR473C	357	459	398	237	277.22	351	191	58	256	136	207	118	179	87	125	177	22	343	361	617	135	100	124	448	358	344	613	442	597	281	282.08	432	266	136	234.02	218	334.01	372	197	171	189	89	107.01	90	413	386	654	429	189
YDR475C	355	460	346	885	874.51	880	2207.82	1708	200	153	196	460	585	375	1785	1967	963.99	331	360.02	411	267	279	338	1715	1385	1010	489	380	367	808	741.93	775	2432	1295.14	1759.01	315	320	415	327	379.1	377	1064	847	584	287	301	437	686	407
YDR476C	443	546	389	753	732	630	1163	969.15	539	322	481	1367	1613.93	1048	1387	1667.55	1284.64	604	814	831	888	766	1318	1082	817	978.09	735	574	497.01	869	898.04	701	1938	1391	1352	743	636.97	633	1140	1396.75	1033	788	833	540	694	810	544	1387	872
YDR477W	1736	2204.02	1720.42	2407	2448.2	2504	3660	2492	1318	785	1180.01	1716	2437.84	1607.85	2995	3558.97	1068.22	2188.1	2820.79	2950.76	2028.78	2349.82	2676.32	2784.41	2234.04	1780.67	2800	2167	2204	3064.99	2354.92	2847.96	3480.01	1855.07	3084	1521	1504.06	1737.87	1652	1735.52	1459	1303	1623.85	1197	1971.81	2239.92	2783.8	3670.47	2144.31
YDR478W	277	351	320	102	131	91	35	46	260	166	236.69	74	163	81	42	56	13	264	296	396	114	79	110	181	117	106	420	231	317	81	87	119	60	34	54	132	167	165	116	127.99	101	28	71.71	61	259	328	393.68	240	111
YDR479C	250	330	268.85	678	646	604	1830	1238	202	135	196	746	1013.51	629.99	1304	1387	924.99	434	458	509	359	403	494.16	1951	1774	1430.78	334	293	259.99	1037	710.8	784.07	1567	942.9	1396.09	287	221.92	318	469	595.96	445	867	959.96	782	285.53	276	367	733	387
YDR480W	157	233	166	122	128	135	177	93	147	93	151	137	232	120	128	142	40	207	231.62	369	171	201	216	450	348	356	288	223	200	211	186	200	294	105	234	135	146	201	124	153.99	107	115	151	118	177	231	263	451	268
YDR481C	820	980	837	1378	1393	1357	1365	1121	662	441	567	2784	3746.34	2074.27	1946	2343.54	1304	1029.19	1289	1233	1346	1371	1612	2052	1372	1288	1150	954	806	2974	2260.89	2619	3779	2152.94	2171	885	782	794	1867	2043.06	1582.02	1280.94	1203.1	1132	1049	1163	1081	2475.5	1565
YDR482C	152	152	153	116	138	98	52	29	118	75	117	80	197	53	55	62	17	230	275	342	88	87	158	135	149	136	237	191	190	129	144	191	108	65	74	134	164	164	116	139	129	37	48	40	167	208	205	169	110
YDR483W	4420.01	4617.02	3843	5590	4999.93	6257.93	5411	3991	5425	3262.32	4272.99	6811	9361.49	5851.07	4767	4951.98	4683	5169	6269.31	6036	6147	5884	6981.32	5299	4552.32	4111.07	5913	5032	4072.96	6131	4814.77	5613.8	5464	3009.13	3951.16	4477.01	4122.68	4163.37	5110	6190.03	5194.99	3164	3279.5	2658.87	4477.61	5729	5236	8226	5402
YDR484W	359	258.33	360	186	305	307	390	313	353	175	211	167	349	171	336	405	125	317	273	420	126	170	213	588	713	342	423	295	290	452	297	399	253	154	364	192	273	350	168	323	248	201	231	296	300	288	583	436	297
YDR485C	725	811.82	657	615.84	670.4	687	772	315	438	286	399	301	503	234	505	616	91	771	771.7	1140	324	347	414.02	1047	837.63	762	1207	932	859.99	738	611.02	993.98	701	392	643	573	594	744.41	539	477	407	360	479.51	427	798	693	1070	822	459
YDR486C	567	840.61	728	712	853.86	1109	673.99	400	477	310	449	306	999.69	342.96	589	719	150	690	749.01	1126	305	326	417	1058	795	917.87	843	621	704.92	925	804	1081	841	351.01	697	409	501	583	466	461	466	284	238	232	550.99	629	906	956	473
YDR487C	1097	1228.32	1181	1200	1398.78	1588	2082.07	1271	1367.84	787	1178	1608	2746.21	1556.01	2099	2458	1921	2079	2477.03	2562	1958	1906	2437.22	2773	2086	2500.04	1864.37	1630	1585	2193	1883	2627	3629	2355.89	2551.19	1080.6	1086.05	1229	1092.99	1295.98	1152	1325	1153.08	965	1529.86	1927	1668	2207	1396
YDR488C	220	222.74	187	230	247	212.7	75	51	103	88.11	134	203	297	196	98.99	154.67	64	161	242.18	241	185	212	266	138	109	116	260	229	203.99	222	187	182	188	101	121	241.99	252	237	222	222	224	67	98.01	72	203	169	159	316.98	220
YDR489W	220	257	235	228	268	232	376	258	267	152	208	171	335	161	347	329	211	317	387	423	207	195	207	548	387	326	364	284	335	303	269	308	371	242	416	155	193	244	183	219.06	177	198	238	197	260.31	336	311	369	214
YDR490C	566	767.2	602	1433	1574.05	1371.98	1823	1392	417	275.01	413	1363	1814	1092	1435	1574.53	608	673	770.02	863	539	540	710	1337	1290	1071.87	661	541	600.12	1795	1278	1598.97	1550	859.01	1282	534	550.01	661	879	908	740	667	799	642	493	565	630	1165	677
YDR491C	0	0	0	0	0	0	1	0	1	0	0	0	2	0	0	0	0	0	0	2	0	0	0	5	0	0	0	1	0	0	0	0	1	1	0	1	0	1	1	4	0	1	1	1	0	0	0	1	0
YDR492W	1203	1230	1145	488	552	677	44	43	1465	804	1279.03	1249	1948	1029	102	92	95	1461	1922	1672.05	2327	1970.94	2595	160	88	67	2556	2146	1795	1958	1201	1737.01	273	154	234.02	1253.92	1197	1126	843	1133	963	246	169	193	2500.72	2780	2227	4056	2938
YDR493W	176	197	156	86	103	88	148	96	191	88	149.01	87	213	64	108	155	40	141	174	162	85	82	95	134	122	136	200	157	120.02	216	209	263	157	83	97	132	141	163	165	168	163	97	78	72	125	157	128	184	138
YDR494W	975.89	1360.01	921	421	505.24	466	915.22	403	854	523	724	243	563	257	660	895.01	119	738	723	1100.01	264	337	289	1011	767	677	1226	883	1041.48	855	675.99	869	641.98	298	552	574	818	928	527	514.6	461	358	422	306	568	683	984	880	562
YDR495C	323	256	327	261	352	358	404	194	200	111	172.99	104	231.86	125	304	339	69	361	296	465	182	183	265	584	602	319	445	283	369.37	507	374	578	319	129	362.98	181	242	328	165	220	192	145	199	233	364	268	597	566	336
YDR496C	3884	3238.32	3481.03	1099.99	1217.54	1501	67	39	2501	1352	2164.01	383	1056	479.97	68	129.99	20	3567.43	3663.17	4125	1918	2045.14	2117	192	53	40.18	5312	4198.98	3326.91	972	971	1342	31	15	23	2695.97	2922.99	3052.55	1713.04	1937.99	1782	51	46	102	5148.19	3840	5220.87	3222	1930.03
YDR497C	3765	3817.01	3256	5258	5299.96	5876.12	2773.99	2186	5489.86	3355.14	5113.92	10483	12102.86	6774.4	4058	5005	4592	2058	2569.01	2371.14	2367	2005	2609	8648.65	7813.89	8479.97	2819	2843	1820	4155	3080.78	4075.51	4083.9	2122.75	2528.8	3391.93	2957.01	2562.95	4629	4847.39	4275.07	2566	2276.59	2006	2370.99	2845	2143	5658	3597
YDR498C	510	658	569	576	594	632	935.18	539	485	308	413	499	742	446	519	650	230	616	643	742.99	383	422.96	385	996	796	716	672	515	459	645	464	549	655	317.9	530	434	430	510.35	441	488	416	302	279	276	711	861	850	1075	633
YDR499W	228	338	264	167	191	280	251	134	141	92	141	100	181	90	244	249	59	293	305	418.9	123	157	160	473	454	380	351	289	335	267	218	233	273	170	365	173	253	301	183	257	201	144	190	172	242	252	439	363	206
YDR500C	6850.42	6460.64	7856.57	4272.84	4879.33	4973.19	2736.62	2448.88	11677.53	7235.52	9493.52	3347.22	6383.37	2763.39	1860.92	2392.44	944.17	6534.17	10373.94	8323.34	5220.39	4563.63	5873.03	2404.65	2212.73	2186.8	8399.23	6521.64	6194.84	4043.72	3142.39	4434.92	2257.49	1732.03	1256.78	6783.27	5997.74	7039.07	3333.87	4873.09	4340.13	1686.3	1643.61	1728.2	8515.56	11717.19	9922.45	7417.6	6019.92
YDR501W	179	272.98	227	305	377	456	79	40	158	104	134	253	527	326	110	100	41	163.98	176	269	224	213	250	409	311	288	229	177	178	272	246	241	341	149.87	269	217.98	217	308	281	293	330	321	355	296	136	267	264	470	279
YDR502C	5588.37	4232.86	4475.77	1273.52	970.54	1646.51	851.51	618.45	2663.28	1669.89	2191.48	676.12	750.31	475.86	603.43	625.47	736.11	3526.63	4025.48	3223.25	934.41	947.42	1033.06	2012.74	1199.7	977.57	6168.75	5648.85	3340.15	13309.83	9313.83	12426.36	2219.71	1657.76	1526.64	2043.81	1643.2	1656.23	1121.02	1290.81	1502.84	477.95	391.59	550.56	3060.26	4365.85	3150.67	7957.39	4755.47
YDR503C	145	201	154	333	323	309	1297	1107.21	214	154	167	461	631	319	1258.56	1272.98	1289.02	110	141	149	125	125	158	694	775	725	220	141	167	295	240	288	1251	783	963	228.34	215.34	236	375	367	359	388	471.02	406	167	197	176	420	244
YDR504C	9	2	33	15	79	33	93	109	23	12	16.24	14	54	18	72	66	31	18	21	49	19	23	78.82	70	193	37.98	4	12.02	27	82	23	32	43	25	179	13	12	41.96	18	71.88	24	17	22	79	21	18.94	41.07	44	71
YDR505C	975	1072	912.02	1051	1140.05	1382	2711	1837	846	484.01	664	963	1626.84	866.03	2927	2818	1148.98	1128.08	1029.08	1282.59	734.28	865.36	1109.09	3789.48	3074.41	2064.9	1059.71	816.88	749.81	1914.27	1195.22	1446.15	2972.68	1403.88	2689.23	837.85	917.99	930.62	908.43	1123.6	962.65	1648.96	1822.1	1607.97	741.32	815.93	1168.09	1816.02	1027.26
YDR506C	60	71	50	44	52	62	127	148	19	16	7	53	83	57	269	284	129	122	86	126	58	67	80	620	506	415	43	42	50	116	94	78	479	194.56	350	33	46	37	98	80	84	78	127	100	24	30	49	80	40
YDR507C	1430	1579	1344.18	1998.01	2306.79	2663.99	324	130	1004.16	674.43	956.85	1103	2104.92	1052.97	409.94	488.99	103.01	2531	2779.04	3311	1887.99	2374	2321.02	476.94	447	331	2432	1869	1752	2353	1968.76	2375.01	439	195.79	328	1594.98	1634.23	1843.14	1668.23	1993.5	1956	152	179.98	154	1779	1678	2504.69	3483	1846.03
YDR508C	10287.38	11768.73	8132.19	8562.3	7974.18	7438.01	9259.36	7269.77	9562	5693.99	7567.65	13213	14795.52	8233.7	4012	4977	3087	6711	8626.12	6947.01	6486	6187.43	7809.73	3056	2428.86	1727	9785	9334.92	5806.34	7924.01	5692.31	6153	4597	2599.07	2433.61	7800.81	5928.03	5811.29	8833.2	9014.47	7088	5567	4599.69	3987.98	7895.78	10057	8524.01	13816.21	9634
YDR509W	0	5	7	5	8	6.89	31	14.81	3	1	8	4	13	15.99	0	1	5	5	4	1	2	2	0	0	0	1	1	2	3	6	0	1	2	5	4	9	2	3	1	4	3	4	3.99	1	15	4	7	2	1
YDR510C-A	0	0	0	0	3	0	0	3	2	0	0	0	0	0	0	1.03	0	0	1	0	0	0	0	1	0	0	0	0	5	0	0	0	2	3	0	1	0	0	0	0	0	0	1.02	0	1	0	0	0	0
YDR510W	1032.8	1080.24	1154.99	827	963	855	1937	1165	1335	745	1257.74	682	1724	613.35	2181	2948.99	811	1652	1962.03	2202	870	794	1061	2180	2494	2258	1489	1259	1201.36	1190	1025	1578	3275.82	2208.22	2207	918.99	1193.01	1345.99	800	987.98	1075	1130.27	1197.98	1038	1299	1620	2014	1494	1002
YDR511W	94	153	122	38	70	67	190	124	282.85	164	235	152	285	142	254	321	107	221	308	227	153	171	157	461	373	440.99	216	185.02	139	249	198	261	318	182.99	187	199	171	202	217	260.86	215	98	118	130	107	193.96	146	237	141
YDR512C	200	273	219	390	512	453	185	139	169	147	186	343	816.59	287.99	163	231.04	61	321	434	421.05	246	250	315	382	332	433	195	178	232	483	482.86	704	306	227.93	225	214	261	276	365	464	436	196	220	144	177	258	193	404	243
YDR513W	622	595	564	1713	2145.11	1525	3940	3141.99	752	456	544	3157	4685.96	1556	3089	3306.42	1823	860	1182.89	854	821	749	684.72	2896	3277	2485.03	796	706	494	4914.85	3829.73	4830.02	5799	3879.3	3766.62	888	770.86	823.76	3556	3951.98	3237	5970.22	4934.25	4022.81	742	1449	799	2885	1396
YDR514C	392	457	438	134	140	190	50	31	237	155	228	60	157	80	45	55	5	542.95	571	760	150	175	226	91	105	93	730.99	569	683	198	204	308	52	23	68	361	490	454	228.95	215	193	28	37	45	609	576	743	430	227
YDR515W	520	625	576	186	257	246	402	136	364.95	229	287	121	264	115	288	376	26	617	525	865	139	112	150	423	390	315	970	701	665	526	401.85	550	333	146	325.99	456	534.13	635.02	398	369	275	92	138	116	626	546.97	1044	602	299
YDR516C	442	807	628	4187	4092.98	3426	33012.03	29202.88	188	176	160	7960	8641.23	4614	29760.17	30743.35	29725.57	327	363	418	627	660	786	15058.78	13101.05	13320.32	203	169	163	4293	4202.02	4264.41	17614	12483	11389.26	247	258	257	3326	2738.78	1983	16618.47	13809	11706.9	228	367	327	2380.6	940
YDR517W	901	891	762	1090	1035.92	937	1793.69	1351	903	534.85	700	1486	1691.75	1039	1774	1916.49	2028.01	1235.99	1400	1397	1105	1059	1514	2865	2260	2278	1096	987.24	720	1492	1251.98	1270	2636	1791.43	1565.93	867	675.31	696	892	1068.9	857	1970	1908.29	1566	998	1098	960.99	2012	1300
YDR518W	552	576	638	630	598	687	5225	3675	704	447	560	398	832	425	5924.15	5672	4391.71	1207	1407	1421	556	645	583	3002	3104	3204.21	888	775	586.34	776	476	547	5480	2409	5804.92	434	466	626	293	433.92	379	1121.09	1757.53	1716.97	913.96	894	884	939.53	527
YDR519W	291	352	329	279	353	363	1167	832	399	249.99	381	226	586.21	272	1078	1332.2	1209	485	679.56	586	395	405	599	854	918	1131	383	455	354.15	438	297	500	1446	936.51	1380	374	407	461	309	574	476	358	475.64	481.39	442	605	448	640	483
YDR520C	404	420	385	230	231	317	423	284	358	173	290	151.19	346	164	424	440	332	375	362	418	179	190	305	612	433	409	420	326	329	274	229	304	269	174	283	249	338	337	192	289	261	309	350.01	412	302	400	395	361	236
YDR521W	2	1	1	0	0	1	2	4	0	0	0	0	2	2	1	1	0	0	0	0	1	0	0	2	2	0	0	1	1	0	2	0	0	1	2	2	0	5	4	2	0	1	1	0	1	0	0	0	0
YDR522C	1	3	1	1	0	0	0	5	0	1	1	0	0	0	2	0	0	3	1	1	0	0	0	0	0	1	4	1	2	3	0	1	0	2	6	0	0	1	0	0	0	4	16	9	0	1	2	1	2
YDR523C	16	25	6	88	98	107	61	35	33	9	7	79	103	54	29	41	28	36	48	44	82	75	93	22	17	20	41	32	47	147	113	144	37	20	59	32	39	38	116	133	127	12	33	25	42	39	47	123	66
YDR524C	581	589	546	562	721.67	860	704	589	552	357	460.17	411	859.13	462	672	707	506	938	874.27	1147	681	697	997	1087	860	652	1347	989	1076	1118	796	922.3	686	428.79	746	545	623	725	684	973	806	337	400.99	385	972.03	1109	1461	1604	959
YDR524C-A	0	0	0	0	0	0	2	0	0	0	0	0	0	0	0	0	0	0	0	0	0	2	0	0	1	0	0	0	0	0	1	2	4	1	1	0	1	1	1	4	0	1	1	1	0	0	0	2	0
YDR524C-B	10032.94	18813.7	11073.33	8753.85	12137.12	11367	2213	2158	10040.99	8541.22	10712.16	8806	14931.92	9830.55	3275.88	3851.84	3086	7879	17896.28	12636.06	11372	11188.01	14403.83	5252	3822	4763.62	9109	7264.66	5863	6271	7845.27	6883.94	3710.22	4360.14	2856.98	10622	9962	9298.97	8195	14409.83	9183.99	5206	5720.99	4557	7184.99	10297.85	5638.48	10406.97	9483.98
YDR524W-C	0	1	5.13	0	13	2	0	0	11	2	13.53	0	12	7	1	3	3	3	29.65	4	0	1	3	0	2	2	0	7	13	2	16	6	3	4	4.1	12	6	8	3	19.1	8	0	14.31	12	25	3	3	4	2
YDR525W	0	0	0	0	2	0	0	0	2	0	3	1	3	0	0	0	0	1	0	1	0	1	0	0	1	0	11	2	2	0	2	0	0	0	0	0	1	1	2	0	0	0	0	0	1	3	1	0	0
YDR525W-A	15	13	20	114	114	83	71	63	28	20	16	54	149	58	67	70	84	22	55	22	52	44	82	129	131	93	14	17	23	117	67	120	103	82.99	68	24	20	29	56	146	68	68	69	97	33	19	27	79	59
YDR526C	3	4	5	0	0	7	0	0	3	0	4	1	1	4	2	2	0	2	4	0	1	1	4	2	1	3	7	4.8	13.51	8	3	9	2	0	2	11	1	3	2	5	1	2	0	4	8	1	9	0	1
YDR527W	1505.99	1755	1726	360	500	627	343	147	945	541	940	310	587	342	296	365	57	1360	1377	1754	542	579	636	606	345	339	2489	1789.04	1696.06	995	813	983.25	366	190	287	867	1058.09	1244	574	632.03	505	282	284.26	294	1579	1696	2185	1232	641
YDR528W	410	490	366	289	288.88	360	1230	554	373	249	326	184	354	213	1313	1163	431	715	713	937	472	508	614.98	2126	1760	1836	877	622	705.45	424	313	370	2526	1139.83	2612	496	442	591	400	524.01	464.04	588	1158.85	1119.84	412	577	564	477	254
YDR529C	2032	2740	2362.99	2151	2623.14	2537	2547	1706	2507	1635	2272.19	1938	5262	1676	2354	2893.5	806.31	1789	2185.65	2774	954	937	1073	3946	3226	3855	2685.03	2276.13	2001.37	4077	3751.38	4943.41	4355	2567.23	2628.99	1315	1684.06	1862.01	2191.67	1941.66	1869	2865	2490.96	2239.06	1286	1998.37	1356	2894	1752
YDR530C	154	214	167	354	392	331	1153.22	1004.98	128	104	105	461	530	347	826	904	525	215	271	288	247	244	306	994	966.09	944	248	209	200.03	754	728	759	1815	1190.05	1324	175.4	150	209	347	363	328	701	707	508.92	141	183	181	536	322
YDR531W	1529	1380	1524.84	763	1006	958	562.99	422	1430	806	1051	776	1469	717	501	604	365	1267	1340	1398	719	731.18	762	598	506.12	439	1823	1503	1461	1704	1355.06	1699	651	417	536	963	1171	1179	591	863	849	333	348	384	1413	1503	1608	1685	989
YDR532C	174	192	255	71	113	148	163.14	49	108	65	100	23	83	23	91	105	10	168	147	327	52	49	82	267.26	311	201	232	180	252	110	85	182	122	61	197	108	162	190	50	88	96	61	86	98	145	104	332	156	89
YDR533C	39	48	48	71	81	90	125	108	69	61	80	593	1066	354	522	537	362	244	290	275	679	724.83	817	2779	2430	2046	200	151	129	2129.98	1687.01	2279	2455	1603	2587.88	518	482	532	2024	2637	2198	7250	7672.77	7258.79	136	200	158	876	682
YDR534C	38	62	51	110	111.96	95.53	176	80	91	40	58	369	394	201.84	131	137	77	40.69	42.85	54.81	88.71	65.87	131.78	51.48	40	33	110.97	89.62	40	98.99	82.51	93	91	48.91	55	91	109	101	158	183	114	118	97	92	162.73	398.11	409.18	146.96	101
YDR535C	6	1	3	7	9	12	33	19	1	5	8	21	49	16	25	22	14	6	4	4	14	6	6	9	9	5	7	3	9	28	25	9	30	15	22	8	3	3	18	15	10	9	11	11	8	4	6	21	0
YDR536W	7	6	5	67	59	47	12	9	3	75	1	13202	14984.51	5159.65	15	14	10	4	10	30	31	28	34	8	15	10	3	6	2	1741	1194	997	18	11	14	5	4	2	990	808.21	413.83	10	17	20	2	5	2	601	282
YDR537C	0	0	0	0	9.44	0	1	2	0	0	0	0	3	1	0	0	0.25	0	2.01	0	0	2	2	8	5	4	0	0	1	0	0	1	3	1	1	4	0	2	1	3	1	2	4	5	3	1	1	0	0
YDR538W	264	317	245	210	222	216	212	143	271	182	251.99	186	398	143	180	188	192	322	422	332	302	417	442	569	416	371	356	332	233	355	259	241	262	152	217	344	314	330	272	405.98	332	225	146	200	296	315	330	588	358
YDR539W	487	485.75	424	418	369	400	1008	606	149	103	121	279	294	165	287	268	204	1089	1290	1162	971	1055	1172	1976	1609	1522.01	1340	1111	977	1128	881	1160	2371.45	1491.28	1635.98	449	405	426	428	441.53	453	449	437	449	1013	1300.26	1120	1797	1111
YDR540C	39	27	51	21	25	21	229	121	48	26	54	10	55	16	362	317	89	22	7	10	13	11	6	263	346	269	16	3	11	21	14	21	296	185	436	57	71	71	39	37	47	85	219	223	11	8	33	14	10
YDR541C	193	249	194	158	224.71	191	370	260	217	121	174	182	325	170	320	308	228.07	448	545	573	284	317	404	866	682	631	379	335	281	334	241	350	531	294.01	477	560	536	613	515	634.02	471	700	496	570	366	500	449	525	258
YDR542W	9.26	33.86	0	0	0	0	91.67	15.55	0	0	8.36	0	12.01	0	0	0	0	0	0	0	0	1.96	0	0	4.68	0	0	0	0.77	2.43	19.58	3.79	0	0	0	7.15	0	0	19.58	4.51	6.45	18.39	13.58	0	0	0	0	0	10.18
YDR543C	0	3.06	1.65	11.85	7.28	3.59	21.86	14.54	1.15	0	0.39	12.15	12.92	9.1	8.71	9.59	2.69	0	1.69	0	0	1.82	0	3.67	1.28	2.31	0	1.26	0	0	3.22	0	3.26	0	5.48	1.41	1.12	8.92	11.23	3.16	3.27	1.02	5.26	1.15	2	0	2	0	0
YDR544C	20	61.01	36.05	36	45.01	52.44	78.62	60.94	2	1	2	19.13	25	15	21.24	17.99	12	0	1	1.02	1	0	4	1	0	0	0	1	2	4	1	0	3.03	0	5	18.44	40.2	27.34	45.27	65.46	29.31	33.26	20.82	12.22	0	0	0	0	0
YDR545C-A	15.79	12.74	5.34	19.67	19.43	24.01	18.45	11.36	0	0	0	0	0	0	0	0	0	2	9.43	8.01	3	5.6	5.74	7	7	5.62	2	1.5	5.26	0	3.75	2	9.62	0	0	3.14	0	1.35	0	0	0	0	0	0	0	1	1	1	0
YDR545W	55.05	99.58	49.48	72.62	128.64	90.27	30.71	0	12.59	9.18	9.98	19.49	39.9	18.16	5.14	4.08	11.46	116.55	194.87	127.09	155.16	139.66	170.15	0.01	117.26	54.75	0.04	88.86	0.02	0	0	0.16	0	0	0	26.01	25.78	30.77	28.84	49.05	20.39	9.19	8.81	4.56	32.87	31.43	37.26	73.21	48.44
YEL001C	2734.01	3875.58	3003.88	2884	2862.91	3569	3708	2760	3874	2432.99	3502.32	3502	6446.05	3845.86	3073	3582.04	1866.57	3144.99	4199.96	4294	2906	2942	3805	2175	1635	2041	2847	2363	2493.86	2851	2076.97	2464	2145.99	1291.11	1758.98	3387.78	3513.01	3902	2748.02	3481.68	2931.65	1824	1428	1262.01	2250.33	2956	2500	3911	2416
YEL002C	3113	3073.18	2937.34	2991	3001.01	3555	6376	4911.44	4509.83	2652.99	3704.87	3415	5813.71	2986.96	5657	5932.92	5799	3899.55	5505.8	4523	4092	4365	5223.93	4906	4584	4418.64	3898	3680	2583.97	4488.44	3340	3998	5321	3303.04	4334.7	3416	3171.99	3241	2861	4382.63	3878	2789	2596	2358.98	3151	4289	3418.74	5747	3918
YEL003W	338.87	298	414	197	245.52	278	222	104	419	212	353	93	275.06	95	167	201	40	432	565	632	125	104	183.99	434	465	400	480	446	470	284	209.87	411	196	224.01	170	283	401	465	180	238	242	199	152	176	565.89	428	1055	392	216
YEL004W	188	177	181	145	203.98	235	325	218	229	144	142	100	353	154	260	241	144	158	230	190	116	113	145	340	343	231	191	123	149	233	167	193	187	110	173	200	201	173	188	338	217	138	161	180	100	94	122	188	99
YEL005C	104	199	142	213	238.32	253	443	291	122	101	135	115	270	109	296	374	96	225	210	300	112	107	108	593	518.08	489	239.91	166	192	298	235	286	299	167	273	170	173	230	167	158	141	252	299	238	124	162	201	238	110
YEL006W	721	753	702	648	746	821	613	426	552	348	473	501	969	428.45	381	445	349	587	700	703	502	486	608	728	544	614	575	598	404	764	630	621	674	389.01	448	522	564	567	729	929	818	324	319	334	413	563	464	760	470
YEL007W	1218	1600.05	1286.99	2383.08	2801.02	2983	2219	1418	1963	1248	1662	2584.99	4585	2873	2018	2107.97	838.37	4891.9	5883.97	6584	5933	6619.67	8769.41	2123.11	1476.59	1373	3572.11	2783	2894.02	3641	2780	2760.95	2868.09	1407.1	2759.49	1844	1886.15	2182.01	1995.98	2642.68	2076	1756	1905.09	1634	1893.8	2458.11	2634.77	4524	2698
YEL008C-A	0	0	0	2	0	6	2	1	1	2	1	2	6	2	1	3	1	0	1	0	0	2	0	0	3	0	2	0	3	4	1	6	0	1	2	1	0	0	3	1	4	2	2	1	1	4	2	1	2
YEL008W	0	0	2	0	1	5	1	0	0	0	0	1	0	2	0	0	0	1	1	0	1	1	0	1	2	1	0	4	1	1	0	2	0	1	1	2	1	0	1	0	1	0	3	2	0	0	0	0	0
YEL009C	11112	10030	10270.39	10030	9980.21	9872.84	9316	6387	12997.01	6210.86	8766.74	9180	11195.89	5491.36	7062	8056	6122.8	12345	16544.76	12515	11520	11092	15855.15	8894	7749.02	6931	14141	14359	8787.49	14071	10739.45	13860	8190	5524.46	4466.51	10557.07	7743.96	8789.72	11622	13569.52	11040	9618.02	7909.17	7034.98	10675	13964	14357.95	14173	10089.91
YEL009C-A	2	0	0	0	0	0	10	4	0	0	0	0	0	0	1	0	0	0	0	0	1	0	0	3	3	3	1	0	0	0	5	1	11	2	6	3	2	1	2	1	1	0	0	2	0	0	3	0	1
YEL010W	0	0	0	0	0	0	0	0	0	0	0	0	0	0	1	0	0	0	0	0	0	0	0	0	0	0	0	0	0	1	1	1	2	1	2	0	0	0	0	0	0	0	0	0	0	0	0	0	0
YEL011W	123	195	100	470	427	318	5072	4571.98	92	45	52	1004	834	431.62	2958	3434.07	2211.93	111	147	105	60	122	69	4901.91	4340	4051	92	113	95	844	605.62	698	7235	4538.98	4156.42	149	86.98	157	314	314	264	7571	5803.61	4410.38	64	80	91	279	124
YEL012W	84	88	72	195	239	232	932	403	46	27	27	173	259	92	646	703	100	141	114	176	70	52	51	1052	982	900	127	97	99	324	298	430	1047	523.01	803	88	70	68	141	110.18	112	417	484.91	318	98	101	159	263	152
YEL013W	1649	1573	1571	2425	2362.71	2716	5069	2758	2258.93	1214	1909.93	1850	3366.06	1558	3968	3664.44	1720	1974	2748.98	2098	1701.98	1810	2279	3281.03	3094.01	2598	2319	2202	1643	3259	2425	2853	4422.13	2443.96	2945.82	2145.05	1877.82	1709	2088.9	2728.7	2580	2043	1702.05	1503	2096.22	2362	2293	3552.82	2060
YEL014C	0	0	0	0	0	0	0	0	0	0	0	2	0	0	0	0	0	0	0	0	0	0	0	0	0	0	0	0	0	0	0	0	0	0	0	0	0	0	0	0	0	0	0	0	0	0	0	0	0
YEL015W	1654	1887	1746.93	1411	1483.37	1750	1217	658	1163	731	1077	865	1341	771	807	955	228	1480	1594	2137	953	941	1297	1318	1036.98	889	2505	1765	1978	1540	1327.43	1653	891	462	734	1191	1415.25	1477.99	1117	1149	906	539	568.94	491.57	1806.12	1653	2227.89	2252	1423
YEL016C	276	311	319	172	182	204	159	92	254	158	224.16	180	313	190	97	120	67	463	523.54	616	294	272	290	296	225	203	552	443	465	300	252	289	200	118	179	324	338	351	328	268.95	261	87	119	88	341	447	492.97	503	336
YEL017C-A	158	77	246	53	232	134.97	138	194	361	183	383.6	9	275.92	67	149	165	233	164	298.85	210	139	221	671.44	134	189	152	126	56	163	130	97	219	40	42	166	127	193	132	11	437.95	260	23	63.92	253	222.07	126	133	188	191
YEL017W	886	1197.14	772.05	1175	1281.37	1191.03	2500.59	1908.41	1269.96	831.49	1015	1937.84	2464.34	1726.13	3081.1	3085.71	3309.97	1447	2112	2076	2475	2409	2897	3127.13	2227	2254.92	1346	1132	1021	1364	931	926	3236	2356	2931	956	921	1117	1370	1500.16	1099	1409	1259.95	958	703	1007	1029	2315	1532
YEL018C-A	2	0	0	3	3	1	0	2	1	2	3	1	1	1	0	2	1	5	1	2	0	3	1	2	2	1	0	1	3	3	4	3	7	1	3	2	2	0	5	0	0	0	2	1	4	0	1	1	0
YEL018W	236	301	249	135	138.08	168	164	44	215	128	199	102	162	51.01	132	152.99	14	311	387	484	142	153	166	364	309	305	443	405	397.31	182	167	257.01	237	151	223	184	209.03	299	148	146	128	99	102	81	317	241	418	245	126
YEL019C	117	202	143	103	97	97	119	66	106	63	103	83	151	85	107	96	28	86	107	112	69	69	79	196	183	159	137.01	89	107	71	73	50	116	73	164	101	111	120	67	57	78	38	73	55	72	91	120	111	62
YEL020C	274	248.01	267.94	460	500.42	422	605	381	230	123	180	417	562	352	260	304	97	323	344	321	295	267	326	644	543	516	343	337	256	587	484	498	634	405	484.18	352	374	419	540	579.73	404	351	461	362	283	250	287.36	521	245
YEL020C-B	0	0	0	1	2	0	2	0	2	0	2	2	3	2	1	2	1	2	6.23	1	0	1	1	2	1	0.65	1	3	3	2	3	1	1	2	2	6	0	8	2	4	3	3	4	3	2	1	1	0	0
YEL020W-A	658.95	662	905	255	264	340	276	169	1230	759	1043	283	994	405	356	454	75	572	731	709	299	375	330	335	349	309	896.35	712	612	541	435	755	329	173	205	578.72	630	731	494	561.96	606	120	119	94	433	590	936	756	480
YEL021W	1205.94	1276.42	1272.01	584	692.48	607	517	355	1203.03	643.97	1016	469	863	354	341	451	120	999	1115	1243.05	732	708	1040	471	379	320.85	1532	1286	1241.97	763	649	808	403	222	244	868	949	926	759	759.13	564	196	238.94	171	1041.07	1141	1273.01	1222	722
YEL022W	1799	1798	1754	1145	1614.96	1830.07	1163	933	1497	932	1281	897	2069	1207.04	1041	1147	482	1924	1990.99	2483	1536	1905	2201	1067	1288	739	2480.99	1784	1846	2239	1534.88	1942	806	454	960.74	1402.57	1654	1889	1234	1694.16	1417	206	371	292	2226.22	1773	3206.97	3269	1908
YEL023C	148	122	142	158	196	207	302	170	101	65	76	132	233	127	242	221	114	223	222	281	136	140	182	667	590	467	209	169	206	322	255	353.01	318	182.56	301	223	188	209	232	263	220	213	271	246	125	202	229	248	95
YEL024W	1841	2277	1553	2990	3115	2132	4311	3471	3581	1914	2241.61	6418	7766.91	4705.7	5005	5262	3462	1348	1831.91	1983	1520	1940	2257	4340	3332.02	2473.85	1940	1625	1780.06	5452	4047.08	3959.98	5304	3711.98	3574.42	1960.34	1594	1686	5115	5694.98	4410	3427	2634.53	2314	850	1057	1001	3519	2183
YEL025C	709	712	585	643	660	751	633.12	465.89	603	374	486	541	910.36	500	808	796	508	799	970.73	1015.09	755	621	750	1545	1335	862	877	814	749	1153.93	935	1008	892	575	812	1039	1025.04	1111	832	977.97	877	675	723	681	727	755	971	961	544
YEL026W	3779	4266	3628	2306.38	3422.99	2795	472	432	6995.1	4852	5695.36	1857	4376.05	2398.85	501	784	385	5847.54	9482.68	7662	6101	6198.14	7557.99	343	302	231	8030	6294	6121.03	3155	2648.96	3210.63	573	419	448	5405	4398.01	5101.02	3028	5194.65	3770	259	267	221	7334.81	9243	7219.91	6851.31	5720
YEL027W	6755	6192	5564.93	9759	8517.07	9590	10145	7543.16	9242	5861	8013.87	14497	15512.55	8441.66	8853	9412.01	13262.46	5669	8626.01	6042	10584	7689	10004.4	5716	5021	5961	7843	7954.78	4764.11	8048	6868.02	10812.44	11233	7596.04	5988.16	7894.42	7097	5825.99	8603	10316.31	9323.02	7158	5638.74	4905	7788	11778	5318	13317	9887
YEL028W	18	20	18	17	16	10	24	18	26	9	12	25	30	20	25	17	9	53	78	89	39	32	42	141	83	104	66	60	56	84	78	65	101	57.63	59	39	32	37	34	20	31	36	33	31	47	60	48	57	36
YEL029C	425	508	421	284	352	389	272	191	380	226	340	242	446	235	222	235	176	362	397	512	182	159	228	221	229	205	557	438	471	512	356	459	291	152	229.04	305	373	400	267	336	321.35	61	79	79	426	536	586	529	322
YEL030C-A	0	0	2	0	2	2	0	0	0	0	0	5	7	1	0	1	0	4	0	0	1	0	1	0	4	3	2	0	1	2	3	2	4	1	3	5	2	3	13	7	5	2	5	0	0	2	0	2	1
YEL030W	95	114	73	110.95	109	74	132	61	75	39	79	107	118	69	95	125	57	162	156	209	103	102	87	353	312	231	228	200	212	249	211	246	246	164	210	133	143	159.13	157	161.67	100	125	127	103	117	148	159	193	109
YEL031W	7975	7206.33	6349.97	11170	10053.8	11312.93	23520.21	17787.16	11765.99	7503.01	9696.35	22479.03	30124.76	17187.77	29466	27899.31	38902.76	10414	14596.43	11509	17947.94	15865.78	18439.43	11905.21	11823.88	10145.65	10119.84	9644	6502.02	14229	11525	11711	26458	16186.53	21294.33	9395.98	7865	7570.05	15273.06	17675.87	14622.91	6995	8284.24	6496.11	8629	10778	9116	22392.09	14215.43
YEL032C-A	0	0	0	0	1	1	0	1	0	1	0	0	1	1	0	0	0	0	1	0	0	0	0	0	0	0	0	2	0	0	0	2	0	0	0	3	0	0	0	3	1	0	0	0	0	0	0	0	0
YEL032W	1083	1289	945	1401	1422	1459	640	507	1141	789	931	1497	1884	1229	862	858	591.01	1077	1415	1260	1214	1209	1531	642	537	383.01	2147	1863	1352	2144	1870	1836	792	483.99	562	1299.16	1195.86	1157.13	1222	1394.14	1012	313	383	264	1662	1596	1571	1928	1130
YEL033W	20702.66	15412.15	12771.69	15813.17	17283.55	11175.29	11818.63	7601.32	31783.16	16234.94	18153.39	27282.3	28795.6	17257.38	11336.55	11867.24	11541.81	22617.66	30311.17	23866.09	25966.03	24652.2	24873.45	13117.72	9554.31	7756.7	25187.06	25247.35	13133.3	29882.55	21417.6	21911.93	14498.31	10544.12	7669.06	24256.13	14623.03	20583.71	23429.6	27823.22	23371.84	12734.66	10378.36	8918.77	25222.79	34360.13	21951	40838.19	27518.83
YEL034C-A	36.86	217.95	124.41	119.39	336.28	126.01	39	173.93	239.3	114	251.27	60	339.78	460.55	58	116	42.98	124.22	543.32	246.98	56	76	90.99	59	39	128.04	119	172.76	731.79	161.01	417.31	137.64	206	250.39	302.9	683.45	191.45	531.83	121	374.24	127.31	66	295.14	86.38	504.82	193.6	198	178	53
YEL034W	30693.73	33389.62	27457.78	27120.22	30962.06	23011.56	15596.84	12828.47	48702.14	28304.01	37261.41	41745	58444.19	26898.17	15527.99	18523.92	15661.34	33604.11	55094.19	41252.62	39162.63	38963.64	55134.59	18786.16	17901.41	16517.29	36892.98	32814.93	26490.43	45568.01	41477.8	40371.99	23421.73	22139.58	14026.05	39548.96	32141.3	34239.31	41373.45	57875.6	38905.3	18244.98	20194.71	15319.86	41915.9	49783.24	35831.74	58561.02	44612.83
YEL035C	0	1	2	3	2	1	7	8	0	0	0	3	4	4	0	1	9	1	0	3	0	0	0	6	0	3	0	0	0	1	0	3	11	4	13	0	0	2	0	7	3	9	13	8	0	0	0	0	2
YEL036C	2398.42	2515.71	2118.15	2569.76	2339.42	2486.59	1414	886.15	2736.95	1552.85	2291.88	3673.51	5246.65	3021.29	1188.27	1735.22	674	2816.62	3925.95	3461.23	3609.81	3272.02	4496.79	1632.25	1310.72	1220	3103.95	2716.05	1804.98	1850.22	1514.56	1853.63	1353.69	587.79	865	3030.18	2652.39	2555.91	2738	2915.08	2312.93	805	603.85	546.18	2511.27	2455.84	2132.98	3893	2510.58
YEL037C	3142.02	3647.09	3216.84	3113.01	3115.04	3185.86	3082.03	2188.98	2661.9	1597	2337.85	3157	4599.23	2559.41	2299	2937.17	1065	4049.92	4580.37	5176.61	3376.49	3431.02	4306.12	2812.7	2114.34	2082.65	4907.64	3978.02	3560.68	4328.11	3566.02	4050.98	2666.15	1287.99	2168.72	2790	3063.01	3219	3292.04	3360.6	2687	1068.09	1057.02	886.01	3922.92	4833.04	4822.78	6500	3467.92
YEL038W	677	748	597	1404	1295	1033	1064	805	536	297	399.03	1325	1428.03	910.05	749	806	783	298	482	323	434	377	443	644.34	604	500	332	343	189.32	843	681	839	1002	741	484.15	668	599.65	564	1116	1233.96	1058	1077	1045	874.31	337	475.99	266	680	474
YEL039C	31	73	96	602	693	726	4477	2697	14	19	15	749	1820.55	475	1963	2357	437	5	7	6	8	38	10	5094	4968.58	4500.96	10	7	6	728	543	888	3279.97	2145.01	2117.04	27	46	46	410	324	252	6552	7323.09	9041.52	5	15	39	90	50
YEL040W	11684	11268.6	8806.04	14831.55	12418.01	14003.05	1357	957.37	26722.5	14510.94	20985.39	41026.32	50044.18	27618.59	2782	4341.2	2023.01	11162.16	16149.95	13196.97	17243.97	14808.99	23040.5	606	355	364	11006	9989	7410.45	11248	9326.13	9358.74	1221	544.21	308	18077.88	15405.35	14366.31	19486.74	21933.43	16172.46	694	453	523	9698.39	10156.73	7911.17	12570.25	7371
YEL041W	48	66	58	83	78	75	267	215	6	12	9	17	32	24	211	197	171	43	46	49	20	12	21	411	492	355	71	44	40	108	87	116	475.98	311	460	11	20	20	33	27	36	91	76	48	20	43	42	46	27
YEL042W	4163	4275.02	3303.02	3006	3068	3277.92	2167	1912.76	6068.37	3635	4459.84	4255	5583.2	3897.06	2185	2642.17	1799	4937	6830.57	5567	6146	6307	7601.99	1805	1494.01	1206	5427	5271	4024.9	3138	2374	2414	2081.99	1285.91	1416.28	5008.55	4197.48	4545.66	4505	5780.71	4317	1388	1200.7	873	4448	4653	4535	7031.55	4900.06
YEL043W	2101	2686	1838	1944.05	2025.96	2222.95	1916	1345	2354	1571	2323	3126	4502	3127.08	1357	1900	534	2251	3066.98	3020	2219	2353	3208	1469	1191	1025	3041	2500	2271.06	2548.01	1996.71	1907.99	1904	766.79	1321	2358.97	2321	2258	2822.95	2978	2330.26	956	967.91	753	1980	1870	2469	3820.54	2231.2
YEL044W	392	439.91	485	308	332	327	193	92	489	249.81	384	272	600	251	156	193	79	531	597	692	525	465	718.14	446	403	412	635	574	501	374	330	461	368	198.93	222	524	688.62	675	373	530.98	383	225	225	212	438	425	454	680	402
YEL045C	0	0	1	1	1	1	4	2	0	1	2	6	6	3	0	1	2	6	5	1	1	0	0	0	1	0	2	5	2	0	1	1	6	9	2	10	15	15	6	5	9	2	6	2	8	4	4.57	1	3
YEL046C	6745.05	6873	4521.02	4314.72	4591.19	3879.94	450	345	8035.06	4699	6155	11694	12038.9	7408.11	454	589	399.32	7467.46	11082.83	9103.54	8593.85	7924	9952.26	1148	552	500	7539.98	6872.13	4177	5292	4756.96	4830.93	673	504.03	490	4832.9	3744.42	3907	5716	7012.24	4918.5	639.02	484.64	473	6214.68	7778	5103.1	8120	6088
YEL047C	591	613.1	513	642	627.81	508	2947	2078.02	748	443	532.39	1238	1404	864	2182	2517	2169.98	995	1270.92	1058	1001	930	1056	1690	1476.81	1429	1212	1250	815	1378	1104.01	1266.88	4072	2736.16	2962	1446	1140.1	1117	1413	1697.95	1344.04	3016	2629	2094.82	1555	1693	1159	1741	1054
YEL048C	103	72	84	27	35	32	11	15	118	98	89	10	66	17	21	27	5	141	122	135	63	58	69	35	30	29	110	121	74	41	26	41	20	16	11	82	96	52	43	78	75	9	10	14	115	148	90	104	79
YEL049W	1.55	0	1.67	13.76	0	3.53	4.55	4.52	0	0	0	1.58	0	2.85	4.39	6.95	2.83	0	2.6	1.13	0	0	0	27.78	13.7	16.66	1.36	7.66	1.38	20.48	17.57	11.94	21.86	16.36	11.65	3.33	0	7.86	0	5.58	4.84	7.2	11.55	0	0	0	1.41	1.38	2.92
YEL050C	1457	1693	1395	751.99	707.97	730	1103	929	1208	888	1089.75	877	1263	745	1094	1219.46	561	1083.68	1072	1338	696	773	861	955	677	774	1857	1325	1405.91	1238	1079.95	1200.91	985	470	723.03	999	1092	1152.01	1128	1234.99	1168	279	324	204	798	942	991	1515	1068
YEL050W-A	0	3	0	0	0	1	0	1	1	2	1	0	0	0	0	0	0	0	1	0	0	1	0	1	1	0	0	1	4	2	1	1	0	0	1	4	2	0	0	2	0	0	4	1	0	0	0	0	0
YEL051W	1827.13	1570	1922	1237	1439.79	1721	2284	1157.01	1653.88	908	1460	512	1252	408.13	1528	1751	448	1895	1867	2120	827	803	763	2051	1996	1851.53	2145	1838.91	1506.26	1337	1217	2105	2077	1462.01	1313.05	1316.82	1561	1450	868	977	942	1203	1083.01	947.42	2058	2234.06	2365.99	1851	1130
YEL052W	694	807	605	1238	1146	1141	1367	1276	621	365	459.13	1147	1748.97	965	1126	1184.13	1142	663	756	784	706	791	860	1491	1186	1053	666	621	518	1398	1164	1126	1310	865	977	618.98	481.99	489	1265	1401	1235	821	772.97	583.85	389	483	456	1126	776
YEL053C	945	888	943	415	605	656	402	365	743	471	655	325	674	464	319	369	211	1074.99	1022.99	1326	887	946	1113	475	449	335	1233	776	863	747	503	718	334	175	416	543	699	748	408	662	613	120	169	193	846.5	802	1206.03	1269	823
YEL053W-A	11	28.79	24.21	23	36.7	19.3	18.07	12.7	36.3	15.11	48.25	10	36.52	22	5	13	9	24.43	68.94	26	8	8.38	8	5	9	6.21	19	20.77	77.53	3	35.29	15.35	24.36	20.82	18.37	90.2	32.99	63.07	11	54.33	19.52	4	17	8.48	66.46	35.21	44	18	5.53
YEL054C	18292.94	16421.75	16540.73	11055.66	11205.97	11168.03	6450.96	4838.7	27515.09	13920.45	18849.76	7603.01	11929.13	5970.25	4968.06	5774.21	3879.27	17150.74	22141.13	18922.62	14540.99	12837.45	12540.31	4568.11	2990.02	2768.97	23112.25	20916.68	13607.31	10853.88	8037.48	10444.82	4895.64	3571.69	3008.32	15547.73	12124.6	15676.87	9562.2	10833.86	9853.69	3902.01	2394.86	2450.78	19066.21	26095.56	21338.99	19262.76	14489.96
YEL055C	3485	3200	3590	1176	1454.22	1893	323	202	2952	1881	2644	730	1765.99	881	272	320	212	3596	4269	4006.97	3099	3178	3438.01	1022	774.2	624	5177	4268	3564.69	1779	1624.74	2125	291	219	297	2680	3166.06	3070.88	1513	1970.4	2071	306	249	400.18	4202	4248.96	4704	3942	2283
YEL056W	869	1006	872	744	806	798	700	568	634	404	589	855	1009	639	767	785	424	906	1006	1177	751	747	860	2128	1489.28	1359	1263	921	880	1297	986.98	1169	1034	728	850	529	605	714	634	725.02	606	946	745.95	621.01	771.09	1124	1060	1455	822
YEL057C	2	10	9	8	13	4	11	0	21	15	25	18	43	11	22	18	7	50	70	68	27	22	27	110	84	65	148	117	155	104	71	132	58	26	95	7	17	22	10	17.94	22	66	61	67	29	34	59	50	30
YEL058W	1253	1165	1169	2405.12	2023.21	2571	1691	1288	1917	1102.99	1432.01	2614	3263.99	1856	1652	1869.96	1847.46	1703	2212	1835	2429	2492.51	3440.35	1860	1706	1685.05	1911	1802	1065	3520	2885.47	3219	2401	1535	1453	1978.97	1646	1570.04	2107	2527.01	2194.12	1337	1253.06	1022	1951	2241	1663.7	4886	3460
YEL059C-A	40	78	84	50	47	68	60	78	26	25	26	33	68	21	62	76	23	55	101	86	43	43	32	112	101	101	90	74	60	70	63	76	97	68	89	97	68	115	69	88	56	46	63	43	72	84	46	57	54
YEL059W	1	0	0	2	1	2	13	5	0	0	0	3	2	1	2	10	3	0	2	0	0	0	1	15	14	9	2	0	0	6	7	5	52	32	13	2	1	2	0	6	3	12	10	9	0	0	0	2	5
YEL060C	1206	1772	1000	5880.02	5471.02	4067	5171	3466.95	1184	698	836.06	9764	10836.33	6766.22	8190.47	9659.67	4346.8	2294	3253.99	3291	1826	2087	2459.32	13700.02	10267.24	10031.04	1884	1558.42	1374.43	9706.03	7234.73	7176.47	23823.92	13857.86	13992.16	2284	2015.98	2123.94	6089.06	5586.97	3703	6451	8115.21	6176.89	1639.22	2077	2032.25	6291.06	3031
YEL061C	412	422	420	247	321.56	385	148	56	299	170	227	120	277	160	129	165	29	657.01	583	744	291	395	419.95	370	414	196	634	443	516	303	239.63	325	199	63	159	330	367	474	270	323	306	164	176	152	440	298	777	801	493
YEL062W	338	356	259	298	333	347	764	557	304	196	251	229	434	289	522	535	250	386	416	496	265	239	340	826	633	476	435	372	374.01	570	422	431	610	289.01	566	318	266	359	252	365.01	306	187	292	287	343	446	591	600	335
YEL063C	1953	1991	1654.45	3617	4194.23	3652.96	2291	1882	2603.96	1452	2062.7	6998	10062.96	6177.38	2135	2463	1660.99	2391	3169	2932	4511	4190.09	6779	1990	1673	1172	2479	2196	1888.66	5862	4308.94	4617.91	2162	1152.01	1752	2183.3	1923.73	1969.99	3585	5185.14	3960	1594	1275.34	1221.48	2113	2307	2172	4773	3405
YEL064C	194	161	201	237	248	333	497	363	227	139	203	216	435	256	385	402	465	178	265	211	147	155	240	528	388	363	206	180	155	299	194	242	469	254	471	492	465.74	450	475	631	581	269	364	342	147	177	196	303	178
[truncated: 4,985 more rows]
[truncated: 70 more columns]
