# Supplementary material for: Natural variation in yeast reveals multiple paths for acquiring higher stress resistance
Source: BMC Biol. 2024 Jul 4;22:149. doi: 10.1186/s12915-024-01945-7 (PMC11225312; doi:10.1186/s12915-024-01945-7)
Supplement: Supplementary file 11 — Additional file 11: Table S8: Excel table of categories of differential ethanol-responsive expression in Fig. 4. [file 12915_2024_1945_MOESM11_ESM.xlsx]

## Sheet: DBY8268
Defective Induction	logFC: All Strains EtOH response	FDR: All Strains EtOH response	logFC: DBY8268 v mean: EtOH response	FDR: DBY8268 v mean: EtOH response	Induction Level	Induction FDR			Novel Induction	logFC: All Strains EtOH response	FDR: All Strains EtOH response	logFC: DBY8268 v mean: EtOH response	FDR: DBY8268 v mean: EtOH response	Induction Level	Induction FDR			Amplified Induction	logFC: All Strains EtOH response	FDR: All Strains EtOH response	logFC: DBY8268 v mean: EtOH response	FDR: DBY8268 v mean: EtOH response	Induction Level	Induction FDR			Defective Repression	logFC: All Strains EtOH response	FDR: All Strains EtOH response	logFC: DBY8268 v mean: EtOH response	FDR: DBY8268 v mean: EtOH response	Induction Level	Induction FDR			Novel Repression	logFC: All Strains EtOH response	FDR: All Strains EtOH response	logFC: DBY8268 v mean: EtOH response	FDR: DBY8268 v mean: EtOH response	Induction Level	Induction FDR			Amplified Repression	logFC: All Strains EtOH response	FDR: All Strains EtOH response	logFC: DBY8268 v mean: EtOH response	FDR: DBY8268 v mean: EtOH response
YER067W	9.1664	5.94313e-32	-4.52735	4.38819e-16	4.48693	2.15844e-15			YFL051C	-3.31385	1.9117e-07	4.81294	4.39685e-10	2.4562	0.00159296			YBR165W	0.945841	3.73085e-10	0.592546	0.00114277	1.41264	1.82735e-10			YBR202W	-1.43195	5.05724e-19	0.586854	1.06229e-06	-0.869	2.223e-10			YDR263C	1.58544	3.15646e-05	-2.86873	9.02319e-18	-1.03104	2.40836e-05			YJR149W	-0.737025	0.000165588	-1.46401	3.59686e-11
YOL131W	3.74113	9.65693e-13	-4.50188	0.000236358	-0.166288	0.893698			YAR062W	-1.34775	0.0354407	4.33739	1.40724e-05	4.56425	3.4827e-05			YJL082W	1.94334	1.7212e-27	0.597872	4.33523e-06	2.48306	1.07406e-24			YIL020C	-1.45762	2.23202e-20	0.586976	3.47197e-05	-0.924454	7.39666e-09			YPL238C	0.264713	0.359597	-2.3671	0.000433291	-2.3005	0.00111498			YGR014W	-0.722945	0.000940152	-1.40311	3.03284e-10
YNR034W-A	7.74079	9.09648e-25	-4.01767	3.34416e-09	3.64925	1.64996e-11			YLL028W	-0.0972385	0.775809	3.34764	4.79116e-18	2.73132	1.85054e-14			YDR134C	0.918511	0.00385752	0.621092	0.00318625	1.13015	1.34892e-06			YLR287C	-2.15275	2.40057e-28	0.587736	0.000555344	-1.57824	7.24135e-13			YLR265C	0.657122	0.100584	-2.2472	3.95091e-08	-1.08726	0.00524431			YER088C-A	-1.21428	1.20332e-10	-1.19671	2.03245e-05
YGR088W	7.40347	2.97153e-20	-3.93322	1.08967e-15	2.74583	1.44252e-10			YPR035W	0.316461	0.414802	3.20554	1.74548e-18	2.29067	4.04765e-13			YNR045W	1.03915	9.13386e-21	0.62538	2.17844e-05	1.65223	5.07101e-16			YHR010W	-1.63843	5.6857e-22	0.588482	0.00471928	-1.04112	5.13247e-06			YAR071W	0.0318542	0.946995	-2.24476	3.37628e-12	-1.39074	1.13032e-06			YMR189W	-1.41224	5.83571e-07	-1.12573	7.72578e-09
YLR349W	5.23687	7.9717e-18	-3.93097	4e-07	0.670456	0.312936			YOR107W	-1.02823	0.00073558	2.90952	1.01874e-13	1.51017	3.66766e-06			YGL222C	0.684711	3.37568e-07	0.634279	0.00429159	1.28771	2.73191e-07			YGL243W	-0.894093	6.27499e-08	0.589828	0.00522318	-0.462199	0.0317542			YPL019C	0.241549	0.363769	-2.22638	5.89603e-20	-1.70024	3.5069e-15			YLR304C	-1.42455	4.65338e-09	-1.08803	5.85416e-07
YFR052C-A	7.79332	8.61872e-30	-3.92871	8.94721e-15	3.89554	1.17445e-15			YPL239W	0.426995	0.179421	2.73051	9.383e-21	2.15959	1.4064e-16			YML041C	0.833924	1.08143e-08	0.648811	0.00159696	1.40568	5.07842e-09			YIL145C	-1.02265	1.22572e-09	0.591295	0.000702797	-0.478199	0.00729945			YHR033W	0.0929495	0.860335	-2.20448	5.42191e-08	-1.31772	0.000104039			YDR281C	-1.74902	0.000305112	-1.00438	0.00793032
YLR258W	5.54617	1.52052e-19	-3.69728	3.43781e-22	1.70621	6.98467e-11			YHL008C	0.220958	0.656571	2.70821	1.68602e-19	1.57444	1.78258e-11			YNL007C	3.73718	1.3436e-25	0.65907	0.00302739	4.02058	9.78477e-22			YPR104C	-1.43181	9.74702e-19	0.592583	0.008796	-0.886498	0.00020797			YLR343W	-0.303458	0.382807	-2.10168	4.06087e-10	-2.1675	5.25031e-10			YOL123W	-1.07603	2.75999e-07	-0.877398	2.83847e-05
YFR053C	8.01628	9.33327e-31	-3.49657	4.08385e-15	4.50551	9.01841e-18			YLL052C	-2.94376	3.85461e-08	2.67308	1.48957e-10	0.973583	0.00797706			YPL159C	0.693583	7.671e-08	0.67366	3.42006e-06	1.25602	1.58954e-12			YGL211W	-1.2394	2.40291e-25	0.593686	2.22144e-05	-0.650596	8.95398e-06			YDR523C	0.398316	0.0628566	-1.94608	5.20278e-07	-1.7016	1.609e-05			YJL078C	-1.0848	0.00264935	-0.830783	0.000773706
YER062C	3.82231	9.69097e-24	-3.39755	1.34444e-21	0.407531	0.0517301			YBR208C	-0.723171	0.00017822	2.32388	2.91263e-18	1.36176	3.07262e-10			YPR156C	0.748094	3.38505e-05	0.674346	0.000291534	1.40534	3.30898e-10			YKR036C	-1.26084	4.15751e-11	0.593903	0.00013704	-0.72937	9.65046e-06			YAR031W	0.422852	0.370375	-1.89652	9.42897e-10	-0.737176	0.00645048			YOR217W	-0.879469	2.68906e-14	-0.812608	3.52469e-09
YDL247W	2.98276	1.3085e-05	-3.37102	0.00296469	-0.0262932	0.983243			YIR027C	-0.597176	0.0389743	2.0648	1.07674e-07	1.48374	7.58569e-05			YBR037C	0.970791	9.8046e-13	0.681264	1.26554e-05	1.6761	2.18365e-15			YMR127C	-1.47202	1.02514e-15	0.596252	0.00945727	-0.991247	4.84043e-05			YER010C	1.05705	8.33482e-12	-1.68197	2.32639e-14	-0.65876	0.000226383			YDR144C	-1.29342	1.11928e-09	-0.724373	1.90909e-05
YEL039C	7.33276	1.29944e-20	-3.31959	2.62182e-08	3.82464	7.37358e-12			YKL001C	-1.42412	0.00963509	1.96511	1.53953e-12	1.27083	3.3824e-07			YHR002W	0.994631	1.70813e-17	0.682843	0.000166831	1.67614	6.16085e-13			YNL255C	-0.730234	5.89167e-11	0.598207	0.000661647	-0.136473	0.459221			YEL031W	1.03004	4.06078e-06	-1.65104	1.0678e-10	-0.895733	9.50001e-05			YJL111W	-1.03859	3.21116e-12	-0.72416	1.35278e-09
YGL156W	5.99084	2.35193e-26	-3.14716	2.54592e-17	2.72126	3.5069e-15			YOR274W	-0.730901	0.000426448	1.90297	6.83933e-13	0.888597	7.06865e-05			YNL183C	1.09221	1.32691e-19	0.683247	6.06028e-07	1.73581	2.20684e-18			YNL163C	-1.84523	9.25374e-26	0.602506	3.28594e-05	-1.26581	2.4676e-12			YNL030W	0.402778	0.015262	-1.60293	1.59761e-11	-1.35153	5.78655e-09			YGL139W	-0.883599	1.03757e-09	-0.711366	1.42576e-07
YML054C	5.69176	2.99944e-16	-3.14185	2.1927e-12	2.4081	5.38022e-10			YIL167W	-0.769468	0.00168041	1.87933	3.59412e-07	1.09841	0.00188528			YBR150C	1.15398	5.09684e-15	0.698842	3.78603e-06	1.80989	2.9941e-17			YEL021W	-1.65996	2.9366e-27	0.602962	6.90643e-05	-1.05487	1.68651e-09			YER104W	0.995209	1.4211e-09	-1.58644	3.42622e-09	-0.738304	0.0028451			YPL241C	-1.23493	1.15154e-10	-0.705381	0.000958239
YMR196W	6.198	1.42681e-31	-3.13488	1.59464e-23	2.8975	3.78114e-22			YLR194C	0.331017	0.13039	1.70106	2.4125e-14	1.65937	2.62235e-13			YBR114W	1.09279	9.65693e-13	0.723345	7.02723e-08	1.79623	1.13361e-19			YKL186C	-0.64404	0.000129333	0.604818	0.00201824	-0.109107	0.604372			YDR033W	-0.381901	0.470739	-1.53035	7.48289e-09	-0.880605	0.000348118			YNL244C	-1.47351	2.00816e-13	-0.702968	0.000213317
YFR015C	6.85611	8.92872e-21	-3.08929	1.34824e-14	3.59807	2.72269e-16			YIR042C	0.0365001	0.96604	1.67318	0.0014646	1.04058	0.000133439			YPR154W	4.90557	2.04441e-30	0.727547	0.000373676	5.26812	3.8058e-27			YOL021C	-1.35501	1.15872e-23	0.606625	2.71815e-06	-0.743358	9.32226e-08			YOL119C	0.445075	0.00245847	-1.48847	3.42832e-13	-1.11772	5.16914e-09			YKL081W	-1.25098	2.60191e-08	-0.696	0.000632647
YKL036C	3.1513	1.86587e-10	-3.08406	0.00429592	-0.0428229	0.972626			YBR120C	-0.000709987	0.996921	1.65232	1.40369e-06	1.60102	5.27664e-06			YPL057C	1.26087	1.12946e-12	0.738263	5.04989e-05	1.91256	1.07714e-14			YNL301C	-1.31318	1.85585e-15	0.606912	0.00259647	-0.646775	0.00197037			YHR008C	0.917336	1.74367e-06	-1.42115	4.57135e-09	-0.606184	0.00610291			YIL128W	-0.96621	1.21544e-14	-0.69344	8.90469e-05
YER066C-A	4.36725	1.26539e-13	-2.99044	0.00130272	1.74017	0.03233			YPL177C	-0.20926	0.279098	1.62557	1.74368e-15	1.14123	4.30566e-10			YLL019C	1.7322	1.22966e-22	0.744827	2.82772e-06	2.486	2.69712e-21			YLR243W	-1.47711	4.2664e-25	0.607149	0.000292177	-0.858981	2.2605e-06			YDL137W	0.78463	1.15817e-07	-1.40176	2.26692e-10	-0.702627	0.000408719			YML052W	-0.874645	0.000106611	-0.693419	0.00442409
YJL079C	2.70973	1.36044e-18	-2.93879	4.502e-16	-0.349414	0.18453			YJR010W	-1.27538	0.0564467	1.59673	2.36166e-09	1.86277	1.11859e-10			YGR023W	1.9643	3.40316e-20	0.751883	7.10818e-05	2.61731	9.1544e-19			YDR347W	-0.748722	1.01229e-10	0.60738	1.95936e-07	-0.0845478	0.460122			YGR244C	0.593496	0.00420311	-1.3634	4.20452e-14	-0.845092	1.05056e-07			YAL026C-A	-0.727294	3.23439e-09	-0.680582	0.00349698
YDR516C	5.86441	7.319e-26	-2.92959	4.57718e-17	2.7487	2.27156e-15			YDR123C	-0.141856	0.366283	1.59481	4.59146e-12	1.21255	2.37136e-08			YER103W	7.88926	5.94333e-30	0.766938	0.0080463	8.54954	5.40555e-27			YNL069C	-1.43363	2.90525e-16	0.610423	0.00555355	-0.814373	0.000441778			YMR232W	0.0456389	0.807524	-1.34342	1.27539e-06	-1.38202	1.59194e-06			YLL031C	-0.648558	2.71548e-06	-0.664466	0.00025559
YBR145W	5.87273	1.13138e-30	-2.91606	1.14156e-16	2.63072	1.67648e-14			YDR316W	-0.53399	0.0021738	1.54695	3.69262e-08	0.930337	0.000471187			YPL265W	1.4359	2.43186e-10	0.767392	8.97868e-05	2.18739	2.02162e-15			YDL202W	-0.632803	1.62279e-08	0.610957	0.000244346	0.0309617	0.869004			YOR136W	0.697029	0.00026399	-1.32657	9.26047e-10	-0.724941	0.000258853			YPL050C	-1.09633	2.87154e-15	-0.661728	2.46069e-07
YCL040W	6.98027	3.93158e-29	-2.8591	3.54462e-13	4.07238	6.02607e-17			YMR266W	-0.389534	0.471179	1.52589	1.44057e-10	1.08868	1.11357e-06			YNL192W	0.615472	1.02582e-06	0.777345	1.68395e-06	1.32115	1.0066e-11			YML023C	-0.740933	4.48041e-12	0.612221	0.000141345	-0.114646	0.493971			YDL066W	0.578095	0.00273639	-1.32068	1.04917e-11	-1.01312	4.15448e-08			YGL028C	-2.10877	3.17121e-12	-0.641097	0.000158202
YGR008C	6.04234	7.39481e-26	-2.81418	7.25331e-12	3.03141	2.87156e-12			YLR312W-A	-0.835488	9.99087e-08	1.5238	7.36542e-10	0.705076	0.00154518			YLR297W	2.048	6.9954e-12	0.787534	0.00143141	2.86618	4.74181e-16			YGR003W	-0.71972	1.4484e-06	0.612931	3.2717e-05	-0.256513	0.0809311			YDR135C	-0.0647843	0.682723	-1.29048	4.51647e-12	-1.53683	9.13172e-14			YER089C	-1.5465	8.0038e-20	-0.615997	4.04786e-05
YCL042W	3.82311	2.28904e-15	-2.8127	0.000479236	0.835205	0.296047			YIL070C	-0.596105	8.7144e-05	1.51583	4.23293e-13	0.972232	2.20699e-07			YJL035C	0.705925	0.00134229	0.790408	1.0461e-05	1.24083	1.48715e-09			YPR163C	-1.91164	4.56551e-26	0.614962	2.01088e-06	-1.32492	6.02328e-15			YER124C	-0.385281	0.321457	-1.27563	3.50531e-08	-1.51853	1.14114e-09			YCR032W	-0.854717	1.12385e-15	-0.601265	0.000669179
YOR317W	4.06167	1.14499e-27	-2.75168	1.56722e-21	1.45077	1.14183e-11			YLL018C-A	-0.254168	0.158878	1.50868	1.63038e-07	1.09883	8.80978e-05			YOR035C	1.10812	1.90072e-15	0.790865	1.99571e-07	1.76855	3.32834e-17			YER156C	-1.87227	1.68464e-23	0.615782	0.000180824	-1.30687	6.44051e-11			YJL012C	-0.183992	0.319544	-1.27056	6.87222e-14	-1.29936	1.66317e-13
YHL024W	4.54026	5.55557e-12	-2.72543	2.0414e-10	1.5378	2.79389e-05			YOR204W	-0.511057	0.00390261	1.50469	9.64139e-09	0.870171	0.000382071			YMR265C	1.54664	2.65308e-08	0.794914	0.000144556	2.23453	6.54874e-15			YOR140W	-1.75665	2.92322e-23	0.61723	0.00012735	-1.20646	2.88861e-10			YGR234W	-0.114504	0.901105	-1.18423	2.17844e-06	-0.699488	0.00305288
YDL021W	9.25793	1.62458e-33	-2.66453	1.35278e-09	6.59967	2.82244e-25			YHL020C	0.369026	0.0407805	1.4937	2.33598e-13	1.56235	2.61332e-13			YKL109W	0.84388	0.00152973	0.797233	1.56e-05	1.65561	1.1313e-12			YHR099W	-0.833662	1.80153e-10	0.621278	0.000673647	-0.237072	0.206984			YJR065C	0.549978	2.32081e-05	-1.15954	6.82688e-10	-0.671346	0.000106406
YMR105C	7.09315	7.5098e-25	-2.66143	4.28804e-15	3.93632	8.0255e-20			YHR038W	-0.109698	0.533739	1.49334	9.23965e-07	1.2901	2.47372e-05			YDL197C	0.983478	8.00892e-09	0.818145	0.000318791	1.6547	9.20122e-10			YNL096C	-1.96605	2.90982e-24	0.623032	0.00036363	-1.35192	1.76067e-10			YNR044W	0.0557105	0.835474	-1.14784	5.22416e-08	-1.04572	9.85993e-07
YJR156C	3.16621	1.5217e-08	-2.65734	0.00022686	0.912692	0.148739			YOL023W	0.0678202	0.686277	1.46346	1.84467e-11	1.37869	3.49839e-10			YCR007C	0.799279	0.00527425	0.837221	0.00118621	1.43544	4.73992e-07			YJL130C	-2.19704	5.73441e-26	0.623727	0.000523606	-1.64142	1.65325e-12			YLR429W	0.623219	5.08966e-07	-1.14299	4.26612e-15	-0.596617	1.00633e-06
YDL124W	4.42596	1.25112e-22	-2.60583	1.11585e-19	2.07943	1.17451e-15			YDL044C	-0.149097	0.284647	1.45658	1.77407e-09	1.23463	2.30872e-07			YLR260W	1.35008	4.15869e-19	0.84816	4.88249e-08	2.08227	1.27171e-19			YBR242W	-2.05559	1.17514e-30	0.626273	0.000115631	-1.41903	3.06586e-12			YDL055C	0.51701	0.00841297	-1.13922	7.54952e-08	-0.878392	2.49917e-05
YOL156W	3.56096	1.80468e-06	-2.58287	0.00316132	1.37867	0.0674187			YDR213W	-0.504607	0.0166191	1.43438	1.2794e-15	0.657959	4.90747e-06			YOR298C-A	2.01116	2.32332e-17	0.852682	4.45931e-06	2.56691	5.24394e-19			YER132C	-1.17958	1.831e-24	0.628102	2.88653e-07	-0.58127	2.96968e-06			YBL037W	0.58543	1.78878e-06	-1.13584	1.22557e-14	-0.630445	5.60272e-07
YNL195C	5.12884	1.80357e-19	-2.56123	4.4476e-11	2.38541	1.44837e-10			YGL072C	-0.0377826	0.888166	1.43338	0.000945177	1.1399	0.00955246			YJL042W	3.08871	1.02933e-25	0.855558	1.34465e-06	3.73927	1.04166e-25			YOL040C	-1.52647	7.56066e-19	0.628159	0.00127775	-0.903371	1.70377e-05			YOR254C	0.374296	0.0034534	-1.11546	6.8446e-13	-0.828268	1.17827e-08
YMR206W	5.26056	1.5861e-18	-2.53733	0.000135853	2.80547	2.22974e-06			YMR077C	0.0243503	0.913131	1.42287	4.26486e-06	1.23462	7.24679e-05			YKL087C	0.619301	6.45391e-05	0.863354	5.78152e-08	1.47968	5.20608e-14			YML125C	-1.28823	1.00132e-15	0.628496	0.000126656	-0.703054	4.21496e-05			YAL023C	0.505395	0.00339343	-1.10298	7.00792e-09	-0.70915	8.54732e-05
YOR028C	3.32852	6.95563e-13	-2.50485	6.14475e-10	0.550439	0.117033			YJR056C	-0.291156	0.058876	1.41057	3.72252e-08	1.01847	3.95665e-05			YJL165C	2.16612	5.72484e-27	0.875743	5.27252e-07	2.88752	3.01936e-22			YNL240C	-1.59587	6.75757e-19	0.629286	0.00286519	-1.00386	1.09073e-05			YNL140C	-0.00322641	0.98164	-1.09701	0.000358885	-1.14644	0.000348118
YMR090W	4.30273	1.68284e-28	-2.44176	5.25313e-17	1.63816	6.14321e-11			YER187W	0.397134	0.422013	1.40746	0.00293898	1.93868	0.000131234			YML087C	2.04796	1.26039e-18	0.886578	0.000307944	2.96456	8.97513e-17			YIL118W	-0.785879	1.21069e-11	0.632761	0.000392736	-0.176776	0.338006			YJL062W	0.233259	0.166184	-1.06557	2.8938e-07	-0.96231	4.9087e-06
YFL014W	6.72121	7.76445e-20	-2.37179	0.000338403	3.37573	2.05766e-06			YGL184C	-0.572203	0.251645	1.40582	0.00239674	1.47449	0.00108327			YMR052W	0.64399	0.00023448	0.896723	0.00366375	1.39907	2.44578e-05			YLR017W	-1.2981	6.06332e-20	0.633745	8.51096e-05	-0.668919	6.6779e-05			YBR222C	0.486955	4.23151e-05	-1.06326	1.5633e-08	-0.593179	0.000784922
YER053C	6.78258	5.3107e-33	-2.35331	5.30805e-16	4.17728	3.60937e-24			YMR108W	-0.483493	0.00593042	1.38579	1.44121e-14	0.674383	6.80017e-06			YJR008W	1.92952	6.54494e-15	0.906936	0.000262585	2.67318	4.73211e-15			YML015C	-0.9803	1.33792e-10	0.635791	0.00441059	-0.419999	0.0669347			YOR067C	0.306989	0.080261	-1.06261	1.16949e-06	-0.915209	3.33882e-05
YHR007C-A	2.25201	1.34852e-09	-2.35254	0.000120077	-0.333473	0.612609			YPR047W	0.379311	0.00233043	1.38016	2.08174e-09	1.80902	4.06406e-12			YIL165C	0.948087	4.03341e-05	0.907654	0.00211329	1.78629	8.08111e-08			YPL141C	-0.675433	0.000667202	0.63747	0.00146035	-0.118406	0.579634			YGL137W	0.15918	0.193125	-1.04382	7.30504e-11	-0.967604	1.98767e-09
YOR374W	3.54297	5.41075e-18	-2.34759	1.49209e-13	1.06725	4.69897e-05			YCR003W	-0.367448	0.00795701	1.37227	3.56072e-08	0.98828	4.13553e-05			YLR219W	1.39173	6.3459e-14	0.917205	6.11427e-09	2.10162	7.91382e-20			YDR428C	-1.19644	4.98268e-11	0.638338	0.00154417	-0.604555	0.00343268			YOR336W	0.0980742	0.480746	-1.03859	2.44837e-07	-1.02601	7.47574e-07
YDR518W	2.27012	4.29282e-18	-2.33373	2.93101e-18	-0.213657	0.250431			YMR188C	-0.491429	0.00296489	1.36146	1.24039e-05	0.858916	0.0051906			YNL020C	1.6584	8.75648e-15	0.929705	7.47996e-08	2.39515	5.21768e-20			YOR058C	-1.48808	4.56422e-17	0.64027	0.00539074	-0.906266	0.000192175			YDL046W	0.318543	0.135497	-1.03603	5.72395e-06	-0.817486	0.000358268
YBL048W	3.45212	5.71695e-11	-2.32094	0.00333422	1.56003	0.0279282			YIR005W	0.20841	0.307963	1.35666	6.12777e-05	1.39739	6.45721e-05			YMR023C	1.34056	6.98887e-15	0.930029	5.07596e-07	2.21746	1.5458e-17			YDL075W	-1.40848	3.24334e-17	0.642168	0.00549634	-0.758269	0.0016531			YBR158W	-0.54127	0.0090498	-1.02933	4.34338e-08	-1.55065	2.3944e-12
YDL024C	4.76813	6.38773e-19	-2.31579	7.40278e-09	2.7326	4.85195e-12			YGR238C	-0.163556	0.390581	1.35539	3.56676e-11	1.08795	3.57861e-08			YNL128W	1.12979	8.84908e-05	0.941224	0.00592702	1.96177	2.46363e-07			YBR213W	-2.27622	3.05017e-10	0.642707	0.00798248	-1.67962	2.15866e-09			YCR017C	0.332097	0.0253188	-1.02415	4.98805e-07	-0.764789	0.000141961
YHR136C	2.6037	3.58427e-05	-2.30239	2.1927e-12	1.48246	1.64172e-07			YNL042W	0.56587	0.000862599	1.34481	1.79226e-12	1.69161	4.7963e-15			YGR161W-C	2.55001	8.85971e-24	0.950553	0.000209295	3.32547	9.11811e-18			YLR448W	-1.86817	4.75402e-25	0.643085	0.00036363	-1.21684	6.30955e-09			YGR037C	0.328749	0.0176359	-1.01602	7.91962e-07	-0.747149	0.000232906
YLR205C	2.54998	8.70114e-08	-2.24995	5.31198e-10	-0.0372699	0.919868			YJL213W	0.569388	0.0250161	1.31936	9.34465e-13	1.93971	1.2337e-17			YER184C	1.25959	2.42474e-11	0.965686	3.86063e-06	1.9685	1.25187e-13			YJR030C	-0.987433	7.60695e-15	0.644753	0.00030909	-0.387739	0.0322096			YNR013C	-0.12925	0.2982	-1.00359	2.42497e-08	-1.19181	9.72854e-10
YOR321W	2.25624	4.38124e-17	-2.22663	6.47101e-17	-0.17117	0.38355			YPR167C	-0.644202	0.233562	1.31862	1.9534e-08	1.51719	1.48715e-09			YCR005C	4.81948	2.41967e-23	0.970213	3.48657e-05	5.45752	1.04166e-25			YPR120C	-0.791205	3.1671e-08	0.64559	0.000239141	-0.238172	0.182809			YBR229C	0.027232	0.84758	-0.998513	1.20602e-10	-1.07043	6.25998e-11
YDL079C	3.14309	5.39887e-24	-2.22054	3.60798e-14	0.730322	0.00189094			YPL124W	0.532347	0.00119631	1.31589	6.86589e-05	1.71192	1.58505e-06			YOR344C	4.3596	2.94808e-23	0.973871	3.72122e-05	5.01814	1.83709e-24			YGL097W	-1.56605	4.9764e-23	0.646123	1.58274e-05	-0.957682	1.05399e-08			YDR264C	0.257169	0.052023	-0.997477	9.98077e-09	-0.733079	1.37194e-05
YFR017C	5.91773	3.24677e-22	-2.21881	9.79179e-11	3.51608	9.12689e-18			YPR009W	-0.324259	0.151873	1.30546	8.39169e-13	0.863969	1.7624e-07			YER045C	1.73683	3.80806e-08	0.987588	6.86712e-08	2.2978	1.86689e-18			YOR361C	-1.08891	4.72416e-17	0.646597	5.49156e-07	-0.456881	0.000319447			YNL071W	0.102448	0.362004	-0.990324	3.18506e-10	-0.92037	6.93434e-09
YBR230C	3.10437	5.29941e-16	-2.21596	1.66461e-15	0.728713	0.000660383			YDR041W	-0.0514502	0.680329	1.30483	6.41268e-11	1.2641	5.3349e-10			YBR290W	0.941167	1.37326e-09	1.00302	1.96525e-05	1.81181	1.12037e-10			YLR150W	-1.03277	2.41538e-14	0.647564	4.97415e-06	-0.391155	0.00511751			YML048W	0.273906	0.0456583	-0.984596	3.90172e-09	-0.789377	1.44627e-06
YDR400W	2.8993	1.59718e-17	-2.20773	1.23059e-17	0.261601	0.154496			YDR405W	-0.182763	0.150834	1.30392	3.09515e-08	1.15939	9.76705e-07			YNR068C	3.25329	1.01577e-18	1.00491	3.6246e-05	4.05583	7.27934e-22			YMR242C	-1.5995	2.29286e-18	0.649214	0.00198149	-0.931945	3.47549e-05			YCR088W	0.291887	0.00817925	-0.980849	2.9918e-09	-0.656992	2.82917e-05
YPR160W	7.28312	6.48417e-27	-2.20598	5.32825e-09	4.79595	2.51605e-19			YPR065W	-0.0595793	0.771647	1.29336	9.20121e-07	1.06973	4.98747e-05			YMR085W	3.69431	4.45661e-26	1.01724	0.000134515	4.68208	1.13683e-22			YLR344W	-1.58913	2.57165e-22	0.649222	0.00020069	-0.918743	1.34892e-06			YDL093W	0.3169	0.0526467	-0.978606	1.20317e-08	-0.686173	3.34927e-05
YPL054W	4.74145	9.23364e-16	-2.17932	0.00024352	2.74396	2.99878e-07			YGR021W	-0.350803	0.0186586	1.28842	3.5507e-07	0.951936	0.000132919			YJR046W	0.961234	9.29411e-08	1.02923	8.56643e-11	1.74237	1.24832e-17			YMR006C	-1.94287	8.1186e-09	0.649304	0.00714597	-1.25643	2.6329e-06			YLR300W	-0.241973	0.469337	-0.967458	1.86164e-05	-1.69943	2.32922e-10
YPR006C	1.61274	0.000273408	-2.17282	6.67028e-13	-0.246573	0.311678			YDR249C	0.48674	0.00645656	1.28252	0.000325622	1.68787	1.04843e-05			YOR036W	1.81248	4.63866e-15	1.03371	0.00117746	2.67919	3.89412e-11			YOR026W	-0.816958	1.23514e-08	0.649385	2.85684e-05	-0.284138	0.0653903			YNL219C	0.292194	0.110897	-0.967456	8.21603e-07	-0.801047	4.66344e-05
YIL170W	3.82977	6.61921e-09	-2.17182	0.00980447	1.23233	0.112459			YDL107W	-0.162034	0.429975	1.28095	0.000110844	0.980099	0.00327976			YDR258C	6.42174	4.564e-29	1.05059	5.60283e-05	7.0426	5.40555e-27			YGR229C	-1.32913	6.06169e-21	0.650565	7.03898e-06	-0.672088	7.99437e-06			YMR149W	0.357703	0.0323702	-0.957087	3.19138e-08	-0.648753	9.95137e-05
YNL036W	4.12916	3.34555e-23	-2.16955	3.23831e-06	1.85509	7.60771e-05			YPL088W	-0.147782	0.489096	1.27836	2.15047e-13	1.17613	1.68776e-11			YDR313C	1.49783	1.02185e-19	1.07916	4.1158e-08	2.42972	3.02645e-18			YDL082W	-2.28088	1.05342e-20	0.653146	0.000692297	-1.68589	6.58127e-12			YLR088W	-0.00910888	0.943015	-0.947832	5.97116e-08	-1.01329	3.51806e-08
YHR137W	2.22928	2.57632e-09	-2.16257	7.07154e-14	0.221163	0.339027			YLR107W	-0.533315	0.000110938	1.2629	1.00938e-10	0.601527	0.000514608			YHL028W	2.1307	4.02899e-14	1.08303	1.55688e-05	3.2334	5.38629e-18			YHL047C	-0.774042	0.000226456	0.65678	0.000845029	-0.173322	0.398267			YNL138W	-0.148761	0.105279	-0.921626	7.3691e-10	-1.08838	2.41627e-11
YGR097W	2.29164	1.52264e-14	-2.14509	1.36395e-19	-0.220945	0.159793			YNL252C	-0.590481	6.69319e-07	1.25045	7.33895e-12	0.716165	1.18204e-05			YCR102C	1.42042	5.91492e-05	1.10648	5.36891e-07	2.58479	3.50925e-17			YLR215C	-0.904417	6.20747e-14	0.657322	2.13374e-06	-0.319716	0.0177088			YPL094C	0.161858	0.248683	-0.914654	6.27764e-09	-0.812246	2.65596e-07
YOL118C	2.62417	1.6707e-06	-2.13573	0.00782068	0.697073	0.35723			YDL012C	-0.136134	0.539437	1.24299	7.3074e-07	0.793647	0.00108327			YAR027W	1.97101	1.57495e-05	1.12798	7.74448e-06	2.10035	5.7291e-12			YLR146C	-1.68604	1.83588e-23	0.658943	0.0013311	-1.03821	3.38737e-06			YDR238C	0.248044	0.0318055	-0.913249	2.85797e-10	-0.721436	2.70931e-07
YCL026C-A	4.10091	1.19698e-14	-2.13412	0.000171412	1.75255	0.000976961			YHR090C	-0.308659	0.0541414	1.22978	3.88678e-07	0.757096	0.0011429			YER158C	2.34356	2.78403e-12	1.13019	5.50667e-08	3.55028	5.05943e-23			YGR078C	-1.40514	9.06594e-20	0.659524	0.000159421	-0.803532	1.40204e-05			YOR116C	-0.567378	0.00162377	-0.907696	1.58769e-06	-1.65628	1.28897e-12
YBR126C	4.96305	1.04998e-23	-2.13146	1.20049e-13	2.57631	1.80892e-15			YLR289W	0.196028	0.132884	1.22015	3.56109e-09	1.3743	4.67527e-10			YOL015W	3.19656	2.71593e-19	1.16457	1.21313e-05	4.0108	3.0384e-20			YOL093W	-2.0342	6.25808e-26	0.661609	0.00401418	-1.36725	1.50009e-07			YGR281W	0.346895	0.0299108	-0.903236	1.96533e-09	-0.629419	1.17985e-05
YFL052W	5.15113	1.46898e-13	-2.12945	3.51086e-06	2.72486	2.20704e-10			YDR175C	-0.175961	0.118219	1.20196	4.17809e-13	1.0432	1.29536e-10			YBR054W	4.49928	6.00572e-08	1.16915	0.00340778	7.11571	7.61703e-23			YDR279W	-0.953449	1.32909e-08	0.662007	5.29764e-05	-0.411181	0.011832			YJL002C	-0.325623	0.0317441	-0.884647	3.84677e-08	-1.27745	6.88704e-12
YOR185C	3.81222	1.03949e-29	-2.09199	1.52317e-17	1.70653	6.27626e-14			YOR381W	0.201784	0.499263	1.19478	2.13406e-06	1.7877	5.8884e-10			YMR102C	0.976286	7.47655e-15	1.17138	1.7927e-14	2.07761	1.09826e-22			YBL087C	-1.50417	3.88242e-16	0.662323	0.00911782	-0.845339	0.00144332			YHR190W	0.302218	0.0266218	-0.881114	7.5949e-09	-0.616348	2.60243e-05
YIL015W	1.64569	2.77461e-08	-2.09125	4.09938e-05	-0.303695	0.55598			YKL159C	0.393161	0.00650582	1.19363	7.09114e-08	1.50025	6.40763e-10			YBR005W	1.87315	1.03513e-14	1.18317	1.75251e-05	3.00727	3.5069e-15			YPL055C	-0.934509	1.3004e-07	0.662359	0.00316532	-0.38055	0.0985143			YPR181C	0.363915	0.0459879	-0.867764	3.85316e-06	-0.649909	0.000517955
YMR251W	4.1965	7.57506e-11	-2.08734	0.000193436	1.54347	0.00288426			YIR024C	0.575722	0.000886461	1.19194	1.8533e-05	1.65388	6.83153e-08			YGR161C	5.95402	1.13672e-23	1.19483	9.80434e-06	6.32529	1.48787e-25			YGL014W	-1.47078	2.71426e-21	0.663005	3.59233e-06	-0.815358	1.20137e-07			YEL002C	0.296887	0.0177311	-0.866592	1.14851e-06	-0.616181	0.000453803
YKL151C	5.02488	1.21155e-28	-2.07746	5.85309e-18	2.72566	2.00198e-21			YMR316C-B	0.302369	0.326376	1.17882	0.00298101	1.60193	0.000115337			YPL170W	1.16564	4.69333e-06	1.21744	2.17e-11	1.88817	5.89138e-17			YLR014C	-2.02476	3.34261e-29	0.663572	4.73515e-05	-1.40127	3.19132e-12			YCR083W	-0.302018	0.0226658	-0.866227	0.00169436	-1.17565	6.26567e-05
YNL015W	4.10149	1.59737e-25	-2.0769	2.49422e-08	2.07467	3.65753e-08			YMR319C	0.249541	0.699081	1.17367	7.28958e-07	0.599442	0.00587232			YGR210C	0.751295	1.74788e-06	1.22255	3.22101e-14	1.76385	4.95444e-19			YML106W	-1.9046	2.36562e-23	0.665874	0.000381683	-1.20773	1.93792e-08			YOR229W	-0.0609317	0.814511	-0.86068	7.469e-07	-0.797608	6.64276e-06
YKL165C	2.37954	4.17497e-15	-2.07326	8.89529e-12	0.0518226	0.852853			YLR040C	-1.06306	0.299119	1.16922	7.34767e-05	0.894722	0.00141152			YLR417W	1.90311	3.99598e-21	1.23576	2.06421e-14	2.94936	1.88922e-27			YOR207C	-2.72018	2.1e-32	0.668406	9.63514e-06	-2.05503	4.95444e-19			YKR080W	-0.103426	0.626532	-0.858249	2.90722e-07	-0.948582	7.5072e-08
YOR289W	5.82958	3.45504e-29	-2.06458	6.64304e-11	3.71552	7.12386e-20			YMR193W	-0.196294	0.198167	1.15824	1.31095e-05	0.97252	0.000290637			YOR267C	1.43233	1.83237e-16	1.23774	8.41561e-10	2.55943	3.85135e-19			YGR034W	-1.97943	1.2625e-21	0.669598	0.002113	-1.31557	1.15588e-07			YKR044W	-0.433857	0.00491426	-0.854472	6.4015e-07	-1.28567	8.15084e-11
YOR347C	4.6539	1.8115e-20	-2.06217	2.02008e-13	3.11649	5.75038e-19			YOR327C	-0.184157	0.260242	1.15425	1.07898e-06	0.761646	0.000956436			YGL045W	3.94816	4.33366e-26	1.24381	8.71749e-11	4.75944	3.89784e-30			YHR127W	-1.24306	1.15367e-18	0.674291	0.000895876	-0.607591	0.00344035			YDR434W	0.302739	0.0162168	-0.847231	1.35185e-06	-0.624682	0.000325359
YPL171C	4.13106	6.27249e-11	-2.05259	0.000230407	1.14898	0.0287317			YPL213W	0.34915	0.0206494	1.15069	9.94122e-07	1.33481	9.51385e-08			YIR031C	1.05474	3.50797e-05	1.24571	4.80315e-09	1.9738	1.74681e-14			YNL166C	-0.773315	1.35532e-06	0.674612	0.00640003	-0.20209	0.43727			YNL287W	0.296039	0.00794022	-0.837171	5.21786e-09	-0.614156	9.26286e-06
YOL031C	2.41205	7.62784e-14	-2.04127	1.39104e-14	-0.158479	0.455071			YIR029W	0.435396	0.0840292	1.14863	0.000137475	1.28753	3.51659e-05			YBR056W-A	3.91816	7.99835e-19	1.2754	0.00575403	4.85553	9.45386e-15			YOR080W	-0.628456	1.92019e-05	0.674858	0.000409239	-0.0401971	0.850013			YNR030W	0.139805	0.462809	-0.828415	4.08178e-06	-0.8625	4.18058e-06
YPR184W	2.97706	5.5286e-16	-2.01162	1.8591e-14	0.769265	0.000255501			YGR076C	-0.209336	0.147466	1.14464	2.6017e-05	0.964237	0.000470239			YIR032C	1.6864	2.33251e-11	1.27977	0.000236358	2.83316	2.59055e-11			YML105C	-0.723194	6.57904e-13	0.678375	4.27193e-06	-0.0536605	0.728477			YHL003C	-0.226621	0.114809	-0.825495	1.02592e-05	-1.10333	7.4168e-08
YDL146W	3.54776	1.39574e-24	-1.98755	1.11786e-14	1.21281	5.39218e-08			YDL057W	0.473416	0.0112463	1.14462	1.11844e-06	1.372	4.51221e-08			YKL188C	1.31895	1.03613e-09	1.29385	4.1621e-08	2.50175	6.35615e-16			YKR072C	-1.28006	1.32746e-15	0.679829	0.0024517	-0.595709	0.00981527			YDL095W	-0.0092745	0.954584	-0.8248	2.39922e-07	-0.903376	8.13302e-08
YLR267W	3.64163	6.029e-13	-1.97751	1.36325e-07	1.41338	6.72933e-05			YLR439W	-0.501609	0.000105059	1.13757	2.54367e-11	0.67726	1.23785e-05			YHL027W	1.03269	2.81912e-11	1.29605	7.68529e-14	2.19609	3.84743e-21			YPL143W	-1.47753	8.45286e-21	0.682766	0.000343501	-0.773567	0.00011055			YFL007W	-0.429644	0.000120964	-0.822617	2.21979e-08	-1.2839	2.7877e-13
YGL249W	2.90032	2.47362e-14	-1.97267	0.000782113	1.02762	0.0733875			YDR393W	-0.420364	0.00189181	1.12418	1.08391e-05	0.665744	0.00820418			YDR151C	1.55859	2.22053e-15	1.31027	3.17016e-11	2.71195	4.32074e-21			YDR280W	-0.695345	1.28444e-09	0.685482	9.53763e-06	-0.0608076	0.708201			YDR117C	0.0898919	0.429363	-0.80957	8.01349e-07	-0.704264	2.08897e-05
YMR250W	6.14662	2.21529e-20	-1.96648	7.8661e-12	3.47308	2.55765e-19			YPL173W	-0.392702	0.00117038	1.11491	1.1402e-08	0.771435	3.92756e-05			YGR122W	1.13733	1.13148e-10	1.33289	5.28037e-09	2.25668	3.55492e-15			YGR061C	-2.45064	3.01274e-23	0.686799	0.000138695	-1.78951	8.64133e-14			YJL178C	0.204283	0.0471152	-0.806616	9.02343e-10	-0.63988	5.97355e-07
YNR014W	4.87101	3.2685e-23	-1.95651	1.2068e-07	2.77129	1.38773e-11			YLR026C	-0.174086	0.16191	1.10872	2.21069e-06	0.844254	0.000283474			YLR254C	0.779747	8.26225e-05	1.34418	1.24354e-06	1.85472	2.12369e-09			YPR020W	-0.596022	0.00347576	0.686926	0.00660824	0.304179	0.248808			YKR104W	-0.039752	0.873741	-0.797424	0.000631843	-0.945136	0.000134992
YKL035W	4.34086	1.30557e-21	-1.95354	3.98262e-16	2.02858	6.75522e-16			YHR184W	-0.0265483	0.946797	1.0777	0.000814177	0.898347	0.00524806			YGL178W	0.839547	3.60612e-09	1.36203	8.80576e-11	2.13736	3.01232e-16			YJL184W	-1.53953	2.8794e-20	0.68698	0.00411561	-0.893027	0.000364562			YDL154W	0.136749	0.237917	-0.790808	5.60992e-05	-0.639918	0.00131008
YHR043C	2.54066	1.77212e-21	-1.93843	2.46551e-15	0.47737	0.0107251			YHR177W	0.34876	0.310284	1.07659	0.00674862	1.31852	0.00159485			YCR018C	1.94445	1.56861e-05	1.36203	0.000583252	2.8605	5.3626e-10			YER176W	-1.45402	2.15431e-16	0.687148	0.000199152	-0.853947	1.35086e-05			YIR002C	-0.218269	0.300773	-0.787833	6.44757e-06	-0.974745	2.12631e-07
YHR140W	4.42612	3.17758e-17	-1.9355	3.29663e-08	2.66536	3.12265e-12			YIL098C	-0.0951584	0.619483	1.07088	0.000732772	0.884044	0.00631126			YFL003C	0.943601	8.68896e-05	1.38306	4.1088e-05	2.05433	3.33237e-08			YDL043C	-1.18318	2.23899e-15	0.687577	0.000138794	-0.553483	0.00242406			YBR159W	0.186858	0.119635	-0.783001	2.20643e-08	-0.657289	2.32781e-06
YGR243W	3.61605	1.14977e-13	-1.9284	1.5176e-08	1.45583	7.98937e-06			YCR006C	0.317833	0.0535111	1.06224	0.000739334	1.28508	0.000100964			YMR009W	0.730294	0.000462895	1.40084	8.18208e-13	1.92169	1.13545e-16			YLR419W	-2.21204	1.50011e-26	0.6885	0.000193865	-1.55828	1.14449e-11			YOR181W	0.0939835	0.471571	-0.77773	0.00101556	-0.712443	0.00350935
YBR190W	2.01753	2.43075e-07	-1.92161	0.00937011	0.193691	0.811047			YHR011W	-0.0228269	0.876893	1.05224	1.99528e-06	1.02707	6.34207e-06			YOR062C	1.3251	3.40401e-06	1.41144	7.01174e-10	2.52664	2.17006e-17			YOR308C	-1.02329	1.24274e-10	0.689342	0.00362538	-0.344091	0.158886			YOR320C	0.0511188	0.645236	-0.777296	5.12081e-08	-0.752247	2.70229e-07
YGR254W	4.906	1.25525e-13	-1.92099	1.13747e-08	4.42005	3.71928e-18			YDR116C	-0.0836163	0.442804	1.05022	1.16649e-11	1.01321	1.31527e-10			YOL016C	5.32767	6.14957e-30	1.42891	8.56866e-09	6.39858	2.83969e-28			YLR048W	-2.22943	7.18692e-21	0.689484	0.00323441	-1.59977	7.65731e-09			YML124C	-0.071705	0.536946	-0.775168	3.49773e-08	-0.918808	1.47752e-09
YML100W	7.46427	7.30753e-26	-1.91728	3.8943e-08	5.47982	3.64944e-20			YCR071C	-0.37781	0.0022819	0.994867	4.85763e-05	0.644906	0.00847418			YGR052W	3.39171	2.79816e-11	1.44071	0.00484877	4.69195	2.37652e-14			YBR034C	-3.53004	1.5618e-33	0.689872	6.175e-06	-2.90309	1.81493e-24			YBR127C	-0.212937	0.0731788	-0.76678	9.25661e-06	-1.01734	7.56152e-08
YOR316C	1.8589	3.18162e-09	-1.9149	1.33466e-17	-0.13782	0.398267			YPR093C	-0.214205	0.132947	0.993467	5.08547e-06	0.652849	0.0022758			YBR201C-A	1.08529	5.18453e-05	1.444	6.36991e-05	2.11787	9.68734e-08			YOR098C	-1.6358	1.43093e-27	0.695101	2.12433e-08	-0.99623	3.47484e-12			YDL145C	-0.348399	0.00371039	-0.754658	7.13391e-08	-1.16701	1.85924e-12
YHR112C	2.54407	3.21371e-11	-1.89454	2.16187e-13	0.734405	0.000530306			YHL050C	-0.198948	0.451039	0.992982	5.85626e-05	0.844516	0.000766089			YFL016C	2.12837	2.38634e-18	1.45714	9.28185e-10	3.3135	3.0384e-20			YJR124C	-1.83846	5.40921e-23	0.695955	4.00136e-06	-1.16799	4.83405e-11			YIL137C	0.153103	0.0566835	-0.746385	3.79224e-08	-0.608183	6.14912e-06
YDR504C	1.65525	3.44827e-08	-1.88827	0.00942838	-0.340166	0.665924			YPL097W	0.0830859	0.503441	0.991284	4.60959e-10	1.11378	6.1976e-11			YKL044W	1.96375	1.03771e-05	1.47996	0.00126467	3.04378	1.01274e-08			YER042W	-1.71988	2.06543e-09	0.696294	0.000698156	-1.00719	5.42714e-06			YGL173C	-0.276192	0.00619941	-0.741298	1.67249e-09	-1.02823	4.19477e-13
YDL130W-A	3.33166	8.06171e-22	-1.8773	4.34422e-06	1.50113	0.000206387			YOR334W	-0.0541505	0.676712	0.988062	1.56271e-09	0.891182	5.46525e-08			YNR069C	3.47094	1.20121e-18	1.48517	1.31701e-08	4.67817	4.53303e-24			YGL133W	-0.891026	7.57398e-11	0.697702	2.51776e-05	-0.248022	0.132983			YLR459W	-0.209987	0.164151	-0.734282	0.000213431	-0.987121	3.98141e-06
YOL106W	1.79518	2.20758e-05	-1.85741	0.00306573	-0.043892	0.952384			YDR493W	-0.288884	0.0168256	0.984898	5.94425e-06	0.723725	0.000827773			YOL081W	3.07471	6.30018e-26	1.48848	1.93751e-08	4.2911	1.53764e-21			YLL022C	-0.937833	5.80589e-07	0.702444	8.50123e-08	-0.428465	0.000636771			YJL004C	0.073629	0.491241	-0.731079	7.95872e-06	-0.662624	7.233e-05
YDL204W	3.54575	3.71092e-08	-1.84598	7.66498e-07	0.803462	0.0235693			YDR381C-A	0.281444	0.0881002	0.984263	0.000198279	1.11905	5.15563e-05			YLR257W	1.67978	3.56582e-13	1.51281	3.31496e-11	2.94561	7.12478e-20			YLR397C	-2.01265	1.57689e-27	0.706256	3.10316e-07	-1.35701	1.14308e-14			YJL056C	-0.229123	0.146121	-0.727826	5.82925e-05	-0.952295	9.8191e-07
YCR013C	2.06753	1.8136e-09	-1.84047	0.00520775	0.139973	0.849898			YPL026C	0.282126	0.166429	0.98202	1.27243e-08	1.20195	1.84647e-10			YNR075W	2.79216	7.35867e-05	1.52485	0.00122756	3.33975	8.68745e-18			YPL105C	-1.16571	1.16221e-20	0.707451	1.27607e-05	-0.488968	0.00246628			YER080W	0.00240819	0.984593	-0.721794	6.7635e-06	-0.708823	1.81158e-05
YER054C	3.92107	2.62244e-21	-1.83229	1.24051e-06	2.07372	9.48043e-08			YML025C	-0.185903	0.0639726	0.973893	1.0336e-09	0.83334	1.31655e-07			YPR013C	1.51265	9.10012e-13	1.5314	6.44133e-14	2.76891	3.70633e-22			YDR064W	-1.15234	2.28508e-11	0.708662	0.00704836	-0.433021	0.11054			YJL207C	-0.0327093	0.773307	-0.717081	0.000718036	-0.767362	0.000514086
YGR248W	6.38712	1.68965e-23	-1.81903	0.000138508	4.32793	1.95546e-15			YDL017W	0.0464198	0.6933	0.965026	1.89602e-10	0.904499	3.08421e-09			YPL014W	3.46747	5.9236e-26	1.56126	2.6428e-11	4.9346	3.8058e-27			YML060W	-2.61655	1.36361e-28	0.71191	0.000129378	-2.01289	1.82219e-15			YNL220W	-0.130351	0.502239	-0.712535	0.00354202	-0.9014	0.000451944
YOL132W	2.48227	2.84222e-11	-1.80678	0.00714321	0.553055	0.418411			YMR024W	-0.0258783	0.855114	0.960222	6.46867e-12	1.00415	7.12186e-12			YDL020C	2.89854	3.29321e-20	1.57102	4.98488e-10	4.00647	3.86001e-22			YML081W	-1.16221	4.88473e-18	0.711982	8.95685e-08	-0.495398	0.000128985			YHR068W	0.105656	0.42955	-0.710997	9.33876e-06	-0.668166	4.84043e-05
YMR184W	2.55678	1.13524e-24	-1.80534	5.67521e-15	0.635395	0.000502291			YMR177W	-0.0631114	0.735106	0.94515	2.87637e-07	0.650106	0.000283233			YNR010W	1.13638	6.08598e-09	1.58901	1.5953e-10	2.46122	7.87059e-16			YNL001W	-0.649038	4.46686e-06	0.71241	0.000602065	0.0129	0.958238			YBR015C	-0.0534627	0.716813	-0.710151	2.11654e-06	-0.8533	1.11897e-07
YAL056W	2.28204	2.1128e-22	-1.80076	3.60749e-17	0.569973	0.000300639			YML050W	0.490213	0.000242304	0.923524	0.000261652	1.36611	8.05767e-07			YNL142W	1.85836	1.17995e-11	1.60194	1.29673e-08	3.1005	1.45657e-16			YFL001W	-1.45944	1.99706e-23	0.71561	1.8311e-06	-0.774604	7.83608e-07			YMR148W	-0.0258134	0.866412	-0.705621	0.0002666	-0.794772	9.39239e-05
YBL064C	3.57902	1.48947e-27	-1.76681	4.57142e-14	1.68939	9.35586e-13			YLR213C	0.130354	0.60727	0.923093	0.000222454	0.707572	0.00480938			YPR138C	1.00096	7.63765e-07	1.6133	1.81519e-12	2.411	1.89335e-17			YML063W	-1.81058	2.74177e-20	0.715636	0.000178026	-1.13376	1.11897e-07			YFR051C	-0.169693	0.125062	-0.704701	2.51465e-05	-0.920035	3.89117e-07
YIL155C	1.56841	1.1663e-11	-1.75759	1.96525e-10	-0.29244	0.231154			YBL038W	-0.361696	0.00410623	0.920734	1.51265e-05	0.619637	0.00348451			YIL013C	0.763822	0.0029937	1.62208	1.09202e-10	2.13929	1.0316e-13			YNR063W	-1.34449	2.40612e-13	0.716282	0.00138789	-0.727741	0.00155926			YLR089C	-0.0766461	0.451323	-0.702353	1.26401e-05	-0.775721	4.49191e-06
YKL107W	2.88639	3.32587e-13	-1.75673	5.24792e-05	1.1147	0.00735126			YLR382C	0.134444	0.15467	0.918017	5.85251e-08	1.08557	2.84681e-09			YHR096C	3.49974	4.0012e-08	1.627	0.000503382	5.60511	1.57814e-17			YLR116W	-0.677155	1.76885e-08	0.719115	3.56905e-06	-0.0309459	0.852853			YAL026C	-0.451046	0.000100869	-0.701119	2.68716e-06	-1.20939	1.27648e-11
YBR067C	3.6749	1.4094e-08	-1.75147	3.29663e-08	2.27882	1.1143e-10			YKL170W	0.0633008	0.689899	0.914656	1.74176e-08	0.985713	7.9904e-09			YKL043W	2.34209	8.83204e-07	1.62756	6.33622e-10	3.65101	3.77406e-20			YDL231C	-0.621167	0.00341451	0.720198	5.37168e-08	0.17136	0.173192			YOL003C	-0.0456006	0.602615	-0.697431	3.61047e-07	-0.766201	1.142e-07
YHR044C	2.55411	5.17575e-19	-1.74979	1.48957e-10	0.629891	0.00880291			YLL009C	-0.0248002	0.897075	0.91224	0.00386454	0.899043	0.00571981			YPL151C	0.775486	0.000371948	1.70398	1.55966e-17	2.00481	2.42293e-19			YKR069W	-1.17693	0.00480624	0.721643	0.00285764	-0.157014	0.542642			YML049C	-0.368612	8.77366e-05	-0.693438	3.09515e-08	-1.09992	2.33636e-13
YMR191W	1.95316	3.71623e-12	-1.74684	6.23155e-13	0.00564742	0.98102			YDR229W	0.400011	0.00588557	0.904884	0.000788582	1.2425	1.81342e-05			YNL006W	4.07206	6.51842e-24	1.73481	2.18985e-14	5.16053	1.24112e-29			YIR035C	-0.728718	0.000628916	0.722186	0.00154417	0.0775176	0.757017			YER063W	0.0236818	0.854779	-0.692657	3.68066e-05	-0.635144	0.000213368
YJR073C	3.67865	5.257e-25	-1.74171	9.44725e-10	1.81149	1.08725e-09			YMR066W	-0.182953	0.194455	0.902747	7.5036e-05	0.666245	0.00365161			YPR158W	4.08704	2.49633e-24	1.73712	3.40613e-08	5.31007	9.69957e-22			YDR165W	-2.89596	2.85132e-27	0.724927	0.00200777	-2.2174	8.90393e-13			YBR221C	-0.0356834	0.821275	-0.686982	0.000494947	-0.755837	0.000244107
YPL017C	5.62184	3.16061e-24	-1.74105	0.000146367	3.72801	2.61026e-13			YDR296W	0.030995	0.794929	0.900501	7.18851e-06	0.917435	1.03956e-05			YLR414C	2.06048	1.43108e-10	1.75508	5.60861e-12	3.38957	1.35526e-20			YGR083C	-2.31423	7.34969e-25	0.73516	0.00443772	-1.62214	5.58807e-08			YNL245C	-0.2296	0.112975	-0.669611	0.000319208	-0.974639	1.48441e-06
YDL169C	4.79534	6.38614e-22	-1.73364	0.000248157	3.55022	2.86378e-12			YGR109W-B	0.344584	0.605089	0.899605	0.00213198	1.03863	0.000201064			YMR136W	1.32024	6.08988e-06	1.75517	4.20903e-09	3.39972	5.33436e-17			YML096W	-2.03028	1.49893e-27	0.735244	8.10497e-06	-1.32952	1.57163e-11			YDR501W	0.257925	0.198644	-0.668417	0.000514069	-0.807996	6.8515e-05
YKR076W	2.24624	7.1757e-18	-1.72926	1.37922e-14	0.603215	0.000680552			YER130C	0.405895	0.00317163	0.897521	1.06229e-06	1.13586	1.31965e-08			YKR093W	0.752438	0.000735441	1.80535	1.87437e-13	2.58855	8.08664e-18			YPL030W	-2.01638	5.95427e-29	0.735953	8.05453e-07	-1.31531	5.50679e-13			YOR163W	-0.261436	0.110703	-0.668354	0.00497178	-0.93257	0.000200956
YOR192C-B	2.24404	8.10446e-05	-1.72173	6.56568e-05	1.08051	0.00151212			YDR318W	-0.0450777	0.771924	0.897368	5.6647e-06	0.71009	0.000315958			YGL006W	2.09926	2.77268e-15	1.87114	8.12858e-19	3.72286	1.04827e-28			YER151C	-0.782177	2.36295e-12	0.736674	0.000162883	-0.0749107	0.722075			YER083C	-0.0384468	0.735478	-0.668165	0.000148282	-0.7382	6.33999e-05
YDR368W	1.49505	3.9112e-17	-1.69634	1.31145e-16	-0.309423	0.0407903			YNL122C	0.0589618	0.704579	0.895591	0.00143922	0.968567	0.000913497			YGR250C	4.89229	5.69744e-21	1.8807	3.72142e-12	5.94317	1.88922e-27			YGR060W	-1.96342	7.29764e-19	0.737558	0.000967102	-1.27725	3.50606e-07			YDL058W	-0.293642	0.00259313	-0.66081	0.000100706	-0.967242	2.38733e-07
YMR315W	2.20611	1.14874e-19	-1.69089	3.93369e-14	0.504485	0.00454632			YMR257C	-0.0746274	0.511281	0.891062	4.23018e-05	0.777814	0.000442017			YOR318C	1.66512	0.000164154	1.89685	0.00411215	2.48461	0.00017284			YDR011W	-1.96283	2.36838e-20	0.739601	2.70312e-05	-1.28307	5.01446e-10			YML007W	-0.252916	0.0184186	-0.656816	0.000123033	-0.928406	6.62347e-07
YLR034C	2.14042	6.26635e-15	-1.67316	3.39493e-09	0.258965	0.317145			YDR319C	0.392219	0.0177479	0.890223	0.00954696	1.2852	0.000399574			YIL056W	2.8992	7.01724e-17	1.92462	9.16891e-15	4.25565	1.20471e-25			YJL076W	-1.58918	6.11356e-26	0.740003	9.49878e-06	-0.867525	1.04159e-06			YDR512C	-0.183617	0.155783	-0.656097	0.00316532	-0.898593	0.000134245
YBR214W	5.36701	7.37547e-25	-1.67194	4.74117e-09	3.68453	1.32238e-18			YBR251W	-0.156743	0.164866	0.88834	1.32803e-06	0.751393	4.84043e-05			YCR021C	9.77693	9.7941e-30	1.95106	0.00157065	10.8528	2.33702e-19			YNL203C	-1.24608	7.11849e-10	0.742328	0.00330262	-0.56971	0.026872			YNL049C	-0.0121472	0.910363	-0.646188	5.42259e-07	-0.735252	8.08233e-08
YIL111W	3.01433	6.4559e-15	-1.66931	6.23018e-09	1.6449	1.24796e-08			YER182W	0.0924107	0.430686	0.874374	4.37993e-06	0.968088	1.37172e-06			YPL149W	0.78001	0.000383834	2.00301	3.00836e-15	2.29014	1.53064e-16			YHR007C	-1.82475	1.06093e-13	0.742364	0.00371214	-1.25091	7.98774e-06			YKL175W	-0.320224	0.0802888	-0.64521	0.000639943	-1.05824	4.72757e-07
YOL157C	2.35536	2.91201e-13	-1.66535	8.52172e-06	0.561609	0.121875			YLR082C	0.354088	0.0181831	0.871549	0.00112116	1.10541	8.57448e-05			YER150W	5.88548	2.81962e-17	2.09115	2.46095e-08	7.18583	1.85412e-23			YDR156W	-1.8116	6.93743e-20	0.743235	0.0012782	-1.07338	1.57632e-05			YGR266W	-0.0965095	0.323749	-0.641111	1.28401e-06	-0.742438	1.39538e-07
YER003C	1.77658	6.73623e-16	-1.66452	5.47709e-13	-0.0873225	0.660296			YNL027W	0.114588	0.295594	0.868145	2.03164e-06	0.919124	1.44146e-06			YOL014W	1.30909	5.25203e-07	2.2202	5.60549e-13	3.60347	6.24374e-19			YMR142C	-1.02105	1.70083e-11	0.743723	0.000669889	-0.298187	0.184337			YBR133C	-0.0620058	0.568967	-0.638002	1.79058e-06	-0.752799	1.36037e-07
YJR061W	1.45411	1.57946e-08	-1.6631	2.45402e-15	0.0753243	0.656727			YKL201C	0.0814769	0.755659	0.866455	0.000326866	1.07626	2.93214e-05			YER035W	2.77172	8.01418e-17	2.22413	1.04357e-16	4.57276	6.3498e-27			YGL009C	-1.36619	4.27154e-09	0.745239	3.69187e-05	-0.639508	0.000496418			YDR388W	-0.36224	0.000217133	-0.637779	0.000541633	-1.00055	8.5901e-07
YGL117W	2.85493	1.706e-13	-1.66198	2.699e-08	1.23081	2.03285e-05			YJL006C	0.152722	0.281028	0.85893	8.05404e-05	0.860008	0.000127323			YPR152C	2.02209	4.36765e-10	2.27442	2.64628e-15	3.47508	7.25414e-21			YDR432W	-1.03157	3.74026e-18	0.746625	1.93789e-06	-0.311548	0.0410322			YKL174C	-0.391165	0.0168676	-0.634158	0.000103819	-1.06679	1.03464e-08
YGR067C	2.05241	5.10706e-11	-1.65685	3.75889e-06	0.459956	0.181967			YDR153C	0.226202	0.0468018	0.843188	0.000207687	1.07746	9.63117e-06			YDR218C	1.39497	0.000181567	2.41838	0.000124923	3.7872	5.47258e-08			YDR194C	-1.31104	5.421e-18	0.746767	6.86783e-06	-0.557659	0.000771209			YBL051C	0.0187147	0.84328	-0.633592	0.000643308	-0.593144	0.00193095
YLR174W	1.64797	5.12744e-13	-1.6484	1.65568e-09	-0.0688928	0.797361			YDR322W	-0.0222816	0.848421	0.829521	2.10728e-08	0.853246	2.95316e-08			YPL005W	2.23224	4.52289e-13	2.42284	2.59998e-18	4.0405	1.8564e-25			YBR030W	-1.06744	1.11546e-17	0.750659	1.10589e-08	-0.387147	0.00155986			YDL100C	0.0644298	0.45273	-0.63198	2.32509e-08	-0.588678	2.94072e-07
YML131W	2.56924	5.1485e-12	-1.61496	5.49016e-10	0.482841	0.0351662			YJL180C	-0.113538	0.43028	0.82366	1.82805e-06	0.736502	2.61062e-05			YGR146C	2.50408	8.57132e-10	2.43915	2.39502e-11	4.30973	5.56223e-18			YDR308C	-0.58596	5.98051e-05	0.750706	0.00264735	0.0991297	0.715093			YKL104C	-0.224252	0.140535	-0.627971	3.39725e-06	-0.892722	3.59764e-09
YOL024W	2.18568	1.96196e-11	-1.61165	0.000982115	0.313084	0.544778			YJR101W	0.117236	0.399312	0.81989	2.715e-05	0.993978	1.89749e-06			YGR121C	2.07195	1.02839e-10	2.47334	8.82514e-10	4.26782	7.08894e-16			YPL252C	-1.41207	9.70956e-16	0.752387	0.000239141	-0.694989	0.000917964			YBL106C	0.0462709	0.758889	-0.626703	2.88391e-05	-0.664684	2.089e-05
YEL041W	2.90401	3.8855e-18	-1.61099	1.46436e-08	1.40695	4.68667e-07			YJR083C	0.144538	0.287707	0.811977	0.000367355	0.870423	0.000239521			YBR101C	3.56263	1.08816e-16	2.6354	6.37829e-17	5.21626	1.04166e-25			YHR120W	-1.90215	1.00554e-24	0.752876	3.2191e-05	-1.20584	4.36728e-09			YER155C	-0.209464	0.111906	-0.618547	0.00127049	-0.890724	1.66285e-05
YOR237W	1.68882	5.37588e-09	-1.60927	5.72048e-06	0.252358	0.467969			YER101C	0.37583	0.000348638	0.81066	3.24919e-08	1.10076	2.64832e-11			YGR249W	4.02562	1.21376e-14	2.63682	2.68466e-09	5.9459	2.66012e-19			YML073C	-1.66201	2.28555e-19	0.754459	0.000727357	-0.911954	0.000109623			YFL004W	-0.228344	0.193663	-0.614678	4.74919e-07	-0.768067	7.23916e-09
YMR020W	4.91687	1.1719e-33	-1.60191	1.0336e-09	3.21716	1.7206e-18			YIR030C	0.552214	0.141011	0.807945	0.00834348	1.23509	8.80107e-05			YDR043C	3.36146	1.07728e-15	2.64497	2.70844e-12	5.69555	3.91262e-22			YGL123W	-1.47682	1.83588e-15	0.755532	0.00224866	-0.744234	0.0036129			YLR019W	0.0216603	0.847776	-0.609591	1.34665e-05	-0.595733	3.69985e-05
YMR262W	2.9213	1.99411e-30	-1.59971	1.70028e-12	1.26689	4.21299e-09			YCR024C	0.289914	0.00975566	0.807804	0.000277636	1.13797	2.49943e-06			YBR066C	1.28069	0.00149606	2.69416	8.61206e-14	3.07372	6.02328e-15			YMR042W	-1.23829	3.05806e-16	0.75807	4.08598e-05	-0.560514	0.00246193			YNL243W	-0.190205	0.0351782	-0.605583	1.76131e-06	-0.801908	8.84126e-09
YPL222W	2.54508	1.1621e-12	-1.59594	1.318e-12	1.21241	9.85501e-09			YNL167C	0.218114	0.00518005	0.801276	1.50768e-09	0.996402	1.10601e-11			YOR385W	1.90044	3.20502e-09	2.71304	6.55265e-20	3.98227	4.03983e-25			YOR144C	-1.37496	1.03293e-19	0.75901	2.35842e-05	-0.69405	0.000143448			YIL005W	-0.142031	0.160966	-0.604186	3.22295e-05	-0.782635	6.13373e-07
YIL107C	3.40406	4.78463e-22	-1.58615	4.23855e-15	1.98101	9.02427e-18			YDR462W	-0.224363	0.066883	0.797186	2.95253e-05	0.610198	0.00150337			YPL250C	6.25349	7.68069e-18	2.74315	3.44293e-11	7.74302	1.04857e-23			YGR141W	-2.10779	1.10144e-24	0.759063	2.08301e-05	-1.43463	1.8442e-11			YGL241W	-0.118998	0.291835	-0.589588	1.53239e-06	-0.74148	2.68414e-08
YPL230W	4.79835	2.14957e-20	-1.5858	2.9277e-08	2.90036	6.59132e-16			YOL146W	-0.0483747	0.758108	0.787242	0.000141515	0.610582	0.00342162			YNL077W	4.36133	4.03272e-20	2.84216	1.96396e-16	6.2879	6.3498e-27			YDR397C	-1.5354	1.01278e-16	0.75959	0.00364709	-0.861952	0.00138349			YNL041C	-0.044525	0.705938	-0.584834	0.00305272	-0.621622	0.00234993
YBR026C	1.2601	4.4975e-05	-1.57981	1.23678e-15	0.0210327	0.89847			YMR287C	-0.0428867	0.635886	0.785161	3.49282e-06	0.733107	2.24739e-05			YGR142W	6.81973	4.87306e-22	3.05202	8.28568e-10	8.65458	3.97855e-21			YPL249C-A	-1.38178	8.25211e-18	0.759772	0.000532176	-0.649373	0.00385115			YPL176C	-0.500601	1.52443e-06	-0.58181	2.1174e-06	-1.08416	7.25187e-13
YDR503C	2.3121	1.99701e-19	-1.57792	2.51199e-12	0.616722	0.00127176			YHL025W	0.289522	0.0100702	0.782408	4.15896e-08	0.972213	4.77208e-10			YJL144W	6.44739	7.61011e-22	3.13193	3.85416e-13	8.59334	3.17839e-29			YGR188C	-0.658903	2.28161e-05	0.761923	0.000104934	0.00690288	0.976547			YHR108W	-0.0317061	0.740798	-0.581293	1.14238e-06	-0.637794	3.88311e-07
YBR020W	1.7205	1.07938e-09	-1.57589	7.25632e-10	0.277877	0.228118			YLR347C	-0.100479	0.461712	0.782019	3.07742e-05	0.670635	0.000441296			YMR316W	2.9271	1.60588e-13	3.1852	4.28841e-23	5.29581	3.89784e-30			YLR340W	-0.914936	5.61004e-08	0.763722	0.00612519	-0.160574	0.591359			YGR261C	-0.275486	0.00223595	-0.577094	1.5549e-05	-0.843118	1.50698e-08
YLL039C	5.34684	1.21155e-28	-1.56581	2.64814e-10	3.799	7.27934e-22			YLR246W	0.257445	0.0100594	0.779705	9.97775e-07	1.06898	1.77041e-09			YPR015C	1.95291	5.93784e-07	3.26194	1.76633e-12	4.27469	1.30337e-15			YLR316C	-1.55244	6.00042e-24	0.765658	0.000383639	-0.821006	0.000230052			YDR127W	-0.12356	0.512701	-0.571038	0.00355962	-0.878471	3.07704e-05
YKL217W	3.44519	5.37606e-14	-1.56464	0.000292221	1.34326	0.00154496			YER061C	-0.0286966	0.842575	0.766754	1.83276e-06	0.692085	2.09262e-05			YGR211W	2.42774	8.58825e-08	3.43378	4.11776e-16	4.21396	5.41305e-18			YNL254C	-1.82341	1.02055e-22	0.76614	1.49297e-05	-1.1785	2.82058e-09			YPR105C	-0.171568	0.111571	-0.570124	3.74126e-05	-0.707521	1.69953e-06
YGR255C	2.53026	2.60827e-28	-1.56231	7.92848e-17	0.932213	3.32427e-09			YKR071C	0.150848	0.454864	0.762015	8.05983e-06	0.87513	1.29524e-06			YJR128W	1.56373	0.00244959	3.67368	5.08622e-05	4.20066	7.82251e-07			YHR069C	-1.52763	2.51307e-21	0.770329	9.57307e-07	-0.842135	3.19148e-07			YNL010W	-0.475274	0.00345787	-0.569881	0.00116831	-1.06781	8.28849e-08
YMR317W	1.35192	0.00089065	-1.56041	5.10288e-08	0.0266789	0.930008			YDR237W	-0.0152953	0.898724	0.75562	2.90446e-07	0.766102	5.12997e-07			YOR032C	2.32195	7.91865e-08	3.83836	1.56407e-12	6.5875	1.57221e-20			YOR048C	-2.34262	3.89778e-30	0.770713	2.82772e-06	-1.67159	9.95794e-15			YGL242C	-0.291105	0.0106089	-0.568169	0.0090133	-0.853364	0.000208522
YNL249C	2.06425	9.89944e-14	-1.55905	2.76218e-10	0.0625342	0.791471			YBL066C	0.0247979	0.830454	0.753465	1.56788e-06	0.759721	2.89178e-06			YDL114W	1.5636	0.000757119	4.11283	3.44465e-05	5.59361	8.31343e-08			YDL074C	-1.15859	1.5292e-13	0.772524	0.00106241	-0.433042	0.0725157			YFL017C	-0.526625	5.22394e-06	-0.561562	5.89425e-05	-1.0837	8.92595e-11
YEL011W	5.42096	3.24138e-25	-1.55493	9.84845e-07	3.57758	6.82662e-17			YNL278W	0.359348	0.00421058	0.751694	1.35287e-06	0.999713	5.61589e-09			YCL025C	2.36067	5.21663e-07	4.27392	5.36697e-19	5.04722	2.13123e-20			YGR108W	-1.35417	1.29801e-06	0.775174	8.86217e-05	-0.868665	2.14368e-05			YLR208W	-0.264115	0.000378895	-0.561417	5.15257e-07	-0.838146	6.98928e-11
YOR288C	3.21579	1.1812e-29	-1.54926	4.17668e-13	1.57938	1.13411e-12			YHR168W	-0.082544	0.406356	0.75123	2.29806e-06	0.63522	7.00038e-05			YPR145C-A	4.07215	3.81074e-11	4.29559	6.877e-08	7.00769	1.27782e-15			YLL021W	-2.24885	1.16471e-25	0.776885	0.00119893	-1.49745	5.36314e-08			YCL045C	-0.209706	0.0517944	-0.560113	8.24812e-06	-0.798573	1.12258e-08
YKL150W	3.58966	1.06323e-18	-1.54771	2.31042e-15	1.77348	1.2557e-16			YIR025W	0.509776	0.000237247	0.74612	0.0011196	1.15965	3.20177e-06			YOR273C	1.53543	0.00452269	5.53387	6.45761e-18	5.55432	3.7705e-17			YGR057C	-0.88522	2.55758e-09	0.777256	0.00155052	-0.146751	0.573904			YML072C	-0.281522	0.0726381	-0.554754	0.000134539	-0.911697	2.7797e-08
YPL186C	3.95133	3.23207e-12	-1.53807	9.91733e-05	2.06842	3.52733e-07			YJL147C	0.0702158	0.67033	0.72273	0.00061504	0.619889	0.00385211												YCR059C	-2.19958	6.03709e-26	0.779023	6.56835e-05	-1.50597	9.68547e-11			YFR009W	-0.0680855	0.490219	-0.542561	1.75575e-06	-0.608244	3.88311e-07
YGL229C	2.71294	4.36549e-25	-1.53571	2.28207e-14	1.28145	2.47651e-11			YMR036C	0.253705	0.00731968	0.71263	2.86557e-06	0.895549	5.25956e-08												YKL183W	-0.846218	6.60503e-07	0.780792	1.35453e-06	-0.241797	0.122556			YIL051C	-0.165763	0.161381	-0.540313	0.00169107	-0.692788	0.000138976
YKL093W	1.96167	2.08526e-09	-1.53116	1.66521e-07	0.394202	0.157323			YBR071W	0.52836	0.00118297	0.709684	0.000150061	1.05073	3.24105e-07												YLL045C	-1.51826	6.52649e-18	0.783707	8.56667e-05	-0.764337	0.000202872			YFL045C	-0.54413	0.00463631	-0.538333	0.00885765	-1.14001	7.50594e-07
YNL160W	4.33483	1.31558e-17	-1.52491	5.78492e-07	2.91043	9.14454e-14			YOR213C	0.0882805	0.572989	0.709411	4.72657e-05	0.594928	0.000740081												YOL147C	-0.901207	8.87603e-06	0.783732	0.00858513	-0.0933218	0.776673			YGL207W	-0.305767	0.00125312	-0.537425	2.85754e-06	-0.834775	2.58168e-10
YDR506C	2.17922	2.10501e-11	-1.5249	8.71777e-10	0.943432	3.12078e-05			YLR016C	0.14202	0.110898	0.701234	0.000109244	0.831545	1.37882e-05												YPL163C	-0.7634	2.63289e-05	0.786061	2.61796e-05	-0.173047	0.360792			YDR302W	-0.248302	0.0259953	-0.53646	0.00012246	-0.776897	3.93517e-07
YLR356W	2.13063	2.94157e-18	-1.51566	1.08096e-09	0.625017	0.00511447			YLR135W	0.0765803	0.618354	0.695744	0.00267283	0.705875	0.00304776												YGL113W	-0.891731	5.27436e-12	0.786562	0.000321133	-0.181903	0.422464			YOL090W	-0.149077	0.114881	-0.533312	0.000174015	-0.698802	4.61552e-06
YBR013C	1.56298	5.78273e-07	-1.50286	0.000178784	-0.0472485	0.915236			YCR037C	0.562801	6.97106e-05	0.680018	5.19695e-07	1.26133	9.71522e-14												YDL083C	-1.76126	4.52733e-18	0.787143	0.00208745	-0.993647	0.000231527			YBL102W	-0.339278	0.000431644	-0.533231	0.00116831	-0.877123	1.22374e-06
YPL154C	2.22128	2.48387e-21	-1.50059	2.77619e-12	0.629291	0.000575158			YBR262C	0.204065	0.142117	0.678777	0.00566708	0.943087	0.000276399												YPL210C	-0.992157	8.28844e-14	0.788032	5.6647e-06	-0.225248	0.189444			YJL192C	-0.347185	0.000127322	-0.521359	1.80756e-05	-0.866563	6.89827e-10
YKL073W	1.7773	1.90709e-19	-1.49493	8.2201e-15	0.201781	0.182573			YDR073W	0.328312	0.0572323	0.667055	0.0014289	0.719609	0.000902179												YGR093W	-1.94861	1.00834e-26	0.789358	1.43371e-06	-1.22439	8.92595e-11			YGR191W	-0.412133	0.0337055	-0.510776	0.00869211	-1.04745	1.32102e-06
YOR343W-B	2.85724	2.93823e-14	-1.49397	1.10573e-06	1.17005	0.000125938			YGL129C	-0.02847	0.798395	0.660958	1.21801e-06	0.673878	1.82941e-06												YHR020W	-1.67885	7.06114e-19	0.790909	0.000683176	-0.941229	0.000125957			YOL049W	-0.429859	1.0987e-05	-0.509528	8.97532e-06	-0.928771	1.58782e-11
YDR018C	4.53801	1.19313e-29	-1.48926	1.05479e-05	3.03222	1.84733e-14			YNR048W	0.331025	0.000886461	0.654164	4.19172e-05	0.945801	8.0192e-08												YGL040C	-1.07027	3.15824e-14	0.7914	2.74276e-05	-0.247256	0.1915			YGL100W	-0.199253	0.0640542	-0.507701	3.41392e-05	-0.766332	2.18903e-08
YJR116W	1.8788	7.52518e-15	-1.48094	1.89831e-09	0.24174	0.283346			YCR027C	0.354835	5.277e-05	0.649049	1.89498e-05	0.999437	5.40156e-09												YBL024W	-2.71302	1.51575e-31	0.792727	3.88906e-11	-1.95274	2.82079e-24			YDR189W	-0.15208	0.0967122	-0.504813	5.04927e-05	-0.661395	8.71294e-07
YBR139W	3.4208	5.04645e-29	-1.47834	1.99174e-13	1.9115	2.10022e-16			YHR006W	0.552779	4.67885e-05	0.64753	1.29253e-05	1.12717	1.09423e-10												YBR192W	-1.00223	9.9887e-16	0.794141	2.67374e-08	-0.182171	0.175072			YDL164C	-0.430228	6.57083e-06	-0.502259	0.000580486	-0.966853	9.71752e-09
YCL038C	2.31502	5.42393e-21	-1.47563	3.26115e-07	0.952518	0.00060437			YJR084W	0.411176	2.5253e-05	0.624603	8.83245e-05	1.00394	2.08587e-08												YDR469W	-1.37574	4.84089e-12	0.794816	0.000872497	-0.734386	0.00256227			YOR197W	-0.464775	5.23726e-06	-0.499175	0.000103231	-0.979295	1.67702e-10
YOR099W	1.44563	2.76206e-11	-1.46888	1.03927e-08	-0.23725	0.31991			YMR283C	0.0356277	0.735106	0.615675	0.0005873	0.625874	0.000731038												YPL068C	-2.08377	1.86117e-23	0.795776	1.12889e-05	-1.39433	6.36125e-11			YKL196C	-0.52801	9.7124e-07	-0.485889	0.00119893	-1.0008	9.03262e-09
YDR513W	2.30559	9.01535e-17	-1.46887	3.06435e-10	0.653844	0.0017042			YIR011C	0.132887	0.175845	0.615078	1.33338e-05	0.701781	2.48966e-06												YPR102C	-1.3289	8.31801e-14	0.795928	0.00435666	-0.549218	0.0555477			YLR363C	-0.255405	0.0196944	-0.480886	0.00124078	-0.73868	4.94461e-06
YDL072C	2.02516	6.44964e-14	-1.46742	7.953e-12	0.420219	0.0208025			YPL215W	0.460074	6.85304e-06	0.614417	2.57572e-05	1.08836	2.3021e-10												YGR285C	-1.15605	3.69176e-14	0.797238	9.98077e-09	-0.445127	0.000648527			YHR047C	-0.348374	0.00463772	-0.479923	0.00103206	-0.880109	1.02014e-07
YMR252C	1.40628	2.34145e-17	-1.46602	5.792e-12	-0.0838217	0.659056			YGL085W	0.084964	0.401984	0.603884	1.33338e-05	0.643876	8.32502e-06												YIL022W	-0.82211	4.64857e-14	0.797373	9.70059e-08	-0.0372883	0.808516			YPL195W	-0.186398	0.0887012	-0.477264	0.000715871	-0.634057	2.53065e-05
YPL004C	2.59423	1.01895e-18	-1.45942	3.51308e-12	0.988022	2.85312e-07			YOL044W	0.479067	1.47774e-05	0.603593	0.0026484	1.00801	4.05255e-06												YER049W	-2.52367	4.39591e-27	0.800925	2.68564e-06	-1.7642	6.08422e-15			YCR082W	-0.561151	2.81247e-06	-0.474838	0.00188627	-1.01825	9.13041e-09
YDL168W	2.29262	2.72244e-10	-1.45529	1.91059e-17	-0.0138435	0.920216			YDR332W	0.370189	0.00352904	0.600822	0.000782552	0.884047	4.94313e-06												YER145C	-2.28165	5.58653e-12	0.801119	0.000399119	-1.60312	2.15231e-09			YGL172W	-0.456873	8.52829e-07	-0.47353	1.30814e-05	-0.951971	1.55407e-12
YOL083W	2.72871	3.59259e-13	-1.45297	3.6309e-07	1.27152	5.80834e-06			YPL232W	0.160292	0.121227	0.596543	0.00010086	0.724242	8.83457e-06												YLR015W	-1.95069	6.33279e-21	0.802227	4.72529e-05	-1.22794	2.23717e-08			YNR008W	-0.0999992	0.389503	-0.46891	0.00333878	-0.595686	0.000390465
YER136W	0.979884	2.37043e-11	-1.45292	2.72705e-16	-0.559894	4.77036e-05			YGR002C	0.176354	0.0299581	0.592636	0.000216703	0.743672	1.29711e-05												YPL253C	-1.02875	6.5839e-09	0.806359	0.0011709	-0.328001	0.196684			YKL190W	-0.174784	0.177982	-0.457812	0.00472455	-0.654795	0.000137858
YJL132W	2.50552	1.11945e-18	-1.44277	1.00489e-11	1.25942	1.09902e-09			YDR197W	0.310536	0.00285439	0.592025	0.000272927	0.932527	2.44036e-07												YGR286C	-1.34454	1.15127e-08	0.809388	2.08889e-06	-0.645529	0.000140774			YMR208W	-0.231777	0.0239142	-0.450187	0.000147477	-0.707497	8.97407e-08
YLR149C	5.69897	7.17607e-27	-1.44175	1.30132e-06	4.23137	9.3935e-21			YDR311W	0.496399	3.24475e-06	0.588453	0.000118948	1.04323	3.26943e-09												YMR032W	-2.03043	1.36038e-23	0.809854	0.000212645	-1.25976	1.90408e-07			YOR236W	-0.11499	0.454864	-0.444295	0.00358944	-0.607123	0.000169513
YBR046C	0.888964	2.22927e-06	-1.43391	4.50302e-11	-0.426566	0.0228208																					YGR195W	-1.05657	5.9013e-16	0.811922	7.58498e-05	-0.276294	0.181485			YIR006C	-0.503327	1.49892e-06	-0.441068	0.00259647	-0.978683	9.53846e-09
YBR001C	2.92017	1.76506e-22	-1.43118	1.36346e-15	1.56749	2.72269e-16																					YOR243C	-3.17803	9.06431e-33	0.81311	2.05599e-08	-2.43403	1.7402e-23			YFR013W	-0.320049	9.56818e-05	-0.440778	0.000554575	-0.759541	1.13474e-07
YDR284C	1.28033	1.39558e-08	-1.43041	1.29291e-11	-0.2065	0.258641																					YFR031C-A	-1.14387	2.6717e-13	0.813615	0.00027636	-0.322433	0.157601			YNL116W	-0.234928	0.0103686	-0.426051	0.00427458	-0.723282	7.79103e-06
YOL064C	1.40784	2.51383e-08	-1.41992	1.84492e-12	-0.187991	0.270545																					YML026C	-1.62362	2.11845e-16	0.814565	0.00058349	-0.799496	0.00109233			YKL212W	-0.284108	0.0137515	-0.419262	0.0013485	-0.68894	1.64498e-06
YHR037W	1.13473	7.11582e-11	-1.41709	1.40593e-13	-0.304635	0.0498554																					YJR016C	-2.14301	2.75236e-16	0.81975	0.000200238	-1.53823	2.69186e-09			YHR117W	-0.273182	0.000845295	-0.418501	0.000368647	-0.701138	1.00873e-07
YMR194C-B	1.96709	2.55762e-09	-1.40839	0.00784988	0.441291	0.418156																					YNL315C	-0.674087	6.16501e-10	0.820279	1.56781e-07	0.162893	0.278861			YNL154C	-0.391707	4.76457e-05	-0.416095	0.00687842	-0.795693	2.68383e-06
YPR026W	3.17966	6.1824e-22	-1.40752	1.7542e-12	1.71684	1.34131e-14																					YBR079C	-2.18347	1.93358e-28	0.822116	5.44995e-09	-1.34994	7.79678e-15			YBR086C	-0.517794	0.000761831	-0.409764	0.00502007	-0.949644	1.95823e-08
YNL200C	3.23351	2.31459e-24	-1.40735	4.13198e-09	1.92301	1.52677e-12																					YOR205C	-1.75321	1.66659e-30	0.822915	1.34904e-07	-0.921727	2.37263e-08			YPR086W	-0.367923	8.42464e-07	-0.39534	0.0052312	-0.759564	1.24382e-06
YGL121C	3.41359	2.23546e-20	-1.40205	0.00435666	2.05031	3.38743e-05																					YLR143W	-0.690933	1.60536e-07	0.823558	2.71375e-10	0.0672367	0.577515			YNL257C	-0.360295	5.8531e-05	-0.393766	0.000729689	-0.757728	1.47794e-08
YIL072W	3.29923	2.24605e-15	-1.40054	0.00113234	1.88015	2.08661e-05																					YOR293W	-2.23611	2.32536e-25	0.827299	0.000116397	-1.43967	6.30955e-09			YPL053C	-0.339314	5.85906e-07	-0.386013	0.00101796	-0.740782	3.31651e-08
YBL091C-A	3.11955	3.56016e-35	-1.39705	3.01555e-09	1.73486	1.82045e-11																					YML014W	-2.05375	2.1e-32	0.828771	6.60129e-08	-1.27297	1.55407e-12			YIL039W	-0.220835	0.0202602	-0.383336	0.00480013	-0.601467	3.6598e-05
YLR081W	4.0489	2.06373e-11	-1.39565	0.00961467	2.28615	1.34185e-05																					YOR346W	-1.77367	0.000114667	0.830491	5.56272e-08	-1.27686	5.19032e-13			YDR062W	-0.562762	9.06896e-06	-0.370461	0.00286195	-0.949785	2.69924e-10
YKL103C	3.22322	1.43345e-18	-1.3931	1.13634e-10	1.84718	8.30334e-14																					YGR215W	-1.12185	1.15229e-12	0.830712	0.00220344	-0.267094	0.344273			YJL197W	-0.324422	0.00151288	-0.368101	0.00133335	-0.72712	3.02736e-08
YNL239W	1.37844	2.30608e-12	-1.39014	3.0281e-11	-0.182673	0.318413																					YPL083C	-0.766782	5.37699e-08	0.832576	1.055e-06	-0.0676348	0.697184			YER168C	-0.456877	1.40255e-06	-0.325922	0.00491394	-0.790582	5.54395e-09
YHR016C	3.00732	1.42177e-26	-1.38933	5.05291e-12	1.64172	1.16349e-13																					YMR015C	-1.75029	2.15023e-13	0.834143	5.615e-05	-0.955639	1.23615e-05			YGL201C	-0.443295	1.80659e-08	-0.318949	0.00547747	-0.754996	1.3672e-08
YBR148W	1.18282	3.30252e-05	-1.38844	3.21399e-06	-0.0947793	0.759167																					YHR118C	-0.967259	1.38981e-10	0.835623	0.000254064	-0.208442	0.375244			YOR165W	-0.424777	1.46432e-06	-0.316681	0.00446967	-0.74024	1.05024e-08
YNL134C	3.244	4.07787e-23	-1.38809	9.01156e-14	1.72055	3.39767e-16																					YDR418W	-1.70476	2.71717e-20	0.836327	4.80466e-05	-0.876204	4.31795e-05			YLL036C	-0.368777	2.78176e-08	-0.29919	0.00277702	-0.671676	7.52178e-09
YKL047W	0.941345	1.9609e-10	-1.38231	9.44651e-15	-0.40807	0.00374842																					YMR216C	-0.748935	3.3204e-14	0.840161	8.64088e-10	0.0582491	0.653398			YLR410W	-0.583212	1.10534e-08	-0.298677	0.00372072	-0.861333	1.94619e-11
YMR119W-A	1.58143	3.88544e-15	-1.37944	0.000213411	0.144887	0.71742																					YLR420W	-1.15136	4.71479e-12	0.842497	9.6194e-09	-0.457104	0.000845988			YLR020C	-0.303168	0.000350128	-0.273072	0.00428029	-0.597926	4.37075e-08
YCL021W-A	1.8639	1.88757e-07	-1.37872	0.000482449	0.66061	0.0913979																					YBR195C	-0.623889	6.42714e-10	0.843172	9.38076e-08	0.175286	0.243987			YML031W	-0.479123	6.83671e-06	-0.262625	0.0094382	-0.753823	5.56565e-10
YNR061C	1.30612	3.00122e-12	-1.37845	2.66418e-06	-0.138088	0.645153																					YGR072W	-1.22765	4.23589e-09	0.845197	0.00585712	-0.44278	0.160806
YGL062W	1.94789	1.07593e-15	-1.37276	7.24305e-07	0.416093	0.116851																					YGL234W	-2.08131	8.41933e-18	0.847542	0.000457148	-1.2733	1.64146e-06
YDL027C	2.99728	1.60537e-30	-1.37199	5.41778e-11	1.55671	5.1074e-12																					YPR074C	-1.60155	1.65336e-16	0.848632	0.000142443	-0.827872	0.000325883
YHR175W	0.970643	1.4541e-07	-1.37082	1.54655e-07	-0.552782	0.0256879																					YLR090W	-0.769498	9.07393e-11	0.849053	8.14341e-09	0.00667578	0.965543
YML070W	1.96907	3.78134e-21	-1.37026	8.5177e-10	0.531792	0.00772309																					YDR091C	-2.31231	2.63951e-20	0.850782	4.00132e-05	-1.51369	5.47364e-10
YDL085W	3.72968	4.24527e-17	-1.36536	0.00669462	2.36242	1.30461e-06																					YDR514C	-2.89408	1.17686e-24	0.852391	0.000652977	-2.07131	1.81611e-11
YGL126W	1.42266	1.31207e-16	-1.3616	6.13152e-09	-0.050492	0.82995																					YDR152W	-1.16346	2.92921e-16	0.853474	0.000535061	-0.361879	0.150625
YMR251W-A	5.20673	9.57718e-21	-1.3577	0.00612082	4.02381	2.24346e-10																					YOR047C	-1.09387	2.50539e-11	0.856528	1.17286e-06	-0.396204	0.0195108
YDR032C	1.35335	2.09828e-14	-1.35087	4.03688e-08	-0.0231741	0.928015																					YDL105W	-1.03235	9.442e-12	0.857358	2.5247e-05	-0.279729	0.166536
YOL048C	3.55834	7.17607e-27	-1.3445	1.29291e-11	2.36009	2.55315e-19																					YGL215W	-1.9231	6.13145e-26	0.858213	2.22737e-06	-1.07736	4.49837e-08
YDR380W	3.0579	3.35821e-09	-1.34417	5.29628e-06	2.08318	6.93163e-10																					YEL054C	-2.01148	5.37265e-23	0.859949	4.27953e-05	-1.144	5.53523e-07
YAL007C	0.893154	7.04655e-08	-1.34275	1.21922e-14	-0.582053	4.28408e-05																					YOR101W	-2.88991	8.62599e-30	0.859983	3.31498e-09	-2.07998	2.18889e-21
YBR050C	2.99765	1.79661e-10	-1.34147	0.000358464	1.75598	4.94986e-06																					YPR133C	-0.88868	1.59906e-07	0.860919	0.000294072	-0.0763915	0.767568
YIL053W	2.44993	3.14905e-27	-1.33364	6.32035e-11	1.11421	2.24457e-08																					YOL139C	-1.81229	1.43065e-23	0.863807	9.1422e-07	-0.992311	1.15255e-07
YDL089W	1.05494	4.07092e-12	-1.3275	1.02131e-09	-0.326222	0.0952108																					YDR121W	-1.28218	3.88977e-11	0.866125	7.12898e-06	-0.585296	0.0020457
YLR329W	1.23319	1.55481e-07	-1.32673	0.000236854	-0.066765	0.867066																					YKL045W	-1.63621	8.0997e-14	0.8665	0.000138011	-0.910506	0.000107214
YCL018W	2.44721	1.0098e-11	-1.32653	1.37684e-08	0.952469	2.38472e-05																					YBL018C	-2.0569	2.17357e-16	0.867612	0.00117929	-1.43661	7.03613e-07
YNL055C	1.59655	2.18225e-14	-1.32479	2.75704e-07	0.24006	0.333308																					YKR057W	-2.08764	1.12312e-17	0.871952	0.0077215	-1.22044	0.000416157
YCR004C	0.834478	5.8729e-14	-1.32379	1.55966e-17	-0.507817	1.56781e-05																					YNL023C	-2.45901	2.01652e-24	0.873578	3.69456e-08	-1.81393	2.32919e-17
YGL037C	5.34568	1.46941e-31	-1.32084	5.22416e-08	4.01862	6.17101e-22																					YJL191W	-1.60661	2.78891e-15	0.873949	0.000141345	-0.691706	0.00301932
YDR519W	1.15324	6.63366e-12	-1.31654	1.91668e-09	-0.279069	0.16177																					YOL058W	-1.9304	2.39565e-05	0.874393	0.000365483	-0.573625	0.0207441
YDR461C-A	1.2323	7.49955e-05	-1.31305	0.000266713	0.119988	0.749602																					YBL014C	-1.10184	2.1937e-15	0.876263	3.40551e-11	-0.305558	0.00772309
YBR052C	2.0733	4.4735e-20	-1.31088	4.52201e-11	0.743687	3.43687e-05																					YIR026C	-2.05954	1.76969e-22	0.877091	5.46975e-07	-1.21715	5.62396e-10
YNL115C	1.20302	2.53043e-10	-1.30748	3.60798e-14	-0.119112	0.398981																					YKL181W	-2.3321	1.30419e-18	0.878286	1.35985e-07	-1.61469	1.89591e-14
YBR045C	1.6106	4.52863e-10	-1.30668	8.79782e-07	0.409723	0.109919																					YOL127W	-0.785659	1.70487e-08	0.879247	0.000284096	0.0785625	0.76553
YAL054C	2.4905	1.61025e-14	-1.30565	1.64378e-05	0.841023	0.00502735																					YKL120W	-1.60113	4.45145e-08	0.87959	6.14496e-05	-0.75174	0.000740951
YBL017C	1.33181	1.53971e-15	-1.30495	3.546e-13	-0.0937772	0.54084																					YBR187W	-2.07745	1.82827e-19	0.880252	0.00109697	-1.19009	3.65943e-05
YGR144W	4.17949	1.56342e-21	-1.30335	0.000639838	2.73246	1.12837e-10																					YGR140W	-1.64046	4.4971e-21	0.885821	1.67459e-08	-0.797654	4.09872e-07
YML004C	1.72874	6.60302e-16	-1.30129	3.21922e-13	0.34481	0.0184868																					YGR085C	-1.4792	8.96064e-16	0.888761	0.000112131	-0.628775	0.00669014
YJR009C	2.62277	3.32724e-19	-1.29719	1.8055e-06	1.30649	3.51881e-06																					YGR055W	-1.73102	1.66112e-09	0.892915	0.000113956	-1.06492	1.42174e-05
YER004W	1.11117	6.45013e-11	-1.29671	1.11354e-07	-0.293577	0.204798																					YGR239C	-0.608025	0.00844116	0.893669	5.08622e-05	0.0951012	0.679513
YHR069C-A	1.65989	2.05029e-10	-1.29421	0.000564364	0.305327	0.429296																					YDL182W	-2.12972	4.57128e-10	0.894025	0.000463917	-1.33447	1.79831e-06
YLR352W	1.77231	1.4696e-15	-1.28687	3.41166e-11	0.249823	0.138993																					YNR003C	-1.80918	1.68075e-20	0.901517	5.65628e-08	-1.0121	8.60073e-09
YCL043C	1.81897	3.98821e-19	-1.28395	3.26951e-09	0.428202	0.0293185																					YMR294W	-0.670145	0.000148769	0.901791	0.00434102	0.101997	0.768668
YKL034W	1.69486	1.10051e-15	-1.28143	3.56109e-09	0.379213	0.0545328																					YNL024C	-0.6802	0.00497005	0.904301	0.000346643	0.0878793	0.745957
YGL179C	2.73302	3.71066e-23	-1.2765	1.19042e-06	1.58446	2.15509e-08																					YPL076W	-0.86029	4.07423e-09	0.906333	1.24648e-06	-0.0104017	0.960602
YGL104C	2.20629	1.15944e-17	-1.26716	1.57261e-07	0.880334	0.000189056																					YJL190C	-2.36118	7.79039e-20	0.908903	0.000712735	-1.49966	5.87976e-07
YER096W	2.64678	4.02899e-14	-1.25806	2.84543e-06	1.29474	2.63694e-06																					YBR181C	-1.75089	1.81371e-20	0.91059	3.56899e-06	-0.824466	3.73458e-05
YGR284C	1.31832	2.20555e-09	-1.24628	1.28401e-06	-0.144908	0.574835																					YHL011C	-2.45488	4.26348e-25	0.911805	4.92406e-06	-1.62066	1.59148e-11
YDR481C	0.846274	2.57568e-05	-1.24511	4.26612e-15	-0.246693	0.0450079																					YFR055W	-0.816771	0.000960199	0.91241	1.24575e-05	-0.0134503	0.955
YGR295C	3.19283	1.93695e-05	-1.24495	5.87713e-06	1.53758	1.31655e-07																					YGR148C	-1.55804	5.17958e-19	0.913005	1.67818e-05	-0.64604	0.00226958
YER179W	1.27958	0.000339606	-1.24379	0.00701798	0.213339	0.651808																					YNR020C	-0.732388	5.2774e-08	0.913064	9.12645e-06	0.20532	0.319362
YMR261C	2.38988	1.3436e-25	-1.24267	8.23003e-12	1.07405	1.8328e-09																					YDR502C	-1.58438	4.19236e-07	0.913545	0.000166612	-0.702446	0.00431863
YKL091C	3.34957	1.22541e-19	-1.23407	1.49302e-08	2.02586	2.93471e-14																					YDR049W	-0.872739	5.57493e-11	0.913585	1.05897e-06	0.0135404	0.948132
YLR104W	1.37349	3.79291e-12	-1.22974	1.0678e-10	0.00289299	0.989613																					YHR141C	-1.32523	4.19762e-16	0.914504	0.00027636	-0.407051	0.110559
YER119C	1.21733	8.16591e-15	-1.22194	1.69246e-08	0.00215397	0.994155																					YJL203W	-0.790774	1.98171e-06	0.916415	0.000525786	0.0454083	0.878088
YER081W	2.35037	1.25557e-18	-1.22022	2.57494e-09	1.08748	1.11897e-07																					YBR043C	-0.80239	1.00282e-07	0.921615	3.60104e-10	-0.023342	0.871276
YDR411C	1.72731	6.09872e-14	-1.21814	1.05301e-09	0.413381	0.0213782																					YNL282W	-2.07351	1.96253e-22	0.922102	3.6744e-05	-1.27144	1.32591e-07
YBR201W	3.15319	6.97632e-33	-1.2127	7.65468e-10	1.88569	3.47701e-15																					YHR072W	-2.16616	1.1849e-27	0.92436	7.14442e-09	-1.21054	1.5138e-11
YIR038C	1.7392	4.68026e-16	-1.2126	1.45338e-07	0.626203	0.00413668																					YER036C	-2.16142	1.34171e-21	0.927455	4.94248e-07	-1.34544	1.73924e-10
YMR173W	1.73298	0.000505671	-1.20872	0.00275625	1.90922	1.53076e-05																					YPR169W	-1.59586	2.76478e-21	0.928246	7.80626e-09	-0.734702	2.99905e-06
YDR261C	1.08304	2.94852e-12	-1.20818	1.87437e-13	-0.174572	0.195558																					YOR158W	-1.01107	2.62275e-10	0.932688	0.000678844	-0.0676532	0.824919
YKL163W	2.58728	2.03755e-09	-1.20796	0.0024247	1.13674	0.00436755																					YOR096W	-1.8208	3.98533e-16	0.934432	0.00222274	-0.930543	0.0032433
YCL035C	2.51982	1.23608e-26	-1.20215	5.37931e-06	1.28361	3.42548e-06																					YOL120C	-1.11485	6.87446e-10	0.93463	0.000606921	-0.183684	0.522589
YEL047C	1.32869	2.06404e-12	-1.20174	2.87084e-09	0.112199	0.557074																					YOL140W	-2.01537	1.09557e-15	0.934695	4.34086e-08	-1.15738	4.9902e-10
YLL025W	1.28269	4.81802e-09	-1.19821	0.00107006	0.0556952	0.89285																					YBL027W	-1.64356	1.79941e-17	0.934941	3.9469e-05	-0.741848	0.00124729
YDR540C	2.79369	6.74335e-16	-1.19567	0.00266217	1.82758	1.53076e-05																					YOR168W	-1.76068	3.96599e-22	0.935385	6.1229e-08	-0.887229	4.77877e-07
YOL057W	0.911279	1.49243e-10	-1.1917	6.81897e-15	-0.394695	0.00113357																					YJR041C	-2.6448	1.55231e-22	0.936907	0.00158838	-1.8603	5.09147e-08
YPL003W	2.9929	1.81214e-29	-1.19057	8.45909e-09	1.78287	2.99743e-13																					YGR150C	-0.622223	5.88355e-06	0.938091	1.89584e-05	0.273307	0.211361
YDR100W	1.7357	1.60765e-16	-1.18937	1.47078e-06	0.508133	0.033035																					YIL150C	-1.57931	8.38294e-17	0.939676	0.00107107	-0.734279	0.0115236
YIL162W	0.809004	9.01539e-05	-1.1853	6.70151e-09	-0.328803	0.0789021																					YGR189C	-1.07946	1.22678e-07	0.942125	3.06329e-07	-0.337784	0.0540861
YNL274C	3.32335	8.2617e-20	-1.18444	3.30457e-07	2.10308	1.46893e-13																					YJL162C	-1.22644	6.66293e-11	0.94545	0.000256384	-0.446159	0.0856446
YBR149W	2.00739	3.00717e-20	-1.1832	1.04198e-11	0.776183	1.18895e-06																					YJL051W	-2.43931	2.75306e-24	0.950741	1.2068e-07	-1.4774	2.84708e-12
YMR163C	0.961836	5.06002e-12	-1.18294	1.50394e-08	-0.268129	0.168836																					YJL158C	-1.09947	2.48954e-09	0.951001	0.000265767	-0.211952	0.432899
YLR450W	1.04628	2.08527e-10	-1.17803	1.59632e-08	-0.250634	0.196195																					YKL113C	-1.87555	4.65938e-16	0.952943	3.43239e-08	-1.08527	3.42546e-09
YDL022W	3.82297	8.54858e-20	-1.17747	1.03745e-06	2.46038	1.39341e-14																					YDL166C	-2.2511	3.19294e-31	0.952953	1.09967e-05	-1.2853	5.43513e-08
YDR403W	1.7308	7.89508e-09	-1.17603	0.00232195	0.80051	0.0374995																					YOR021C	-1.89376	1.04186e-21	0.954968	5.99511e-09	-1.04262	1.66699e-09
YHR046C	2.11355	5.51297e-19	-1.1755	1.69006e-10	0.734869	1.57439e-05																					YLL062C	-2.15714	7.60004e-06	0.958263	9.77226e-05	-0.998348	8.01721e-05
YMR194C-A	1.24884	4.6026e-08	-1.17307	0.0016571	-0.0483888	0.908938																					YLR406C	-2.46828	2.12859e-25	0.960286	2.56796e-06	-1.53325	1.29238e-10
YBR053C	2.26802	3.77861e-26	-1.17266	1.14401e-10	1.13557	8.81384e-10																					YGL064C	-0.9478	8.94735e-12	0.961211	2.97597e-07	-0.0424148	0.828612
YHR028C	1.31817	4.96009e-13	-1.17233	1.755e-13	0.285364	0.0275348																					YJR092W	-2.33194	2.07693e-22	0.963048	8.2691e-05	-1.42329	1.44495e-07
YOR015W	0.886289	1.16425e-10	-1.16841	4.50543e-10	-0.337464	0.0433875																					YPL233W	-0.657734	0.00039101	0.963196	9.21033e-05	0.125702	0.624433
YCR069W	1.17089	2.99283e-12	-1.16442	1.53597e-10	-0.0597156	0.727286																					YDR482C	-1.01839	8.05978e-10	0.964439	1.42981e-05	-0.21304	0.336407
YBR041W	0.716604	8.25258e-07	-1.15942	8.54775e-14	-0.509637	8.58493e-05																					YMR138W	-1.38622	1.70681e-14	0.965927	1.52347e-05	-0.590736	0.00691954
YER142C	1.45823	1.01198e-06	-1.15259	0.000173772	0.654389	0.0307127																					YBL097W	-1.23731	3.98036e-12	0.969125	0.000144065	-0.361013	0.159193
YDR401W	1.3431	1.27338e-07	-1.1511	0.00240789	0.0142751	1																					YOR182C	-1.02088	1.3004e-07	0.969275	0.00648036	-0.20241	0.595174
YMR083W	0.834058	3.42967e-06	-1.15041	8.75118e-10	-0.311782	0.0636957																					YPR041W	-2.51351	3.77996e-30	0.971646	4.3009e-10	-1.59427	2.9116e-16
YIL073C	2.63091	4.43996e-11	-1.13512	0.00944367	1.76942	8.54732e-05																					YLR263W	-0.58661	0.00116294	0.973285	8.93369e-05	0.242484	0.335737
YOR285W	1.20452	0.00263826	-1.13349	2.98287e-07	0.431752	0.0371313																					YJR112W	-1.42355	7.33739e-14	0.975171	0.000268259	-0.594312	0.0264552
YDL215C	2.38594	3.3352e-30	-1.13348	5.21136e-10	1.21702	2.46791e-10																					YEL061C	-0.993926	5.34373e-07	0.977228	0.000137703	-0.176804	0.50368
YDR406W	1.31904	2.13489e-05	-1.13153	0.00024109	0.0106038	0.977219																					YBR191W	-1.33948	4.40686e-16	0.980432	3.10485e-06	-0.377365	0.0653903
YOR161C	2.4252	1.53785e-11	-1.13052	9.04721e-05	1.18423	7.94735e-05																					YGR155W	-1.53277	8.81557e-16	0.980761	5.51161e-07	-0.594343	0.00173868
YER177W	0.996844	3.92712e-15	-1.12705	9.19785e-14	-0.15761	0.20101																					YEL044W	-0.737611	7.75813e-07	0.981538	9.68932e-09	0.0898395	0.583807
YBR243C	1.06065	1.90411e-08	-1.12	4.38273e-07	-0.202107	0.349148																					YOR063W	-0.742425	2.23003e-05	0.985691	0.000375399	0.0971034	0.746174
YPL152W	2.14394	4.36397e-28	-1.11868	7.36315e-12	0.982051	1.09634e-09																					YOL121C	-1.86982	1.22122e-20	0.986549	9.65866e-05	-0.89128	0.000573084
YDL194W	1.6057	1.68752e-22	-1.11783	7.72805e-13	0.508647	0.000134967																					YNL072W	-1.55709	2.59899e-18	0.987698	1.16209e-07	-0.652684	0.000271413
YDR256C	1.31602	2.0932e-06	-1.1123	2.34352e-05	-0.146815	0.59275																					YKR025W	-2.24486	3.82439e-21	0.987789	2.95445e-07	-1.36202	2.68986e-10
YMR214W	0.712177	6.57804e-09	-1.11122	6.60386e-10	-0.439374	0.00645363																					YMR120C	-2.53403	1.96196e-11	0.989071	0.000461269	-1.69102	1.23891e-07
YJL073W	1.44265	4.93733e-19	-1.10575	1.88999e-07	0.277701	0.171133																					YHL039W	-2.10274	1.42618e-26	0.990335	3.91185e-08	-1.13049	4.17493e-09
YPL206C	1.26993	3.66417e-13	-1.10558	4.54531e-08	0.190855	0.320684																					YOR271C	-2.121	8.13988e-24	0.993819	2.60674e-08	-1.20251	5.83922e-10
YFR042W	2.01211	7.78028e-20	-1.10517	1.04311e-06	0.789151	0.000409545																					YLR061W	-1.8447	1.24203e-20	0.994003	4.94128e-06	-0.860744	9.35499e-05
YJL164C	3.5931	9.03264e-27	-1.10339	3.97289e-08	2.52433	1.51754e-18																					YMR132C	-1.78174	3.36457e-18	0.996208	0.000201367	-0.781029	0.00383155
YGL161C	0.641952	3.25213e-09	-1.10073	9.35658e-10	-0.492778	0.00247783																					YLR022C	-1.17641	2.556e-15	0.996542	4.0603e-07	-0.241338	0.201639
YGR194C	3.41981	1.15297e-27	-1.10014	7.73108e-10	2.33996	4.81404e-20																					YKL139W	-1.14356	7.85807e-10	0.997073	0.000385137	-0.18027	0.541954
YMR013C	2.0682	1.92265e-20	-1.09912	2.81763e-06	0.884437	0.00017004																					YIL110W	-2.01174	3.8033e-26	0.997394	1.93455e-10	-1.07634	7.07385e-11
YCR061W	1.87016	2.21872e-14	-1.09873	4.92532e-05	0.761514	0.00507079																					YGR084C	-0.715461	4.26964e-08	0.997491	3.34232e-07	0.321465	0.085493
YKL215C	0.81606	1.24617e-08	-1.09633	1.27212e-11	-0.229698	0.098812																					YML006C	-1.50624	7.79039e-20	0.999889	2.19106e-08	-0.584071	0.000515346
YIR007W	2.2473	3.15873e-24	-1.09614	1.2288e-11	1.22958	1.41706e-12																					YGL135W	-1.22735	5.18176e-10	1.00279	0.000122882	-0.15613	0.56785
YPL248C	2.65081	6.44303e-22	-1.09407	1.2166e-06	1.57459	5.3349e-10																					YBR083W	-1.15735	0.000677644	1.00381	2.42097e-07	0.48599	0.00848528
YDR099W	0.785802	3.77998e-12	-1.09355	3.46506e-14	-0.313357	0.00675014																					YLR130C	-2.23149	9.45e-19	1.00984	4.72527e-07	-1.23226	1.32607e-08
YDL174C	1.15696	1.01408e-09	-1.08823	5.04433e-10	0.0101831	0.955261																					YOR166C	-1.89155	8.22677e-16	1.0131	7.52012e-05	-1.03396	8.127e-05
YDL222C	3.26386	3.72319e-13	-1.08761	0.00171316	1.7466	2.71945e-06																					YOL142W	-1.8222	7.49231e-27	1.01333	2.60031e-09	-0.867677	2.44427e-07
YOR103C	0.929634	3.15602e-07	-1.08731	0.00101307	-0.233934	0.502791																					YDR367W	-1.23977	2.43655e-13	1.01519	6.7348e-06	-0.224907	0.317085
YLR438W	1.08967	5.87187e-05	-1.0842	0.000179078	-0.0994871	0.749639																					YJL122W	-4.90232	8.91934e-38	1.01642	9.20413e-05	-3.95522	2.51514e-20
YLR231C	0.857179	1.91391e-05	-1.08307	5.19896e-08	-0.135671	0.477989																					YOL052C	-1.11901	1.78708e-11	1.01657	1.5633e-08	-0.143538	0.398785
YCR068W	0.648109	1.20793e-05	-1.08291	2.7849e-08	-0.48986	0.00732635																					YGR147C	-0.666244	7.76169e-10	1.01776	1.18227e-10	0.318137	0.0218762
YDR435C	2.11648	4.54414e-23	-1.07981	6.12359e-06	1.00588	3.72983e-05																					YIL133C	-1.95031	1.17428e-21	1.01897	1.72731e-06	-0.932707	1.71716e-05
YPL189C-A	1.49188	3.56648e-10	-1.07617	1.00377e-05	0.450359	0.0614874																					YDR527W	-1.88444	4.03061e-21	1.02003	1.86396e-06	-0.941307	1.52216e-05
YAL005C	4.29127	1.59908e-22	-1.0759	3.24177e-05	3.61988	3.13295e-18																					YDR500C	-1.8183	7.71456e-21	1.02628	2.17435e-06	-0.768092	0.000356502
YDR022C	1.37128	6.47516e-14	-1.07539	2.14733e-05	0.341502	0.174559																					YPL146C	-2.494	5.17575e-19	1.02817	6.17307e-05	-1.61333	2.37221e-08
YIL034C	1.08776	2.71295e-13	-1.07185	1.6348e-09	-0.0333959	0.850072																					YFL024C	-1.43121	9.97513e-15	1.02827	4.19848e-06	-0.500237	0.0212365
YMR304W	1.56245	8.23521e-19	-1.06986	9.73241e-14	0.493688	4.4941e-05																					YNL151C	-2.43279	2.0695e-27	1.03346	6.39448e-08	-1.47876	1.48638e-11
YDL029W	0.732756	3.66386e-11	-1.06903	3.50504e-11	-0.349594	0.0124879																					YML008C	-1.41174	1.87942e-17	1.03745	6.58221e-13	-0.455236	0.00020554
YOR349W	1.42886	7.1757e-18	-1.06807	7.68287e-10	0.27143	0.0820177																					YMR290C	-3.60043	1.74136e-27	1.03861	1.95099e-09	-2.62518	4.83465e-22
YLR378C	0.638087	0.000333778	-1.06339	4.08044e-07	-0.538171	0.00743625																					YIL018W	-1.21225	1.40199e-09	1.03891	0.000698017	-0.184665	0.569562
YOR142W	0.805801	2.27207e-07	-1.0633	4.69599e-08	-0.296848	0.104147																					YLR249W	-2.68767	2.32749e-23	1.04057	1.25472e-05	-1.74763	4.31472e-10
YNL011C	2.16015	8.51513e-27	-1.06196	5.23842e-08	1.07386	1.01543e-07																					YGL061C	-0.786924	6.06523e-06	1.04489	0.00045661	0.121937	0.702578
YBR096W	0.637134	2.27999e-07	-1.06051	3.58997e-07	-0.419285	0.0350315																					YHR100C	-1.37757	4.07817e-12	1.04841	7.88892e-06	-0.518017	0.0234699
YPL006W	0.646549	1.39259e-06	-1.05901	2.37422e-08	-0.466897	0.00823998																					YDR321W	-1.91162	9.6249e-16	1.04943	1.8541e-06	-0.952609	2.05557e-05
YBR056W	3.2327	3.22694e-28	-1.05858	9.42897e-10	2.24681	8.54704e-20																					YLR008C	-1.89356	1.89732e-26	1.04982	3.143e-09	-0.83394	1.38085e-06
YNL106C	0.956158	9.91876e-14	-1.05844	9.61421e-13	-0.132442	0.292764																					YNL164C	-1.61098	4.71471e-21	1.05053	3.88587e-07	-0.629558	0.00153185
YBL075C	4.0156	2.93016e-30	-1.05606	5.86293e-09	2.78184	6.17101e-22																					YOL002C	-0.777557	6.57086e-06	1.05228	2.4682e-05	0.125194	0.629182
YEL038W	0.745083	8.77366e-05	-1.05305	8.10497e-06	-0.288883	0.216231																					YPR119W	-3.42178	2.36077e-25	1.0528	4.92346e-06	-2.42669	3.56586e-15
YCL049C	2.38799	7.64069e-06	-1.04354	8.46851e-09	1.33615	2.80979e-11																					YGR203W	-0.601382	0.000484202	1.05366	7.24305e-07	0.365818	0.0729491
YHL021C	4.68327	1.67137e-23	-1.04307	5.26928e-06	3.61743	1.06929e-20																					YFR034C	-3.07218	1.67075e-32	1.05409	4.49395e-07	-2.1055	4.69081e-15
YOR071C	0.918821	0.000776862	-1.04249	5.65628e-08	-0.404491	0.024776																					YGR109C	-2.80627	1.2693e-24	1.05515	0.000239546	-1.80163	1.80123e-08
YBR012C	1.50143	6.93822e-07	-1.04019	0.0077577	0.293081	0.483696																					YDR429C	-2.10551	3.46539e-25	1.06069	2.93525e-07	-1.11534	2.37064e-07
YKL085W	1.5995	3.50147e-14	-1.03461	1.35608e-08	0.459214	0.00652794																					YML108W	-1.89147	1.65336e-16	1.06136	2.28697e-05	-0.968757	0.000132919
YKR067W	1.97166	1.09397e-19	-1.03317	3.16519e-12	0.962838	1.06902e-10																					YNL065W	-3.37594	2.44838e-18	1.06521	2.6177e-06	-2.67765	1.96533e-17
YJL216C	1.42589	9.4981e-08	-1.03196	0.0027707	0.283183	0.428685																					YHR062C	-2.09631	5.58815e-26	1.06603	2.1498e-08	-1.10373	2.09233e-08
YIL066C	2.87822	4.98406e-21	-1.03099	1.49627e-05	1.8675	3.08439e-11																					YOL158C	-0.695044	0.00366107	1.06824	3.63818e-06	0.30748	0.173744
YLR178C	3.78162	3.43179e-23	-1.03047	2.08422e-05	2.55988	5.68354e-15																					YPL226W	-3.06779	2.03529e-28	1.06865	7.20424e-10	-2.13934	6.24374e-19
YLR446W	2.42112	3.24004e-23	-1.02793	8.01814e-07	1.36575	2.6789e-09																					YGR091W	-1.26968	8.23904e-18	1.06891	1.09202e-10	-0.245642	0.0900585
YBL100W-B	1.92507	0.0040406	-1.0277	0.00202539	1.55165	1.54123e-05																					YDL241W	-1.45811	3.20704e-07	1.06975	3.28088e-09	-0.213042	0.195579
YCR012W	2.19153	1.35219e-19	-1.02711	0.00184747	1.071	0.00177933																					YML080W	-3.43793	1.12598e-35	1.07091	2.27168e-10	-2.41347	6.28299e-22
YCR011C	1.36607	7.22777e-23	-1.02696	6.48402e-11	0.332207	0.015521																					YPL198W	-2.26568	2.44012e-12	1.07165	7.59377e-06	-1.24031	1.08785e-06
YNL031C	0.630892	9.7325e-06	-1.0252	6.68827e-05	-0.430846	0.0938713																					YNR046W	-2.52956	5.94333e-30	1.07243	2.70098e-07	-1.4842	2.56547e-10
YHR104W	4.69922	4.0302e-34	-1.02082	5.32121e-07	3.57795	8.64407e-23																					YCL059C	-1.95774	8.95416e-16	1.07258	5.04768e-07	-1.06549	1.19896e-06
YBR297W	2.42226	3.87629e-08	-1.0175	3.11752e-05	1.53577	1.3672e-08																					YOR153W	-1.97048	5.43278e-13	1.07549	0.000157129	-1.2263	4.32752e-05
YGL010W	1.05021	1.96775e-08	-1.01489	0.00179981	0.0209209	0.957202																					YBR069C	-1.35539	5.67671e-05	1.07552	1.89824e-09	-0.64091	0.000112791
YBR241C	1.99942	2.12805e-21	-1.01383	2.57973e-06	1.01132	5.14818e-06																					YDR020C	-2.89556	1.27176e-30	1.0757	3.45043e-05	-1.88148	3.79933e-10
YJR119C	0.959446	2.84962e-08	-1.01194	3.87441e-07	0.0215803	0.919313																					YMR003W	-1.67727	6.30076e-14	1.07635	5.28905e-06	-0.75376	0.00113936
YDL193W	1.25915	2.10905e-17	-1.01038	3.8817e-11	0.207094	0.120382																					YML082W	-1.79108	3.56433e-24	1.07826	1.35653e-14	-0.789234	7.19134e-10
YMR027W	1.05142	4.46809e-18	-1.00916	1.11111e-11	0.0236028	0.867537																					YGR152C	-1.09877	7.64451e-11	1.07917	1.31175e-06	-0.146785	0.509186
YLR251W	3.89617	2.06424e-23	-1.00867	6.63639e-05	2.93169	6.8578e-17																					YOL136C	-0.866072	5.64377e-06	1.08285	4.29457e-08	0.163089	0.388168
YHR101C	1.42355	6.34312e-23	-1.00762	1.92732e-10	0.401542	0.00435062																					YNL277W	-2.07546	0.00189654	1.08396	0.00113741	0.0232196	0.952384
YHR179W	1.64552	3.77335e-09	-1.00317	2.70746e-07	0.663344	0.000462126																					YNL022C	-1.43139	5.93718e-15	1.08463	2.26446e-11	-0.515055	0.00029932
YOL082W	2.04963	1.71563e-14	-1.00209	5.43438e-07	1.09195	1.88723e-07																					YGL099W	-3.10617	6.96009e-30	1.08536	2.60674e-08	-2.11379	2.28582e-16
YJR161C	3.35739	8.29977e-17	-0.997684	0.00012374	2.19258	1.56488e-11																					YML123C	-1.76572	0.000111609	1.08817	0.00102658	-1.26825	0.000267738
YDL052C	0.953562	1.02543e-09	-0.997314	3.63397e-09	-0.14231	0.365818																					YDR253C	-1.22443	0.00328947	1.09357	0.00413548	0.194593	0.632023
YJL070C	2.45349	5.257e-25	-0.996944	1.26319e-07	1.49908	8.29135e-12																					YOR234C	-1.33248	2.93717e-13	1.09503	2.98643e-06	-0.28961	0.206611
YMR297W	1.15572	2.37306e-09	-0.994995	3.82726e-05	0.139056	0.579222																					YDL051W	-2.01709	1.77257e-20	1.09695	1.06261e-09	-0.997217	3.27099e-08
YEL071W	1.14079	3.60113e-07	-0.993635	8.35163e-08	0.233103	0.185184																					YPL067C	-0.990798	8.64141e-07	1.09755	3.62042e-06	-0.105568	0.660849
YMR218C	0.658566	2.82209e-08	-0.99349	1.19446e-08	-0.383664	0.0173047																					YEL048C	-2.21827	6.02702e-19	1.09815	0.000897327	-1.19161	0.000434279
YIL108W	2.49737	7.29947e-29	-0.992892	1.55211e-06	1.39688	1.8389e-09																					YDR339C	-1.57441	4.73869e-18	1.1002	5.44105e-08	-0.549916	0.00381612
YML042W	2.582	2.90253e-16	-0.99049	1.88347e-05	1.33531	9.96544e-08																					YIL093C	-0.978735	1.99428e-12	1.10329	1.56495e-08	0.185288	0.313401
YOR155C	1.75616	9.8026e-25	-0.989998	1.31081e-08	0.752931	9.16874e-06																					YKL021C	-2.40808	7.33655e-24	1.10427	7.64238e-09	-1.37781	6.20403e-11
YLR345W	3.06847	1.27535e-25	-0.989711	1.7549e-06	2.16907	3.5069e-15																					YER029C	-0.966446	2.53799e-06	1.11241	0.000598152	0.0380115	0.917398
YGR131W	1.63393	1.58434e-06	-0.984362	0.000445866	1.00061	0.000471854																					YGR123C	-2.97789	5.72484e-27	1.11737	4.00082e-08	-1.97269	1.04654e-14
YJL034W	3.55285	1.1719e-33	-0.983954	1.75955e-08	2.4835	1.85922e-20																					YNL209W	-1.84912	8.89473e-16	1.12064	3.8855e-05	-0.766024	0.0049137
YCL057W	0.708298	6.26985e-06	-0.98296	3.74762e-12	-0.34952	0.00372952																					YOR295W	-1.6583	2.48134e-14	1.12131	0.000123841	-0.628709	0.0301349
YCR030C	1.84961	4.54403e-19	-0.981583	8.78746e-08	0.760867	2.60243e-05																					YJR072C	-1.8901	5.12872e-20	1.12215	2.7916e-08	-0.890296	7.0941e-06
YML053C	0.920383	4.27787e-09	-0.980578	0.000798606	-0.0705891	0.829207																					YDL136W	-2.06438	2.36328e-19	1.12448	1.83709e-05	-1.00156	0.000176737
YKL132C	1.47346	5.12303e-07	-0.979343	0.000288174	0.560621	0.0383708																					YJL098W	-3.01162	7.1972e-32	1.1271	2.05503e-10	-1.96558	1.18151e-17
YIL116W	0.946308	1.69274e-05	-0.976453	6.02016e-10	-0.0134073	0.932137																					YPL183C	-2.87205	1.57161e-26	1.12784	1.01224e-10	-1.86568	3.3756e-17
YLR134W	1.88856	4.99738e-24	-0.975674	6.63674e-06	0.895446	5.01523e-05																					YDL121C	-1.78242	5.25602e-17	1.12902	3.20128e-07	-0.82577	0.000129886
YDR178W	1.65585	4.08578e-11	-0.974969	4.92994e-05	0.646663	0.00730054																					YGR200C	-3.07291	3.5122e-30	1.13689	9.87999e-12	-2.08077	5.12639e-20
YDR276C	1.0019	5.25735e-06	-0.974655	0.00847212	-0.0674202	0.872962																					YPL108W	-1.4349	2.06028e-17	1.14186	1.50643e-05	-0.374402	0.149177
YGL084C	1.04654	2.51756e-08	-0.973998	3.28048e-08	-0.0576663	0.743686																					YDL036C	-0.887217	5.55691e-09	1.14247	5.87012e-12	0.164589	0.246524
YBR006W	3.08743	5.38517e-27	-0.971069	9.10651e-06	2.08233	1.17277e-13																					YAL035W	-2.24953	1.15989e-20	1.14341	7.60877e-12	-1.22991	3.60725e-12
YGL191W	1.19978	7.91085e-09	-0.968708	3.23041e-07	0.157963	0.395056																					YBR155W	-2.81545	4.92064e-25	1.14343	8.00195e-06	-1.79897	8.74147e-10
YBL040C	1.45455	3.83533e-20	-0.967815	9.16075e-07	0.438949	0.0209477																					YDL129W	-1.07745	1.49394e-05	1.14553	1.27719e-09	-0.386408	0.0213254
YLR301W	1.51913	3.36246e-21	-0.963885	6.65135e-07	0.546532	0.00356018																					YMR213W	-0.728336	4.94366e-05	1.14605	2.83028e-05	0.287258	0.294677
YER066W	1.9385	8.64771e-22	-0.958679	0.000930376	0.987222	0.000957076																					YER131W	-1.73305	5.05724e-19	1.1494	1.18436e-07	-0.640582	0.00192364
YFL042C	1.542	7.3241e-21	-0.958602	8.56285e-09	0.596587	0.000151568																					YDR471W	-1.94861	1.653e-22	1.15013	3.5507e-07	-0.807953	0.000249601
YBL047C	0.592099	7.80745e-05	-0.957318	4.34457e-08	-0.466631	0.00455929																					YMR211W	-0.692446	2.06683e-05	1.15138	1.32929e-09	0.359691	0.0348118
YDR084C	0.704159	1.55597e-06	-0.954307	1.40071e-06	-0.30564	0.112197																					YMR217W	-2.30298	5.16662e-19	1.15148	6.99664e-07	-1.194	7.83461e-07
YDR001C	2.53147	6.28102e-18	-0.95318	1.93115e-10	1.50431	4.28697e-16																					YPL079W	-1.91135	6.18404e-18	1.15269	1.95114e-05	-0.812199	0.00253563
YNL098C	1.80663	1.44386e-17	-0.950324	9.69474e-05	0.883278	0.000418502																					YCR051W	-2.48652	2.48252e-24	1.1543	6.02016e-10	-1.48285	1.25434e-12
YGL160W	1.06758	6.57448e-11	-0.950098	1.33259e-09	0.041552	0.785742																					YJL145W	-2.05688	1.48044e-20	1.15534	6.87427e-14	-1.0562	4.66957e-12
YHR123W	1.11058	1.22787e-10	-0.943658	2.482e-05	0.105932	0.650663																					YDR259C	-0.810431	0.000566376	1.15566	0.00110392	0.381331	0.302011
YOR003W	1.31016	5.05724e-19	-0.939962	3.51086e-06	0.354181	0.0733082																					YNL095C	-2.77731	1.20896e-21	1.1569	3.18017e-08	-1.78791	4.04765e-13
YDL223C	2.19408	1.09714e-07	-0.939824	0.00318368	0.690136	0.0347646																					YHR122W	-1.35968	4.98027e-13	1.16995	1.18872e-07	-0.414468	0.044102
YPL264C	3.0851	3.53946e-27	-0.939578	0.000764573	2.09325	2.09659e-10																					YJL011C	-2.07978	2.12411e-21	1.17548	1.02612e-05	-1.02235	0.000129935
YPL272C	1.77484	1.92483e-16	-0.938938	4.03474e-05	0.84754	0.000271905																					YHR072W-A	-2.72871	5.77638e-29	1.18009	4.99129e-05	-1.58054	5.79516e-07
YOR311C	0.965761	6.71071e-07	-0.937741	1.26554e-05	-0.104554	0.640148																					YIL122W	-0.748404	6.9021e-05	1.18122	4.39902e-06	0.381597	0.129024
YAR003W	1.04448	2.38406e-16	-0.936103	2.08659e-08	0.0357411	0.834073																					YGL008C	-1.34566	1.00408e-07	1.18399	0.000187308	-0.228177	0.486603
YIL049W	0.798131	1.73604e-07	-0.93603	0.000864801	-0.137572	0.649591																					YDR412W	-2.93893	1.86289e-26	1.18631	4.59111e-06	-1.88807	3.01865e-10
YGR117C	1.23389	7.35862e-19	-0.933096	6.27764e-09	0.265655	0.0720819																					YMR145C	-2.23367	1.98094e-15	1.18855	2.73965e-09	-0.931138	1.69031e-06
YNL108C	1.0567	2.63108e-13	-0.930455	7.75002e-12	0.0330322	0.793039																					YBR154C	-2.32647	3.57458e-25	1.19355	1.06229e-06	-1.16097	3.65556e-06
YPR098C	1.63374	4.27026e-22	-0.927821	5.64419e-06	0.693252	0.000676242																					YBL055C	-1.44441	5.68547e-13	1.19357	1.02983e-07	-0.527784	0.011566
YBR204C	2.08736	5.29535e-23	-0.925809	7.00792e-09	1.23485	6.99857e-12																					YNR038W	-2.67462	7.03319e-27	1.19381	1.11369e-11	-1.61691	2.55051e-15
YBR080C	0.592097	1.58281e-09	-0.924194	2.10799e-12	-0.348604	0.00181537																					YJL212C	-2.97865	4.49485e-18	1.19385	4.5122e-08	-1.78834	2.86378e-12
YKL066W	0.923695	4.50702e-08	-0.922544	0.000307944	-0.0345463	0.904491																					YIL069C	-2.37294	1.96519e-22	1.19973	4.39172e-05	-1.24036	4.87251e-05
YDL126C	0.840688	4.62461e-12	-0.922157	3.34232e-07	-0.111716	0.533622																					YKL138C	-0.829671	6.38319e-06	1.20123	7.86546e-07	0.389614	0.0951704
YJL059W	1.60462	2.05407e-20	-0.921672	8.88274e-05	0.657173	0.00557695																					YNL186W	-2.49207	1.13138e-30	1.21054	1.24972e-10	-1.35623	1.70473e-11
YGL115W	0.87439	5.95137e-12	-0.920942	1.62516e-07	-0.0984827	0.571682																					YOL130W	-1.11087	9.21887e-12	1.21355	1.29803e-14	-0.0466954	0.724395
YKR049C	1.5275	6.20774e-10	-0.920769	0.000189071	0.652891	0.00868486																					YOR359W	-3.21079	1.40895e-26	1.21391	2.85402e-11	-2.16368	4.7297e-19
YGR038W	1.31372	1.28895e-10	-0.920762	1.61248e-05	0.355107	0.0932465																					YEL055C	-2.85148	7.2037e-25	1.21862	1.14549e-10	-1.81458	1.87824e-15
YJR107W	1.2372	4.19762e-16	-0.919532	0.000111677	0.257136	0.290405																					YMR312W	-1.39864	1.95139e-13	1.22054	1.23131e-08	-0.357843	0.0685209
YKL206C	1.83993	1.15675e-19	-0.919065	1.89375e-08	0.871211	1.69319e-07																					YPL256C	-2.53127	1.02837e-22	1.22309	3.9375e-11	-1.414	1.80267e-12
YNL092W	3.59727	2.92133e-26	-0.918581	0.000150168	2.77574	1.45657e-16																					YKL110C	-1.18219	1.20083e-08	1.22802	3.30763e-11	-0.119799	0.465464
YDR530C	2.42499	1.95926e-32	-0.917431	2.02291e-07	1.4907	1.52899e-12																					YLR186W	-3.3534	4.75361e-28	1.23002	1.3757e-08	-2.22042	1.13323e-15
YDR505C	1.40224	5.41533e-26	-0.916401	1.99438e-09	0.456718	0.00113936																					YEL020W-A	-1.50846	6.45538e-15	1.23173	5.58646e-07	-0.218637	0.361134
YOL129W	1.12708	3.94592e-12	-0.915132	3.9156e-05	0.184147	0.418246																					YHL033C	-2.39475	6.99475e-21	1.24711	8.08833e-08	-1.27592	1.26347e-07
YKR046C	2.48655	7.04676e-10	-0.910253	0.000161309	1.50399	4.19876e-08																					YLR058C	-1.95239	2.9176e-10	1.2504	3.43775e-07	-0.875737	0.000251654
YDR374W-A	1.23563	7.6469e-11	-0.909442	0.0018873	0.351049	0.24344																					YPL207W	-2.85871	2.11144e-24	1.25104	8.90212e-13	-1.82996	1.1021e-17
YJR151C	1.97882	7.84628e-23	-0.908873	9.82149e-05	1.0154	3.30976e-05																					YDR465C	-2.69776	1.22194e-23	1.25388	3.5557e-11	-1.57248	1.29165e-13
YFR003C	1.21808	4.39959e-12	-0.908679	0.00374069	0.302693	0.355735																					YNR015W	-2.21157	9.23168e-28	1.26778	1.44121e-14	-0.995696	1.11578e-10
YOR014W	0.752589	7.78027e-10	-0.908625	2.00884e-07	-0.200584	0.231651																					YLR223C	-2.9295	8.88086e-23	1.27259	1.2344e-07	-1.85585	2.41044e-11
YCL044C	1.64686	1.45815e-15	-0.900465	0.000129463	0.658143	0.0056766																					YJL109C	-3.50104	1.1812e-29	1.27544	1.13738e-07	-2.32223	3.23917e-14
YJL091C	2.2292	1.85897e-22	-0.895005	0.000633384	1.27016	7.75593e-06																					YDL229W	-1.89832	2.57574e-15	1.27811	7.99006e-06	-0.646548	0.0209635
YDR381W	0.992425	1.23712e-16	-0.894427	1.97801e-09	0.0665459	0.640369																					YPL199C	-1.45834	1.83565e-09	1.28164	2.0733e-10	-0.425317	0.0159902
YLR201C	1.55485	3.49908e-26	-0.894403	1.07458e-09	0.659918	2.807e-06																					YHR128W	-2.63476	5.68453e-26	1.28573	2.26446e-11	-1.35566	1.81611e-11
YOR230W	2.10066	9.327e-19	-0.894003	8.88274e-05	1.1966	1.32512e-06																					YOR001W	-2.49407	7.44707e-28	1.29841	8.44736e-14	-1.29236	4.13806e-13
YBR255C-A	2.15314	4.98886e-27	-0.892487	9.30568e-05	1.2697	3.18808e-07																					YBR104W	-2.48403	7.83871e-19	1.29999	5.50383e-10	-1.56691	6.17919e-12
YDR107C	0.716899	1.26429e-08	-0.890302	4.38113e-06	-0.147549	0.449072																					YGR129W	-2.79939	8.23521e-19	1.30415	0.000136339	-1.79283	6.76629e-07
YGL256W	1.38294	2.13049e-11	-0.889607	3.37541e-07	0.264822	0.113489																					YNL050C	-1.53714	2.01418e-14	1.30599	9.37449e-06	-0.351146	0.225574
YDR074W	4.17559	2.44126e-26	-0.889353	1.21945e-06	3.19047	9.57243e-23																					YPL263C	-2.32395	6.46557e-23	1.30623	2.70211e-13	-1.17056	3.13755e-11
YMR195W	2.39701	2.24165e-09	-0.887656	0.000317181	1.01685	7.93248e-05																					YMR058W	-2.80874	1.35846e-12	1.3097	3.07326e-07	-1.60688	8.07063e-09
YLR354C	1.0857	1.59342e-10	-0.884397	1.09688e-06	0.189428	0.286801																					YBR271W	-2.81057	2.50169e-26	1.31334	2.68653e-09	-1.60893	2.43835e-11
YJR109C	0.856537	0.000786996	-0.884193	0.000203203	-0.176484	0.474946																					YOL022C	-1.77765	9.21572e-17	1.31589	5.42997e-11	-0.661365	0.000201934
YNL074C	1.27284	1.46913e-08	-0.879524	4.92483e-06	0.452058	0.0166005																					YMR194W	-1.71229	1.04027e-13	1.31865	2.09268e-05	-0.523558	0.0860211
YLR207W	1.01963	4.65719e-14	-0.877007	9.13712e-09	0.0834742	0.57018																					YOR342C	-2.88457	1.45683e-24	1.32572	2.99391e-08	-1.68208	1.87016e-10
YIL124W	0.864035	4.07654e-07	-0.873353	7.80202e-05	-0.0506128	0.835129																					YKR063C	-2.46611	2.96694e-17	1.32811	5.0668e-09	-1.5069	3.42367e-10
YOR173W	3.23048	5.90955e-18	-0.870675	0.00331797	2.19903	4.2181e-10																					YKL029C	-2.54246	8.16344e-12	1.32956	1.02041e-08	-1.61192	2.28219e-10
YML128C	3.97244	1.56764e-24	-0.869564	0.000370694	3.0211	1.07063e-16																					YLR432W	-2.50255	3.93171e-20	1.33433	9.70059e-08	-1.32726	2.69766e-07
YJL055W	0.820198	9.23436e-11	-0.866567	2.18698e-07	-0.0448845	0.794414																					YBL068W	-2.03207	3.95772e-23	1.33479	1.1865e-10	-0.797696	2.38662e-05
YOR180C	0.723488	1.94577e-10	-0.865789	7.41695e-06	-0.149244	0.446085																					YJL088W	-1.40782	0.00181341	1.33496	7.07902e-06	0.0291565	0.928151
YBR108W	0.829146	9.84827e-11	-0.86473	2.0956e-05	-0.0694423	0.747637																					YOL125W	-3.11799	1.49084e-32	1.33514	2.36332e-15	-1.89449	2.4183e-20
YML028W	1.27951	1.58898e-12	-0.864535	0.00024352	0.331534	0.167375																					YJR069C	-1.79325	1.21105e-21	1.33576	4.77414e-14	-0.575581	7.93426e-05
YLR109W	1.19323	4.87504e-18	-0.86369	2.23528e-07	0.293793	0.064305																					YPL058C	-1.36833	2.82538e-11	1.33791	2.77881e-08	-0.0255352	0.91847
YBL101C	1.23384	4.20737e-16	-0.861399	2.3293e-07	0.37084	0.0193826																					YJL110C	-0.715226	6.65185e-06	1.34212	3.79437e-09	0.48269	0.0190694
YLR177W	3.18214	6.67168e-25	-0.859715	3.59391e-07	2.29841	1.82244e-19																					YGR214W	-2.44099	2.83334e-23	1.3424	5.26572e-10	-1.17497	4.32209e-08
YKR005C	0.805081	9.30601e-05	-0.858195	0.000163752	-0.0885624	0.720337																					YBR244W	-1.57232	6.19123e-06	1.34456	0.000321904	-0.259502	0.500706
YFL030W	3.03675	1.33399e-20	-0.856747	0.00352093	2.1154	9.13097e-10																					YKR013W	-1.88743	1.45792e-10	1.34615	4.23453e-08	-0.452659	0.0473099
YHL030W	1.26043	6.78767e-11	-0.855363	4.61169e-08	0.355608	0.0154837																					YAR015W	-2.1312	5.36548e-13	1.34664	3.74762e-12	-1.09268	3.71494e-09
YIL135C	1.6105	2.43051e-18	-0.853971	1.91614e-08	0.695019	3.71205e-06																					YHR059W	-0.8228	6.48112e-08	1.35251	8.90947e-07	0.524407	0.0466427
YMR054W	1.34551	7.30836e-14	-0.853606	2.02174e-08	0.361393	0.0107111																					YJR063W	-3.66693	7.84963e-28	1.3547	1.06195e-07	-2.45623	1.33815e-14
YBR176W	1.31853	2.83285e-15	-0.853417	4.34376e-06	0.354852	0.0514408																					YBR038W	-3.01331	8.33482e-27	1.37493	2.3326e-09	-1.67817	3.24266e-11
YJL057C	2.27388	1.59951e-29	-0.852883	1.96525e-05	1.40443	1.09634e-09																					YJR002W	-2.82605	1.31834e-26	1.37672	8.20025e-15	-1.58846	2.6994e-16
YDR479C	2.16661	7.2482e-31	-0.852797	2.44428e-09	1.30466	2.5833e-14																					YKL049C	-0.610142	0.00202713	1.37682	1.96565e-06	0.516575	0.0631785
YIR037W	1.0845	1.94664e-16	-0.852058	1.17185e-05	0.198651	0.308951																					YER064C	-1.5905	3.10066e-16	1.39969	4.33966e-17	-0.356586	0.00348291
YBR196C	0.841516	2.4259e-08	-0.850287	0.000258427	-0.068255	0.788106																					YDR046C	-1.16932	1.29617e-09	1.40068	2.87631e-12	0.147822	0.389508
YKL168C	1.54223	1.32434e-15	-0.849936	7.98395e-07	0.745011	1.84056e-05																					YBR189W	-2.26504	4.11284e-20	1.40275	4.22645e-09	-0.955957	2.49917e-05
YFR044C	0.779682	4.64081e-05	-0.848631	0.00169358	-0.199121	0.4852																					YHR070W	-2.48331	1.40827e-23	1.40312	9.70538e-13	-1.24236	1.30478e-10
YER078C	0.612046	4.00226e-10	-0.848618	1.95781e-09	-0.260285	0.0427662																					YDL150W	-2.84079	2.27431e-28	1.40695	3.09873e-08	-1.52163	1.15887e-08
YOR227W	1.92417	1.75381e-28	-0.847221	1.61759e-09	1.12096	1.85924e-12																					YPR110C	-2.31245	1.56562e-21	1.40963	5.42823e-13	-1.09549	2.75315e-09
YAL030W	0.693511	7.33616e-09	-0.843677	1.47289e-05	-0.15222	0.441318																					YMR014W	-3.76492	2.00662e-28	1.41835	1.26922e-06	-2.49959	2.37474e-12
YGR205W	1.89037	9.87234e-25	-0.842935	4.83128e-07	1.04171	9.80895e-09																					YOR006C	-1.50881	1.29776e-14	1.42704	9.4373e-09	-0.285479	0.210752
YIL109C	0.640796	1.35648e-05	-0.84265	2.28474e-06	-0.320532	0.0649673																					YGL055W	-1.06263	0.000317144	1.42716	3.89122e-06	-0.118196	0.710255
YLR080W	2.21716	3.2941e-13	-0.840668	0.00254936	1.56319	3.41325e-07																					YPL274W	-2.98221	7.9207e-14	1.42743	4.11104e-08	-1.62944	4.3158e-09
YMR119W	1.52322	6.29894e-24	-0.836127	4.2891e-07	0.645733	8.18285e-05																					YGR251W	-2.20136	5.95867e-16	1.43365	7.64868e-09	-1.19899	5.77773e-07
YDL159W	0.964114	2.09149e-15	-0.834766	5.82652e-09	0.103139	0.446356																					YDR345C	-2.34142	1.91034e-13	1.43679	6.80045e-07	-1.20184	3.29667e-05
YBR047W	1.07737	1.70888e-05	-0.834028	0.00360919	0.331978	0.258464																					YOR108W	-2.96761	1.73622e-19	1.44099	1.33979e-10	-1.80652	6.14784e-13
YAL049C	1.04849	6.10844e-09	-0.832708	3.04776e-07	0.109194	0.496968																					YOL128C	-2.2841	1.18822e-18	1.44388	3.0892e-09	-1.12684	1.33252e-06
YLL060C	1.90681	1.16859e-21	-0.829739	0.000272927	1.01167	2.45356e-05																					YIL064W	-2.38439	4.5746e-21	1.44927	2.04322e-13	-1.09874	2.13944e-09
YKL013C	0.88046	1.28821e-08	-0.826764	8.15821e-08	-0.00340016	0.984843																					YNL113W	-3.81551	8.97375e-32	1.4771	2.43609e-08	-2.52317	1.38698e-14
YDR307W	0.760379	5.50925e-08	-0.825417	2.64145e-05	-0.0931921	0.650807																					YKL144C	-2.16337	1.56181e-14	1.47737	8.52962e-13	-1.04292	3.1114e-08
YJL185C	1.3969	1.76218e-14	-0.82145	3.66646e-05	0.621237	0.00180314																					YDR478W	-1.48859	3.05858e-12	1.4811	3.0892e-09	-0.228303	0.317051
YJR085C	1.02925	1.60565e-09	-0.82131	3.93618e-05	0.24339	0.227489																					YIL168W	-1.13752	6.13947e-06	1.4857	2.29845e-05	0.398552	0.253711
YDR204W	1.58083	3.37907e-22	-0.819171	2.96243e-08	0.764039	3.46763e-07																					YJR147W	-2.50611	1.59757e-11	1.4867	1.54163e-09	-1.65395	1.76067e-10
YOR002W	0.869786	7.31039e-06	-0.815666	0.000104841	-0.0647047	0.775956																					YFL002C	-2.30662	4.75402e-25	1.49052	1.08967e-15	-0.961345	2.5604e-09
YIL113W	3.41586	9.17569e-24	-0.814966	0.00403525	2.53194	1.21992e-12																					YDL201W	-3.02475	2.21076e-26	1.49121	3.5496e-12	-1.6674	3.87601e-13
YDR231C	1.54057	4.15629e-17	-0.814146	4.42266e-05	0.693434	0.000634852																					YCR016W	-2.09585	4.69416e-11	1.49794	7.56209e-06	-1.05054	0.00137215
YBR177C	2.14175	1.02656e-20	-0.813333	1.17533e-05	1.35562	3.81724e-10																					YJR129C	-2.59854	6.86302e-27	1.52542	4.6092e-11	-1.21637	3.45048e-08
YDR409W	0.840621	5.79018e-14	-0.810764	9.94058e-09	-0.0237928	0.869603																					YGL111W	-2.85984	9.23111e-27	1.5256	2.35999e-16	-1.54198	7.22223e-16
YDR122W	1.08942	2.63324e-13	-0.810011	3.1282e-08	0.289528	0.0339956																					YPR190C	-3.12611	1.19996e-28	1.52813	2.70211e-13	-1.75705	1.17446e-14
YCR076C	0.915225	3.56172e-11	-0.808367	3.90797e-07	0.146391	0.346201																					YDL167C	-4.13608	5.14827e-28	1.53549	1.18045e-13	-2.89054	9.58985e-23
YLR206W	0.717614	2.17083e-07	-0.806936	0.000528813	-0.131438	0.595611																					YLR221C	-2.69172	3.80533e-22	1.541	1.66186e-08	-1.42061	2.11626e-07
YLR290C	1.41883	4.40232e-20	-0.806225	1.25684e-06	0.630705	0.000137964																					YLR237W	-3.20033	7.24874e-25	1.54878	5.77633e-14	-1.61326	5.99865e-14
YJR096W	2.64263	1.47042e-21	-0.804656	2.00819e-05	1.78017	1.68338e-13																					YPR137W	-3.35086	3.40965e-29	1.56257	9.2445e-11	-1.87216	1.65279e-12
YOR120W	1.1292	1.37619e-06	-0.79965	4.81638e-05	0.200536	0.315283																					YMR093W	-3.07966	1.77597e-23	1.57371	4.82705e-16	-1.77859	2.74437e-17
YBL050W	0.847221	4.96963e-15	-0.797785	5.93415e-08	0.0547314	0.710568																					YGL120C	-2.85738	2.58006e-21	1.57827	5.73185e-13	-1.57117	2.86378e-12
YKL187C	1.27828	1.50501e-05	-0.797025	2.39934e-05	0.474455	0.0114012																					YJL198W	-2.72449	2.25844e-22	1.59063	1.80598e-12	-1.36442	5.22316e-10
YLR256W	0.843792	0.000609869	-0.796164	2.11674e-06	-0.0332937	0.852853																					YDL213C	-3.00491	1.13334e-20	1.59451	8.35849e-08	-1.74388	2.23717e-08
YBR269C	1.73566	1.25451e-20	-0.792139	6.63639e-05	0.964828	4.96104e-06																					YLR112W	-2.31541	8.26655e-13	1.59477	4.01957e-07	-0.92313	0.00179035
YDR155C	0.637352	0.000100118	-0.790181	0.00151282	-0.237657	0.360523																					YPL266W	-3.11293	1.31702e-24	1.59505	7.14903e-14	-1.76824	8.97255e-15
YOR228C	2.2292	1.32832e-19	-0.789944	0.00105361	1.38122	2.86353e-07																					YNL124W	-2.7915	8.12832e-21	1.59532	1.41836e-14	-1.46308	9.35586e-13
YOL013C	2.31077	3.31937e-37	-0.788219	7.37081e-07	1.51234	5.93734e-14																					YIL011W	-1.30069	1.24977e-05	1.60452	9.88615e-08	0.321542	0.260302
YLL040C	1.07754	1.40891e-17	-0.787047	1.01511e-06	0.3008	0.0530122																					YHR081W	-2.41131	1.14737e-14	1.60512	1.56052e-07	-1.37402	4.96752e-06
YBR070C	1.57846	1.56601e-21	-0.786064	0.000483607	0.726831	0.00173284																					YCR087C-A	-2.70931	3.6216e-19	1.61826	3.65188e-12	-1.46267	1.84647e-10
YIR039C	2.22696	6.28693e-05	-0.785947	0.00729749	2.27688	4.64243e-11																					YIL047C	-1.2461	4.85124e-09	1.62092	3.5076e-11	0.112535	0.607961
YKL067W	1.27504	9.02104e-09	-0.78513	2.35018e-05	0.392739	0.0332553																					YHL026C	-1.74466	2.93314e-17	1.62111	2.78626e-12	-0.0286584	0.894732
YDR006C	1.1551	3.05371e-18	-0.784622	2.87549e-09	0.341929	0.00470397																					YMR011W	-1.54153	0.000118792	1.62303	2.30573e-06	-0.207831	0.544529
YDR174W	0.777198	2.04257e-11	-0.779476	1.21158e-06	-0.0347206	0.838964																					YDR361C	-2.12085	1.57696e-15	1.62879	1.41443e-10	-0.834393	0.000213534
YML130C	4.15921	8.71744e-45	-0.779212	3.71304e-06	3.30894	1.48235e-24																					YLL061W	-3.16237	5.49324e-12	1.63428	6.03776e-09	-1.43799	2.19733e-07
YJL001W	1.09356	2.50124e-17	-0.77617	5.74332e-05	0.308088	0.111655																					YHR149C	-3.63118	8.62599e-30	1.63577	1.07502e-16	-2.19807	9.25907e-21
YBR199W	1.0888	7.56117e-16	-0.775815	1.63562e-10	0.304281	0.00476869																					YPL082C	-1.74542	6.47437e-17	1.63717	6.77623e-16	-0.323861	0.0333127
YPL203W	2.32001	6.10093e-25	-0.774602	2.04198e-06	1.52282	1.41239e-13																					YGR280C	-3.00952	1.83691e-19	1.63998	2.17925e-07	-1.71172	1.78815e-07
YML029W	1.4183	2.63951e-20	-0.771585	9.05325e-06	0.597388	0.000620376																					YLR411W	-1.70498	9.50243e-05	1.64019	0.00101611	-0.0854209	0.88348
YAL008W	1.55049	1.48605e-16	-0.766953	8.93256e-05	0.861332	2.57539e-05																					YPL032C	-1.41594	9.24595e-13	1.64712	1.30939e-15	0.131	0.412819
YJR118C	1.10041	2.78703e-09	-0.766354	0.00500176	0.296974	0.296765																					YJL125C	-2.51006	3.35698e-27	1.6478	8.30998e-18	-0.938729	1.86542e-09
YKL019W	0.680542	0.000138151	-0.76625	0.000103895	-0.140338	0.493837																					YDR243C	-2.32027	9.40297e-17	1.6578	1.04832e-12	-1.10866	8.19008e-08
YPL087W	2.86472	6.70048e-28	-0.765368	0.000821738	2.01717	6.16107e-12																					YGR177C	-2.69053	4.39685e-15	1.68476	4.16928e-13	-1.13033	6.82538e-08
YER014W	1.09133	6.1743e-11	-0.765171	2.40147e-05	0.400278	0.0258308																					YNL207W	-2.80651	1.39758e-23	1.6902	9.12705e-17	-1.31832	1.49452e-12
YGR263C	0.758081	4.77049e-12	-0.764924	1.53292e-06	-0.0117848	0.947375																					YDL014W	-5.11363	9.57273e-33	1.69091	2.11987e-10	-3.54396	9.53885e-20
YAL034C	1.95401	1.00251e-24	-0.763561	3.9219e-05	1.17669	1.75353e-08																					YAL036C	-3.14719	1.20128e-24	1.69399	1.53601e-14	-1.76144	1.77822e-14
YIL088C	0.631652	8.26225e-05	-0.76207	4.83811e-06	-0.15149	0.363352																					YOR341W	-3.87545	3.89778e-30	1.69446	8.35104e-13	-2.2972	2.3824e-16
YNL104C	0.608613	8.25891e-05	-0.760292	0.000176569	-0.276067	0.181235																					YPL217C	-3.55134	5.91349e-28	1.69528	5.86528e-12	-1.97993	2.21226e-13
YDR456W	0.668058	1.89239e-05	-0.755536	6.90643e-05	-0.151358	0.438915																					YPL086C	-2.54259	5.48363e-22	1.69803	1.96027e-13	-1.08209	1.19089e-07
YDR476C	1.05455	7.79703e-10	-0.754219	0.000239141	0.209519	0.323203																					YNR024W	-2.24428	6.08376e-17	1.7035	1.39838e-06	-0.732694	0.0283208
YGR149W	1.66028	7.70938e-21	-0.750121	0.00598763	0.912123	0.00136471																					YHR089C	-2.74715	4.38619e-23	1.7083	9.44395e-14	-1.24085	3.6757e-09
YJR025C	1.27257	2.57577e-06	-0.74485	1.17185e-05	0.684781	6.97251e-05																					YGR158C	-2.74133	2.73027e-23	1.70932	1.90202e-13	-1.32631	8.04022e-10
YER027C	1.00153	3.64045e-17	-0.743562	1.91384e-08	0.21817	0.0766867																					YIL104C	-2.6217	6.57889e-21	1.71135	1.22557e-14	-1.20503	1.0315e-09
YPL041C	1.39033	2.64932e-12	-0.743177	0.000219322	0.512018	0.0120212																					YNL227C	-2.81816	9.38775e-20	1.71365	8.28723e-11	-1.39578	3.2879e-08
YJR044C	0.79339	2.01761e-08	-0.741487	9.72148e-05	0.0467837	0.823621																					YJL010C	-3.04083	7.30753e-26	1.71918	5.6983e-14	-1.49601	1.57086e-11
YKL152C	1.48121	1.55993e-16	-0.741436	0.00046777	0.665179	0.00224586																					YER110C	-3.52602	1.09266e-24	1.73179	1.20341e-10	-1.89562	3.86512e-11
YLR426W	0.676779	1.11048e-08	-0.741285	2.9569e-05	-0.106265	0.565148																					YDR324C	-4.10955	2.63597e-26	1.73835	1.02879e-10	-2.65326	8.65534e-16
YDL078C	0.790231	7.48592e-11	-0.739531	6.04165e-06	0.0289848	0.870375																					YLR003C	-3.04103	2.82114e-23	1.73955	1.62527e-09	-1.56658	4.19584e-08
YPR079W	1.82229	3.35698e-27	-0.739503	2.44367e-06	1.05478	2.11702e-09																					YBR291C	-2.08611	5.3554e-07	1.74097	5.58831e-10	-0.414301	0.0896778
YHR113W	1.23189	5.89547e-18	-0.737833	3.28594e-05	0.455886	0.0102334																					YGR162W	-3.65748	5.04645e-29	1.75824	5.63469e-13	-2.0612	1.89013e-14
YER079W	3.41192	4.07669e-23	-0.736736	0.00144043	2.75423	2.005e-16																					YER006W	-2.10791	3.90199e-14	1.76072	8.87269e-14	-0.721113	0.000186431
YDR272W	0.95881	2.63709e-07	-0.73606	0.000659814	0.282506	0.201298																					YDL031W	-4.24635	5.14827e-28	1.76075	8.52962e-13	-2.77031	1.07878e-18
YKR003W	0.600638	1.70408e-05	-0.735157	4.48268e-07	-0.139707	0.326155																					YBR092C	-3.38858	3.90446e-16	1.76481	6.88954e-10	-1.6989	4.7603e-09
YFR049W	1.11659	4.0891e-13	-0.734295	0.000336748	0.370775	0.0751099																					YGL209W	-4.03795	1.33071e-17	1.76763	7.91083e-11	-3.04252	4.33891e-19
YMR152W	0.894013	0.006655	-0.734181	2.24452e-06	0.0527983	0.744912																					YML113W	-3.4298	2.53583e-25	1.77818	1.56831e-14	-2.01115	6.15966e-16
YDR223W	1.84887	3.8674e-10	-0.733836	0.00134391	1.32637	1.69847e-07																					YIR012W	-2.12463	6.71237e-19	1.78436	2.85176e-13	-0.578326	0.00357755
YLR023C	0.612822	2.23689e-07	-0.731551	4.23887e-06	-0.158602	0.31763																					YBL071W-A	-3.54224	2.67453e-29	1.78605	5.32677e-09	-1.91008	1.15913e-09
YDR185C	3.17415	2.80913e-25	-0.729856	0.00108201	2.37102	6.17163e-15																					YLR051C	-3.30332	4.30661e-25	1.78734	1.42683e-07	-1.71995	5.18749e-07
YBR284W	3.22214	1.39068e-25	-0.729318	0.00148524	2.56305	1.03943e-15																					YNL182C	-3.51586	9.23168e-28	1.79847	1.79738e-14	-1.99861	2.02162e-15
YKL038W	1.24394	4.08622e-12	-0.726373	2.50445e-07	0.471284	0.000575817																					YDL208W	-3.51773	1.83187e-26	1.80049	1.57318e-09	-1.93402	6.61595e-10
YMR110C	1.99126	3.48131e-24	-0.726241	7.12612e-08	1.23713	7.88173e-14																					YGL169W	-3.60036	1.84525e-24	1.80616	1.318e-12	-2.1475	1.38039e-14
YAL016W	0.880767	1.39702e-11	-0.726195	3.88477e-05	0.0953637	0.605579																					YNL062C	-2.70132	4.71011e-19	1.80631	1.6155e-15	-1.31962	9.98762e-11
YDR050C	1.44608	3.22933e-17	-0.721464	0.00302406	0.71639	0.00440561																					YPR124W	-1.85161	2.25132e-13	1.80856	4.41543e-09	-0.207161	0.465464
YLR250W	1.17786	4.47249e-23	-0.721075	2.3426e-07	0.45343	0.000780044																					YLR197W	-3.46028	1.61153e-24	1.80974	2.63293e-12	-1.90725	2.4676e-12
YNL208W	1.58783	2.02688e-19	-0.720639	3.71304e-06	0.886	1.26705e-07																					YHL013C	-1.93436	2.14246e-13	1.82305	1.47272e-11	-0.463633	0.0402441
YPR028W	1.33982	8.80611e-09	-0.719123	0.00368279	0.530802	0.0371353																					YMR131C	-2.88188	7.9413e-20	1.84231	8.12858e-19	-1.4103	3.92251e-14
YNR001C	2.25631	3.41634e-16	-0.718098	1.8042e-05	1.64624	5.93734e-14																					YEL065W	-3.32824	1.87532e-12	1.84358	7.37711e-12	-1.55332	2.37597e-09
YKR009C	1.40939	6.48709e-09	-0.717765	0.00145664	0.693558	0.0026603																					YCR047C	-2.91694	3.20557e-22	1.84601	2.46668e-13	-1.34341	5.81171e-09
YER012W	0.632618	1.15249e-07	-0.716893	4.56679e-06	-0.063831	0.694981																					YOR252W	-2.89988	4.78463e-22	1.85851	1.00902e-10	-1.32295	6.72165e-07
YEL012W	2.96044	3.41679e-25	-0.715354	0.00868271	2.32011	1.51478e-11																					YOR091W	-2.91807	4.0372e-23	1.86394	3.63347e-15	-1.31846	5.17092e-10
YNL045W	0.987142	2.11096e-09	-0.713878	1.96772e-05	0.17727	0.293324																					YKL082C	-3.36426	1.57927e-19	1.8743	1.0432e-06	-1.77551	5.46722e-06
YMR087W	1.42633	4.81883e-19	-0.713223	3.06508e-07	0.715285	6.55698e-07																					YGR081C	-2.37157	4.72315e-15	1.87469	3.2532e-09	-0.806976	0.00417621
YGL127C	1.3152	3.18271e-20	-0.712656	0.000147251	0.557404	0.00350711																					YNL216W	-2.87793	9.85939e-23	1.8896	7.5153e-22	-1.39803	1.04665e-16
YLR241W	1.07637	5.73612e-15	-0.710978	3.7262e-07	0.325924	0.0151376																					YIL079C	-4.4569	8.17759e-32	1.89587	1.38312e-12	-2.78864	5.06811e-18
YCR079W	2.04934	2.91674e-20	-0.707964	0.000339063	1.28938	1.36235e-08																					YLR056W	-2.86284	4.6383e-21	1.89961	9.13074e-10	-1.06356	0.000165094
YMR180C	1.07097	2.30866e-09	-0.707663	0.000120034	0.465932	0.011643																					YIL158W	-2.71311	1.2077e-19	1.91368	9.44395e-14	-0.96913	6.56374e-06
YGR080W	1.44551	1.79217e-19	-0.707196	1.10331e-07	0.729252	1.40041e-07																					YGR030C	-2.00745	1.31764e-10	1.91503	8.35849e-08	-0.51164	0.115306
YLR152C	0.971764	0.000140967	-0.706311	0.000479236	0.163493	0.439387																					YGL236C	-2.4459	1.0914e-19	1.91692	2.99688e-13	-0.671787	0.00170546
YNR026C	0.725558	1.13263e-13	-0.704804	9.93096e-09	0.0104171	0.934656																					YMR016C	-1.51131	7.79703e-10	1.91789	7.59452e-16	0.0917316	0.623315
YLR454W	0.869342	7.41974e-11	-0.704541	6.51911e-05	0.134571	0.459484																					YDR161W	-3.12259	1.37218e-22	1.91849	4.65578e-19	-1.55859	2.47185e-15
YJR059W	2.00526	9.41739e-24	-0.702684	1.30199e-05	1.25588	6.23185e-11																					YKR079C	-3.67525	1.75353e-22	1.92266	4.38764e-12	-1.99535	4.12256e-12
YMR139W	2.30522	9.30987e-28	-0.701312	2.52847e-08	1.58991	6.24374e-19																					YMR310C	-2.93165	6.54234e-22	1.92457	3.29101e-15	-1.28719	1.94025e-09
YJL068C	0.839064	1.36912e-08	-0.699082	3.79767e-05	0.163346	0.343373																					YGR128C	-3.913	1.44889e-25	1.92789	9.87999e-12	-2.29043	1.95046e-13
YDR061W	1.66541	1.51315e-24	-0.697946	3.88587e-07	0.957315	5.01439e-10																					YEL046C	-2.76645	1.28663e-19	1.93196	2.53399e-13	-1.09046	1.76044e-06
YMR271C	2.53597	6.52053e-28	-0.696214	0.000795397	1.77257	6.89164e-12																					YML043C	-4.14675	6.43895e-24	1.93306	4.51647e-12	-2.56625	4.96148e-16
YOL087C	1.73416	4.42684e-31	-0.695724	2.70098e-07	1.03953	2.80323e-11																					YER137C	-2.84734	6.3875e-19	1.94547	5.13938e-07	-0.996982	0.00565694
YDR098C	0.779776	4.07817e-12	-0.694648	1.13321e-07	0.0447692	0.736707																					YPR143W	-3.40874	1.88639e-21	1.94929	7.69999e-09	-1.76701	1.26188e-07
YBR212W	1.06801	1.99727e-10	-0.694476	1.4847e-06	0.289563	0.0388324																					YLR214W	-2.68706	1.672e-16	1.94946	1.16864e-10	-1.10526	4.64977e-05
YMR031C	1.2975	8.26413e-12	-0.694288	0.00157504	0.523933	0.0201944																					YML056C	-2.92811	8.25367e-19	1.95471	1.03764e-09	-1.16334	7.53852e-05
YKL065C	1.93088	3.77322e-19	-0.69228	4.15363e-06	1.21912	1.38016e-11																					YBL004W	-3.68626	1.57161e-26	1.9548	1.76907e-13	-1.97092	6.32021e-13
YMR092C	1.07344	3.59877e-13	-0.691727	2.19651e-05	0.346126	0.0325281																					YJL148W	-4.39874	8.33056e-27	1.95641	1.13634e-10	-2.75205	8.77748e-15
YGL206C	0.666304	1.69761e-10	-0.691257	2.32505e-07	-0.0477548	0.726196																					YLR363W-A	-3.37608	1.72299e-24	1.96435	2.90487e-10	-1.7014	1.43081e-08
YML059C	0.940599	2.08239e-09	-0.688678	1.92165e-05	0.179569	0.267573																					YLR074C	-2.26265	1.64501e-16	1.97705	2.65168e-14	-0.566573	0.00515628
YPR002W	0.643843	3.08813e-06	-0.68821	0.00166462	0.00654669	0.980604																					YLR063W	-3.50848	1.24451e-19	1.98349	3.60798e-14	-2.06042	1.15823e-14
YCR075C	1.13441	3.16152e-13	-0.687171	0.000144978	0.42745	0.0192937																					YJR097W	-3.85003	2.11422e-21	1.98357	6.877e-08	-2.27889	1.15518e-09
YML110C	0.705014	1.02626e-08	-0.686457	7.13263e-08	-0.0305193	0.816357																					YBR142W	-3.6707	7.82883e-23	1.98899	1.66461e-15	-2.07491	1.62922e-15
YDL054C	1.1036	8.78019e-10	-0.686404	0.000300866	0.326732	0.0906642																					YDR087C	-2.98171	6.5357e-20	1.98954	3.55008e-14	-1.34905	7.00203e-09
YDL110C	2.88492	1.34495e-19	-0.685458	0.0094382	2.12688	1.03471e-10																					YJL208C	-2.86432	7.10171e-24	2.01339	2.61705e-18	-1.08808	2.38023e-09
YNL236W	0.688114	8.71299e-10	-0.683476	2.51776e-05	-0.0350251	0.843735																					YKL191W	-2.87827	3.02777e-15	2.01508	1.27731e-13	-1.3453	2.97927e-08
YGL154C	1.08611	2.86002e-14	-0.682571	0.000112402	0.417098	0.0186536																					YKL216W	-2.31866	8.21029e-13	2.01775	1.37983e-13	-0.859412	0.000116179
YDL237W	0.674874	6.27713e-09	-0.681611	4.84787e-05	-0.00453642	0.981871																					YEL026W	-3.26383	1.66141e-22	2.01988	2.4125e-14	-1.49489	7.12005e-10
YML057W	1.10654	2.49369e-12	-0.680818	2.00822e-07	0.43175	0.000660913																					YGR283C	-3.05628	1.21577e-21	2.025	3.34557e-14	-1.4016	3.09745e-09
YPR091C	0.803211	5.59888e-10	-0.677906	1.4647e-07	0.115427	0.355681																					YEL040W	-3.06745	2.68405e-14	2.02993	6.44133e-14	-1.23508	1.59417e-07
YLL023C	1.91101	1.08735e-08	-0.674997	0.00590594	1.1077	2.93387e-05																					YIL096C	-3.94483	4.07095e-21	2.03803	1.49925e-13	-2.43531	2.33203e-16
YGR240C	0.757122	6.34641e-07	-0.67313	0.00011241	0.0120777	0.952492																					YDR060W	-4.87549	1.21155e-28	2.04176	1.02775e-12	-3.12748	5.15901e-18
YER044C	0.800507	0.00252551	-0.671927	0.000698576	0.195564	0.344046																					YER028C	-1.94003	9.47961e-05	2.05206	4.05093e-12	-1.22898	1.0157e-06
YLR299W	1.78026	3.29499e-16	-0.669646	0.000146507	1.21656	2.61468e-09																					YDR120C	-3.95831	2.49633e-24	2.05478	5.07776e-19	-2.3141	2.33583e-20
YBL015W	2.49916	3.29501e-18	-0.663142	0.00188532	1.64865	2.47336e-10																					YHR040W	-2.81608	1.3654e-21	2.06834	3.49452e-16	-1.07125	1.33163e-07
YDR517W	1.13243	8.34186e-18	-0.663078	0.000589469	0.434233	0.0273532																					YLR336C	-3.04051	8.92294e-22	2.07975	1.39397e-13	-1.30488	1.08848e-07
YGR086C	1.07705	2.09399e-16	-0.66183	7.25154e-09	0.356642	0.000849514																					YMR269W	-3.29222	3.56964e-20	2.08719	3.91185e-08	-1.59037	9.65702e-06
YLR120C	4.13902	1.30375e-27	-0.661372	0.00767465	3.33378	2.89945e-17																					YOR309C	-4.12231	9.8424e-27	2.10902	4.30066e-10	-2.25444	1.36108e-10
YKL141W	1.29993	4.18189e-07	-0.658529	0.00569679	0.533857	0.029702																					YFR032C	-1.37636	5.34553e-05	2.1129	3.64814e-05	0.233904	0.650316
YDR105C	1.06213	4.22894e-11	-0.658339	0.000384997	0.383394	0.0421998																					YGR271C-A	-3.47634	6.50529e-21	2.114	2.75188e-09	-1.70556	4.25514e-07
YGR019W	2.75769	6.40978e-30	-0.656583	6.34885e-05	2.07718	1.2337e-17																					YFR001W	-3.38652	2.12523e-23	2.13158	1.58959e-10	-1.57789	4.2614e-07
YFR045W	1.4708	3.90429e-18	-0.653553	0.000115376	0.813846	6.71802e-06																					YER082C	-3.47465	5.11027e-24	2.13658	2.47914e-15	-1.67598	1.80024e-11
YGL087C	0.97085	1.42056e-15	-0.651462	1.69588e-05	0.341063	0.023055																					YKR056W	-2.94787	1.58014e-16	2.14152	2.61213e-18	-1.36403	2.35572e-11
YBR137W	1.03917	6.82366e-14	-0.64737	0.000578312	0.372297	0.0518633																					YOR310C	-4.256	6.66774e-27	2.15843	5.52382e-16	-2.4027	7.92694e-17
YHR071W	1.08553	7.52831e-06	-0.646205	0.000720976	0.483459	0.0132607																					YDR384C	-2.51654	5.35222e-12	2.16303	1.87894e-11	-0.816187	0.00257783
YKL060C	1.16535	8.60904e-14	-0.644025	0.00525991	0.449838	0.0584191																					YBR141C	-2.78117	1.26285e-16	2.16513	2.88323e-14	-1.21064	2.46047e-07
YAL028W	3.37823	4.20664e-24	-0.64322	0.000385337	2.80646	5.99448e-21																					YLR435W	-4.09821	2.89101e-29	2.17007	4.1167e-13	-2.13771	1.51702e-12
YEL017W	1.18924	3.27756e-11	-0.64113	0.00118284	0.499319	0.0137839																					YNL248C	-4.54825	4.08795e-28	2.17299	2.7777e-14	-2.69806	8.90403e-17
YPR029C	0.596089	1.71351e-08	-0.641057	3.72211e-06	-0.0861533	0.542566																					YDR222W	-1.86873	1.2624e-08	2.17555	2.5516e-16	0.0602074	0.773542
YGR209C	1.20725	6.97898e-14	-0.640652	0.00526251	0.460668	0.0514408																					YNL299W	-3.7532	9.17117e-23	2.18613	3.31611e-16	-2.15845	5.55978e-16
YGL227W	2.59881	5.77542e-32	-0.640195	5.64419e-06	1.99848	6.89696e-20																					YIL127C	-3.88394	8.56762e-25	2.19502	8.75782e-11	-2.05814	9.35998e-10
YKL142W	2.71566	3.61116e-22	-0.637311	0.00060546	2.04422	4.35131e-15																					YOL141W	-4.19074	8.9272e-24	2.21935	1.80814e-10	-2.43263	5.13759e-12
YCL030C	0.734065	0.000117962	-0.63492	0.00510896	0.0441309	0.864441																					YLR068W	-4.13983	1.48712e-25	2.22505	8.60902e-10	-2.28293	4.71006e-10
YPR030W	3.10339	1.22312e-23	-0.633169	0.00510896	2.39494	9.8992e-15																					YLR175W	-3.82526	3.25816e-25	2.23608	7.05674e-16	-1.92391	4.38475e-13
YHR012W	0.846014	7.38382e-17	-0.632367	3.65579e-06	0.201251	0.134068																					YPL126W	-3.41716	3.91223e-22	2.24286	1.22227e-17	-1.59949	3.61663e-12
YER021W	0.607647	4.36076e-10	-0.628269	7.00792e-09	-0.02161	0.844226																					YHR052W	-3.86991	3.46662e-24	2.24609	6.26378e-12	-1.95292	8.4178e-10
YMR281W	1.54697	6.98566e-26	-0.627505	0.000220802	0.905414	1.02171e-06																					YLL034C	-3.07316	6.54562e-18	2.24966	1.98437e-18	-1.44219	1.29174e-11
YGL141W	1.12361	5.94425e-19	-0.624882	1.35508e-06	0.530198	4.67059e-05																					YOL010W	-3.7145	1.23611e-26	2.25205	2.19597e-19	-1.77994	2.43004e-15
YOR292C	2.34181	4.36228e-27	-0.623703	0.00402196	1.66669	2.89412e-10																					YHR196W	-3.53314	3.65346e-21	2.25536	4.28944e-11	-1.66754	1.61418e-07
YOL088C	0.783244	2.82094e-19	-0.623345	9.08722e-06	0.170884	0.221465																					YLR222C-A	-2.52525	2.59434e-09	2.25615	0.000871025	-1.1348	0.0601201
YDR077W	1.13278	7.14999e-06	-0.622503	0.00990279	0.338629	0.176675																					YKL014C	-4.03603	7.79304e-22	2.25775	5.58215e-11	-2.22617	2.25472e-10
YMR291W	2.34607	1.87921e-20	-0.621175	0.000124863	1.82871	7.38091e-16																					YLR129W	-3.66698	5.84728e-25	2.25792	7.94692e-18	-1.74168	1.91988e-13
YJR033C	0.90126	3.57594e-16	-0.621048	3.92001e-06	0.300531	0.0226051																					YLL011W	-3.16674	1.68947e-21	2.27312	4.65091e-17	-1.28299	5.07842e-09
YIL024C	0.877303	1.72585e-10	-0.620914	0.000149605	0.252508	0.129897																					YLR401C	-3.55202	4.89006e-24	2.27662	2.57376e-18	-1.63141	5.70249e-13
YNL156C	1.08566	4.51907e-11	-0.620693	3.1705e-05	0.398013	0.00769482																					YOR206W	-3.79428	1.57251e-22	2.27821	1.55627e-14	-1.97147	5.57742e-12
YGL250W	2.71568	7.32782e-35	-0.619946	0.00142308	2.07673	6.75906e-15																					YGR103W	-2.58994	6.87726e-13	2.27978	1.55692e-15	-0.930325	2.95824e-05
YLR001C	1.19019	1.35085e-18	-0.617109	1.1998e-05	0.585254	5.16973e-05																					YPL212C	-3.10393	3.83728e-20	2.28823	7.6498e-15	-1.22968	4.18762e-07
YGL208W	1.58799	2.31169e-13	-0.615115	0.000814367	1.15849	2.72918e-08																					YBR267W	-4.77955	5.57904e-30	2.28862	1.20902e-16	-2.78426	3.44516e-19
YCR044C	0.648491	2.91666e-06	-0.613265	0.00221489	-0.0205847	0.928772																					YDR492W	-2.20784	1.53336e-10	2.29214	1.56742e-17	-0.634828	0.000870863
YHR017W	1.86893	6.52925e-30	-0.611523	3.2705e-05	1.23728	7.86248e-12																					YNL313C	-3.53049	7.00591e-23	2.29568	3.92544e-18	-1.59531	2.6934e-12
YIL033C	1.73484	3.18139e-22	-0.610558	3.06397e-05	1.08204	3.22409e-10																					YDR184C	-3.51401	8.15308e-22	2.29771	2.1865e-16	-1.66289	1.50705e-11
YJR125C	0.609765	1.54502e-09	-0.609579	3.32879e-07	0.0120015	0.926032																					YKL172W	-4.43934	2.05172e-22	2.29802	1.78536e-13	-2.62284	1.14804e-14
YKL140W	1.41209	6.27579e-20	-0.608908	0.000200122	0.802505	5.0774e-06																					YNR012W	-3.76868	3.38239e-25	2.3085	3.92544e-18	-1.87412	1.10211e-14
YGR070W	2.46906	6.00042e-24	-0.607679	0.000443972	1.86362	5.26509e-15																					YLR449W	-2.76027	2.67798e-15	2.30948	1.38375e-12	-0.987043	0.000271516
YDR528W	1.53164	1.31113e-18	-0.606788	0.00120086	0.861001	1.89341e-05																					YBL054W	-3.58905	9.18206e-21	2.30989	3.60047e-18	-1.81807	3.53706e-14
YOR176W	0.863289	2.69925e-07	-0.604678	0.000742569	0.281558	0.124761																					YDR234W	-3.11679	1.73634e-16	2.31241	4.84016e-16	-1.21544	1.33918e-07
YOR018W	1.86591	6.66404e-27	-0.604617	1.94523e-06	1.27112	1.15823e-14																					YMR229C	-4.89711	5.5524e-29	2.32266	7.5558e-16	-2.84789	4.44836e-18
YDL123W	1.10245	3.45568e-07	-0.604506	0.00922227	0.283292	0.241495																					YGR079W	-4.62307	1.62968e-24	2.32912	6.33072e-18	-2.85736	3.90423e-21
YDR436W	1.23389	1.81851e-14	-0.604177	0.000247799	0.621214	0.000281395																					YOR294W	-4.64886	2.27334e-27	2.33945	2.06783e-15	-2.62663	9.09196e-17
YLR173W	1.08376	2.00723e-12	-0.604047	9.17345e-05	0.419928	0.00698384																					YOR078W	-3.17578	1.65822e-21	2.34074	1.13517e-11	-1.1549	8.7982e-05
YKL126W	0.881893	7.29879e-11	-0.602142	2.37423e-05	0.251116	0.0769884																					YGR245C	-4.08142	1.74931e-21	2.34864	2.61213e-18	-2.30699	1.57814e-17
YKL157W	0.804697	1.48851e-09	-0.600559	5.32809e-05	0.189092	0.207673																					YOR056C	-3.01355	4.42062e-18	2.35951	8.38801e-18	-1.19462	2.09419e-08
YGR032W	3.59002	9.01664e-26	-0.599543	0.00906048	2.86567	2.19665e-16																					YHR170W	-3.42987	6.74859e-21	2.36112	8.12858e-19	-1.54551	4.12127e-12
YHR161C	2.105	7.06656e-26	-0.599335	0.000167368	1.53914	1.74474e-13																					YNR053C	-4.91761	4.50987e-30	2.3626	1.81782e-19	-2.91033	2.63432e-22
YHR132W-A	1.16819	8.78353e-17	-0.598037	4.4108e-05	0.599887	7.36472e-05																					YLR409C	-3.22808	2.13964e-20	2.36835	1.52317e-17	-1.2902	6.04831e-09
YOR191W	0.749406	1.27398e-10	-0.597727	0.000236358	0.124145	0.463883																					YAL059W	-3.76428	7.42832e-24	2.38392	7.16172e-15	-1.78326	1.00217e-10
YHR051W	0.59594	0.00204976	-0.597145	0.000916772	0.0808577	0.679219																					YDL060W	-4.41261	2.95098e-28	2.39196	2.1274e-19	-2.36595	1.04658e-18
YOL011W	0.878108	2.46991e-05	-0.596995	0.00055725	0.282836	0.109886																					YNL061W	-3.1707	1.39685e-16	2.40231	8.47098e-20	-1.4728	4.15762e-12
YMR205C	0.88227	4.55261e-07	-0.59527	0.00567314	0.207403	0.358164																					YFL023W	-3.71207	2.9208e-21	2.40969	6.08635e-15	-1.83793	4.79778e-11
YGR127W	2.47151	3.3352e-30	-0.591884	4.8598e-05	1.88704	3.27139e-18																					YDR365C	-3.31485	4.71806e-16	2.41476	3.68483e-17	-1.60301	5.68476e-11
YJR117W	1.26541	2.40589e-12	-0.590534	0.000605438	0.627856	0.000461712																					YOL080C	-4.57459	1.20244e-26	2.41488	1.42431e-14	-2.56226	2.02162e-15
YCR091W	2.49068	5.25764e-27	-0.589406	0.00238456	1.86342	2.95421e-13																					YDR312W	-3.48387	2.09265e-22	2.41672	3.96724e-19	-1.59606	8.73603e-13
YOR162C	0.615187	5.89861e-07	-0.585701	1.57075e-05	0.0448005	0.756717																					YKR060W	-3.33504	9.47713e-19	2.42392	6.77623e-16	-1.41952	9.50132e-09
																											YLL053C	-3.30154	1.65923e-09	2.42618	1.29982e-11	0.358256	0.249119
																											YER001W	-2.6145	1.60375e-17	2.42635	7.4086e-20	-0.638473	0.000267505
																											YDL063C	-3.92814	3.34817e-20	2.42999	6.28911e-16	-2.10802	1.48855e-13
																											YOR272W	-3.41375	1.10061e-19	2.44462	7.17467e-18	-1.55646	4.42333e-11
																											YOR119C	-3.36678	7.29194e-20	2.44609	2.32872e-17	-1.49512	2.47779e-10
																											YIL091C	-4.00831	1.78105e-22	2.45311	4.22978e-13	-2.05786	1.58319e-10
																											YOR315W	-3.89472	4.62048e-16	2.45883	3.31794e-18	-2.23573	1.36986e-16
																											YPL043W	-4.75377	6.6953e-27	2.45894	9.95135e-19	-2.68395	1.59484e-19
																											YKR099W	-3.88327	9.94781e-21	2.46105	1.77774e-20	-2.06804	9.84432e-18
																											YKL143W	-2.99025	2.60297e-13	2.46492	3.87092e-17	-1.39956	2.86302e-09
																											YMR239C	-3.75679	4.7473e-20	2.46742	5.74524e-15	-1.84053	6.20672e-11
																											YER091C	-3.45263	1.0094e-07	2.47831	6.5164e-13	-0.854047	0.00210438
																											YJL200C	-3.40046	1.25515e-15	2.47842	1.42376e-17	-1.40402	1.88324e-09
																											YNL119W	-3.96957	3.74287e-23	2.48266	6.28662e-13	-1.95936	6.56906e-10
																											YKL099C	-3.55685	1.31107e-19	2.48573	1.36346e-15	-1.65303	5.69341e-10
																											YNL112W	-3.7809	5.93632e-19	2.50785	8.99213e-13	-1.81399	1.68107e-08
																											YER073W	-1.91894	1.82014e-11	2.52958	8.83888e-19	0.1347	0.493156
																											YNL075W	-2.74438	3.92239e-16	2.53552	3.71881e-20	-0.841893	5.05794e-06
																											YHR169W	-3.29809	1.80195e-22	2.54055	3.43781e-22	-1.15875	1.87244e-10
																											YLR009W	-4.17462	1.7033e-24	2.54278	7.49275e-12	-2.04166	5.79029e-09
																											YLR002C	-3.6018	3.26776e-21	2.55225	8.12858e-19	-1.60846	8.06462e-12
																											YBL042C	-3.67953	7.73944e-21	2.5533	4.0893e-15	-1.69233	1.53528e-09
																											YKL009W	-3.12878	4.05517e-18	2.55499	1.36346e-15	-1.02828	3.02116e-05
																											YOR095C	-3.75992	7.6043e-22	2.57937	1.66119e-17	-1.64914	6.69179e-11
																											YOR004W	-3.29599	2.66569e-16	2.59129	3.02138e-15	-1.53743	1.22489e-08
																											YPR010C	-3.53487	1.36454e-19	2.59789	3.6335e-16	-1.49803	1.22782e-08
																											YOL041C	-4.01854	3.77906e-21	2.63671	6.28662e-13	-1.926	7.10027e-09
																											YCL058W-A	-3.75181	3.28501e-20	2.63749	6.09608e-11	-1.72327	8.28626e-07
																											YOL144W	-3.08065	1.07728e-15	2.64225	7.17467e-18	-1.25531	5.05675e-08
																											YHR197W	-3.33379	3.76729e-18	2.64258	5.67521e-15	-1.35215	7.27754e-07
																											YGL029W	-5.44982	1.28879e-27	2.64405	9.91756e-11	-3.48382	9.33763e-16
																											YIL019W	-3.80965	1.02609e-18	2.65187	2.21264e-17	-1.93615	7.7614e-13
																											YNR054C	-3.23556	3.7887e-17	2.65625	6.94538e-19	-1.25008	1.47794e-08
																											YDR399W	-4.57647	1.49762e-25	2.65734	1.0404e-17	-2.32892	3.79075e-15
																											YHR085W	-3.06114	2.08791e-17	2.66148	5.9028e-15	-0.975671	0.000160372
																											YDR398W	-3.89904	3.27054e-24	2.66487	1.11232e-22	-1.713	1.13323e-15
																											YNL002C	-3.81805	2.01136e-20	2.68308	8.31571e-15	-1.71878	6.92977e-09
																											YPL012W	-4.65134	7.24874e-25	2.68603	8.18991e-18	-2.41124	1.40377e-15
																											YIL103W	-3.13683	6.44704e-18	2.68912	4.31767e-17	-1.0908	3.6771e-06
																											YMR128W	-3.07054	5.6794e-14	2.70734	9.91886e-19	-1.22154	5.92179e-08
																											YER127W	-3.3777	5.35891e-20	2.70795	3.57907e-18	-1.21898	1.32102e-07
																											YNL132W	-4.59503	1.83523e-23	2.70952	2.66424e-18	-2.45208	2.75357e-16
																											YGR145W	-3.40467	1.4696e-15	2.71392	2.1274e-19	-1.53416	5.56148e-11
																											YCL054W	-5.2911	6.06776e-27	2.72315	7.17467e-18	-3.1074	1.93965e-19
																											YNL174W	-2.71588	2.4478e-07	2.74534	0.00445403	-1.13123	0.19487
																											YCR057C	-3.61143	7.73944e-21	2.75958	2.01597e-17	-1.35369	6.6886e-08
																											YOR145C	-4.06808	1.74657e-23	2.77294	1.59464e-23	-1.84917	3.3916e-17
																											YJL050W	-3.89915	3.10676e-18	2.77521	1.77774e-20	-2.00087	3.66481e-15
																											YPR144C	-2.72198	8.31655e-15	2.77555	5.84288e-18	-0.623981	0.00434188
																											YLR276C	-3.26607	1.43822e-15	2.77671	3.09477e-20	-1.34392	8.83134e-10
																											YOL077C	-3.95828	1.14551e-21	2.7831	2.69007e-19	-1.76913	2.67838e-12
																											YCR072C	-4.60811	1.79419e-24	2.79892	3.96724e-19	-2.38224	1.41906e-16
																											YKR024C	-4.20803	1.70473e-22	2.81063	2.86306e-19	-1.75927	3.4707e-12
																											YNL308C	-4.24704	2.89102e-20	2.85307	3.59351e-15	-2.06407	1.59494e-10
																											YMR049C	-3.30827	3.91699e-16	2.86649	3.71881e-20	-1.17653	6.24711e-08
																											YKR092C	-3.79563	1.29944e-20	2.87408	8.97967e-22	-1.49935	7.75762e-12
																											YLR073C	-4.24282	2.80403e-19	2.88119	8.70306e-16	-2.13988	1.10085e-11
																											YDR021W	-3.18657	1.54002e-15	2.88122	9.62862e-16	-1.14378	1.69521e-05
																											YER002W	-2.35955	2.87546e-10	2.88372	9.69169e-14	-0.35266	0.237496
																											YDL153C	-3.14471	5.81291e-13	2.90007	3.5487e-17	-1.2574	8.98523e-07
																											YNL110C	-3.7206	1.33444e-17	2.90263	1.43402e-15	-1.65619	1.95823e-08
																											YNL300W	-3.15911	1.71708e-16	2.90394	2.40216e-11	-0.917481	0.0100064
																											YCL036W	-2.72968	4.38684e-10	2.91374	4.67607e-18	-1.11205	2.33034e-06
																											YKR081C	-4.99313	2.01399e-24	2.91912	5.00354e-19	-2.63174	3.35484e-17
																											YDR101C	-4.86757	1.40242e-24	2.94486	1.5876e-20	-2.48462	1.47381e-17
																											YLR106C	-2.34408	2.05259e-12	2.95327	1.68487e-21	-0.0227497	0.912371
																											YOR340C	-4.71391	5.86613e-23	2.95441	8.96166e-21	-2.50959	3.08785e-18
																											YPL093W	-4.93427	2.90302e-25	2.98481	1.98389e-21	-2.55176	1.51261e-18
																											YDR449C	-4.0228	3.56964e-20	2.99987	1.20223e-16	-1.71087	3.09745e-09
																											YLR180W	-2.35495	2.48783e-08	3.00534	1.46015e-11	-0.277022	0.453982
																											YGR187C	-3.28893	8.06332e-18	3.02305	3.92106e-19	-0.836567	0.000183714
																											YPL211W	-4.35879	2.46076e-20	3.04573	1.37582e-14	-2.12176	4.33826e-10
																											YLR196W	-3.62335	2.75899e-17	3.05147	1.11232e-22	-1.37854	6.72045e-11
																											YJL069C	-3.64478	5.18379e-19	3.0701	1.34014e-22	-1.33215	2.09659e-10
																											YLL008W	-4.12474	1.07173e-18	3.11971	1.9387e-21	-1.95329	3.4617e-14
																											YHR065C	-2.32822	1.34312e-08	3.12972	2.1274e-19	-0.562515	0.0100025
																											YJL033W	-3.28074	1.10501e-13	3.15138	8.37538e-20	-1.1864	4.46529e-07
																											YHR148W	-3.28774	1.80813e-16	3.17021	1.2056e-16	-0.899617	0.000788631
																											YAL025C	-5.0638	6.82361e-23	3.17912	1.95104e-15	-2.66408	7.74605e-13
																											YER126C	-4.09007	7.1031e-19	3.24729	4.65091e-17	-1.68225	1.67126e-08
																											YLR222C	-4.14329	4.63767e-19	3.28294	3.45374e-20	-1.69844	8.89529e-11
																											YDR496C	-4.17168	4.93022e-18	3.29593	1.71775e-16	-1.76464	2.0974e-08
																											YDL148C	-4.00013	6.66659e-16	3.32207	1.55279e-20	-1.91987	1.41112e-12
																											YBR247C	-4.46248	1.31636e-20	3.35002	1.11232e-22	-1.94691	1.49957e-14
																											YGR035C	-2.05293	3.67862e-06	3.36047	3.83747e-11	-0.0216966	0.962509
																											YGR159C	-6.24722	2.02662e-23	3.37403	1.22557e-14	-3.65857	4.49408e-15
																											YPR112C	-3.93427	1.26479e-15	3.43182	1.11232e-22	-1.74545	8.53773e-13
																											YBL028C	-3.85658	3.06062e-17	3.4371	2.90773e-17	-1.41417	1.06469e-06
																											YJR070C	-3.2025	2.63932e-13	3.50754	2.8306e-20	-0.715012	0.00214357
																											YKL078W	-3.99307	4.79715e-15	3.51633	9.15959e-18	-1.54541	1.21222e-07
																											YGL171W	-3.25636	2.97413e-12	3.57181	8.68426e-21	-1.07218	5.3198e-06
																											YHR088W	-2.5881	1.76551e-09	3.58612	7.27827e-18	-0.399111	0.141114
																											YDR299W	-4.03958	9.94115e-16	3.60146	4.71556e-21	-1.64599	3.0805e-10
																											YML093W	-3.92313	5.98696e-15	3.60492	2.97445e-21	-1.53542	2.03503e-09
																											YNL141W	-4.24272	1.42793e-12	3.6371	9.15959e-18	-1.61088	1.64333e-07
																											YGL078C	-4.03146	8.1244e-16	3.67619	2.17888e-21	-1.50149	4.72944e-09
																											YDR083W	-3.90959	2.12679e-14	3.69596	8.49191e-22	-1.55099	7.84337e-10
																											YBL039C	-4.08925	9.76257e-16	3.75511	8.00128e-20	-1.52019	6.6886e-08
																											YLR413W	-3.37165	1.03855e-08	3.87595	9.60893e-17	-1.04978	0.0010384
																											YOL124C	-4.11251	1.26479e-15	3.87692	9.42993e-24	-1.61778	5.47941e-12
																											YHR094C	-3.22998	1.28331e-07	3.95122	9.35287e-19	-0.904585	0.0014103
																											YPL061W	-2.40828	1.14143e-06	4.09705	3.13637e-15	0.10734	0.782911
																											YOR287C	-3.45469	1.98897e-12	4.19757	4.57844e-20	-0.773769	0.00313553
																											YNR060W	-3.92304	5.87503e-11	4.22598	6.50805e-17	0.578885	0.116553
																											YHR066W	-3.75886	8.89448e-12	4.25574	1.85405e-22	-1.27797	3.01792e-07
																											YER056C	-3.10484	4.33106e-10	4.28108	7.69065e-21	-0.287667	0.279458
																											YNL175C	-3.17452	3.0921e-09	4.3168	1.11232e-22	-0.810398	0.000524019
[truncated: 2 more columns]

## Sheet: YJM1129
Defective Induction	logFC: All Strains EtOH response	FDR: All Strains EtOH response	logFC: YJM308 v mean: EtOH response	FDR: YJM308 v mean: EtOH response	Induction Level	Induction FDR			Novel Induction	logFC: All Strains EtOH response	FDR: All Strains EtOH response	logFC: YJM308 v mean: EtOH response	FDR: YJM308 v mean: EtOH response	Induction Level	Induction FDR			Amplified Induction	logFC: All Strains EtOH response	FDR: All Strains EtOH response	logFC: YJM308 v mean: EtOH response	FDR: YJM308 v mean: EtOH response	Induction Level	Induction FDR			Defective Repression	logFC: All Strains EtOH response	FDR: All Strains EtOH response	logFC: YJM308 v mean: EtOH response	FDR: YJM308 v mean: EtOH response	Induction Level	Induction FDR			Novel Repression	logFC: All Strains EtOH response	FDR: All Strains EtOH response	logFC: YJM308 v mean: EtOH response	FDR: YJM308 v mean: EtOH response	Induction Level	Induction FDR			Amplified Repression	logFC: All Strains EtOH response	FDR: All Strains EtOH response	logFC: YJM308 v mean: EtOH response	FDR: YJM308 v mean: EtOH response
YCL057W	0.708298	6.27e-06	-1.00202	2.12688e-11	-0.368579	0.00185922			YJL157C	-3.37463	0.000108598	2.6729	0.000104414	2.4847	0.000219588			YPL149W	0.78001	0.000383834	0.778858	0.000146457	1.06599	4.06422e-07			YPL163C	-0.7634	2.63e-05	1.43009	2.36977e-10	0.470986	0.00937601			YGR157W	0.561249	0.0235989	-1.0778	0.000245822	-0.754637	0.00657609			YNL189W	-0.592069	1.26e-10	-0.627353	4.3044e-08
YPR029C	0.596089	1.71e-08	-0.841333	4.65752e-08	-0.286429	0.0300301			YHR005C	-1.75865	0.0199723	2.27412	7.62779e-10	2.06241	3.25352e-09			YKL032C	0.608382	3.65e-05	0.65258	0.000763411	1.11107	7.11857e-08			YOL147C	-0.901207	8.88e-06	1.25638	9.46966e-05	0.379331	0.20603			YCL064C	0.405604	0.036104	-1.21606	7.52066e-09	-0.809547	1.50598e-05			YDR359C	-0.634921	6.83e-10	-0.598993	0.000348329
YDR261C	1.08304	2.95e-12	-1.23563	1.27641e-12	-0.202027	0.121537			YKL178C	-1.58953	0.130788	3.26382	1.18333e-07	4.88168	1.85253e-14			YDR262W	0.617776	0.00185771	0.712878	2.82808e-06	1.14973	8.7186e-12			YIL070C	-0.596105	8.71e-05	0.883629	2.06891e-06	0.340029	0.0410395			YDL134C	0.269588	0.0127204	-0.922342	5.82929e-09	-0.691407	1.60874e-06			YDR023W	-0.600427	9.15e-07	-0.634384	2.27998e-06
YJL005W	1.15799	4.87e-13	-1.26383	4.09599e-10	-0.162941	0.327789			YPL201C	-1.30851	0.00261533	2.96303	3.31464e-05	1.85828	0.00583471			YMR009W	0.730294	0.000462895	0.68977	4.45301e-05	1.21063	1.12422e-10			YMR189W	-1.41224	5.84e-07	1.42418	3.16928e-10	0.318545	0.0821235			YDR238C	0.248044	0.0318055	-0.784506	6.46106e-08	-0.592694	8.44234e-06			YOL051W	-0.677093	5.1e-10	-0.592223	0.00725959
YLR429W	0.623219	5.09e-07	-0.700264	4.59164e-08	-0.153887	0.163473			YJR010W	-1.27538	0.0564467	2.00497	3.36044e-11	2.27101	1.55169e-13			YKL087C	0.619301	6.45e-05	0.658265	2.9249e-05	1.27459	2.75334e-12			YKR085C	-0.632707	0.000868722	0.895844	6.87618e-07	0.304998	0.0560194			YLR136C	0.226432	0.496363	-1.2931	4.9715e-05	-1.20191	8.13007e-05			YGL202W	-0.630175	3.54e-05	-0.649815	0.000413602
YML110C	0.705014	1.03e-08	-0.774465	1.98374e-08	-0.118528	0.321406			YDL039C	-1.1916	0.0349357	2.29121	1.47007e-06	1.45017	0.000651725			YBR066C	1.28069	0.00149606	0.898314	0.00213893	1.27787	1.29667e-05			YNL231C	-0.723616	2.99e-08	1.1128	6.91196e-06	0.264089	0.240515			YHR030C	0.226269	0.124964	-1.13897	1.47395e-14	-0.880913	5.37913e-12			YGR116W	-0.721425	6.13e-11	-0.620746	9.92786e-05
YER012W	0.632618	1.15e-07	-0.766511	3.64542e-06	-0.113449	0.458503			YBR083W	-1.15735	0.000677644	1.72375	1.58517e-12	1.20592	8.20885e-09			YMR187C	0.764205	7.85e-11	0.58765	0.00799211	1.32567	3.07617e-08			YOL002C	-0.777557	6.57e-06	1.10082	2.56075e-05	0.173728	0.479451			YIL129C	0.209417	0.0200597	-0.818679	2.3883e-07	-0.647648	1.04845e-05			YHR121W	-0.728468	9.35e-11	-0.600132	0.00047756
YKR096W	0.733623	0.000109969	-0.801753	2.79284e-05	-0.0858452	0.644672			YLR040C	-1.06306	0.299119	1.87928	1.27587e-06	1.60478	9.5259e-06			YHR080C	0.656994	8.28e-06	0.588696	0.000722722	1.32903	4.21291e-11			YNL283C	-0.616892	2.74e-05	0.754938	0.000541043	0.121478	0.570093			YHR142W	0.174171	0.287532	-0.875337	0.000195981	-0.77665	0.0005963			YDL040C	-0.591091	1.14e-07	-0.745145	1.85385e-07
YEL071W	1.14079	3.6e-07	-1.31131	4.09033e-10	-0.0845754	0.633771			YGL055W	-1.06263	0.000317144	2.44283	1.01033e-10	0.897467	0.00240161			YJL035C	0.705925	0.00134229	0.915888	7.92547e-07	1.36631	1.29699e-11			YOL110W	-0.70915	1.31e-06	0.863769	0.0015193	0.0966724	0.724045			YOR270C	0.162466	0.289296	-0.751741	0.000181527	-0.665971	0.000561026			YJL081C	-0.654548	2.89e-11	-0.676632	4.19117e-06
YML116W-A	0.972561	2.23e-11	-1.0306	3.06756e-05	-0.0499667	0.842153			YER060W-A	-0.979321	0.0536232	1.04769	0.00102372	1.00781	0.000826093			YNL322C	0.679273	1.44e-07	0.687502	0.00304984	1.37264	4.30797e-08			YER174C	-0.667733	2.05e-08	0.790302	1.11524e-06	0.096092	0.519165			YGL137W	0.15918	0.193125	-0.705364	2.99728e-06	-0.62915	1.29491e-05			YCR035C	-0.692661	2.05e-11	-0.660147	2.53316e-05
YER021W	0.607647	4.36e-10	-0.59448	1.17329e-07	0.0121784	0.912611			YOR212W	-0.915395	0.216662	1.34901	7.33722e-06	1.06573	0.000116196			YLR256W	0.843792	0.000609869	0.616713	0.000271068	1.37958	4.56896e-12			YKR069W	-1.17693	0.00480624	0.961666	0.000187681	0.0830095	0.746903			YDL132W	0.112197	0.276795	-0.758564	1.80325e-06	-0.669976	9.4719e-06			YOR323C	-0.695229	1.94e-11	-0.658568	7.7943e-06
YAL016W	0.880767	1.4e-11	-0.799372	1.88099e-05	0.0221866	0.90913			YPR192W	-0.771902	0.187183	3.2478	9.86084e-11	3.1197	1.1103e-10			YLR097C	0.972762	1.35e-09	0.594152	0.00155507	1.38377	1.06761e-10			YLL022C	-0.937833	5.81e-07	1.19838	2.53289e-13	0.0674726	0.58739			YHR068W	0.105656	0.42955	-0.658128	6.83976e-05	-0.615297	0.000116687			YOR326W	-0.755555	2.93e-08	-0.677869	8.76806e-06
YMR186W	0.633559	9.71e-08	-0.586126	2.06891e-06	0.0228766	0.851752			YBL016W	-0.706468	0.433648	3.9442	6.151e-09	6.49329	3.39805e-19			YKR087C	0.835018	7.68e-06	0.658671	2.48923e-05	1.39375	1.08436e-13			YLR312W-A	-0.835488	9.99e-08	0.857966	0.000176323	0.0392451	0.868785			YOR336W	0.0980742	0.480746	-0.746722	0.000176632	-0.734136	0.000150915			YJR143C	-0.680972	0.00037394	-0.673591	0.00542316
YOR162C	0.615187	5.9e-07	-0.604594	1.78242e-05	0.0259079	0.856307			YDR055W	-0.690538	0.000348864	2.11774	2.21983e-16	1.43147	4.9599e-12			YCR007C	0.799279	0.00527425	0.815224	0.00459287	1.41344	2.01012e-06			YJL194W	-0.880103	1.24e-10	0.929627	2.75673e-08	0.0317872	0.839931			YFL018C	0.075184	0.554782	-0.681234	9.22386e-06	-0.609161	3.4575e-05			YKR045C	-0.808332	9.53e-06	-0.686538	0.00484414
YMR083W	0.834058	3.43e-06	-0.810753	6.8958e-06	0.0278711	0.878722			YOL155C	-0.685943	0.0671313	1.54395	6.94615e-08	0.754466	0.002279			YKR101W	0.864644	3.36e-06	0.725312	0.00026655	1.50613	3.46349e-11			YER153C	-0.708388	0.00158291	0.987481	0.00464999	-0.00139796	1			YER163C	0.0689442	0.508182	-0.689367	0.000677296	-0.630645	0.00127213			YDR212W	-0.606396	8.81e-09	-0.872529	1.24099e-05
YDL126C	0.840688	4.62e-12	-0.770866	2.35939e-05	0.0395757	0.829998			YPR167C	-0.644202	0.233562	1.07433	4.52688e-06	1.2729	6.71765e-08			YOR328W	0.730516	1.24e-06	0.984216	2.34296e-06	1.51301	3.43475e-11			YMR069W	-0.704258	0.00679984	1.13078	0.00157508	-0.0170726	0.970038			YLR421C	0.0515444	0.655165	-0.706632	3.76203e-05	-0.689196	3.53886e-05			YIL078W	-0.816278	6.56e-11	-0.704315	5.5657e-06
YOR125C	0.841435	1.45e-09	-0.754006	1.39328e-05	0.0610279	0.717829			YGL089C	-0.634071	0.568025	2.45561	0.0080265	2.16357	0.00942368			YKR005C	0.805081	9.31e-05	0.771396	0.000641499	1.54103	8.29689e-10			YKL049C	-0.610142	0.00202713	0.830941	0.00447339	-0.0293044	0.926958			YDR166C	0.0337354	0.743132	-0.682789	0.00153968	-0.647614	0.00185922			YIL142W	-0.796963	1.25e-12	-0.732195	5.17857e-08
YJL199C	1.37906	5.57e-07	-1.5688	4.85365e-05	0.0741245	0.851589			YIR027C	-0.597176	0.0389743	1.82932	3.30643e-05	1.24826	0.00271181			YML041C	0.833924	1.08e-08	0.804178	0.000202086	1.56104	1.46424e-10			YGR203W	-0.601382	0.000484202	0.637104	0.00261539	-0.0507379	0.817646			YBR229C	0.027232	0.84758	-0.997929	8.35321e-10	-1.06984	4.06068e-11			YDR170C	-0.665955	6.67e-09	-0.893802	2.09842e-08
YDR293C	0.916918	3.03e-14	-0.819085	4.90877e-08	0.080435	0.546786			YLR092W	-0.509728	0.411696	1.12611	4.27647e-05	1.52499	8.22763e-08			YJL100W	0.94377	2.41e-10	0.695185	3.75091e-07	1.57124	2.08133e-18			YNL203C	-1.24608	7.12e-10	1.24505	7.93529e-06	-0.0669832	0.806676			YOR261C	0.0200853	0.886945	-0.836477	0.00115583	-0.816014	0.00107419			YHR119W	-0.986703	1.35e-21	-0.587918	1.98252e-05
YKL126W	0.881893	7.3e-11	-0.768517	7.67987e-07	0.0847418	0.553139			YPR010C-A	-0.430384	0.101499	1.02331	0.000277133	0.824419	0.00214369			YPL159C	0.693583	7.67e-08	1.02241	1.03095e-09	1.60478	1.86611e-16			YLR103C	-0.667749	9.34e-07	0.63446	0.000464868	-0.0881134	0.620572			YGR167W	-0.00772108	0.954584	-0.80067	0.000867167	-0.802218	0.000600977			YEL037C	-0.7368	2.81e-14	-0.842216	7.89577e-11
YOR208W	0.67611	3.76e-08	-0.607584	0.00066106	0.091348	0.602574			YMR002W	-0.417784	0.00325272	1.13675	7.35005e-10	0.746324	3.88387e-06			YDL049C	1.11541	0.000107974	0.835416	0.00616997	1.61409	3.39509e-07			YOR107W	-1.02823	0.00073558	1.30527	7.05887e-05	-0.0940824	0.770321			YGR184C	-0.0138807	0.89839	-0.801115	1.22581e-08	-0.866393	5.96625e-10			YHL035C	-0.866681	3.24e-05	-0.826584	4.66929e-06
YOR015W	0.886289	1.16e-10	-0.7378	2.88453e-05	0.0931502	0.582869			YDR033W	-0.381901	0.470739	0.705103	0.00551361	1.35485	4.51107e-07			YBL080C	0.719431	3.25e-12	0.933377	1.10133e-08	1.62306	1.07598e-16			YEL044W	-0.737611	7.76e-07	0.772066	6.75945e-06	-0.119633	0.452222			YHR108W	-0.0317061	0.740798	-0.636612	5.83764e-07	-0.693113	4.1771e-08			YPR164W	-0.843929	2.85e-11	-0.717698	0.000641499
YDR174W	0.777198	2.04e-11	-0.647656	6.68832e-05	0.097099	0.533582			YHR153C	-0.373669	0.0958076	1.57406	4.27523e-05	0.985814	0.00568218			YOL011W	0.878108	2.47e-05	0.754818	4.24055e-05	1.63465	1.994e-13			YDR524C-B	-1.0427	6.96e-09	0.962115	0.00185137	-0.157855	0.604141			YIL151C	-0.0336837	0.693899	-0.629173	3.16155e-07	-0.676359	2.67218e-08			YER069W	-0.912503	0.000521125	-0.907438	2.35028e-06
YDL089W	1.05494	4.07e-12	-0.893299	1.68395e-05	0.10798	0.585001			YKL050C	-0.351986	0.0899956	1.2811	3.6861e-07	0.823059	0.000272477			YNL014W	0.933794	5.85e-05	1.0056	5.88466e-07	1.64258	3.39048e-13			YJR137C	-1.23493	0.00474327	0.604491	0.00589926	-0.166905	0.43661			YDL185W	-0.0513907	0.707006	-0.8742	0.000285225	-0.972824	4.41073e-05			YGR185C	-0.866936	1.13e-16	-0.758327	8.35321e-10
YNL045W	0.987142	2.11e-09	-0.74705	2.11485e-05	0.144097	0.382271			YJL225C	-0.325313	0.437342	0.742709	0.00338194	0.779119	0.001616			YPR127W	1.0078	1.8e-09	0.693577	3.5159e-05	1.64627	4.8324e-15			YGR239C	-0.608025	0.00844116	0.617401	0.00827804	-0.181166	0.42579			YOR229W	-0.0609317	0.814511	-0.890334	7.23939e-07	-0.827262	1.40117e-06			YLR060W	-0.905533	1.48e-14	-0.729108	1.9839e-06
YDR519W	1.15324	6.63e-12	-0.876146	2.87405e-05	0.161329	0.414575			YAL039C	-0.324018	0.0421641	1.35751	2.53289e-13	0.854803	2.39083e-08			YOL154W	0.855559	1.72e-06	0.768047	0.00436578	1.65706	1.59001e-08			YGR003W	-0.71972	1.45e-06	0.659723	2.13932e-05	-0.209721	0.140912			YDR135C	-0.0647843	0.682723	-0.838674	1.09808e-06	-1.08502	1.38686e-09			YJL014W	-0.908415	1.89e-18	-0.719124	2.3667e-08
YDR335W	0.846615	1.5e-14	-0.643536	1.84268e-07	0.162395	0.131147			YLR343W	-0.303458	0.382807	1.03674	0.00100803	0.970911	0.00144548			YNR019W	0.826663	9.21e-05	0.887846	3.09358e-08	1.65859	5.34967e-17			YOR047C	-1.09387	2.51e-11	1.02914	9.76652e-08	-0.223588	0.180091			YFR009W	-0.0680855	0.490219	-0.889636	5.96316e-11	-0.955318	1.76632e-12			YOR127W	-1.01834	1.97e-17	-0.648173	4.54901e-07
YGR284C	1.31832	2.21e-09	-0.909801	0.000379397	0.191574	0.436775			YPL036W	-0.28544	0.403111	1.91758	5.07293e-11	1.94483	8.27641e-12			YBR165W	0.945841	3.73e-10	0.866414	1.17386e-05	1.68651	3.95325e-13			YOR026W	-0.816958	1.24e-08	0.702449	1.77631e-05	-0.231073	0.1223			YML124C	-0.071705	0.536946	-0.824908	3.45072e-08	-0.968549	2.12414e-10			YER090W	-1.01349	6.69e-15	-0.650488	2.35939e-05
YER136W	0.979884	2.37e-11	-0.677645	2.29068e-06	0.215384	0.0942828			YPL044C	-0.273769	0.564388	3.18973	6.86676e-05	2.50061	0.00076339			YDL180W	1.01945	2.28e-16	0.686279	3.53947e-07	1.7146	4.31852e-20			YOL136C	-0.866072	5.64e-06	0.685043	0.00029992	-0.234721	0.189512			YKR080W	-0.103426	0.626532	-0.730607	3.41372e-05	-0.820939	3.14705e-06			YBR017C	-1.07559	5.09e-22	-0.585936	6.36892e-07
YIL014W	0.944658	1.3e-12	-0.684772	1.78862e-06	0.223106	0.0826329			YBL113C	-0.232829	0.315211	0.897251	1.7722e-05	0.670791	0.00060772			YOR378W	0.909744	3.94e-05	0.908276	0.00310159	1.73661	1.02088e-07			YOL123W	-1.07603	2.76e-07	1.07187	1.96419e-06	-0.24144	0.233104			YLR447C	-0.113765	0.261807	-0.657205	2.56197e-05	-0.777182	7.47318e-07			YGR178C	-1.03233	4.56e-23	-0.66408	8.13312e-06
YLR450W	1.04628	2.09e-10	-0.696283	0.000456343	0.23111	0.221264			YMR286W	-0.213918	0.113773	0.961518	0.000999669	0.74576	0.0074594			YGL226W	0.698687	0.000402063	0.903044	0.000256392	1.74111	3.23456e-10			YDL129W	-1.07745	1.49e-05	1.28763	2.63015e-10	-0.244306	0.132214			YOR236W	-0.11499	0.454864	-0.61977	0.000134686	-0.782598	1.90054e-06			YGL049C	-0.84372	8.59e-10	-0.88698	0.000281494
YLR248W	0.934805	1.15e-13	-0.647819	6.86316e-07	0.235393	0.0414426			YEL077C	-0.211127	0.509687	0.755706	0.00209723	0.683912	0.00402401			YBR016W	1.01064	9.29e-06	0.742653	0.00107403	1.74549	4.16541e-11			YGR215W	-1.12185	1.15e-12	0.843895	0.00344181	-0.253911	0.36386			YDR328C	-0.123472	0.16751	-0.6644	1.58308e-05	-0.790957	3.43726e-07			YER122C	-0.966774	3.91e-14	-0.723903	5.40841e-05
YMR160W	0.999228	5.1e-16	-0.742921	6.81502e-05	0.260267	0.134415			YPL177C	-0.20926	0.279098	1.29568	2.34521e-11	0.811341	7.82067e-07			YDR191W	1.06446	1.8e-15	0.729043	2.15795e-05	1.75038	9.23765e-16			YOR373W	-0.886877	1.12e-13	0.692051	1.16517e-05	-0.257172	0.0731464			YDR127W	-0.12356	0.512701	-0.940858	1.2338e-05	-1.24829	2.26354e-08			YDL070W	-0.609761	0.000985466	-0.928906	0.000750438
YJL154C	0.957768	2.61e-17	-0.665268	2.77235e-06	0.283903	0.0260716			YMR070W	-0.207815	0.219786	1.12083	7.85706e-06	0.76999	0.000890949			YBR037C	0.970791	9.8e-13	0.766028	4.40782e-06	1.76087	1.85512e-16			YNL190W	-0.789498	1.39e-06	0.617278	0.00391781	-0.261432	0.202261			YGL036W	-0.134627	0.153672	-0.717073	1.88099e-05	-0.852196	4.49688e-07			YOR151C	-0.912078	4.67e-16	-0.769338	5.88355e-08
YML117W	0.972317	7.56e-16	-0.699649	3.6861e-07	0.295918	0.0144551			YDL127W	-0.150981	0.261476	0.847838	9.76652e-08	0.681165	3.69237e-06			YPR066W	1.1722	5.29e-13	0.694541	0.00585272	1.76136	5.45847e-10			YOR356W	-0.998812	3.09e-18	0.722751	1.89244e-06	-0.272435	0.0445156			YIL005W	-0.142031	0.160966	-0.834756	2.74876e-07	-1.01321	1.07647e-09			YNL149C	-0.943057	3.64e-17	-0.72651	4.0836e-05
YGR097W	2.29164	1.52e-14	-1.59668	8.85742e-14	0.327466	0.0300941			YAR035W	-0.140095	0.726851	1.51267	2.19671e-05	1.4486	2.66259e-05			YIL165C	0.948087	4.03e-05	0.90693	0.00434425	1.78557	1.10736e-07			YPL252C	-1.41207	9.71e-16	1.14667	7.48937e-07	-0.300701	0.141576			YOL090W	-0.149077	0.114881	-0.658345	1.68395e-05	-0.823835	1.26533e-07			YOR061W	-0.950482	1.87e-13	-0.763669	7.30638e-06
YGL197W	1.01173	1.1e-16	-0.608995	7.9324e-05	0.378807	0.00870914			YDL012C	-0.136134	0.539437	1.40025	2.89809e-07	0.950908	0.000111638			YDL123W	1.10245	3.46e-07	0.912655	0.000182717	1.80045	8.83255e-11			YML015C	-0.9803	1.34e-10	0.752989	0.00142327	-0.302802	0.176823			YLR126C	-0.149601	0.376959	-1.00406	0.000187082	-1.16818	1.32858e-05			YDR454C	-1.10312	1.38e-15	-0.618548	0.000661917
YHL030W	1.26043	6.79e-11	-0.829595	3.5737e-07	0.381376	0.00789019			YPR054W	-0.133007	0.721527	1.66856	0.000183782	1.33922	0.00131427			YJL083W	1.18796	1.99e-17	0.666121	0.000299629	1.80162	1.28631e-14			YDR239C	-1.01501	3.01e-17	0.775422	1.36654e-06	-0.313647	0.0279966			YPL169C	-0.150129	0.100618	-0.706204	2.14705e-07	-0.842081	1.19296e-09			YGL103W	-1.00799	8.47e-10	-0.698429	0.00388599
YLR006C	1.08039	1.06e-15	-0.685766	5.00913e-06	0.384695	0.00502878			YKL202W	-0.10378	0.734947	1.20647	0.00298692	1.21507	0.00201981			YGR122W	1.13733	1.13e-10	0.895897	4.64243e-05	1.81968	1.85977e-12			YLR411W	-1.70498	9.5e-05	1.40222	0.000249698	-0.323398	0.367376			YKL117W	-0.155867	0.276698	-0.658578	0.00142958	-0.841309	4.42766e-05			YIL128W	-0.96621	1.22e-14	-0.722423	0.000105408
YDL230W	0.97231	3.08e-09	-0.644466	7.95658e-05	0.398836	0.00878245			YLL028W	-0.0972385	0.775809	1.96376	3.61022e-10	1.34744	8.35409e-07			YKL188C	1.31895	1.04e-09	0.614154	0.0063843	1.82206	8.53882e-12			YMR011W	-1.54153	0.000118792	1.50155	2.05852e-05	-0.329311	0.309862			YDR260C	-0.164654	0.366045	-1.51518	3.4248e-11	-1.62032	1.06342e-12			YGL105W	-0.680516	3.5e-09	-1.0408	2.0084e-13
YHR071W	1.08553	7.53e-06	-0.722108	0.000317596	0.407556	0.0304483			YDR116C	-0.0836163	0.442804	0.726834	6.44936e-07	0.689822	9.14888e-07			YIL164C	1.02323	3.44e-05	0.901024	0.00871621	1.82837	4.2039e-07			YNR009W	-1.08433	6.45e-11	0.71539	8.10527e-05	-0.330366	0.049779			YDL235C	-0.164954	0.137809	-0.751416	0.000450508	-0.929625	1.47691e-05			YDL117W	-0.94559	4.03e-12	-0.736529	2.87618e-08
YMR054W	1.34551	7.31e-14	-0.735794	1.79581e-06	0.479205	0.000685941			YIR034C	-0.0765153	0.769819	0.932519	1.72281e-05	0.924641	1.152e-05			YLL041C	0.930243	2.24e-06	0.844348	3.86296e-05	1.83808	1.46013e-13			YBR244W	-1.57232	6.19e-06	1.2666	0.00143883	-0.33746	0.375551			YIL051C	-0.165763	0.161381	-0.635127	0.000483754	-0.787602	1.56043e-05			YDR259C	-0.810431	0.000566376	-0.97168	0.00626884
YLL040C	1.07754	1.41e-17	-0.607267	0.000168552	0.480581	0.00175882			YAL034W-A	-0.0755577	0.618178	0.952477	0.0011398	0.784305	0.00489906			YNL046W	0.796051	8.69e-06	1.02899	1.15935e-05	1.86309	4.1078e-12			YKR041W	-1.12225	4.66e-06	1.11565	0.00145417	-0.37143	0.256067			YDR363W	-0.176341	0.187414	-0.802467	0.000116608	-1.01746	1.46053e-06			YBR283C	-1.04492	2.49e-10	-0.686002	0.000116409
YDR214W	1.47329	1.22e-18	-0.992483	2.45793e-08	0.488913	0.00150588			YLR313C	-0.0643107	0.672877	0.718206	4.28284e-05	0.614799	0.000235518			YER184C	1.25959	2.42e-11	0.862738	6.7924e-05	1.86555	4.94665e-13			YOR274W	-0.730901	0.000426448	0.639549	0.00412212	-0.374821	0.0754469			YIR033W	-0.179239	0.270911	-0.792337	1.5595e-05	-0.913944	6.39574e-07			YAL029C	-1.05172	2.06e-17	-0.713834	5.28587e-06
YPL265W	1.4359	2.43e-10	-0.922966	1.12312e-05	0.497034	0.00955247			YPR065W	-0.0595793	0.771647	1.43603	3.51378e-07	1.21241	4.32677e-06			YNR010W	1.13638	6.09e-09	1.00891	1.37586e-05	1.88112	1.96067e-12			YGR189C	-1.07946	1.23e-07	0.880614	3.36558e-06	-0.399295	0.0191547			YPL195W	-0.186398	0.0887012	-0.600599	7.10166e-05	-0.757392	7.97945e-07			YKL112W	-1.145	2.87e-20	-0.622239	0.00193019
YPR028W	1.33982	8.81e-09	-0.726164	0.00508403	0.523761	0.0337023			YIL040W	-0.0531408	0.728793	0.780697	0.00552076	0.774505	0.00432104			YMR210W	1.27353	6.91e-14	0.588749	0.000346038	1.89537	3.77278e-17			YJL158C	-1.09947	2.49e-09	0.710379	0.00823069	-0.452574	0.0771174			YNL243W	-0.190205	0.0351782	-0.590837	7.60402e-06	-0.787161	9.26022e-09			YER171W	-1.10462	5.93e-24	-0.669063	4.09783e-07
YOR285W	1.20452	0.00263826	-0.988225	1.00195e-05	0.577022	0.00422813			YDR041W	-0.0514502	0.680329	0.722923	7.69699e-05	0.682188	0.000116329			YPL147W	1.279	7.5e-13	0.668985	0.00112742	1.89559	1.02618e-13			YMR015C	-1.75029	2.15e-13	1.3353	1.74679e-08	-0.45448	0.0226612			YER155C	-0.209464	0.111906	-0.622183	0.00201239	-0.894359	1.1698e-05			YGL195W	-0.923256	2.82e-12	-0.817867	2.80376e-07
YER142C	1.45823	1.01e-06	-1.20996	0.000306163	0.597015	0.0546334			YIR017C	-0.041527	0.91682	0.773268	0.00623893	1.13124	4.58186e-05			YEL024W	0.975182	0.000551798	0.788729	3.25579e-05	1.89924	3.80698e-15			YMR042W	-1.23829	3.06e-16	0.838288	2.19671e-05	-0.480297	0.00819841			YGR267C	-0.212116	0.0257194	-0.711032	2.89997e-06	-0.918941	5.22055e-09			YJL008C	-0.738792	3.16e-10	-1.02129	8.93182e-12
YMR031C	1.2975	8.26e-12	-0.600048	0.00872836	0.618173	0.00504531			YPL183W-A	-0.0350226	0.775921	0.689043	0.00279889	0.704045	0.00166084			YJR154W	0.942729	0.0034026	1.16337	0.000105763	1.90052	1.73141e-09			YOL052C	-1.11901	1.79e-11	0.644723	0.000171132	-0.515385	0.00159539			YBR127C	-0.212937	0.0731788	-1.25987	6.52226e-10	-1.51043	1.05824e-12			YOR361C	-1.08891	4.72e-17	-0.703059	3.42618e-07
YLR352W	1.77231	1.47e-15	-0.889854	1.03031e-06	0.646837	0.000118124			YLL009C	-0.0248002	0.897075	0.949566	0.00470282	0.936369	0.00385045			YIL166C	1.60453	4.4e-08	0.676867	0.000462811	1.90452	8.2772e-15			YDR222W	-1.86873	1.26e-08	1.56878	5.72173e-11	-0.546562	0.00349809			YCR081W	-0.216694	0.0418967	-0.70799	0.00160151	-0.940264	2.95639e-05			YPL242C	-1.07415	1.9e-16	-0.738911	1.88099e-05
YMR278W	1.45182	1.36e-13	-0.894897	3.97863e-07	0.652379	5.35575e-05			YCR041W	-0.0170201	0.97896	2.84491	0.000147886	3.9418	2.65388e-07			YNL100W	1.06291	1.86e-12	0.795614	2.34053e-08	1.91405	1.78886e-21			YBR213W	-2.27622	3.05e-10	1.76889	9.78627e-10	-0.553437	0.0170139			YKL104C	-0.224252	0.140535	-0.760169	2.3855e-07	-1.02492	4.55362e-11			YNL058C	-1.04844	7.71e-10	-0.739821	0.00137598
YPR008W	1.35384	4.09e-23	-0.658309	4.70916e-05	0.725691	5.85145e-06			YOL152W	-0.0147869	0.958507	1.52872	9.64341e-05	1.63601	2.30313e-05			YFR022W	1.36453	3.5e-11	0.667724	0.000557012	1.92281	8.35678e-15			YNL204C	-1.2283	4.23e-10	0.745418	0.000714313	-0.573356	0.00582106			YFL004W	-0.228344	0.193663	-0.638802	7.61934e-07	-0.79219	2.35845e-09			YPR088C	-1.02375	1.64e-18	-0.814062	4.54901e-07
YCL052C	1.36037	3.45e-20	-0.614868	0.000210575	0.745075	7.40647e-06			YLR424W	-0.0124064	0.95121	1.0515	1.16191e-06	0.800991	6.13496e-05			YER093C-A	0.786698	1.07e-08	1.15451	9.05227e-07	1.92297	6.26296e-13			YLL052C	-2.94376	3.85e-08	1.0894	0.00111866	-0.610097	0.04726			YIL134W	-0.233609	0.129991	-0.713394	0.000264158	-1.02254	4.50114e-07			YFL022C	-1.10995	1.5e-11	-0.689984	5.09996e-05
YJR025C	1.27257	2.58e-06	-0.627356	0.000935952	0.802275	2.46725e-05			YGL025C	-0.00628394	0.955333	0.687331	0.000733993	0.669744	0.00068197			YKL187C	1.27828	1.51e-05	0.652074	0.000807499	1.92355	1.09637e-14			YGL035C	-1.27858	3.57e-12	0.781681	5.83764e-07	-0.624404	1.75768e-05			YML007W	-0.252916	0.0184186	-0.644084	0.000304881	-0.915674	6.45304e-07			YLR179C	-1.22495	0.000140511	-0.826166	5.72786e-06
YMR195W	2.39701	2.24e-09	-1.06235	0.000194431	0.842157	0.00204627			YFR034W-A	-0.00461329	0.984023	1.3108	0.00802698	1.23675	0.00892068			YLL027W	0.636333	4.02e-06	1.38741	3.92095e-14	1.92796	1.40984e-20			YIL047C	-1.2461	4.85e-09	0.857779	9.50841e-05	-0.650609	0.0017341			YER111C	-0.263598	0.0616577	-0.809995	0.0041019	-1.07622	0.000123242			YKL024C	-0.991771	1.33e-11	-0.843033	2.29444e-05
YJR061W	1.45411	1.58e-08	-0.869896	5.53376e-07	0.868531	2.17683e-07			YDR244W	-0.00244274	0.984007	0.695416	0.000458439	0.598329	0.00162286			YNL057W	0.846038	0.000146665	1.29469	4.00037e-05	1.93075	5.62666e-09			YDR478W	-1.48859	3.06e-12	1.0539	1.17413e-05	-0.655505	0.00276583			YGL173C	-0.276192	0.00619941	-0.782134	2.08345e-09	-1.06907	5.70624e-14			YOR276W	-1.16279	1.51e-15	-0.691964	4.29928e-05
YOL082W	2.04963	1.72e-14	-1.16256	1.48585e-07	0.931474	5.41679e-06			YOL135C	0.00701376	0.94713	0.718775	0.00015955	0.687318	0.000187097			YIL042C	1.27152	1.21e-14	0.72233	0.000952049	1.94206	3.70531e-13			YNL289W	-1.74093	7.18e-14	1.11893	0.000251051	-0.656264	0.0205361			YML072C	-0.281522	0.0726381	-0.750709	2.29487e-06	-1.10765	1.09071e-10			YER055C	-1.25952	1.06e-10	-0.604784	0.000247776
YNL249C	2.06425	9.9e-14	-0.679976	0.0020127	0.941607	2.06557e-05			YPL162C	0.0176898	0.898145	0.694921	0.00144799	0.657689	0.00175553			YOR009W	0.941861	1.31e-06	1.04799	2.09285e-05	1.94534	6.03096e-12			YOR025W	-1.34485	1.1e-17	0.750305	3.34182e-07	-0.68618	9.12424e-07			YGL190C	-0.307327	0.00221718	-0.789934	0.000292884	-1.07712	1.41598e-06			YMR277W	-1.14124	6.42e-17	-0.761055	1.06764e-06
YML004C	1.72874	6.6e-16	-0.668045	1.68395e-05	0.978058	2.96035e-09			YDL067C	0.0177181	0.937843	0.964473	0.000837785	1.0638	0.000180574			YIL007C	1.31115	1.48e-18	0.708452	1.38015e-05	1.9471	2.38725e-18			YMR312W	-1.39864	1.95e-13	0.87564	3.12406e-05	-0.702744	0.000402268			YKL079W	-0.317215	0.0184872	-0.631613	0.000207765	-0.952931	9.26077e-08			YLR192C	-0.96286	5.29e-13	-0.909012	1.75258e-08
YGL062W	1.94789	1.08e-15	-0.808606	0.00270885	0.980246	0.000227665			YDR296W	0.030995	0.794929	0.845078	4.64243e-05	0.862011	2.14115e-05			YLR423C	1.26975	2.07e-07	0.820708	0.00943937	1.97382	1.17156e-08			YGR286C	-1.34454	1.15e-08	0.73394	2.56075e-05	-0.720977	1.84877e-05			YJL197W	-0.324422	0.00151287	-0.625141	1.07427e-06	-0.98416	4.29242e-12			YDR226W	-0.844858	1.68e-08	-0.969931	4.81522e-06
YHL048W	2.11029	1.11e-06	-1.08745	0.000198607	1.03019	0.000292082			YPL132W	0.0418834	0.664071	0.61949	5.19673e-05	0.700788	4.20133e-06			YOR010C	0.995217	1.3e-05	1.26707	1.52992e-05	1.99616	3.08374e-10			YKR013W	-1.88743	1.46e-10	1.03118	2.16248e-05	-0.767635	0.000747212			YOR126C	-0.331311	0.000352999	-0.588734	0.000372114	-0.939632	7.12709e-08			YDR046C	-1.16932	1.3e-09	-0.643686	0.000240007
YMR181C	1.94092	2.92e-13	-1.11403	7.48618e-08	1.04494	1.21486e-07			YPR191W	0.0463935	0.825719	0.636717	0.000213366	0.75472	1.11716e-05			YGL191W	1.19978	7.91e-09	0.870581	5.58451e-06	1.99725	4.63336e-16			YGR065C	-2.13505	4.14e-12	1.27581	1.37715e-08	-0.777498	7.65866e-05			YGL238W	-0.34232	0.00631736	-0.898403	1.50559e-05	-1.29004	4.39054e-09			YDR334W	-1.13836	8.71e-19	-0.771423	0.000176632
YOR155C	1.75616	9.8e-25	-0.587573	0.000411446	1.15536	4.591e-10			YER018C	0.0494003	0.721527	1.17065	7.08593e-06	1.14899	5.51184e-06			YDR151C	1.55859	2.22e-15	0.598442	0.00059119	2.00012	6.06507e-17			YDR121W	-1.28218	3.89e-11	0.644938	0.000990138	-0.806484	3.22818e-05			YHR047C	-0.348374	0.00463772	-0.734153	5.00913e-06	-1.13434	1.00366e-10			YBL003C	-0.900781	9.05e-08	-0.960207	0.00860421
YBR149W	2.00739	3.01e-20	-0.730901	4.52688e-06	1.22848	6.92581e-12			YNR044W	0.0557105	0.835474	1.92127	2.0084e-13	2.02339	5.01454e-15			YDL243C	1.27269	2.94e-07	0.936356	7.51382e-05	2.02783	6.47755e-13			YLL053C	-3.30154	1.66e-09	1.21987	1.98811e-05	-0.848057	0.00115337			YDL145C	-0.348399	0.00371039	-0.682141	1.94008e-06	-1.09449	6.57512e-12			YPR069C	-0.77558	7e-08	-1.08593	1.05856e-06
YCR091W	2.49068	5.26e-27	-1.19017	1.76756e-07	1.26266	1.74785e-08			YJL147C	0.0702158	0.67033	0.767517	0.000665945	0.664676	0.00201713			YLR219W	1.39173	6.35e-14	0.854166	1.40563e-07	2.03859	6.77977e-20			YMR003W	-1.67727	6.3e-14	0.953299	0.000117948	-0.87681	0.000207665			YKL161C	-0.349074	0.234014	-1.14705	1.2863e-06	-1.22718	1.13669e-07			YNL085W	-1.01143	4.71e-15	-0.87786	2.52139e-09
YDR001C	2.53147	6.28e-18	-1.19038	2.43478e-12	1.26711	6.04776e-14			YMR065W	0.0717155	0.61832	0.749755	0.00438922	0.745368	0.00321522			YER024W	1.37035	1.05e-16	0.725964	6.21256e-05	2.0435	4.44055e-17			YNL022C	-1.43139	5.94e-15	0.6823	5.64768e-06	-0.917381	4.3824e-09			YDR028C	-0.353307	0.00118884	-0.732979	0.000494382	-1.0701	8.52922e-07			YHR077C	-1.34638	7.85e-21	-0.604988	0.00146071
YDR069C	1.91541	1.8e-29	-0.653358	1.80667e-05	1.26905	8.81663e-13			YMR095C	0.0769158	0.945042	4.16436	0.00700517	5.92536	3.03331e-05			YHR037W	1.13473	7.12e-11	0.945681	6.61889e-08	2.05813	7.4518e-19			YML123C	-1.76572	0.000111609	1.43077	6.44809e-05	-0.925651	0.00531229			YDR457W	-0.371228	9.49e-06	-0.663367	1.91051e-05	-1.04956	4.68568e-10			YDL084W	-1.0687	1.05e-13	-0.86126	1.96419e-06
YML070W	1.96907	3.78e-21	-0.615322	0.00251183	1.28673	8.25289e-09			YKL201C	0.0814769	0.755659	0.789298	0.00118051	0.999106	3.91428e-05			YFL031W	1.42295	6.05e-12	0.740174	0.000996472	2.07236	2.14806e-13			YLR112W	-2.31541	8.27e-13	1.56969	1.17413e-05	-0.94821	0.00321901			YER009W	-0.373461	0.013586	-0.991062	5.86887e-05	-1.40492	5.6122e-08			YBR261C	-1.2416	9.36e-25	-0.697844	3.08318e-06
YDL072C	2.02516	6.45e-14	-0.588587	0.00157172	1.29905	5.75369e-10			YPL097W	0.0830859	0.503441	0.857742	7.71707e-08	0.98024	1.12476e-09			YNL020C	1.6584	8.76e-15	0.610974	0.00029992	2.07642	3.50062e-18			YGR108W	-1.35417	1.3e-06	0.666279	0.00130994	-0.97756	2.87805e-06			YBL022C	-0.380516	0.00253069	-0.947899	8.07337e-07	-1.36231	5.07054e-11			YIL094C	-1.02312	2.58e-07	-0.914176	1.77494e-09
YCL018W	2.44721	1.01e-11	-0.85029	0.000144023	1.42871	4.22447e-09			YCR089W	0.0899583	0.578503	1.32422	1.26944e-09	1.27352	1.2881e-09			YNL074C	1.27284	1.47e-08	0.747444	0.000176686	2.07903	1.75267e-15			YBR069C	-1.35539	5.68e-05	0.732931	4.07837e-05	-0.983497	9.66275e-08			YER124C	-0.385281	0.321457	-1.78565	1.01604e-10	-2.02855	6.42102e-13			YOR370C	-1.00899	2.37e-15	-0.940021	1.36361e-12
YPL203W	2.32001	6.1e-25	-0.858329	6.61418e-07	1.43909	2.80015e-13			YER182W	0.0924107	0.430686	0.756654	9.02162e-05	0.850367	9.16678e-06			YOR245C	1.42744	1.72e-27	0.673859	1.81672e-06	2.10016	2.52037e-22			YPR124W	-1.85161	2.25e-13	0.914316	0.00139821	-1.10141	9.94379e-05			YBL098W	-0.387936	0.111098	-0.794862	3.25579e-05	-1.22568	2.18476e-09			YGL148W	-1.13069	5.35e-13	-0.764972	4.59726e-05
YDL204W	3.54575	3.71e-08	-1.17255	0.000935952	1.47689	2.93649e-05			YOR065W	0.0936429	0.735106	1.22616	2.31786e-08	1.48016	6.44821e-11			YER045C	1.73683	3.81e-08	0.790225	1.40881e-05	2.10044	1.15288e-17			YNL111C	-1.82905	2.44e-13	0.720835	0.00103443	-1.13487	6.42414e-07			YER164W	-0.399555	1.03e-05	-0.6401	4.93837e-05	-1.04439	1.07991e-09			YLR096W	-1.35757	5.33e-31	-0.676161	6.37613e-07
YMR315W	2.20611	1.15e-19	-0.631134	0.000651968	1.56424	1.96942e-12			YLR168C	0.097372	0.630313	0.7252	0.00202974	0.701012	0.00202895			YJR119C	0.959446	2.85e-08	1.07157	6.07366e-07	2.10509	1.05027e-15			YOL128C	-2.2841	1.19e-18	1.42221	1.83818e-08	-1.14851	5.53182e-07			YDR466W	-0.399965	1.31e-05	-0.609201	0.000380802	-0.987437	5.35578e-08			YKL205W	-1.11202	3.06e-11	-0.872081	1.10908e-05
YLR446W	2.42112	3.24e-23	-0.804919	3.46027e-05	1.58876	1.77512e-12			YGL101W	0.102495	0.426211	0.804238	1.6997e-05	0.961647	3.47923e-07			YLL055W	1.33177	7.99e-11	0.902208	3.59527e-06	2.10885	7.11838e-17			YBR088C	-1.77067	2.37e-23	0.665751	9.76163e-05	-1.1506	7.77269e-10			YOR307C	-0.417888	1.26e-06	-0.626143	5.07253e-07	-1.03859	2.22656e-13			YMR260C	-1.38465	3.85e-17	-0.654963	0.00367136
YMR184W	2.55678	1.14e-24	-0.625565	0.000533805	1.81518	5.50426e-15			YER186C	0.108952	0.756192	1.98235	1.58799e-10	2.28694	1.54288e-12			YDL183C	0.696909	5.54e-06	1.54148	2.07543e-11	2.11782	1.02869e-16			YMR307W	-2.19288	1.43e-18	1.16237	4.80177e-06	-1.15823	2.93952e-06			YOR353C	-0.425941	3.96e-05	-0.732302	1.71436e-06	-1.10926	2.88117e-11			YBL079W	-1.14148	2.41e-14	-0.813327	1.9924e-05
YOR173W	3.23048	5.91e-18	-1.25055	5.63968e-05	1.81915	1.80474e-08			YMR150C	0.112538	0.371944	0.806232	6.81502e-05	0.897879	7.79098e-06			YML058W-A	0.676375	0.00485056	1.49456	9.53763e-05	2.12148	9.37027e-08			YKL216W	-2.31866	8.21e-13	1.66948	3.26942e-10	-1.20768	2.57293e-07			YFL007W	-0.429644	0.000120964	-0.84632	4.7227e-08	-1.3076	7.05437e-14			YBL002W	-1.04505	2.3e-08	-0.927328	9.19313e-05
YJR096W	2.64263	1.47e-21	-0.749769	0.000138686	1.83506	4.11415e-14			YOR324C	0.114065	0.297635	0.717905	1.07427e-06	0.786385	7.62662e-08			YFR045W	1.4708	3.9e-18	0.655201	0.000219197	2.1226	8.30983e-18			YDR492W	-2.20784	1.53e-10	1.67714	5.34521e-12	-1.24983	3.20603e-09			YOR115C	-0.439284	7.74e-05	-0.606411	0.00235523	-1.08035	2.64862e-07			YBR048W	-1.21542	3.1e-12	-0.831372	0.000777631
YJL079C	2.70973	1.36e-18	-0.738145	0.00605697	1.85123	1.14943e-09			YCL027W	0.114355	0.833982	1.64635	0.00169995	3.76677	6.71098e-11			YDL214C	1.52562	1e-10	0.748025	0.000584851	2.12314	1.43288e-14			YHR007C	-1.82475	1.06e-13	0.726878	0.00655741	-1.26639	4.42313e-06			YCR093W	-0.454685	2.02e-05	-0.620876	0.000312465	-1.092	5.32527e-09			YMR230W	-1.46483	2.68e-19	-0.604277	0.00239661
YDL146W	3.54776	1.4e-24	-1.24659	3.11218e-08	1.95377	2.78207e-14			YKL042W	0.115526	0.399334	0.680881	0.00164032	0.758801	0.000335621			YKL148C	0.837397	0.00061622	1.2783	5.82929e-09	2.12509	4.29643e-16			YKL029C	-2.54246	8.16e-12	1.6677	1.38272e-10	-1.27377	4.27864e-08			YMR125W	-0.469689	1.38e-05	-0.615002	0.000650728	-1.10894	1.31688e-08			YGR264C	-1.41643	3.05e-17	-0.645085	0.00070734
YGL117W	2.85493	1.71e-13	-0.918183	0.000689413	1.97461	1.22939e-10			YNL234W	0.12759	0.469337	1.47004	5.70083e-09	1.49436	1.2823e-09			YLR437C	1.08689	2.43e-08	1.1985	5.70911e-07	2.14061	3.89769e-14			YGR035C	-2.05293	3.68e-06	2.04023	1.28762e-05	-1.34194	0.00103902			YNL010W	-0.475274	0.00345787	-1.03198	3.29909e-07	-1.52991	5.03949e-12			YER031C	-1.20769	2.87e-17	-0.853385	1.1963e-08
YLR177W	3.18214	6.67e-25	-1.08982	4.36549e-09	2.06831	1.58622e-18			YLR213C	0.130354	0.60727	0.952659	0.00029992	0.737138	0.00295547			YPL170W	1.16564	4.69e-06	1.47302	4.4025e-13	2.14375	1.1358e-19			YOR153W	-1.97048	5.43e-13	0.934911	0.00149132	-1.36689	5.79058e-06			YDL192W	-0.478759	0.000411022	-0.865548	0.00206211	-1.34831	3.30299e-06			YGL031C	-1.28628	7.44e-16	-0.838716	5.65281e-05
YJL141C	3.04196	1.49e-27	-0.756871	1.68506e-06	2.21533	3.39972e-21			YCR020C	0.131122	0.417719	1.08331	1.49601e-05	1.13826	3.44748e-06			YNL270C	1.09364	4.49e-05	1.16228	0.000142829	2.15202	2.1625e-10			YGR251W	-2.20136	5.96e-16	1.25682	8.4067e-07	-1.37583	3.16445e-08			YLR071C	-0.485299	4.75e-06	-0.762095	2.80444e-05	-1.28275	1.79928e-10			YEL042W	-1.45887	1.43e-15	-0.631934	0.000158385
YNL274C	3.32335	8.26e-20	-1.00359	2.37363e-05	2.28393	6.83269e-15			YPR046W	0.139003	0.245067	0.741005	0.00113588	0.823138	0.000214164			YOR273C	1.53543	0.00452269	2.13795	1.07427e-06	2.15841	4.61431e-07			YGL236C	-2.4459	1.09e-19	1.16986	6.84253e-07	-1.41884	2.99803e-09			YIR006C	-0.503327	1.5e-06	-0.76256	2.77584e-06	-1.30018	1.98174e-12			YJR145C	-1.28718	3.12e-13	-0.835687	0.000624499
YDL022W	3.82297	8.55e-20	-0.92364	0.00012565	2.71421	2.18866e-16			YEL019C	0.140046	0.28679	0.823958	0.000584851	0.931674	7.87951e-05			YDR528W	1.53164	1.31e-18	0.693798	0.000441784	2.16159	3.64706e-16			YDR384C	-2.51654	5.35e-12	1.49412	8.16339e-07	-1.4851	3.9675e-07			YER105C	-0.508184	2.97e-07	-0.77743	2.27998e-06	-1.30714	2.20585e-12			YLL045C	-1.51826	6.53e-18	-0.594512	0.0036294
YKL035W	4.34086	1.31e-21	-0.845901	8.53014e-06	3.13623	4.79768e-23			YER050C	0.143131	0.250613	0.741006	0.00837983	0.854544	0.00174831			YPL219W	1.59124	7.08e-24	0.604322	0.000608445	2.17185	3.58162e-18			YER073W	-1.91894	1.82e-11	0.885212	2.2545e-05	-1.50967	7.24606e-11			YFL017C	-0.526625	5.22e-06	-0.59683	4.84009e-05	-1.11897	1.85691e-11			YLR441C	-1.22137	9.21e-14	-0.918721	1.84245e-05
YOR317W	4.06167	1.14e-27	-0.91147	1.48916e-06	3.29098	2.94816e-24			YIL142C-A	0.14669	0.762993	3.49238	0.000860489	2.85341	0.00255149			YOR349W	1.42886	7.18e-18	0.856525	4.46419e-07	2.19602	3.62633e-20			YER006W	-2.10791	3.9e-14	0.938377	4.19117e-06	-1.54345	1.23737e-11			YDL143W	-0.527374	5.73e-09	-0.950459	2.89997e-12	-1.50116	4.00638e-20			YJR123W	-1.33968	4.66e-14	-0.787754	0.000882804
YLR258W	5.54617	1.52e-19	-2.03437	3.27246e-12	3.36912	2.08079e-20			YNR056C	0.150783	0.561468	1.50649	0.00035153	1.39669	0.000477878			YDL218W	1.283	8.85e-06	1.08335	0.00261265	2.20178	1.73034e-08			YHR065C	-2.32822	1.34e-08	2.14076	9.8892e-13	-1.55148	8.70311e-10			YMR247C	-0.535255	0.000171127	-1.00064	0.000103663	-1.55076	1.77358e-08			YJR064W	-1.21516	1.66e-19	-0.900797	7.89577e-11
YMR090W	4.30273	1.68e-28	-0.65748	0.00290671	3.42243	2.35658e-22			YJL006C	0.152722	0.281028	1.02554	1.27635e-05	1.02662	6.89077e-06			YPL095C	0.705434	0.000656386	1.48252	1.2162e-07	2.20891	1.14557e-12			YBR104W	-2.48403	7.84e-19	1.31038	1.8262e-09	-1.55652	2.85289e-12			YFL045C	-0.54413	0.00463631	-0.746324	0.00061514	-1.34801	1.2412e-08			YER074W	-1.44716	1.08e-15	-0.703875	0.00992051
YFL014W	6.72121	7.76e-20	-2.24488	0.00149998	3.50263	1.06179e-06			YIL012W	0.153334	0.623953	1.52758	0.00868248	1.67211	0.00191516			YGR062C	0.911109	4.56e-09	1.27816	2.74876e-07	2.21335	2.72764e-14			YNL282W	-2.07351	1.96e-22	0.616217	0.0083876	-1.57733	8.99578e-10			YGL245W	-0.548584	1.41e-05	-1.42635	1.26139e-13	-2.0375	3.73049e-20			YNL191W	-1.29113	6.01e-17	-0.857653	2.89979e-06
YBR126C	4.96305	1.05e-23	-0.855339	0.000292316	3.85243	9.42784e-22			YER175C	0.153679	0.268013	0.620749	0.00142279	0.785548	4.91792e-05			YOR190W	0.609887	0.00146909	1.73606	1.89339e-05	2.22424	8.05914e-08			YHL013C	-1.93436	2.14e-13	0.699194	0.00364098	-1.58749	2.00066e-09			YJL039C	-0.552936	1.21e-05	-0.659074	0.000536791	-1.25456	2.26711e-09			YDR180W	-1.13009	1.49e-14	-1.01736	4.94522e-05
YKL151C	5.02488	1.21e-28	-0.895839	1.03392e-06	3.90728	1.14776e-27			YDR104C	0.161466	0.131447	0.800431	1.54251e-05	1.00873	9.80826e-08			YLR438W	1.08967	5.87e-05	1.27736	3.07796e-05	2.26207	8.92547e-11			YHR081W	-2.41131	1.15e-14	1.36257	1.33456e-05	-1.61656	1.99474e-07			YGR020C	-0.559427	3e-08	-0.603691	0.000367564	-1.16155	6.98315e-10			YDR037W	-1.42756	4.58e-15	-0.752363	1.9839e-06
YHR104W	4.69922	4.03e-34	-0.67862	0.00070734	3.92014	7.83744e-25			YOL151W	0.166167	0.575966	2.63836	3.29373e-15	2.70645	1.10469e-16			YCL044C	1.64686	1.46e-15	0.712979	0.00305466	2.27159	1.27471e-13			YNR015W	-2.21157	9.23e-28	0.595442	1.87966e-05	-1.66803	2.30451e-18			YGR098C	-0.562013	1.18e-05	-0.82397	0.000176686	-1.41332	3.60635e-09			YOL098C	-0.982591	7.61e-13	-1.1385	3.72077e-13
YOL153C	4.85259	1.57e-11	-0.853053	0.00387348	4.00715	1.87852e-20			YGL125W	0.172348	0.676458	0.690427	0.0015822	0.921225	2.55531e-05			YDR178W	1.65585	4.09e-11	0.678162	0.00551066	2.29979	1.37437e-13			YKL144C	-2.16337	1.56e-14	0.795543	1.8752e-05	-1.72475	1.84871e-14			YPL145C	-0.583936	0.000165991	-0.587652	0.000715114	-1.25178	2.1631e-10			YBL072C	-1.26378	2.19e-14	-0.894726	0.000227957
YEL011W	5.42096	3.24e-25	-0.967341	0.000831893	4.16518	1.87852e-20			YMR059W	0.172658	0.220547	0.995217	0.000149862	1.13136	1.41023e-05			YHR001W-A	1.15543	5.49e-05	0.973584	5.59288e-05	2.30146	2.63826e-14			YDR243C	-2.32027	9.4e-17	0.963647	8.80077e-06	-1.80281	2.82211e-13												YJR007W	-1.54863	8.35e-21	-0.622017	0.000106909
YJL052W	5.59184	8.8e-12	-2.92345	3.67894e-12	4.20289	1.55601e-17			YNL052W	0.172942	0.469421	0.961347	9.50122e-07	1.26373	7.53751e-10			YIL155C	1.56841	1.17e-11	0.838175	0.0006671	2.30332	1.12433e-13			YPL061W	-2.40828	1.14e-06	2.14267	2.77158e-07	-1.84704	2.25465e-06												YHR025W	-0.929689	5.35e-06	-1.09023	1.67894e-05
YNR034W-A	7.74079	9.1e-25	-3.457	2.74876e-07	4.20992	6.37844e-14			YAR073W	0.188352	0.724236	1.91312	0.000169786	1.54301	0.000446712			YPL189C-A	1.49188	3.57e-10	0.779749	0.00165129	2.30628	9.80267e-14			YKR063C	-2.46611	2.97e-17	0.978275	1.29645e-05	-1.85674	6.25043e-13												YCR053W	-1.19004	8.89e-17	-0.971599	2.96825e-09
YDR516C	5.86441	7.32e-26	-1.16072	1.17413e-05	4.51756	7.87372e-23			YLR289W	0.196028	0.132884	0.589683	0.00213893	0.743834	9.06142e-05			YGL237C	1.02607	3.97e-10	1.38289	2.34521e-11	2.30714	1.01521e-19			YNL023C	-2.45901	2.02e-24	0.730389	4.92015e-06	-1.95712	5.52386e-19												YML024W	-1.49942	3.27e-16	-0.734374	0.00349929
YGR008C	6.04234	7.39e-26	-1.27739	0.000394188	4.56821	7.34984e-18			YNR023W	0.2014	0.0346781	0.800704	1.40044e-06	0.963939	1.09829e-08			YPR157W	1.60874	2.28e-07	0.76492	0.00107653	2.31096	9.50245e-15			YJL208C	-2.86432	7.1e-24	1.10598	5.45951e-09	-1.99548	9.33369e-18												YHR064C	-1.30698	1.07e-15	-0.871335	1.99484e-06
YBR145W	5.87273	1.13e-30	-0.804466	0.00170309	4.74232	1.49372e-23			YBR294W	0.202755	0.781691	1.93043	0.000619988	3.30675	1.89143e-08			YNL128W	1.12979	8.85e-05	1.31204	0.000674089	2.3326	1.68904e-08			YPR144C	-2.72198	8.32e-15	1.38914	4.17146e-08	-2.01039	4.94165e-13												YJL111W	-1.03859	3.21e-12	-1.08124	1.26139e-13
YMR105C	7.09315	7.51e-25	-1.7473	5.65633e-09	4.85044	2.4319e-23			YBR262C	0.204065	0.142117	0.887844	0.000626952	1.15215	1.08724e-05			YML129C	0.911879	4.65e-05	1.28111	9.92433e-05	2.35262	2.22848e-10			YHR070W	-2.48331	1.41e-23	0.626909	0.000215482	-2.01857	8.7712e-18												YBL076C	-1.11587	1.67e-13	-1.03563	1.04268e-07
YPR160W	7.28312	6.48e-27	-1.84656	4.01258e-06	5.15537	2.29413e-20			YDL172C	0.208423	0.573466	2.51919	0.000466538	2.59772	0.000135117			YBR148W	1.18282	3.3e-05	1.06075	0.000395236	2.35442	1.01907e-11			YLR237W	-3.20033	7.25e-25	1.13551	5.67454e-09	-2.02653	1.62749e-17												YGL123W	-1.47682	1.84e-15	-0.724127	0.00512469
YMR196W	6.198	1.43e-31	-0.857356	4.19117e-06	5.17502	4.25644e-31			YOR064C	0.21243	0.128087	1.11348	4.73166e-05	1.22853	5.83198e-06			YNL276C	1.0952	0.000813617	1.55858	0.00201075	2.36988	2.4237e-06			YCR087C-A	-2.70931	3.62e-19	1.05334	9.72924e-07	-2.02758	4.27011e-15												YPL273W	-1.46284	2.13e-21	-0.718343	2.44997e-06
YFR015C	6.85611	8.93e-21	-1.24014	0.000152673	5.44722	1.61756e-22			YJR093C	0.229013	0.0179289	0.717425	5.52283e-05	0.92125	3.758e-07			YDR256C	1.31602	2.09e-06	1.41213	2.77808e-07	2.37762	5.77434e-14			YEL046C	-2.76645	1.29e-19	0.986369	1.43093e-05	-2.03606	1.29108e-13												YDR341C	-1.14286	2.13e-16	-1.07511	6.40225e-12
YER053C	6.78258	5.31e-33	-0.602446	0.00563815	5.92814	6.75607e-30			YDL109C	0.235669	0.0371847	0.853232	4.24181e-05	1.03413	8.20062e-07			YGL248W	1.52783	1.62e-14	0.788428	5.84137e-06	2.38314	1.18169e-20			YHR088W	-2.5881	1.77e-09	1.89157	1.37715e-08	-2.09366	1.63306e-10												YER117W	-1.57561	1.59e-17	-0.693106	0.00899545
YER067W	9.1664	5.94e-32	-1.8065	1.9924e-05	7.20778	8.71141e-22			YKL051W	0.236419	0.435926	1.17896	1.76756e-07	1.59326	3.0935e-11			YNR007C	1.62424	1.27e-20	0.791743	7.71711e-06	2.39349	1.80571e-20			YNL065W	-3.37594	2.45e-18	1.61562	2.22478e-10	-2.12725	4.75237e-15												YKL068W	-1.62314	7.63e-18	-0.667516	7.60402e-06
YBR072W	8.71459	9.11e-32	-1.33309	0.000381851	7.33625	2.97385e-23			YKR053C	0.240506	0.114207	0.867471	6.01446e-05	1.11258	4.34065e-07			YMR087W	1.42633	4.82e-19	0.965695	9.53105e-10	2.3942	3.55682e-24			YBR141C	-2.78117	1.26e-16	1.21964	1.96218e-06	-2.15613	7.09523e-14												YLR190W	-1.50484	1.37e-14	-0.739463	1.50156e-06
YDL021W	9.25793	1.62e-33	-1.53231	4.0836e-05	7.73189	1.67581e-28			YLR395C	0.24373	0.306948	0.90936	0.00391781	1.26115	6.46599e-05			YOR062C	1.3251	3.4e-06	1.27993	2.3667e-08	2.39513	2.54429e-17			YNL300W	-3.15911	1.72e-16	1.65751	1.91348e-05	-2.16391	6.67396e-08												YDR065W	-1.07901	2.49e-11	-1.15263	8.24146e-05
									YMR319C	0.249541	0.699081	1.31558	1.2863e-06	0.741357	0.00195713			YNL214W	1.49781	4.92e-25	0.92381	3.5737e-07	2.40173	1.17618e-20			YGR158C	-2.74133	2.73e-23	0.848491	3.5159e-05	-2.18714	1.86809e-16												YPR033C	-1.45493	3.1e-21	-0.823317	1.53254e-05
									YLR366W	0.252277	0.65984	3.33135	0.00296928	2.8774	0.00307508			YPL015C	1.73667	1.62e-19	0.714797	0.000441032	2.40446	3.19627e-17			YGR177C	-2.69053	4.4e-15	0.600316	0.00197934	-2.21478	8.0034e-17												YBR084C-A	-1.47597	1.58e-18	-0.82679	8.52915e-05
									YKL052C	0.254748	0.0616836	0.923214	1.71239e-07	1.20294	7.41795e-11			YDR111C	1.67512	3.08e-19	0.767729	0.000425542	2.41562	2.73644e-16			YER002W	-2.35955	2.88e-10	0.987411	0.00162728	-2.24897	3.25184e-10												YPL241C	-1.23493	1.15e-10	-1.01797	5.19673e-05
									YDR501W	0.257925	0.198644	1.22193	1.48957e-08	1.08235	8.99557e-08			YPR013C	1.51265	9.1e-13	1.17964	9.53105e-10	2.41715	1.11563e-20			YER028C	-1.94003	9.48e-05	1.02903	0.0016053	-2.25201	9.51826e-11												YML026C	-1.62362	2.12e-16	-0.740996	0.00267868
									YKL164C	0.258746	0.0801442	0.776906	6.68832e-05	1.05319	1.6748e-07			YPL258C	1.12622	1.18e-09	1.42102	2.52139e-09	2.42212	3.37569e-17			YPL207W	-2.85871	2.11e-24	0.792939	8.07337e-07	-2.28805	1.32114e-21												YHR203C	-1.32283	3.67e-15	-1.014	9.38089e-06
									YMR157C	0.264417	0.00551818	0.768889	1.15935e-05	1.0295	1.48789e-08			YOR298C-A	2.01116	2.32e-17	0.714927	0.000153318	2.42916	1.11644e-18			YER001W	-2.6145	1.6e-17	0.760919	3.50281e-05	-2.30391	9.11453e-19												YGL097W	-1.56605	4.98e-23	-0.765769	2.97202e-06
									YIL050W	0.265228	0.0461069	1.19594	1.77282e-09	1.42162	4.24843e-12			YLR070C	1.08929	3.11e-06	1.53282	1.22077e-06	2.45377	2.81158e-12			YLR180W	-2.35495	2.49e-08	0.973662	0.00846517	-2.3087	2.19119e-08												YHR019C	-1.56658	6.41e-21	-0.774079	0.000159035
									YDR309C	0.266821	0.084077	0.692185	5.87008e-05	1.03588	1.33461e-08			YMR317W	1.35192	0.00089065	0.876975	0.000101349	2.46407	1.6331e-16			YER091C	-3.45263	1.01e-07	0.913811	0.00147592	-2.41854	4.33912e-12												YDR292C	-1.54026	1e-24	-0.816379	3.0844e-07
									YFL021C-A	0.276311	0.429327	2.12982	0.000685814	2.37723	0.000131793			YJR155W	1.75631	9.31e-11	0.800567	0.000105763	2.48121	3.94815e-18			YNL075W	-2.74438	3.92e-16	0.923545	2.79576e-06	-2.45387	2.64339e-19												YDR211W	-1.74751	4.84e-26	-0.700713	6.60248e-07
									YNL018C	0.276977	0.45273	1.55522	1.52233e-05	1.74014	1.30847e-06			YBR298C	1.76472	6.57e-11	0.892962	1.60639e-05	2.48266	4.20639e-18			YCR047C	-2.91694	3.21e-22	0.689869	0.00118668	-2.49956	2.61675e-17												YDR224C	-1.23731	1.06e-09	-1.09463	0.000367564
									YDR381C-A	0.281444	0.0881002	0.968057	0.000536791	1.10284	6.27683e-05			YLL060C	1.90681	1.17e-21	0.656415	0.00605697	2.49783	1.79671e-15			YNL216W	-2.87793	9.86e-23	0.767646	3.75866e-08	-2.51998	1.6884e-26												YDR119W	-1.74371	1.05e-20	-0.719481	0.00011206
									YPL026C	0.282126	0.166429	1.06621	9.29107e-09	1.28614	1.87441e-11			YDL168W	2.29262	2.72e-10	1.05725	8.93182e-12	2.4987	4.56784e-26			YMR310C	-2.93165	6.54e-22	0.684759	0.000464868	-2.527	7.85914e-19												YKL081W	-1.25098	2.6e-08	-1.03611	3.98107e-06
									YOR023C	0.287879	0.00215652	0.64956	0.000337923	0.880749	1.87473e-06			YHR124W	0.947399	0.000883992	1.69149	0.000502138	2.50198	4.23635e-07			YDR234W	-3.11679	1.74e-16	0.989451	1.18589e-05	-2.5384	5.35536e-17												YOR260W	-1.57208	7.89e-21	-0.83908	1.07152e-10
									YHL025W	0.289522	0.0100702	0.686848	2.29068e-06	0.876653	4.83409e-09			YDR401W	1.3431	1.27e-07	1.35654	0.00015955	2.52191	2.23691e-10			YOR091W	-2.91807	4.04e-23	0.623895	0.000887233	-2.55851	1.47794e-19												YBR121C	-1.34391	6.07e-16	-1.09531	9.53105e-10
									YMR156C	0.291693	0.0531996	1.49826	2.16141e-07	1.72828	2.98492e-09			YLR329W	1.23319	1.55e-07	1.26677	0.00144799	2.52673	3.65854e-09			YGR103W	-2.58994	6.88e-13	0.620138	0.00460255	-2.58996	5.83022e-17												YBR143C	-1.72127	7.86e-23	-0.763368	1.83861e-06
									YIL120W	0.292074	0.192621	0.610828	0.00976283	0.771883	0.000763743			YCL025C	2.36067	5.22e-07	1.76205	1.84707e-07	2.53536	7.67245e-12			YOR359W	-3.21079	1.41e-26	0.706102	2.74827e-05	-2.67149	8.22349e-23												YNL068C	-1.58851	6.16e-23	-0.936321	1.28956e-06
									YLR121C	0.298801	0.450981	1.95896	3.806e-11	1.47237	1.08429e-08			YLR174W	1.64797	5.13e-13	0.968777	0.000174424	2.54828	6.93508e-15			YHR085W	-3.06114	2.09e-17	0.954813	0.000830481	-2.68234	2.59412e-14												YDR097C	-1.75311	3e-18	-0.695562	2.60336e-05
									YCR025C	0.307012	0.12053	1.59384	6.47954e-07	1.81186	1.60624e-08			YDR273W	1.211	1.77e-09	1.33419	0.000150322	2.54883	1.39847e-10			YOL144W	-3.08065	1.08e-15	1.19825	7.74221e-07	-2.6993	7.4019e-18												YGL028C	-2.10877	3.17e-12	-0.614089	0.000641814
									YDR197W	0.310536	0.00285439	0.619981	0.000244981	0.960483	6.6209e-08			YPL114W	1.44918	2.28e-12	1.16534	9.92433e-05	2.56102	6.86112e-13			YGL209W	-4.03795	1.33e-17	2.09029	3.806e-11	-2.71987	7.34577e-17												YOR355W	-1.79137	1.95e-15	-0.660975	0.00296928
									YDR499W	0.312093	0.0202779	0.63711	0.00391723	0.882969	5.75918e-05			YLR134W	1.88856	5e-24	0.694754	0.00140779	2.56587	3.30176e-17			YKL009W	-3.12878	4.06e-18	0.837072	0.000689338	-2.7462	3.99304e-16												YBR181C	-1.75089	1.81e-20	-0.836409	3.46672e-05
									YJR113C	0.315588	0.000547394	0.715888	0.000641499	1.02144	1.98659e-06			YCR102C	1.42042	5.91e-05	1.08832	1.26721e-06	2.56662	5.73126e-18			YOR004W	-3.29599	2.67e-16	1.37959	1.28956e-06	-2.74913	9.4605e-16												YPL090C	-1.53397	7.45e-11	-1.03764	0.000147886
									YGR224W	0.317394	0.406111	2.03877	0.00605697	2.21395	0.00132539			YDL181W	0.921885	0.00332175	1.34266	5.07846e-06	2.57321	2.08183e-13			YML113W	-3.4298	2.54e-25	1.03632	4.74396e-07	-2.75301	4.89002e-21												YLR172C	-1.58783	3.1e-19	-0.993728	4.02228e-07
									YCR006C	0.317833	0.0535111	1.5186	1.6163e-05	1.74144	7.62754e-07			YDR402C	1.01602	0.00292465	1.4292	0.00139902	2.58324	3.20032e-08			YDR021W	-3.18657	1.54e-15	1.26615	2.59671e-05	-2.75886	1.19414e-14												YHR205W	-1.7644	2.97e-23	-0.866696	3.57297e-08
									YMR306W	0.321809	0.0287333	0.998726	7.52046e-06	1.1474	2.55932e-07			YFL021W	0.898807	0.00053139	1.78187	5.07293e-11	2.58595	7.11838e-17			YGL171W	-3.25636	2.97e-12	1.88024	1.8184e-10	-2.76375	5.36703e-17												YMR308C	-1.39188	1.04e-14	-1.13338	1.23084e-10
									YDR073W	0.328312	0.0572323	0.832991	0.000188164	0.885545	5.04002e-05			YIR032C	1.6864	2.33e-11	1.0762	0.00240891	2.62959	7.65198e-11			YKR056W	-2.94787	1.58e-16	0.738295	4.62373e-05	-2.76726	5.45416e-22												YOR312C	-1.67887	2.16e-17	-0.958511	0.00010025
									YLR194C	0.331017	0.13039	1.13602	1.74679e-08	1.09433	1.59738e-08			YKR039W	1.39435	1.86e-05	1.2173	1.79677e-07	2.67126	2.28759e-18			YHR094C	-3.22998	1.28e-07	2.06842	1.41329e-08	-2.78739	9.90489e-13												YHL001W	-1.72394	2.35e-09	-0.876142	0.00301919
									YNR048W	0.331025	0.000886461	0.812522	2.65485e-06	1.10416	1.18347e-09			YBR020W	1.7205	1.08e-09	0.820569	0.000370727	2.67434	2.33041e-17			YLR413W	-3.37165	1.04e-08	2.13244	1.1963e-08	-2.79329	3.76006e-12												YNL244C	-1.47351	2.01e-13	-1.06266	5.81421e-07
									YBR293W	0.33482	0.0504486	0.92901	5.7337e-05	1.21767	2.71463e-07			YPL111W	1.29658	4.88e-06	1.56096	3.69011e-10	2.68188	4.11921e-18			YOR056C	-3.01355	4.42e-18	0.738091	0.000271954	-2.81604	4.13188e-20												YJL080C	-1.65808	3.78e-22	-0.96051	9.53105e-10
									YML091C	0.335181	0.0767742	0.786165	0.000966947	1.21514	9.046e-07			YHR022C	1.00052	0.00455224	1.95753	1.14458e-05	2.68213	4.86518e-09			YNR054C	-3.23556	3.79e-17	0.97325	1.18589e-05	-2.93308	4.54721e-20												YMR259C	-2.05398	5.49e-27	-0.629507	0.00449764
									YKR102W	0.340717	0.275597	0.970204	3.241e-05	1.31639	5.64115e-08			YDL223C	2.19408	1.1e-07	1.06824	0.00159883	2.6982	2.55265e-11			YKL143W	-2.99025	2.6e-13	0.886305	9.01265e-05	-2.97818	1.82296e-19												YER102W	-1.84524	3.07e-20	-0.882004	0.000129192
									YOL071W	0.341194	0.00622328	1.13676	8.43489e-08	1.49938	2.37365e-11			YPR152C	2.02209	4.37e-10	1.56119	2.08345e-09	2.76185	9.33369e-18			YOR315W	-3.89472	4.62e-16	1.69763	1.0979e-10	-2.99693	2.79068e-20												YPL160W	-1.47831	3.75e-17	-1.17688	7.63785e-11
									YGR174C	0.343939	0.0154689	0.868559	0.00153968	1.27038	5.70569e-06			YDR406W	1.31904	2.13e-05	1.62813	2.194e-06	2.77027	2.97562e-12			YER127W	-3.3777	5.36e-20	0.9249	5.54326e-05	-3.00204	2.29013e-19												YDR321W	-1.91162	9.62e-16	-0.713337	0.00131307
									YPL213W	0.34915	0.0206494	0.712459	0.00208735	0.896585	8.90376e-05			YPL152W	2.14394	4.36e-28	0.711224	2.11518e-06	2.81195	4.51697e-26			YJR070C	-3.2025	2.64e-13	1.17791	3.82597e-06	-3.04465	5.93325e-18												YDR025W	-1.82121	1.31e-19	-0.878347	0.000174386
									YBL045C	0.355539	0.0382252	0.767175	2.08345e-09	1.22292	2.57597e-16			YKL093W	1.96167	2.09e-09	0.890861	0.00398106	2.81623	1.33597e-13			YHR197W	-3.33379	3.77e-18	0.941955	0.000510264	-3.05278	1.54674e-16												YPR163C	-1.91164	4.57e-26	-0.796904	3.13567e-08
									YNL034W	0.37014	0.358754	0.812424	0.00374564	1.23826	1.02895e-05			YBR105C	1.61488	1.07e-16	1.29132	1.42369e-09	2.83315	2.21432e-21			YBL054W	-3.58905	9.18e-21	1.06634	3.49556e-07	-3.06162	2.78005e-22												YML063W	-1.81058	2.74e-20	-0.917524	9.01172e-06
									YNR041C	0.370342	0.00761622	1.04622	4.86349e-07	1.4124	1.37759e-10			YJL216C	1.42589	9.5e-08	1.54224	7.65132e-05	2.85738	8.78652e-11			YNL299W	-3.7532	9.17e-23	1.27331	7.16274e-08	-3.07127	2.45665e-21												YOR335C	-1.9499	2.8e-24	-0.774957	1.91348e-05
									YIR028W	0.372126	0.38794	2.42157	0.000685094	2.82642	2.99471e-05			YDR031W	1.86154	1.21e-14	0.982653	0.00276813	2.8745	8.39761e-13			YNL061W	-3.1707	1.4e-16	0.773315	2.29444e-05	-3.10179	1.31545e-23												YHR143W	-1.1748	0.0037967	-1.62086	4.09033e-10
									YER101C	0.37583	0.000348638	0.94119	5.06608e-09	1.23129	6.56148e-13			YJL166W	1.3102	1.85e-08	1.47416	9.61676e-08	2.88541	1.35037e-16			YIL103W	-3.13683	6.45e-18	0.676369	0.00691778	-3.10354	2.16643e-18												YLR372W	-1.86919	5.22e-15	-0.855274	0.000869743
									YDR195W	0.384431	0.000943421	0.593567	0.00407493	0.944243	7.13218e-06			YLR004C	0.876182	0.000107229	2.06483	2.31653e-07	2.89579	1.54604e-11			YHR148W	-3.28774	1.81e-16	0.966036	0.00140827	-3.10379	1.67609e-15												YLR287C	-2.15275	2.4e-28	-0.626396	0.000705957
									YER044C-A	0.391418	0.396388	3.0755	5.13482e-05	3.35472	5.66687e-06			YHL044W	1.84125	1.48e-10	1.00112	0.00054996	2.92298	3.42792e-15			YNL313C	-3.53049	7.01e-23	0.739947	0.000115828	-3.15104	9.14534e-23												YGR034W	-1.97943	1.26e-21	-0.826903	0.00035856
									YLL033W	0.393332	0.000730339	0.658077	0.00206019	0.989816	4.94229e-06			YBR177C	2.14175	1.03e-20	0.755585	8.69663e-05	2.92453	2.20703e-21			YDR312W	-3.48387	2.09e-22	0.857052	2.53316e-05	-3.15572	6.97036e-23												YOR166C	-1.89155	8.23e-16	-0.769828	0.0067394
									YDR523C	0.398316	0.0628566	0.964836	0.00370085	1.20932	0.000179784			YML087C	2.04796	1.26e-18	0.846739	0.00145415	2.92473	2.22035e-16			YMR128W	-3.07054	5.68e-14	0.682005	0.00158862	-3.24688	5.17092e-21												YHR084W	-1.96693	2.3e-13	-0.833422	2.89979e-06
									YIR019C	0.399677	0.173405	0.793346	0.0053005	1.29692	8.60709e-06			YLL057C	1.48448	4.01e-08	1.71685	7.52694e-05	2.94702	5.55046e-10			YDR184C	-3.51401	8.15e-22	0.712075	0.00134448	-3.24852	4.02611e-21												YPL198W	-2.26568	2.44e-12	-0.666269	0.00581701
									YLL002W	0.40044	0.000155092	0.702555	3.2506e-06	1.02001	2.49201e-10			YCR022C	1.43165	3.57e-07	1.71213	5.82127e-05	2.95296	2.89054e-10			YJL033W	-3.28074	1.11e-13	1.0411	1.3883e-05	-3.29668	2.88113e-20												YGR055W	-1.73102	1.66e-09	-1.03037	3.19001e-05
									YER170W	0.403117	0.000328569	0.791121	0.00133217	1.21491	1.73641e-06			YIL055C	2.34699	1.33e-14	0.757009	0.000233346	2.95332	9.79086e-21			YLR276C	-3.26607	1.44e-15	0.787973	0.000107514	-3.33266	8.15722e-23												YGR090W	-1.88117	6.62e-21	-1.0359	2.02625e-08
									YLR220W	0.414596	0.000930989	0.951806	6.32726e-05	1.35218	5.63204e-08			YML120C	2.16519	4.9e-19	0.700495	0.000134686	2.95647	2.11869e-22			YMR049C	-3.30827	3.92e-16	0.651029	0.0014156	-3.39199	1.78999e-22												YDR447C	-1.79327	1.07e-17	-1.1879	2.61999e-05
									YDR511W	0.418679	0.00829045	0.730506	0.000836188	1.15219	4.31596e-07			YGL208W	1.58799	2.31e-13	1.18334	6.48762e-07	2.95694	1.58436e-19			YAL059W	-3.76428	7.43e-24	0.695141	0.00605697	-3.47204	7.49568e-20												YDR395W	-2.06657	8.39e-27	-0.946776	1.48768e-08
									YLR457C	0.425242	0.0168073	0.859364	0.00277316	1.10691	9.72235e-05			YJR019C	1.48896	8.32e-09	1.50636	4.4568e-07	2.96782	1.1472e-15			YIL019W	-3.80965	1.03e-18	1.03947	3.18883e-05	-3.54856	1.70201e-21												YDL136W	-2.06438	2.36e-19	-0.919676	0.000614377
									YGL187C	0.427454	0.0723877	0.787302	0.000141929	1.36121	1.85666e-09			YBR250W	1.72897	1.28e-12	1.26694	0.00113891	3.0076	2.52252e-11			YKR099W	-3.88327	9.95e-21	0.894412	4.19675e-06	-3.63468	1.82114e-26												YGR094W	-1.58866	3.7e-18	-1.40324	1.07259e-11
									YGL057C	0.429998	4.15e-05	0.637947	0.000895104	1.03324	2.59997e-07			YFL016C	2.12837	2.39e-18	1.16434	6.37613e-07	3.0207	1.81039e-19			YJL050W	-3.89915	3.11e-18	1.07769	4.71209e-07	-3.69839	1.15523e-24												YCR034W	-2.16197	4.82e-17	-0.852242	0.00236276
									YBL013W	0.430536	0.00634188	1.21437	8.24146e-05	1.60499	3.60456e-07			YNL144C	2.30354	2.26e-21	0.85328	6.73254e-05	3.02836	1.29982e-20			YHR066W	-3.75886	8.89e-12	1.80843	2.52139e-09	-3.72529	5.25183e-21												YDL082W	-2.28088	1.05e-20	-0.779873	0.000149851
									YNR070W	0.435941	0.195934	1.18099	0.00385675	1.64571	6.23381e-05			YMR244C-A	1.44771	2.82e-11	1.54412	1.64435e-06	3.02992	1.24194e-14			YJL069C	-3.64478	5.18e-19	0.601267	0.00185337	-3.80099	9.91438e-26												YLR406C	-2.46828	2.13e-25	-0.645216	0.00169995
									YLR338W	0.440413	0.233668	2.07709	0.000434185	2.15775	9.60172e-05			YIR013C	1.61958	0.000120663	2.11292	0.00104885	3.04565	8.47402e-07			YOR287C	-3.45469	1.99e-12	0.958985	0.00543576	-4.01236	1.03095e-18												YGR214W	-2.44099	2.83e-23	-0.669681	0.000685814
									YPR053C	0.445511	0.00222609	1.06525	0.000536791	1.45186	3.68278e-06			YAR027W	1.97101	1.57e-05	2.08438	7.18575e-11	3.05675	6.50819e-17			YKL078W	-3.99307	4.8e-15	0.990703	0.00165129	-4.07104	1.68482e-19												YNL247W	-2.19042	1.1e-26	-0.991115	1.13217e-11
									YBR007C	0.45279	0.000176023	0.624771	0.000811771	0.991884	3.41492e-07			YGR287C	2.28935	4.09e-09	0.941004	0.000213949	3.07729	6.59262e-18			YPR112C	-3.93427	1.26e-15	0.96929	1.5165e-05	-4.20798	9.4041e-26												YLR048W	-2.22943	7.19e-21	-0.932249	0.000194559
									YIL152W	0.455652	0.000979577	0.982233	6.3311e-05	1.32527	1.68391e-07			YMR194C-A	1.24884	4.6e-08	1.95626	4.1422e-06	3.08094	4.2928e-11			YNL141W	-4.24272	1.43e-12	1.03956	0.00054996	-4.20842	1.4976e-19												YGL076C	-2.05337	1.65e-16	-1.13854	6.2584e-05
									YBR093C	0.459785	0.307719	1.25308	8.77457e-07	2.64367	2.31441e-16			YER046W	2.13136	3.46e-18	1.05702	4.0053e-06	3.08188	2.5081e-20			YGR079W	-4.62307	1.63e-24	0.908143	3.24964e-05	-4.27834	4.10391e-27												YPR187W	-2.60986	1.17e-33	-0.6546	0.000697834
									YNR058W	0.460415	0.00781528	0.755359	0.00537003	1.08928	4.93118e-05			YER035W	2.77172	8.01e-17	0.736461	0.000231526	3.08509	1.05362e-21			YDL148C	-4.00013	6.67e-16	0.810735	0.00092725	-4.43121	1.88433e-24												YKL181W	-2.3321	1.3e-18	-0.782643	4.76882e-06
									YKL071W	0.46139	0.241969	2.62809	0.000163724	2.67964	6.19376e-05			YHR210C	2.0085	9.35e-06	1.50609	1.95187e-05	3.10676	1.5662e-18			YBL039C	-4.08925	9.76e-16	0.820157	0.00205897	-4.45515	6.61589e-22												YBR189W	-2.26504	4.11e-20	-0.9556	3.01706e-05
									YER015W	0.461692	0.0105128	1.34893	9.53105e-10	1.70756	2.57479e-13			YMR017W	2.09883	5.45e-12	1.26474	0.00161213	3.11623	1.94986e-11																					YJL190C	-2.36118	7.79e-20	-0.99305	0.00046618
									YGL098W	0.468441	0.000420886	0.967398	6.90775e-05	1.33365	1.19201e-07			YLR414C	2.06048	1.43e-10	1.49473	2.13237e-09	3.12922	4.00638e-20																					YOR207C	-2.72018	2.1e-32	-0.72375	8.23231e-06
									YDL104C	0.47558	0.00123153	0.866853	8.69663e-05	1.31113	1.92037e-08			YML042W	2.582	2.9e-16	0.808239	0.0003992	3.13404	4.33398e-20																					YDR172W	-2.21811	4.55e-26	-1.26093	6.31948e-12
									YHR028W-A	0.489848	0.265989	2.59454	0.00978356	2.74341	0.00285874			YOR161C	2.4252	1.54e-11	0.854189	0.00620955	3.16894	1.59023e-14																					YDR450W	-1.97978	1.83e-18	-1.4572	2.74876e-07
									YJR048W	0.495669	0.124964	1.56795	9.61348e-14	2.09088	3.20787e-19			YBL029C-A	2.07724	7.89e-21	1.11341	1.58418e-05	3.17565	2.61169e-18																					YMR309C	-2.70234	1.4e-24	-0.781599	0.000293911
									YER134C	0.502213	3.58e-05	0.924722	4.94678e-09	1.35016	1.76767e-14			YNL009W	1.96933	4.2e-14	1.30198	6.91171e-05	3.1991	8.58014e-15																					YDL112W	-3.01581	1.79e-30	-0.641051	0.000435087
									YJR012C	0.510695	2.8e-05	0.820057	0.000452452	1.28934	1.38247e-07			YAL054C	2.4905	1.61e-14	1.0543	0.000622274	3.20098	2.043e-15																					YHL033C	-2.39475	6.99e-21	-1.20349	7.05159e-07
									YOR269W	0.5112	1.22e-06	0.905851	8.98949e-07	1.34529	1.96265e-11			YGR211W	2.42774	8.59e-08	2.44942	7.18575e-11	3.22961	6.82705e-15																					YPL183C	-2.87205	1.57e-26	-0.806317	2.57674e-06
									YGR230W	0.518423	0.00131882	0.715387	0.00372005	1.16562	3.86212e-06			YMR271C	2.53597	6.52e-28	0.762427	0.000355549	3.23121	9.57547e-22																					YPL081W	-1.53903	1.63e-07	-1.83303	1.67479e-06
									YBR071W	0.52836	0.00118297	0.727523	0.000202086	1.06857	1.53293e-07			YIL015W	1.64569	2.77e-08	1.44826	0.009944	3.23581	8.50883e-08																					YLR249W	-2.68767	2.33e-23	-1.12803	7.83715e-06
									YOR011W	0.534407	0.0630695	0.621123	0.00976795	1.49927	1.11949e-08			YER158C	2.34356	2.78e-12	0.847828	2.3149e-05	3.26791	7.85826e-23																					YDR165W	-2.89596	2.85e-27	-0.979906	0.000178741
									YJL196C	0.5451	0.00879376	0.932122	0.00202974	1.57151	7.33168e-07			YOR152C	2.65105	5.36e-24	0.653951	0.00246357	3.28048	1.65944e-21																					YFL034C-A	-2.38917	3.23e-15	-1.494	0.000189244
									YIR030C	0.552214	0.141011	1.60606	0.000100731	2.0332	1.39126e-06			YNR071C	2.02555	6.9e-10	1.51645	0.000266667	3.31695	9.91108e-12																					YBR084W	-2.30314	6.9e-23	-1.51799	1.36361e-12
									YGR101W	0.557179	0.000122684	0.683183	0.00086754	1.22857	2.62783e-08			YEL060C	2.81543	5.49e-23	0.620241	0.000462113	3.33403	1.3399e-24																					YGR200C	-3.07291	3.51e-30	-0.738555	4.19117e-06
									YJL105W	0.566756	0.00963083	1.60834	0.00149132	2.187	1.6964e-05			YOR318C	1.66512	0.000164154	2.76462	0.000119273	3.35238	1.37743e-06																					YLR186W	-3.3534	4.75e-28	-0.705685	0.00130372
									YJR094C	0.572001	0.42397	2.60317	0.00732655	4.2161	3.04285e-06			YER185W	2.1352	2.16e-15	1.23407	0.000478756	3.35971	3.78829e-14																					YEL026W	-3.26383	1.66e-22	-0.653718	0.00240719
									YPL018W	0.572165	0.00905659	1.48404	1.68526e-10	2.00351	3.28709e-15			YHL028W	2.1307	4.03e-14	1.21994	1.38541e-05	3.37032	2.99749e-18																					YBR034C	-3.53004	1.56e-33	-0.617175	0.000142829
									YIR024C	0.575722	0.000886461	1.13871	9.76863e-05	1.60065	1.40151e-07			YOL157C	2.35536	2.91e-13	1.25434	0.00179942	3.48131	9.20508e-13																					YOR243C	-3.17803	9.06e-33	-0.999925	2.09414e-09
									YLR332W	0.580119	0.000123399	0.590968	0.0036023	1.08678	3.53747e-07			YER096W	2.64678	4.03e-14	0.935829	0.000256406	3.48864	3.42934e-20																					YLR197W	-3.46028	1.61e-24	-0.585493	0.00849254
									YJR153W	0.583779	0.0206494	1.52287	5.31002e-07	1.82929	2.84606e-09			YJL048C	2.94073	1.92e-20	0.728632	9.92433e-05	3.49491	7.12395e-25																					YJL109C	-3.50104	1.18e-29	-0.783704	0.000942946
																		YDR403W	1.7308	7.9e-09	1.53913	0.0017894	3.51567	1.58233e-10																					YMR290C	-3.60043	1.74e-27	-0.933855	2.13068e-07
																		YAR023C	1.85104	1.17e-06	1.66606	4.56513e-06	3.5171	2.14055e-15																					YOR341W	-3.87545	3.9e-30	-0.942341	8.34787e-06
																		YDL020C	2.89854	3.29e-20	1.08193	6.40019e-06	3.51738	7.39261e-21																					YMR014W	-3.76492	2.01e-28	-1.1086	0.000800233
																		YBR302C	3.22674	0.000683052	2.70497	0.00267868	3.52462	1.08724e-05																					YCL037C	-3.73137	1.47e-27	-1.22876	7.30638e-06
																		YER085C	1.56832	1.44e-05	2.19506	0.00103386	3.54294	2.21086e-07																					YGR128C	-3.913	1.45e-25	-0.920416	0.000545675
																		YLR350W	2.78056	3.15e-24	0.857626	0.00024104	3.57749	6.586e-21																					YLR355C	-3.88786	2.09e-21	-0.874551	0.000285367
																		YBR157C	2.40088	7.57e-06	1.39345	7.65132e-05	3.59837	5.31048e-16																					YML043C	-4.14675	6.44e-24	-0.776099	0.00783155
																		YMR056C	2.20344	2.11e-21	1.52131	6.84588e-06	3.61751	1.78976e-16																					YOR310C	-4.256	6.67e-27	-0.775516	0.00026655
																		YHL016C	2.24627	1.23e-22	1.40309	5.78481e-08	3.6274	8.19452e-22																					YDL167C	-4.13608	5.15e-28	-0.95603	3.36929e-06
																		YDR533C	3.83448	1.44e-12	0.627888	0.00152298	3.65293	1.51517e-24																					YDL060W	-4.41261	2.95e-28	-0.713099	0.000356987
																		YOL114C	2.59229	8e-19	1.19532	0.00202974	3.66304	6.34611e-14																					YNL248C	-4.54825	4.09e-28	-0.69362	0.00524069
																		YDL199C	2.79711	2.58e-27	0.86009	4.44629e-05	3.67169	4.15689e-24																					YDR324C	-4.10955	2.64e-26	-1.18617	1.4655e-05
																		YBR240C	2.46773	6.98e-16	1.29998	0.00123644	3.68258	1.31479e-13																					YBR267W	-4.77955	5.58e-30	-0.648317	0.00664722
																		YPR061C	2.51671	5.15e-22	1.08479	1.05643e-05	3.68461	4.98643e-22																					YDL014W	-5.11363	9.57e-33	-0.81022	0.000971138
																		YKL044W	1.96375	1.04e-05	2.16221	2.31142e-05	3.72603	6.87512e-11
																		YIL066C	2.87822	4.98e-21	0.83833	0.000716417	3.73682	1.71428e-21
																		YHR137W	2.22928	2.58e-09	1.35389	4.32006e-07	3.73762	8.88045e-21
																		YDR185C	3.17415	2.81e-25	0.670744	0.00319544	3.77162	5.79846e-23
																		YGR131W	1.63393	1.58e-06	1.81294	5.83764e-07	3.79792	4.59856e-17
																		YPR030W	3.10339	1.22e-23	0.789846	0.00075911	3.81795	1.3187e-22
																		YMR136W	1.32024	6.09e-06	2.21161	7.49044e-10	3.85616	6.08879e-18
																		YOR387C	1.27591	0.00659519	2.71396	0.00155533	3.88586	4.03598e-06
																		YBL043W	2.41157	1.34e-10	1.36825	0.00615082	3.90799	6.50366e-12
																		YOL015W	3.19656	2.72e-19	1.06654	0.000165909	3.91277	5.71418e-20
																		YKL221W	2.39001	2.82e-10	2.08841	2.89979e-06	3.94254	4.56237e-14
																		YKL043W	2.34209	8.83e-07	1.9663	2.58456e-11	3.98976	5.31657e-22
																		YNL279W	1.9744	6.76e-10	2.01499	5.62283e-06	3.99145	6.58641e-14
																		YPL222W	2.54508	1.16e-12	1.19109	1.74643e-07	3.99943	1.69491e-25
																		YFL030W	3.03675	1.33e-20	1.05846	0.00100273	4.03061	1.70709e-18
																		YOR019W	2.72679	9e-15	1.5418	1.52874e-06	4.03361	1.9375e-19
																		YOR343C	1.95571	0.0001	2.68972	0.00616979	4.04551	7.42928e-06
																		YKL163W	2.58728	2.04e-09	1.71149	6.92113e-05	4.05619	9.12134e-15
																		YBR001C	2.92017	1.77e-22	1.09363	1.58711e-10	4.0923	3.95543e-31
																		YPL014W	3.46747	5.92e-26	0.729125	0.000464868	4.10247	4.12759e-25
																		YBR117C	3.37452	2.6e-09	1.76102	0.00170777	4.11601	4.58029e-11
																		YMR279C	2.07449	1.02e-09	2.46585	2.04892e-06	4.13871	2.18067e-12
																		YBR101C	3.56263	1.09e-16	1.57916	2.09414e-09	4.16002	2.76545e-23
																		YDR124W	2.672	3.27e-15	1.88166	9.53201e-09	4.20522	1.17591e-20
																		YIL099W	3.14793	1.71e-12	1.54616	7.17256e-06	4.23035	3.56317e-19
																		YIL056W	2.8992	7.02e-17	1.91179	1.95975e-13	4.24282	2.59145e-26
																		YGR243W	3.61605	1.15e-13	0.88917	0.0017269	4.27341	6.40073e-21
																		YER079W	3.41192	4.08e-23	0.808323	0.00236372	4.29929	1.29987e-22
																		YNL077W	4.36133	4.03e-20	0.897902	0.000407184	4.34364	1.40916e-22
																		YAL061W	2.60531	2.63e-09	1.96246	1.12149e-06	4.35208	7.47861e-18
																		YDR040C	3.64945	1.62e-08	2.09908	1.58893e-08	4.37455	3.58514e-18
																		YKL107W	2.88639	3.33e-13	1.50906	0.00235523	4.38049	3.95546e-14
																		YOR220W	3.81742	1.32e-31	0.606779	0.00051322	4.39402	3.4799e-29
																		YNL006W	4.07206	6.52e-24	0.969403	7.48937e-07	4.39513	3.7888e-28
																		YGR236C	2.27456	7.08e-07	2.06565	0.00560574	4.42217	5.81744e-09
																		YGR053C	3.01622	3.62e-17	1.30055	0.00407109	4.42681	8.42253e-15
																		YNL007C	3.73718	1.34e-25	1.0942	8.01632e-06	4.45571	8.66157e-24
																		YGL088W	2.76416	1.02e-08	2.03687	4.94075e-06	4.4911	3.02219e-15
																		YNL117W	2.5013	2.77e-08	2.36126	0.000608911	4.53185	1.01819e-12
																		YJR078W	2.95757	1.02e-15	1.60181	9.99371e-06	4.57996	3.86188e-19
																		YOL047C	2.48431	4.86e-09	2.50912	0.000209436	4.60483	7.9604e-11
																		YDR223W	1.84887	3.87e-10	2.56273	1.95975e-13	4.62294	3.97133e-24
																		YLR377C	2.05001	8.68e-07	3.04278	8.9839e-05	4.67819	5.02581e-09
																		YPR007C	2.86786	2.48e-08	2.27201	0.00852988	4.70736	1.88541e-08
																		YBL075C	4.0156	2.93e-30	0.891108	9.18359e-07	4.72901	2.07359e-30
																		YGL045W	3.94816	4.33e-26	1.22586	8.35321e-10	4.74149	9.99354e-31
																		YLR120C	4.13902	1.3e-27	0.805783	0.00205838	4.80093	7.19026e-23
																		YOR344C	4.3596	2.95e-23	0.818277	0.000650728	4.86254	8.86511e-25
																		YPL223C	3.24702	2.9e-14	1.46661	0.00058349	4.89127	4.15743e-19
																		YBR099C	3.94943	5.06e-19	1.38151	0.00946702	4.89666	2.26653e-13
																		YOR316C-A	2.69974	2.44e-11	2.47207	7.51382e-05	4.91596	1.28689e-12
																		YLR054C	4.01207	2.78e-15	1.33746	0.00461635	4.9317	9.87249e-17
																		YBR067C	3.6749	1.41e-08	0.937537	0.00193019	4.96783	3.31237e-21
																		YKL217W	3.44519	5.38e-14	2.06788	7.92547e-07	4.97578	7.49974e-19
																		YJR160C	2.82264	2.08e-07	2.3579	0.00096717	4.98386	3.30701e-10
																		YDR380W	3.0579	3.36e-09	1.57457	6.8028e-05	5.00192	4.67179e-19
																		YBR299W	3.50531	4.32e-13	1.68677	0.00536339	5.02652	2.48599e-12
																		YDL085W	3.72968	4.25e-17	1.36799	0.00140995	5.09577	5.70786e-19
																		YGR052W	3.39171	2.8e-11	1.86984	0.00200137	5.12108	2.34472e-14
																		YBR050C	2.99765	1.8e-10	2.03896	0.000139192	5.13641	1.35676e-15
																		YGR249W	4.02562	1.21e-14	1.89338	2.55925e-06	5.20245	9.64564e-19
																		YNL160W	4.33483	1.32e-17	0.814423	0.0082783	5.24977	4.46914e-22
																		YPL171C	4.13106	6.27e-11	2.07394	0.000299629	5.2755	5.18355e-15
																		YHR160C	2.42436	1.77e-07	2.98851	0.000460017	5.27793	1.01049e-09
																		YIR039C	2.22696	6.29e-05	2.22352	0.000169589	5.28634	2.5974e-15
																		YGR250C	4.89229	5.7e-21	1.26985	4.09372e-07	5.33232	1.03475e-26
																		YAL005C	4.29127	1.6e-22	0.75322	0.00412212	5.449	2.13775e-24
																		YOR348C	3.23431	1.11e-10	2.63284	7.62779e-10	5.46541	2.08785e-21
																		YEL069C	2.06261	0.000288748	3.222	0.00046086	5.51498	3.3661e-09
																		YBR183W	4.30663	9.9e-25	1.16177	4.9176e-06	5.52633	1.05922e-27
																		YPL240C	4.7054	1.97e-23	0.852136	0.000406102	5.53145	2.43827e-26
																		YBR033W	3.30994	4.19e-12	1.37166	0.00654607	5.54652	4.41539e-18
																		YNR072W	2.29626	1.29e-05	3.54511	0.00270494	5.59753	3.4151e-07
																		YLR312C	4.35375	1.08e-21	1.38096	0.000419071	5.63847	1.06513e-22
																		YGR110W	2.81422	2.53e-10	2.16698	1.59174e-09	5.64387	2.36742e-25
																		YOL032W	4.80443	2.09e-22	1.51217	2.14705e-07	5.64566	1.89145e-25
																		YPR154W	4.90557	2.04e-30	1.13504	7.48937e-07	5.67561	1.06378e-28
																		YNR064C	3.10418	2.14e-09	3.1401	0.000142829	5.76733	9.67579e-12
																		YOR388C	2.51613	0.000230655	3.53269	0.00396512	5.78439	1.64674e-06
																		YCR045C	3.03098	8.88e-11	3.04008	0.000626624	5.86382	1.08219e-10
																		YPL230W	4.79835	2.15e-20	1.47225	3.1653e-07	5.95841	1.42652e-27
																		YHR096C	3.49974	4e-08	1.9901	7.39068e-05	5.96821	8.89671e-19
																		YPL282C	3.8132	7.72e-08	5.07466	2.16141e-07	6.12913	2.2803e-11
																		YBR018C	3.37443	1.51e-15	2.66522	4.1422e-06	6.20312	3.95145e-18
																		YMR280C	3.51591	1.3e-16	2.31738	2.58456e-11	6.21019	1.27515e-28
																		YNL318C	2.66819	2.39e-06	3.90011	0.00368222	6.26942	2.0091e-08
																		YLR142W	3.06278	4.12e-11	3.4334	4.19828e-16	6.33968	1.14572e-27
																		YHL024W	4.54026	5.56e-12	2.22273	1.65733e-05	6.48596	2.68728e-21
																		YHR136C	2.6037	3.58e-05	2.70244	9.32122e-11	6.48729	5.11791e-25
																		YJL144W	6.44739	7.61e-22	1.18903	0.000428233	6.65045	3.52452e-27
																		YGR142W	6.81973	4.87e-22	1.27317	0.00300061	6.87572	4.21688e-19
																		YPL222C-A	4.34753	3.69e-09	3.95545	0.00214646	6.96778	2.55077e-10
																		YDR258C	6.42174	4.56e-29	1.11018	4.9715e-05	7.10218	9.80867e-28
																		YPL250C	6.25349	7.68e-18	2.10866	1.99783e-07	7.10853	3.67646e-23
																		YGR161C	5.95402	1.14e-23	2.00831	4.38996e-10	7.13878	1.04319e-27
																		YHR140W	4.42612	3.18e-17	2.78629	5.06092e-08	7.38715	2.38946e-24
																		YPR150W	4.08989	6.3e-16	3.22633	0.00254172	7.60802	4.2454e-13
																		YLR081W	4.0489	2.06e-11	4.0717	6.71734e-07	7.7535	1.53562e-17
																		YOL084W	7.54266	1.34e-20	1.38948	0.00124781	8.26437	1.16079e-23
																		YER037W	7.5825	5.04e-25	1.21107	0.00635862	8.74993	6.04071e-28
[truncated: 2 more columns]

## Sheet: M22
Defective Induction	logFC: All Strains EtOH response	FDR: All Strains EtOH response	logFC: M1 v mean: EtOH response	FDR: M1 v mean: EtOH response	Induction Level	Induction FDR			Novel Induction	logFC: All Strains EtOH response	FDR: All Strains EtOH response	logFC: M1 v mean: EtOH response	FDR: M1 v mean: EtOH response	Induction Level	Induction FDR			Amplified Induction	logFC: All Strains EtOH response	FDR: All Strains EtOH response	logFC: M1 v mean: EtOH response	FDR: M1 v mean: EtOH response	Induction Level	Induction FDR			Defective Repression	logFC: All Strains EtOH response	FDR: All Strains EtOH response	logFC: M1 v mean: EtOH response	FDR: M1 v mean: EtOH response	Induction Level	Induction FDR			Novel Repression	logFC: All Strains EtOH response	FDR: All Strains EtOH response	logFC: M1 v mean: EtOH response	FDR: M1 v mean: EtOH response	Induction Level	Induction FDR			Amplified Repression	logFC: All Strains EtOH response	FDR: All Strains EtOH response	logFC: M1 v mean: EtOH response	FDR: M1 v mean: EtOH response
YDR133C	1.3287	0.000213087	-1.45441	0.00783013	-0.510786	0.310783			YEL076C	-1.27226	0.121188	6.3781	0.000709511	6.66958	0.000415702			YMR196W	6.198	1.43e-31	0.716225	0.000118454	6.7486	1.42879e-34			YGR014W	-0.722945	0.000940152	1.21361	5.6642e-08	0.306453	0.105374			YGR211W	2.42774	8.59e-08	-2.5798	4.15996e-11	-1.79962	5.70886e-08			YGR159C	-6.24722	2.03e-23	-1.48766	0.000319442
YFL003C	0.943601	8.69e-05	-1.10335	0.00353072	-0.43209	0.213811			YPR192W	-0.771902	0.187183	1.59172	0.000165121	1.46361	0.000197888			YKL151C	5.02488	1.21e-28	0.696906	0.000115051	5.50002	1.48507e-32			YOL019W	-0.673975	0.000495821	1.2594	1.90938e-10	0.296491	0.0564052			YBR294W	0.202755	0.781691	-2.48556	1.62183e-08	-1.10923	0.00120196			YAL025C	-5.0638	6.82e-23	-2.44903	4.5238e-07
YGR210C	0.751295	1.75e-06	-0.787669	8.2062e-08	-0.246363	0.0500449			YDR033W	-0.381901	0.470739	1.62	2.83611e-08	2.26975	8.68118e-13			YDL124W	4.42596	1.25e-22	1.32598	4.38784e-09	6.01125	1.09325e-31			YFR055W	-0.816771	0.000960199	0.988231	2.19623e-05	0.0623712	0.784377			YDR277C	0.528923	0.170964	-2.20015	9.67917e-10	-1.12087	0.000128769			YKR081C	-4.99313	2.01e-24	-2.09723	5.15443e-09
YMR009W	0.730294	0.000462895	-0.731536	2.82238e-05	-0.210679	0.179781			YJL225C	-0.325313	0.437342	1.3806	1.08545e-06	1.41701	2.84764e-07			YGL156W	5.99084	2.35e-26	1.93727	2.58981e-09	7.80569	2.06978e-31			YNL078W	-0.703153	4.52e-09	0.677977	3.00545e-05	-0.0473538	0.76633			YLR092W	-0.509728	0.411696	-1.9782	3.7159e-11	-1.57932	1.43128e-09			YLR222C	-4.14329	4.64e-19	-2.61652	6.79916e-11
YPR152C	2.02209	4.37e-10	-1.39094	7.07784e-08	-0.190274	0.395833			YLR343W	-0.303458	0.382807	0.912082	0.00558991	0.846257	0.00546876			YKL150W	3.58966	1.06e-18	0.740859	5.48893e-06	4.06206	1.55727e-30			YML052W	-0.874645	0.000106611	0.85615	0.00118542	-0.0942372	0.716348			YDL059C	-0.559775	0.13707	-1.78697	6.5499e-08	-2.16535	9.99174e-11			YHR066W	-3.75886	8.89e-12	-1.97795	1.24673e-06
YIL165C	0.948087	4.03e-05	-0.955047	0.00314677	-0.0764082	0.815001			YCR083W	-0.302018	0.0226658	1.17984	0.000104027	0.870413	0.00177028			YOR289W	5.82958	3.46e-29	1.52213	2.72097e-06	7.30223	2.39505e-30			YDR055W	-0.690538	0.000348864	0.591789	0.00128918	-0.0944802	0.594701			YMR319C	0.249541	0.699081	-1.73412	3.21137e-08	-2.30835	2.36682e-12			YDR496C	-4.17168	4.93e-18	-2.23605	8.03733e-08
YKL109W	0.84388	0.00152973	-0.927869	2.83436e-06	-0.0694894	0.711964			YPL036W	-0.28544	0.403111	1.02903	6.7372e-05	1.05629	1.68561e-05			YOR185C	3.81222	1.04e-29	0.954907	3.21703e-06	4.75343	5.03198e-30			YDR281C	-1.74902	0.000305112	1.36907	0.00389643	-0.135131	0.772346			YIR017C	-0.041527	0.91682	-1.52588	3.0852e-07	-1.16791	1.26616e-05			YOL124C	-4.11251	1.26e-15	-1.75419	8.72124e-07
YPL170W	1.16564	4.69e-06	-0.725346	2.44914e-05	-0.0546086	0.744045			YLR300W	-0.241973	0.469337	3.80068	4.5229e-21	3.06871	8.47616e-19			YLR258W	5.54617	1.52e-19	0.927004	0.000129618	6.33049	7.95954e-30			YOL020W	-0.863575	4.86e-06	0.792944	8.17154e-05	-0.188664	0.306506			YBR203W	0.637924	0.0111707	-1.50781	8.69085e-14	-0.731585	2.48703e-06			YDL148C	-4.00013	6.67e-16	-2.00365	1.29515e-08
YLR256W	0.843792	0.000609869	-0.806689	8.09815e-06	-0.0438187	0.804608			YMR122W-A	-0.162269	0.384709	2.04943	2.58981e-09	1.91992	3.38894e-09			YNL134C	3.244	4.08e-23	0.765842	4.36563e-06	3.87448	1.03474e-29			YAL044C	-0.837756	6.12e-07	0.630585	0.000802098	-0.225811	0.191757			YBL029W	0.644002	0.0868438	-1.36663	8.11681e-05	-1.44068	1.18776e-05			YCL054W	-5.2911	6.07e-27	-1.41229	2.84207e-06
YDL170W	0.642719	1.12e-05	-0.616423	0.000632474	-0.0366706	0.842941			YNR013C	-0.12925	0.2982	0.826498	6.27677e-06	0.638279	0.00014687			YKL035W	4.34086	1.31e-21	0.841597	1.46501e-05	4.82373	1.04486e-29			YBR106W	-0.913698	5.01e-11	0.627458	0.000555258	-0.300834	0.0697489			YEL072W	0.286973	0.249469	-1.33653	5.71281e-07	-0.982664	4.89301e-05			YDR101C	-4.86757	1.4e-24	-1.78575	1.36383e-09
YGL134W	0.611314	1.05e-08	-0.595195	0.000742696	-0.000588451	1			YDR135C	-0.0647843	0.682723	0.852968	9.96981e-07	0.606621	0.000126424			YOR347C	4.6539	1.81e-20	1.27836	6.19409e-06	6.45701	1.93294e-29			YLL052C	-2.94376	3.85e-08	1.23346	0.0024678	-0.466033	0.212664			YEL057C	0.286297	0.464449	-1.19943	0.00370378	-1.04529	0.00432818			YOR340C	-4.71391	5.87e-23	-1.70772	7.30849e-08
YLR097C	0.972762	1.35e-09	-0.727559	0.000270851	0.0620559	0.754341			YLR218C	-0.0621821	0.72551	1.11424	0.000661405	0.973686	0.00132216			YOL048C	3.55834	7.18e-27	0.742767	0.000166043	4.44736	2.11024e-29			YLL053C	-3.30154	1.66e-09	1.565	3.46371e-06	-0.502925	0.0895878			YPR035W	0.316461	0.414802	-1.1957	7.16389e-06	-2.11058	2.73787e-12			YLL008W	-4.12474	1.07e-18	-2.09273	1.26962e-11
YPL168W	0.946864	1.84e-09	-0.755091	0.000208609	0.169492	0.369121			YBR058C-A	-0.0167494	0.91126	0.975171	0.00196315	0.873283	0.00264616			YBR056W	3.2327	3.23e-28	0.676923	8.59935e-05	3.98231	2.23466e-29			YER043C	-1.15366	5.73e-10	0.708157	0.0039549	-0.513024	0.0228537			YPL151C	0.775486	0.000371948	-1.14897	2.64864e-10	-0.848142	1.21093e-07			YDR083W	-3.90959	2.13e-14	-1.84991	8.39669e-08
YGL196W	0.806365	7.98e-12	-0.643227	4.4181e-05	0.180395	0.206187			YLR424W	-0.0124064	0.95121	0.952613	8.80063e-06	0.702101	0.00030222			YBR139W	3.4208	5.05e-29	0.691074	9.32923e-05	4.08091	5.77533e-29			YPL128C	-1.37111	8.4e-17	0.802145	2.96254e-07	-0.630882	1.10781e-05			YDR134C	0.918511	0.00385752	-1.10752	3.82048e-06	-0.598458	0.00492772			YNL175C	-3.17452	3.09e-09	-1.96687	1.24795e-07
YGL144C	0.9615	7.25e-11	-0.612959	0.002213	0.249586	0.17561			YOL026C	0.0592483	0.615062	0.696057	0.00612319	0.734786	0.00178054			YMR090W	4.30273	1.68e-28	0.785957	0.000350468	4.86587	8.47616e-29			YIL004C	-1.42334	1.42e-24	0.623871	0.00153072	-0.813259	1.65893e-05			YNL040W	-0.411995	0.0463676	-1.07953	2.15481e-10	-1.45808	2.24056e-15			YDR299W	-4.03958	9.94e-16	-1.82168	2.7961e-07
YJR110W	0.858714	9.94e-17	-0.560042	0.00023733	0.315273	0.0228102			YJL107C	0.0592595	0.828975	1.42662	5.87613e-11	1.23337	4.49948e-10			YDL168W	2.29262	2.72e-10	1.41584	7.94755e-16	2.85729	1.53597e-28			YNL244C	-1.47351	2.01e-13	0.78029	0.000143775	-0.816793	2.89905e-05			YJL101C	-0.0347863	0.83966	-1.04748	4.77166e-09	-1.19066	3.21298e-11			YGL078C	-4.03146	8.12e-16	-1.82262	3.95342e-08
YBR068C	1.27504	3.43e-10	-0.891969	6.89004e-07	0.31739	0.0425574			YOL023W	0.0678202	0.686277	0.848996	2.5726e-05	0.764232	4.80596e-05			YER062C	3.82231	9.69e-24	1.62088	8.54257e-10	5.42596	1.94408e-28			YDR451C	-1.34903	1.47e-11	0.651856	0.00335921	-0.823411	9.2363e-05			YLL028W	-0.0972385	0.775809	-1.02918	0.000229514	-1.64549	1.54323e-08			YPR112C	-3.93427	1.26e-15	-1.81783	5.15443e-09
YDR132C	0.965116	2.5e-10	-0.625766	0.00447956	0.349733	0.0833473			YER163C	0.0689442	0.508182	0.626013	0.00256116	0.684735	0.000440192			YMR250W	6.14662	2.22e-20	0.832671	0.00218813	6.27223	2.25214e-28			YGR055W	-1.73102	1.66e-09	1.00671	6.21462e-05	-0.95113	5.54826e-05			YIL074C	-0.0757673	0.754972	-0.969545	1.31682e-05	-1.01206	2.18198e-06			YNR053C	-4.91761	4.51e-30	-1.7167	1.01383e-10
YJL060W	1.26271	1.35e-09	-0.884197	4.33423e-07	0.370295	0.0149735			YJL108C	0.0730272	0.776281	1.26499	1.90689e-09	1.15788	3.77236e-09			YHL021C	4.68327	1.67e-23	1.13957	5.63519e-06	5.80008	3.55574e-28			YER089C	-1.5465	8e-20	0.64581	5.67183e-05	-0.965226	5.29358e-09			YMR267W	-0.103502	0.433489	-0.881691	3.73145e-05	-0.993181	1.66863e-06			YBR247C	-4.46248	1.32e-20	-1.65837	1.4319e-08
YNR045W	1.03915	9.13e-21	-0.589591	0.000171001	0.43726	0.00238003			YHR033W	0.0929495	0.860335	2.09037	9.1565e-05	2.97713	4.72775e-09			YGR255C	2.53026	2.61e-28	0.649082	1.52848e-05	3.14361	4.12514e-28			YLR180W	-2.35495	2.49e-08	1.83823	5.61283e-06	-1.44413	9.4331e-05			YGL060W	-0.102298	0.43759	-0.8671	8.32532e-09	-0.908172	5.89239e-10			YER126C	-4.09007	7.1e-19	-1.99914	2.35765e-06
YLR030W	2.82431	9.09e-06	-3.23344	0.00361144	0.460985	0.647351			YCL027W	0.114355	0.833982	1.53046	0.00724449	3.65088	5.42981e-10			YDR516C	5.86441	7.32e-26	0.855685	0.00145591	6.53397	4.81622e-28			YER145C	-2.28165	5.59e-12	0.629696	0.00985424	-1.77454	7.63078e-11			YKR071C	0.150848	0.454864	-0.849981	4.44124e-06	-0.736866	2.0025e-05			YDR449C	-4.0228	3.57e-20	-2.18748	3.01481e-07
YBR150C	1.15398	5.1e-15	-0.615007	0.000121217	0.49604	0.000774497			YKL192C	0.125626	0.551541	0.866633	0.00218813	0.938287	0.000412675			YFR017C	5.91773	3.25e-22	1.03043	0.00249132	6.76533	5.21357e-28			YNL065W	-3.37594	2.45e-18	1.70686	7.45829e-11	-2.03601	1.7206e-14			YPL239W	0.426995	0.179421	-0.834857	3.04172e-05	-1.40578	8.14362e-11			YNL141W	-4.24272	1.43e-12	-1.64506	2.57717e-05
YHL036W	1.29166	3.74e-07	-0.748533	0.00597834	0.523068	0.0347793			YCR020C	0.131122	0.417719	0.860906	0.000676024	0.915856	0.000129864			YMR020W	4.91687	1.17e-33	1.08693	2.79382e-05	5.906	5.37019e-28			YLR063W	-3.50848	1.24e-19	1.89551	3.74704e-12	-2.1484	1.18433e-15			YDR213W	-0.504607	0.0166191	-0.752464	2.23973e-06	-1.52889	1.47671e-15			YPL093W	-4.93427	2.9e-25	-1.27221	1.36672e-07
YHR176W	1.37391	5.56e-07	-0.809816	0.000177437	0.602142	0.00218287			YER178W	0.139221	0.250113	0.676609	0.00394506	0.787767	0.000378064			YJL164C	3.5931	9.03e-27	0.814217	8.24272e-05	4.44193	5.80344e-28			YNL112W	-3.7809	5.94e-19	1.15692	0.000166555	-3.16491	2.16747e-15			YDR240C	-0.390065	0.000157413	-0.724715	0.000235262	-1.13534	2.01792e-08			YPL043W	-4.75377	6.7e-27	-1.66332	8.4597e-10
YLL055W	1.33177	7.99e-11	-0.558482	0.00365068	0.648156	0.000334664			YPL094C	0.161858	0.248683	0.835316	2.55742e-07	0.937724	5.53352e-09			YBL064C	3.57902	1.49e-27	0.882763	1.47444e-05	4.33896	8.03762e-28												YJL006C	0.152722	0.281028	-0.71732	0.0030276	-0.716242	0.00152863			YML093W	-3.92313	5.99e-15	-1.66209	2.17997e-07
YPL005W	2.23224	4.52e-13	-0.905372	3.54298e-05	0.712288	0.000412388			YMR264W	0.164514	0.0189071	0.60545	7.17445e-06	0.789323	8.00863e-09			YPR026W	3.17966	6.18e-22	0.657549	0.00023636	3.78191	8.3146e-28												YJR056C	-0.291156	0.058876	-0.708408	0.00657395	-1.1005	1.41051e-05			YNL248C	-4.54825	4.09e-28	-1.74743	1.62183e-08
YOR027W	1.68605	1.61e-18	-0.781424	4.15434e-05	0.782718	1.50618e-05			YER087C-B	0.165552	0.196564	0.685012	0.000886561	0.83026	2.7713e-05			YML054C	5.69176	3e-16	1.76744	5.31648e-06	7.31739	1.4973e-27												YMR066W	-0.182953	0.194455	-0.703236	0.00433188	-0.939738	6.73554e-05			YBL039C	-4.08925	9.76e-16	-1.33462	1.74414e-05
YDR151C	1.55859	2.22e-15	-0.558702	0.00212543	0.842978	2.41051e-06			YOL151W	0.166167	0.575966	1.35902	8.26678e-08	1.42711	8.19166e-09			YPL222W	2.54508	1.16e-12	1.10983	1.45761e-07	3.91818	1.40909e-26												YDL044C	-0.149097	0.284647	-0.702717	0.00289408	-0.924663	4.42455e-05			YOL041C	-4.01854	3.78e-21	-1.90489	3.15158e-06
YJR155W	1.75631	9.31e-11	-0.677807	0.00121107	1.00284	1.00113e-06			YCL057C-A	0.178257	0.310284	0.797148	0.00117032	1.01216	1.93333e-05			YBR201W	3.15319	6.98e-33	0.624057	0.0010898	3.72245	1.48086e-26												YDR416W	-0.102426	0.364645	-0.701791	7.50976e-07	-0.826742	5.5039e-09			YKL172W	-4.43934	2.05e-22	-1.54049	7.66548e-07
YBR101C	3.56263	1.09e-16	-1.43858	3.18281e-08	1.14228	1.43204e-06			YBL001C	0.212805	0.0786135	0.913846	0.000318905	1.09039	9.05247e-06			YCL040W	6.98027	3.93e-29	1.16749	0.00048311	8.09897	1.83915e-26												YNL039W	-0.244153	0.0618156	-0.697715	0.00240926	-0.967032	1.43013e-05			YLR073C	-4.24282	2.8e-19	-1.43946	0.000323696
YMR316W	2.9271	1.61e-13	-0.933868	3.38887e-06	1.17674	6.49966e-09			YKL051W	0.236419	0.435926	0.809391	0.000167885	1.2237	2.80832e-08			YDR533C	3.83448	1.44e-12	1.01406	2.19e-06	4.0391	2.30199e-26												YMR257C	-0.0746274	0.511281	-0.693223	0.00316291	-0.806471	0.000282542			YDR060W	-4.87549	1.21e-28	-1.28843	6.19409e-06
YBL043W	2.41157	1.34e-10	-1.2341	0.00558991	1.30563	0.00118654			YLR395C	0.24373	0.306948	0.843327	0.0085438	1.19512	9.4331e-05			YEL060C	2.81543	5.49e-23	0.937788	1.0082e-06	3.65158	3.11882e-26												YDL116W	-0.22167	0.00629935	-0.69197	2.697e-05	-0.915346	3.55409e-08			YMR229C	-4.89711	5.55e-29	-1.25511	8.08415e-07
YOL082W	2.04963	1.72e-14	-0.707453	0.000654523	1.38658	5.20104e-10			YDL018C	0.253103	0.00628253	0.623333	0.000107619	0.891358	4.80306e-08			YEL011W	5.42096	3.24e-25	0.808768	0.00520472	5.94128	3.78015e-26												YER115C	-0.425383	0.000954826	-0.663805	0.00396352	-1.1002	1.49775e-06			YOR287C	-3.45469	1.99e-12	-1.43709	0.00293241
YMR181C	1.94092	2.92e-13	-0.767095	0.000104615	1.39188	9.25139e-11			YDR501W	0.257925	0.198644	0.723467	0.000388575	0.583888	0.00182651			YDL146W	3.54776	1.4e-24	0.940843	1.28161e-05	4.1412	4.62738e-26												YLR067C	-0.549935	4.03e-06	-0.655882	0.00313208	-1.20828	1.02066e-07			YGL171W	-3.25636	2.97e-12	-1.63095	3.41789e-06
YDL020C	2.89854	3.29e-20	-0.943947	9.29722e-05	1.49151	3.85551e-09			YDR309C	0.266821	0.084077	0.634224	0.000350468	0.977923	6.26307e-08			YER067W	9.1664	5.94e-32	1.28881	0.00481243	10.3031	5.11498e-26												YER022W	0.00427604	0.971906	-0.654998	0.00457841	-0.680399	0.00157171			YJL050W	-3.89915	3.11e-18	-1.4954	6.91661e-09
YDL204W	3.54575	3.71e-08	-1.08647	0.00295508	1.56297	1.10941e-05			YDR320C-A	0.305046	0.0178611	0.808004	0.00113039	1.09453	6.07958e-06			YGR110W	2.81422	2.53e-10	1.98411	4.50556e-09	5.461	6.90634e-26												YDL028C	0.056891	0.517898	-0.649697	4.77809e-05	-0.604334	5.53577e-05			YJL033W	-3.28074	1.11e-13	-1.91696	8.9083e-10
YMR291W	2.34607	1.88e-20	-0.884898	1.29442e-06	1.56499	7.9953e-14			YMR306W	0.321809	0.0287333	0.796275	0.000288684	0.94495	7.59136e-06			YOR137C	2.41318	1.53e-29	0.657182	8.67385e-05	3.06007	7.34348e-26												YKL027W	-0.139905	0.171395	-0.648998	3.46371e-06	-0.798478	1.31383e-08			YKL078W	-3.99307	4.8e-15	-1.19149	0.00384436
YHR137W	2.22928	2.58e-09	-0.771451	0.0014818	1.61228	7.7083e-10			YGR037C	0.328749	0.0176359	1.21948	7.66676e-08	1.48835	1.49859e-10			YMR184W	2.55678	1.14e-24	1.14167	2.51117e-08	3.58241	8.68762e-26												YDR137W	-0.320582	0.000740161	-0.628956	0.000364082	-0.999938	3.1964e-08			YDL063C	-3.92814	3.35e-20	-1.69867	1.14995e-07
YOR032C	2.32195	7.92e-08	-1.06658	0.00152034	1.68256	2.55362e-07			YGR281W	0.346895	0.0299108	0.891676	1.66554e-08	1.16549	2.33908e-12			YKL103C	3.22322	1.43e-18	0.668895	0.00112269	3.90918	8.99191e-26												YOR093C	-0.391213	2.83e-05	-0.625737	0.000368518	-1.01687	1.97368e-08			YHR196W	-3.53314	3.65e-21	-2.29687	2.84153e-08
YKR058W	2.4783	7.61e-22	-0.625993	0.00997876	1.77432	4.42475e-11			YPR181C	0.363915	0.0459879	0.689481	0.000442762	0.907336	2.49795e-06			YHR139C	8.18193	9.02e-24	3.73796	1.67621e-07	10.7839	2.4142e-25												YMR285C	-0.415296	5e-06	-0.62546	7.93832e-05	-1.05689	3.81313e-10			YGR128C	-3.913	1.45e-25	-1.98991	2.35291e-09
YDR216W	2.76105	1.36e-15	-0.998814	0.000219465	1.78946	5.89175e-10			YER057C	0.385228	0.00202517	0.967625	1.21374e-06	1.30763	3.18415e-10			YGR088W	7.40347	2.97e-20	1.5401	6.5442e-05	8.21914	3.61667e-25												YJR111C	-0.0457054	0.699503	-0.621345	5.69627e-05	-0.684168	4.09529e-06			YJL148W	-4.39874	8.33e-27	-1.484	5.21222e-05
YMR271C	2.53597	6.52e-28	-0.588175	0.00829882	1.88061	3.74541e-13			YNL030W	0.402778	0.015262	0.673341	0.00174163	0.924738	9.54844e-06			YHR138C	3.32811	4.77e-21	1.40283	2.71071e-07	4.7109	5.24864e-25												YDR472W	-0.22192	0.0440583	-0.615689	0.00299391	-0.832699	3.07204e-05			YCR072C	-4.60811	1.79e-24	-1.0098	0.000434785
YDR043C	3.36146	1.08e-15	-0.846257	0.00816029	2.20433	3.16043e-10			YOR122C	0.413687	0.000537923	0.653525	0.000636312	1.03597	1.03819e-07			YNL092W	3.59727	2.92e-26	1.00228	0.000316698	4.6966	6.93762e-25												YER041W	-0.0233917	0.849017	-0.615204	2.79072e-05	-0.652425	3.45508e-06			YPL012W	-4.65134	7.25e-25	-1.08261	2.36913e-05
YNL077W	4.36133	4.03e-20	-1.17987	1.46501e-05	2.26587	5.12251e-13			YJL172W	0.421612	0.011616	0.900397	3.20746e-07	1.27923	1.14981e-11			YDR018C	4.53801	1.19e-29	1.12225	0.0022896	5.64373	1.57268e-24												YHR207C	0.0844169	0.673264	-0.613399	0.00538686	-0.626371	0.00216678			YNL132W	-4.59503	1.84e-23	-0.986681	0.000106512
YNR069C	3.47094	1.2e-18	-0.845477	0.00180839	2.34752	1.30016e-13			YAR031W	0.422852	0.370375	1.93452	1.55082e-07	3.09386	7.7706e-14			YOL084W	7.54266	1.34e-20	1.64894	0.000148508	8.52382	1.75872e-24												YKL155C	-0.420936	0.0115686	-0.598756	0.00313208	-0.937515	2.77091e-06			YHR065C	-2.32822	1.34e-08	-2.40025	3.7159e-11
YDR380W	3.0579	3.36e-09	-0.916858	0.0027805	2.51049	2.25225e-12			YLR370C	0.431329	0.000322319	0.618196	0.00255302	1.05293	3.43484e-07			YLR120C	4.13902	1.3e-27	1.32563	3.21703e-06	5.32078	1.86068e-24												YOR128C	-0.440315	0.000427306	-0.593306	0.000440672	-1.01063	8.78909e-09			YGR145W	-3.40467	1.47e-15	-1.8265	3.01239e-10
YPR158W	4.08704	2.5e-24	-0.998927	0.00119083	2.57402	1.75538e-12			YJR058C	0.433555	9.78e-06	0.693874	0.0011237	1.10603	2.44986e-07			YHR140W	4.42612	3.18e-17	2.30565	7.03985e-07	6.9065	1.9809e-24																					YBR267W	-4.77955	5.58e-30	-0.975959	0.000156098
YLR177W	3.18214	6.67e-25	-0.583583	0.000569341	2.57454	3.00926e-22			YPR172W	0.439557	5.77e-05	0.780099	2.43349e-07	1.21188	4.02943e-13			YMR040W	5.29668	3.36e-23	2.30261	9.47454e-07	7.35686	1.99347e-24																					YLR276C	-3.26607	1.44e-15	-1.90934	2.05064e-11
YNL006W	4.07206	6.52e-24	-0.791333	4.60081e-05	2.63439	1.89976e-20			YIL152W	0.455652	0.000979577	0.925829	0.000187051	1.26886	2.80317e-07			YKL065C	1.93088	3.77e-19	0.811791	8.38359e-07	2.72319	2.15397e-24																					YNL308C	-4.24704	2.89e-20	-1.09173	0.000596839
YNL007C	3.73718	1.34e-25	-0.703241	0.00379639	2.65827	2.77301e-16			YBR093C	0.459785	0.307719	0.70394	0.00782108	2.09453	4.98937e-12			YLR178C	3.78162	3.43e-23	0.961265	0.000170622	4.55162	2.22959e-24																					YDR324C	-4.10955	2.64e-26	-1.61043	7.00272e-08
YPL250C	6.25349	7.68e-18	-2.24801	4.46302e-08	2.75186	6.49413e-11			YML081C-A	0.459994	0.0446987	1.14779	0.00162538	1.70936	2.17641e-06			YHL024W	4.54026	5.56e-12	2.40106	6.91395e-08	6.66429	2.54171e-24																					YJL069C	-3.64478	5.18e-19	-1.59651	9.67917e-10
YGR250C	4.89229	5.7e-21	-0.636718	0.00864336	3.42575	2.35643e-20			YBR151W	0.462467	5.58e-06	0.899549	1.17499e-08	1.37013	9.35917e-15			YDL022W	3.82297	8.55e-20	0.985449	8.15984e-05	4.6233	2.54836e-24																					YHR088W	-2.5881	1.77e-09	-1.99449	9.11346e-07
YGR087C	5.56114	1.24e-21	-2.14769	1.76639e-05	3.81206	4.83331e-14			YPR182W	0.482682	2.73e-05	0.709775	0.00113039	1.20785	6.0171e-08			YBL091C-A	3.11955	3.56e-35	0.899245	0.000172277	4.03115	2.86987e-24																					YDR184C	-3.51401	8.15e-22	-2.01504	9.36931e-10
YGR161C	5.95402	1.14e-23	-0.857834	0.00248038	4.27263	6.16736e-21			YBR222C	0.486955	4.23e-05	0.653829	0.000435025	1.12391	7.13181e-09			YGL006W	2.09926	2.77e-15	0.77389	1.24123e-06	2.62561	2.89892e-24																					YIL091C	-4.00831	1.78e-22	-1.44402	4.37204e-05
YDR258C	6.42174	4.56e-29	-0.960988	0.000568692	5.03102	1.83454e-23			YDR510W	0.495545	1.71e-06	0.740843	0.000107619	1.21581	1.69569e-09			YBR230C	3.10437	5.3e-16	1.01567	1.11182e-05	3.96034	3.39253e-24																					YLR002C	-3.6018	3.27e-21	-1.77468	5.19555e-10
YJL052W	5.59184	8.8e-12	-1.72924	1.04725e-06	5.3971	6.14827e-21			YDL055C	0.51701	0.00841297	0.805511	0.000166555	1.06634	5.30654e-07			YNL200C	3.23351	2.31e-24	0.687736	0.00376207	4.0181	4.32608e-24																					YOR272W	-3.41375	1.1e-19	-1.93431	4.16763e-11
									YJL196C	0.5451	0.00879376	1.11264	0.00041205	1.75202	6.58432e-08			YDL024C	4.76813	6.39e-19	1.71308	0.00295654	6.76146	4.89121e-24																					YKL014C	-4.03603	7.79e-22	-1.42869	0.00010225
									YJR065C	0.549978	2.32e-05	0.679015	0.000165121	1.16721	1.0872e-09			YGR008C	6.04234	7.39e-26	1.30556	0.000532096	7.15115	5.06965e-24																					YLR196W	-3.62335	2.76e-17	-1.46123	1.286e-09
									YPL271W	0.551885	0.00457222	0.995068	0.00173729	1.56572	8.55149e-07			YDR185C	3.17415	2.81e-25	1.06141	3.482e-05	4.16228	5.66636e-24																					YJL122W	-4.90232	8.92e-38	-0.906774	0.0040684
									YHR116W	0.55539	0.000595703	0.59601	0.00348081	1.13992	5.07249e-08			YDR400W	2.8993	1.6e-17	0.852268	1.54052e-05	3.3216	5.87244e-24																					YOL077C	-3.95828	1.15e-21	-1.32318	2.1395e-07
									YOR097C	0.56792	9.15e-06	0.850588	0.00019161	1.37037	7.22701e-09			YKL142W	2.71566	3.61e-22	0.843195	5.06839e-05	3.52473	6.9092e-24																					YLR129W	-3.66698	5.85e-25	-1.87222	4.46921e-12
									YJL213W	0.569388	0.0250161	0.678472	3.02192e-05	1.29882	1.53738e-12			YKL038W	1.24394	4.09e-12	1.10122	4.73582e-11	2.29887	1.75344e-23																					YOR310C	-4.256	6.67e-27	-1.30156	6.5499e-08
									YDL066W	0.578095	0.00273639	0.696795	8.59935e-05	1.00436	2.79205e-08			YJR073C	3.67865	5.26e-25	1.22137	1.63397e-05	4.77457	2.55719e-23																					YCL036W	-2.72968	4.39e-10	-1.78764	1.6455e-07
																		YBR006W	3.08743	5.39e-27	0.638435	0.00434788	3.69184	2.85241e-23																					YDL060W	-4.41261	2.95e-28	-1.05129	1.60589e-06
																		YNL208W	1.58783	2.03e-19	1.03657	8.22265e-09	2.64321	3.20489e-23																					YMR049C	-3.30827	3.92e-16	-1.76617	6.79916e-11
																		YNL160W	4.33483	1.32e-17	1.34042	9.20149e-05	5.77576	3.45726e-23																					YOL144W	-3.08065	1.08e-15	-1.89366	4.3986e-09
																		YGR144W	4.17949	1.56e-21	2.29095	3.56322e-07	6.32676	3.46692e-23																					YDL153C	-3.14471	5.81e-13	-1.61907	2.83942e-07
																		YJR096W	2.64263	1.47e-21	0.627749	0.00174163	3.21258	3.71547e-23																					YDR365C	-3.31485	4.72e-16	-1.74981	4.45734e-10
																		YLR142W	3.06278	4.12e-11	1.10228	2.46362e-05	4.00856	4.31403e-23																					YCR057C	-3.61143	7.74e-21	-1.64032	2.40411e-08
																		YOR374W	3.54297	5.41e-18	1.26542	5.99089e-06	4.68026	5.81136e-23																					YOR206W	-3.79428	1.57e-22	-1.49581	1.43359e-07
																		YJL165C	2.16612	5.72e-27	0.833125	5.75093e-06	2.8449	7.85296e-23																					YJR070C	-3.2025	2.64e-13	-1.49684	1.70457e-07
																		YMR053C	2.04431	4.6e-20	0.720852	0.00010048	2.83097	9.33949e-23																					YIL019W	-3.80965	1.03e-18	-1.11327	0.000201816
																		YJL163C	2.64074	3.31e-18	1.98669	8.54257e-10	4.49315	2.25135e-22																					YNL002C	-3.81805	2.01e-20	-1.28728	7.76124e-05
																		YER158C	2.34356	2.78e-12	0.706695	0.000519622	3.12678	3.4023e-22																					YLR409C	-3.22808	2.14e-20	-2.01929	1.73286e-12
																		YLR446W	2.42112	3.24e-23	0.619845	0.00218813	3.01353	4.97242e-22																					YLR401C	-3.55202	4.89e-24	-1.76191	3.38241e-11
																		YLR205C	2.54998	8.7e-08	1.5378	1.04367e-08	3.75048	5.82447e-22																					YOR309C	-4.12231	9.84e-27	-1.28688	0.000537458
																		YPL154C	2.22128	2.48e-21	0.795778	4.50345e-05	2.92566	6.21912e-22																					YIL096C	-3.94483	4.07e-21	-1.16594	0.000263117
																		YOR321W	2.25624	4.38e-17	1.0439	1.17546e-06	3.09936	1.11449e-21																					YKL143W	-2.99025	2.6e-13	-1.75374	7.00886e-09
																		YJR161C	3.35739	8.3e-17	1.04773	0.00013094	4.23799	1.54293e-21																					YOL010W	-3.7145	1.24e-26	-1.5776	1.90938e-10
																		YML042W	2.582	2.9e-16	1.05214	1.3588e-05	3.37793	2.30516e-21																					YDR398W	-3.89904	3.27e-24	-1.19787	6.1629e-09
																		YIL108W	2.49737	7.3e-29	0.766836	0.00034084	3.15661	2.6293e-21																					YNL110C	-3.7206	1.33e-17	-1.01395	0.00366778
																		YIL056W	2.8992	7.02e-17	0.676327	0.000910117	3.00736	2.88848e-21																					YIL079C	-4.4569	8.18e-32	-0.886336	0.00270381
																		YAL054C	2.4905	1.61e-14	2.3585	7.48671e-11	4.50517	3.80332e-21																					YJL200C	-3.40046	1.26e-15	-1.65266	1.00552e-09
																		YDL222C	3.26386	3.72e-13	2.35292	3.32191e-09	5.18713	4.77033e-21																					YGR245C	-4.08142	1.75e-21	-0.878385	6.77197e-05
																		YDR518W	2.27012	4.29e-18	0.682607	0.000514308	2.80268	6.75429e-21																					YKL099C	-3.55685	1.31e-19	-1.38596	1.35576e-05
																		YNL015W	4.10149	1.6e-25	1.63616	0.00010225	5.78772	7.76417e-21																					YMR128W	-3.07054	5.68e-14	-1.59209	6.4732e-09
																		YIL066C	2.87822	4.98e-21	0.735702	0.00537505	3.63419	9.18531e-21																					YHR148W	-3.28774	1.81e-16	-1.40887	0.000239933
																		YOL031C	2.41205	7.63e-14	1.21664	1.44175e-07	3.09943	1.02728e-20																					YDR120C	-3.95831	2.5e-24	-1.06736	8.36412e-08
																		YOR343W-B	2.85724	2.94e-14	2.0078	7.53216e-09	4.67182	1.38527e-20																					YOR119C	-3.36678	7.29e-20	-1.48914	3.03409e-07
																		YIR043C	2.83265	7.64e-11	1.83035	1.95584e-07	4.5958	1.87906e-20																					YOR315W	-3.89472	4.62e-16	-0.728603	0.00538655
																		YAL049C	1.04849	6.11e-09	1.27509	4.35325e-11	2.21699	2.38179e-20																					YDR021W	-3.18657	1.54e-15	-1.3946	0.000368144
																		YLR350W	2.78056	3.15e-24	0.685189	0.00422678	3.40505	2.99448e-20																					YMR239C	-3.75679	4.75e-20	-1.11008	0.000769767
																		YDR513W	2.30559	9.02e-17	0.890392	5.73798e-05	3.0131	3.21476e-20																					YLR175W	-3.82526	3.26e-25	-1.24089	2.49925e-07
																		YIL111W	3.01433	6.46e-15	1.025	0.00191912	4.33922	3.34623e-20																					YKR079C	-3.67525	1.75e-22	-1.46989	1.71969e-06
																		YDR481C	0.846274	2.58e-05	0.71037	3.50654e-07	1.70878	1.13279e-19																					YGR283C	-3.05628	1.22e-21	-1.93285	4.82947e-09
																		YBL017C	1.33181	1.54e-15	0.817135	6.47868e-07	2.02831	1.43408e-19																					YGL169W	-3.60036	1.85e-24	-1.39992	7.24464e-07
																		YOR173W	3.23048	5.91e-18	0.908859	0.00260117	3.97856	1.43845e-19																					YHR197W	-3.33379	3.77e-18	-1.32422	4.41516e-05
																		YDR411C	1.72731	6.1e-14	0.834543	1.66998e-05	2.46606	1.79883e-19																					YKR099W	-3.88327	9.95e-21	-0.777544	0.000486042
																		YHR044C	2.55411	5.18e-19	0.865714	0.000623068	3.24539	1.80813e-19																					YLR355C	-3.88786	2.09e-21	-0.952448	0.000145987
																		YGL104C	2.20629	1.16e-17	0.892557	0.000163329	3.04005	1.96948e-19																					YNL313C	-3.53049	7.01e-23	-1.40595	2.35291e-09
																		YCR030C	1.84961	4.54e-19	0.622526	0.000709511	2.36498	2.91003e-19																					YPL126W	-3.41716	3.91e-22	-1.41119	1.7062e-09
																		YLR414C	2.06048	1.43e-10	1.35149	5.00732e-08	2.98599	2.99694e-19																					YFL023W	-3.71207	2.92e-21	-0.964174	0.00145591
																		YDL223C	2.19408	1.1e-07	3.14508	1.73286e-12	4.77504	4.17402e-19																					YHR170W	-3.42987	6.75e-21	-1.26257	1.77208e-08
																		YMR317W	1.35192	0.00089065	1.38941	5.38181e-08	2.97651	4.43843e-19																					YLR435W	-4.09821	2.89e-29	-0.860825	0.00486165
																		YMR008C	2.79812	4.34e-16	0.858046	0.00129498	3.54285	4.73702e-19																					YER082C	-3.47465	5.11e-24	-1.35265	1.10303e-07
																		YHR096C	3.49974	4e-08	2.07784	6.77197e-05	6.05595	5.11495e-19																					YNL299W	-3.7532	9.17e-23	-0.787174	0.00272951
																		YLR356W	2.13063	2.94e-18	0.937638	0.00013094	3.07831	5.84727e-19																					YPL212C	-3.10393	3.84e-20	-1.60184	4.33773e-08
																		YJL185C	1.3969	1.76e-14	1.27951	6.60243e-08	2.72219	5.97793e-19																					YDL167C	-4.13608	5.15e-28	-0.655168	0.000874283
																		YDR368W	1.49505	3.91e-17	0.610217	0.000162603	1.99713	6.08099e-19																					YBR142W	-3.6707	7.83e-23	-0.973762	1.31529e-05
																		YCL035C	2.51982	1.24e-26	1.10577	8.24272e-05	3.59154	9.07545e-19																					YOR095C	-3.75992	7.6e-22	-0.801832	0.00256074
																		YFL030W	3.03675	1.33e-20	0.978203	0.00251017	3.95035	1.19683e-18																					YAL059W	-3.76428	7.43e-24	-0.86123	0.00318619
																		YLR054C	4.01207	2.78e-15	1.8763	0.000129618	5.47054	1.61954e-18																					YNL075W	-2.74438	3.92e-16	-1.63687	2.6317e-10
																		YOL083W	2.72871	3.59e-13	0.839284	0.00538995	3.56377	2.07324e-18																					YGR187C	-3.28893	8.06e-18	-1.10749	5.26417e-05
																		YKR046C	2.48655	7.05e-10	0.666758	0.00697193	3.081	3.11467e-18																					YKR060W	-3.33504	9.48e-19	-1.12178	0.0001254
																		YBR056W-A	3.91816	8e-19	2.19109	8.65914e-06	5.77122	3.59254e-18																					YKL009W	-3.12878	4.06e-18	-1.36682	1.19684e-06
																		YLR349W	5.23687	7.97e-18	1.72154	0.00438206	6.32297	3.79365e-18																					YLL034C	-3.07316	6.55e-18	-1.21716	6.99541e-08
																		YLR104W	1.37349	3.79e-12	0.838309	3.84623e-06	2.07095	5.26376e-18																					YNR012W	-3.76868	3.38e-25	-0.68983	0.00310445
																		YML118W	3.51275	1.5e-17	1.01321	0.00851732	4.3543	5.67359e-18																					YMR014W	-3.76492	2.01e-28	-0.948943	0.0043155
																		YPL223C	3.24702	2.9e-14	1.16991	0.00980499	4.59457	8.41506e-18																					YML113W	-3.4298	2.54e-25	-1.07256	3.89782e-06
																		YCL043C	1.81897	3.99e-19	0.76797	0.000270851	2.48012	9.86854e-18																					YOR056C	-3.01355	4.42e-18	-1.30687	8.36412e-08
																		YBL100W-B	1.92507	0.0040406	1.91683	8.77372e-07	4.49618	1.26028e-17																					YOR341W	-3.87545	3.9e-30	-0.853341	6.93029e-05
																		YIR038C	1.7392	4.68e-16	0.978568	7.66366e-05	2.81737	1.51428e-17																					YIL103W	-3.13683	6.45e-18	-1.05339	0.000545468
																		YMR191W	1.95316	3.72e-12	0.687286	0.00113039	2.43978	1.69928e-17																					YBL004W	-3.68626	1.57e-26	-0.862013	0.000281492
																		YPR098C	1.63374	4.27e-22	0.846798	9.6259e-05	2.46787	1.70225e-17																					YPR144C	-2.72198	8.32e-15	-1.35481	5.60667e-07
																		YDL248W	2.63105	2.02e-07	1.97246	1.19632e-05	5.00337	1.94064e-17																					YPR010C	-3.53487	1.36e-19	-0.652555	0.00949449
																		YOR019W	2.72679	9e-15	0.938855	0.00211339	3.43066	2.31777e-17																					YER091C	-3.45263	1.01e-07	-1.41533	4.30686e-06
																		YER003C	1.77658	6.74e-16	0.711965	0.000417114	2.28916	3.17624e-17																					YLL061W	-3.16237	5.49e-12	-1.65726	1.39801e-07
																		YNR075W	2.79216	7.36e-05	1.38127	0.007078	3.19618	3.1835e-17																					YDR234W	-3.11679	1.74e-16	-1.17817	1.5185e-06
																		YER045C	1.73683	3.81e-08	0.746557	7.03305e-05	2.05677	3.87676e-17																					YHR169W	-3.29809	1.8e-22	-1.00381	4.15351e-07
																		YPL015C	1.73667	1.62e-19	0.666533	0.00145098	2.3562	4.75062e-17																					YNL061W	-3.1707	1.4e-16	-0.79159	4.15434e-05
																		YKL165C	2.37954	4.17e-15	0.987978	0.000275434	3.11306	5.94119e-17																					YGR162W	-3.65748	5.05e-29	-0.814987	0.00017421
																		YJL171C	2.3723	3.69e-21	0.942017	0.000742696	3.21941	6.39561e-17																					YMR310C	-2.93165	6.54e-22	-1.36394	8.77434e-09
																		YJR151C	1.97882	7.85e-23	0.858955	0.000555258	2.78323	6.49609e-17																					YMR290C	-3.60043	1.74e-27	-0.900991	6.85932e-07
																		YKL217W	3.44519	5.38e-14	1.465	0.000441774	4.3729	9.85826e-17																					YLR336C	-3.04051	8.92e-22	-1.17978	1.64323e-05
																		YLR301W	1.51913	3.36e-21	0.655464	0.0010236	2.16588	1.45246e-16																					YDR345C	-2.34142	1.91e-13	-1.92157	8.53409e-09
																		YOR161C	2.4252	1.54e-11	1.14303	0.000221602	3.45778	1.49204e-16																					YLR197W	-3.46028	1.61e-24	-0.829202	0.000435025
																		YDR391C	1.36358	1.7e-08	0.805438	8.56861e-05	2.16636	1.52361e-16																					YPL183C	-2.87205	1.57e-26	-1.54822	9.9199e-13
																		YMR251W-A	5.20673	9.58e-21	1.54624	0.00699616	6.92775	1.52629e-16																					YJL109C	-3.50104	1.18e-29	-0.905414	0.000290582
																		YNL249C	2.06425	9.9e-14	0.784546	0.000496743	2.40613	1.97758e-16																					YKR056W	-2.94787	1.58e-16	-0.976429	1.61384e-06
																		YNL239W	1.37844	2.31e-12	0.81356	3.20154e-05	2.02103	3.87968e-16																					YPL217C	-3.55134	5.91e-28	-0.799768	0.000451285
																		YNL156C	1.08566	4.52e-11	0.599116	0.000148508	1.61782	5.20955e-16																					YHR149C	-3.63118	8.63e-30	-0.641078	0.000233153
																		YDR540C	2.79369	6.74e-16	2.10906	3.55039e-05	5.13231	5.9953e-16																					YLL011W	-3.16674	1.69e-21	-0.89116	0.0001254
																		YGL127C	1.3152	3.18e-20	0.786326	9.80404e-05	2.05639	7.0622e-16																					YCR016W	-2.09585	4.69e-11	-1.89804	2.74513e-06
																		YGR131W	1.63393	1.58e-06	1.92571	2.39209e-06	3.91068	7.87192e-16																					YAL036C	-3.14719	1.2e-24	-0.9631	3.23382e-06
																		YLR231C	0.857179	1.91e-05	1.13857	1.41697e-07	2.08596	8.24145e-16																					YLR186W	-3.3534	4.75e-28	-0.96051	5.30764e-05
																		YGL126W	1.42266	1.31e-16	1.01364	1.12049e-05	2.32476	8.73936e-16																					YMR093W	-3.07966	1.78e-23	-1.04121	8.70891e-09
																		YDL214C	1.52562	1e-10	0.898906	7.82266e-05	2.27402	1.09804e-15																					YGR103W	-2.58994	6.88e-13	-1.17642	1.3681e-06
																		YDR284C	1.28033	1.4e-08	0.7076	0.000239933	1.93151	1.66674e-15																					YOR108W	-2.96761	1.74e-19	-1.13233	8.06617e-07
																		YMR195W	2.39701	2.24e-09	0.989889	0.000554455	2.89439	2.17841e-15																					YER137C	-2.84734	6.39e-19	-1.39607	0.00538686
																		YFL014W	6.72121	7.76e-20	2.28583	0.00108517	8.03334	2.43475e-15																					YPR190C	-3.12611	1.2e-28	-1.05044	3.3581e-07
																		YMR173W	1.73298	0.000505671	1.7549	0.000154729	4.87284	6.38392e-15																					YNL124W	-2.7915	8.13e-21	-1.27575	1.36383e-09
																		YPR001W	2.03328	1.73e-10	2.34096	8.01611e-07	4.36398	7.33906e-15																					YNL062C	-2.70132	4.71e-19	-1.20333	4.67391e-08
																		YBR176W	1.31853	2.83e-15	0.607734	0.0013677	1.816	7.50587e-15																					YGR123C	-2.97789	5.72e-27	-1.23815	2.25458e-07
																		YJR085C	1.02925	1.61e-09	0.985174	7.87561e-06	2.04987	1.03773e-14																					YNL227C	-2.81816	9.39e-20	-1.20762	1.46501e-05
																		YGL237C	1.02607	3.97e-10	0.749673	3.29937e-05	1.67392	1.08347e-14																					YMR131C	-2.88188	7.94e-20	-1.04781	1.90689e-09
																		YAL007C	0.893154	7.05e-08	0.61039	3.70929e-05	1.37109	1.19689e-14																					YLR003C	-3.04103	2.82e-23	-0.992344	0.00157545
																		YIL166C	1.60453	4.4e-08	0.626283	0.00159578	1.85394	1.35577e-14																					YEL065W	-3.32824	1.88e-12	-0.899221	0.000336895
																		YBR126W-B	1.50381	3.13e-15	0.818307	0.00113806	2.41446	1.47234e-14																					YGL120C	-2.85738	2.58e-21	-1.12264	1.24795e-07
																		YNL055C	1.59655	2.18e-14	0.955789	0.000271311	2.52064	1.73342e-14																					YLR449W	-2.76027	2.68e-15	-0.972651	0.000828373
																		YDL125C	1.26849	5.54e-19	0.77663	0.000288491	2.00828	2.15169e-14																					YKL001C	-1.42412	0.00963509	-3.55852	4.38604e-20
																		YGL191W	1.19978	7.91e-09	0.639537	0.000728584	1.76621	2.35447e-14																					YPL266W	-3.11293	1.32e-24	-0.883896	1.30707e-05
																		YNR059W	1.53337	7.6e-16	0.612748	0.00412598	1.96561	4.00242e-14																					YDR161W	-3.12259	1.37e-22	-0.749277	1.11038e-05
																		YGR038W	1.31372	1.29e-10	0.812102	0.000379792	2.08797	5.18665e-14																					YGL111W	-2.85984	9.23e-27	-1.13902	3.25087e-10
																		YDR032C	1.35335	2.1e-14	0.941611	0.000150611	2.26931	5.50773e-14																					YNL207W	-2.80651	1.4e-23	-1.17957	6.82842e-10
																		YGL062W	1.94789	1.08e-15	0.853264	0.00243265	2.64212	5.73549e-14																					YOR359W	-3.21079	1.41e-26	-0.79451	1.35744e-05
																		YBR240C	2.46773	6.98e-16	1.17745	0.00276999	3.56005	6.66018e-14																					YAR068W	-2.27123	0.0031681	-2.45766	1.16338e-07
																		YGR052W	3.39171	2.8e-11	1.73101	0.00632503	4.98225	7.22995e-14																					YPL226W	-3.06779	2.04e-28	-0.910145	2.90425e-07
																		YDR519W	1.15324	6.63e-12	0.847118	6.93029e-05	1.88459	8.61464e-14																					YKL216W	-2.31866	8.21e-13	-1.23393	2.63087e-06
																		YKR049C	1.5275	6.21e-10	0.843087	0.00214515	2.41675	1.13574e-13																					YJL208C	-2.86432	7.1e-24	-1.00836	3.3581e-07
																		YDL052C	0.953562	1.03e-09	0.585883	0.000350565	1.44089	1.26389e-13																					YJL010C	-3.04083	7.31e-26	-0.889539	2.38628e-05
																		YOL011W	0.878108	2.47e-05	0.762502	6.2465e-05	1.64233	1.80992e-13																					YDR465C	-2.69776	1.22e-23	-1.26535	1.46871e-09
																		YOL114C	2.59229	8e-19	1.3973	0.0018112	3.86502	1.98095e-13																					YDR087C	-2.98171	6.54e-20	-0.730814	0.0022749
																		YOR015W	0.886289	1.16e-10	0.709473	7.98478e-05	1.54042	2.08142e-13																					YDL037C	-2.2386	0.00172141	-2.10126	0.000815989
																		YNL045W	0.987142	2.11e-09	0.617735	0.000484509	1.50888	4.0279e-13																					YJR137C	-1.23493	0.00474327	-3.25139	9.29911e-20
																		YAL030W	0.693511	7.34e-09	1.06244	8.38359e-07	1.7539	4.56745e-13																					YJR147W	-2.50611	1.6e-11	-0.855055	0.00117614
																		YJR107W	1.2372	4.2e-16	0.963504	0.000156098	2.14017	6.72026e-13																					YML056C	-2.92811	8.25e-19	-0.830599	0.00650937
																		YJR106W	1.1804	3.16e-15	1.07245	6.93029e-05	2.22756	1.02481e-12																					YOR091W	-2.91807	4.04e-23	-0.757411	0.000173476
																		YLR099C	0.590125	0.00154242	1.00522	1.02517e-06	1.61309	1.54651e-12																					YPL146C	-2.494	5.18e-19	-1.28204	1.72971e-05
																		YMR170C	1.29494	2.42e-06	0.7386	0.00408634	2.08243	1.71101e-12																					YHR040W	-2.81608	1.37e-21	-0.772487	0.000753467
																		YOR099W	1.44563	2.76e-11	0.826436	0.000963092	2.05806	2.22502e-12																					YJR002W	-2.82605	1.32e-26	-0.94666	1.67328e-08
																		YGR213C	2.32828	1.62e-10	2.17609	9.35589e-06	3.86264	2.3491e-12																					YKR075C	-2.48147	2.28e-15	-1.23926	7.32706e-06
																		YDL137W	0.78463	1.16e-07	0.964718	6.01317e-06	1.66385	3.05857e-12																					YGR200C	-3.07291	3.51e-30	-0.672894	3.20154e-05
																		YER184C	1.25959	2.42e-11	0.746735	0.000756405	1.74955	4.14001e-12																					YPL086C	-2.54259	5.48e-22	-1.09762	1.18771e-06
																		YJL199C	1.37906	5.57e-07	1.3812	0.000537458	3.02412	1.09455e-11																					YLR106C	-2.34408	2.05e-12	-0.90021	1.19632e-05
																		YML028W	1.27951	1.59e-12	0.770577	0.00243265	1.96665	1.52715e-11																					YGR109C	-2.80627	1.27e-24	-1.00408	0.00538655
																		YBR174C	3.40619	8.81e-12	2.09864	0.00475736	5.13852	1.7343e-11																					YKR069W	-1.17693	0.00480624	-2.95429	7.94755e-16
																		YDR476C	1.05455	7.8e-10	0.679963	0.00177839	1.6437	1.9418e-11																					YCR087C-A	-2.70931	3.62e-19	-0.746287	0.000910117
																		YGR244C	0.593496	0.00420311	0.622731	5.84659e-05	1.14104	1.95558e-11																					YDR020C	-2.89556	1.27e-30	-0.86735	0.00455698
																		YBR230W-A	1.80676	9.56e-16	1.03913	0.00538995	2.82617	2.19598e-11																					YHR089C	-2.74715	4.39e-23	-0.852964	3.20154e-05
																		YOL129W	1.12708	3.95e-12	0.681754	0.00382186	1.78103	2.65897e-11																					YJL198W	-2.72449	2.26e-22	-0.840266	8.05908e-05
																		YOR014W	0.752589	7.78e-10	0.609231	0.000585709	1.31727	2.80155e-11																					YEL055C	-2.85148	7.2e-25	-0.721331	8.86021e-05
																		YGR121C	2.07195	1.03e-10	0.982073	0.00687312	2.77655	3.21298e-11																					YER001W	-2.6145	1.6e-17	-0.685955	0.000385685
																		YHR008C	0.917336	1.74e-06	0.91258	0.000109859	1.72754	4.25227e-11																					YOR342C	-2.88457	1.46e-24	-0.709222	0.00358452
																		YDL123W	1.10245	3.46e-07	0.931936	0.000203302	1.81973	5.38184e-11																					YKL029C	-2.54246	8.16e-12	-0.765645	0.000851947
																		YGR209C	1.20725	6.98e-14	0.741853	0.00313208	1.84317	6.71167e-11																					YDR165W	-2.89596	2.85e-27	-0.754678	0.00466863
																		YPR198W	0.74479	1.22e-07	0.705048	0.000665552	1.46504	1.29071e-10																					YIR012W	-2.12463	6.71e-19	-1.28428	6.45133e-08
																		YBR117C	3.37452	2.6e-09	1.49636	0.00829882	3.85135	1.3244e-10																					YMR309C	-2.70234	1.4e-24	-0.847661	0.000167175
																		YMR297W	1.15572	2.37e-09	0.696684	0.00655895	1.83073	1.48635e-10																					YER073W	-1.91894	1.82e-11	-1.17196	2.75875e-07
																		YBL047C	0.592099	7.81e-05	0.725616	4.38527e-05	1.2163	1.73689e-10																					YOR001W	-2.49407	7.45e-28	-0.970961	1.17499e-08
																		YDR256C	1.31602	2.09e-06	0.859851	0.00120137	1.82534	2.35734e-10																					YGR173W	-2.43642	1.05e-30	-1.03961	4.13322e-08
																		YNR002C	1.87095	4.24e-08	1.38892	0.00699115	3.42728	4.44491e-10																					YBL024W	-2.71302	1.52e-31	-0.711352	8.60319e-09
																		YJR160C	2.82264	2.08e-07	1.78406	0.00683688	4.41002	5.91166e-10																					YGR065C	-2.13505	4.14e-12	-1.38724	3.25167e-09
																		YDR374W-A	1.23563	7.65e-11	0.936633	0.00433188	2.19712	6.34827e-10																					YNR038W	-2.67462	7.03e-27	-0.605995	0.000305596
																		YDR107C	0.716899	1.26e-08	0.590251	0.00369978	1.333	1.0515e-09																					YER006W	-2.10791	3.9e-14	-0.930919	1.19632e-05
																		YIL109C	0.640796	1.36e-05	0.673817	0.000287208	1.19593	1.40659e-09																					YOR207C	-2.72018	2.1e-32	-0.664213	5.61066e-05
																		YEL038W	0.745083	8.77e-05	0.869722	0.000564666	1.63389	1.5182e-09																					YOR105W	-0.929855	0.000118785	-2.32458	0.000464618
																		YEL031W	1.03004	4.06e-06	0.772809	0.00109426	1.52812	1.71256e-09																					YBR213W	-2.27622	3.05e-10	-1.04474	9.08523e-05
																		YPL006W	0.646549	1.39e-06	0.591208	0.00163545	1.18332	2.65185e-09																					YDR361C	-2.12085	1.58e-15	-0.867337	0.000571571
																		YGL226W	0.698687	0.000402063	0.732875	0.00371928	1.57094	4.35631e-09																					YAL035W	-2.24953	1.16e-20	-0.951563	1.16025e-08
																		YFL021W	0.898807	0.00053139	0.607217	0.0097055	1.4113	9.42192e-09																					YKL045W	-1.63621	8.1e-14	-1.54008	9.71914e-08
																		YGR206W	0.638075	6.86e-07	0.721305	0.00187828	1.37674	1.18314e-08																					YKL181W	-2.3321	1.3e-18	-0.788413	6.56847e-06
																		YDR453C	0.739743	0.000583623	0.835698	0.000644573	1.42986	1.77396e-08																					YGL236C	-2.4459	1.09e-19	-0.653752	0.00569407
																		YBR196C	0.841516	2.43e-08	0.692834	0.00569407	1.47487	2.0039e-08																					YLR130C	-2.23149	9.45e-19	-0.996869	5.18984e-06
																		YLR438W	1.08967	5.87e-05	0.837193	0.00655189	1.8219	2.09646e-08																					YBR291C	-2.08611	5.36e-07	-1.06521	0.000304376
																		YKL219W	0.623067	0.00453809	0.617847	0.00716781	1.33986	2.3669e-08																					YPL263C	-2.32395	6.47e-23	-0.739951	7.24641e-06
																		YDR210W	1.04678	1.8e-07	1.40781	0.000421068	2.32571	2.81694e-08																					YOR166C	-1.89155	8.23e-16	-1.11888	0.000206665
																		YNL044W	0.647099	0.000179882	0.843017	0.000711863	1.41231	4.09645e-08																					YPR110C	-2.31245	1.57e-21	-0.658306	0.000186102
																		YOR328W	0.730516	1.24e-06	0.616965	0.00258782	1.14576	5.02862e-08																					YBR079C	-2.18347	1.93e-28	-0.970074	6.82842e-10
																		YJL159W	0.673684	7.13e-07	0.657821	0.00411705	1.27728	6.86635e-08																					YHL011C	-2.45488	4.26e-25	-0.594705	0.00494121
																		YLR378C	0.638087	0.000333778	0.587794	0.0057536	1.11301	2.55782e-07																					YKL068W-A	-1.82329	1.07e-12	-1.16735	0.00240926
																		YNL031C	0.630892	9.73e-06	0.829338	0.0024678	1.4237	3.09115e-07																					YLL062C	-2.15714	7.6e-06	-1.14635	1.35744e-05
																		YNL104C	0.608613	8.26e-05	0.641875	0.00315535	1.1261	3.12906e-07																					YOR295W	-1.6583	2.48e-14	-1.27616	0.000297946
																		YBR302C	3.22674	0.000683052	3.37413	0.000355504	4.19378	7.3297e-07																					YDL182W	-2.12972	4.57e-10	-0.783169	0.00538686
																		YDR276C	1.0019	5.26e-06	1.03883	0.00963669	1.94607	1.43692e-06																					YNL277W	-2.07546	0.00189654	-1.91723	2.46958e-08
																		YDR286C	0.774842	1.16e-05	1.0264	0.00831676	1.87735	1.4501e-06																					YKL120W	-1.60113	4.45e-08	-1.32111	4.6576e-07
																		YMR052C-A	1.46357	0.000419835	3.09026	0.00658928	4.98678	3.38695e-06																					YMR011W	-1.54153	0.000118792	-1.06496	0.00259678
																		YML058W-A	0.676375	0.00485056	0.999159	0.00976679	1.62608	1.24989e-05																					YBL068W	-2.03207	3.96e-23	-0.746803	0.000260303
																		YAL047W-A	1.23329	0.000323578	2.2254	0.00777893	3.37638	1.53194e-05																					YDR097C	-1.75311	3e-18	-1.03187	2.20086e-08
																		YIL156W-B	0.604157	0.000161181	1.08534	0.00794792	1.67061	2.50454e-05																					YOR355W	-1.79137	1.95e-15	-0.986183	3.39778e-05
																																													YDR253C	-1.22443	0.00328947	-1.93233	6.64648e-06
																																													YML096W	-2.03028	1.5e-27	-0.726954	6.31703e-05
																																													YNL221C	-1.84784	2.72e-28	-0.840003	1.66554e-08
																																													YIR026C	-2.05954	1.77e-22	-0.617106	0.000788581
																																													YHR084W	-1.96693	2.3e-13	-0.678149	9.91761e-05
																																													YOL022C	-1.77765	9.22e-17	-0.697492	0.00027486
																																													YGR093W	-1.94861	1.01e-26	-0.591281	0.000749935
																																													YDR527W	-1.88444	4.03e-21	-0.63406	0.00488705
																																													YNL254C	-1.82341	1.02e-22	-0.614752	0.00237947
																																													YHR154W	-1.7321	3.61e-09	-0.682825	0.000462513
																																													YOR168W	-1.76068	3.97e-22	-0.674068	0.000127893
																																													YML082W	-1.79108	3.56e-24	-0.618893	9.54816e-07
																																													YDR478W	-1.48859	3.06e-12	-0.75695	0.00337005
																																													YJL187C	-1.58734	7.92e-24	-0.781212	1.07396e-05
																																													YML008C	-1.41174	1.88e-17	-0.815537	7.0573e-09
																																													YER176W	-1.45402	2.15e-16	-0.749303	0.000240157
																																													YGR072W	-1.22765	4.24e-09	-0.995933	0.0039549
																																													YGL035C	-1.27858	3.57e-12	-0.790171	8.66525e-07
																																													YLR303W	-1.60583	0.000794	-1.01531	0.00051018
																																													YJR007W	-1.54863	8.35e-21	-0.596254	0.000311245
																																													YGL009C	-1.36619	4.27e-09	-0.736566	0.00018602
																																													YGR286C	-1.34454	1.15e-08	-0.658021	0.000301674
																																													YMR268C	-1.24716	7.56e-15	-0.842659	0.00192855
																																													YKL110C	-1.18219	1.2e-08	-0.746629	2.45207e-05
																																													YMR179W	-1.31916	7.32e-16	-0.771786	0.00583027
																																													YOR144C	-1.37496	1.03e-19	-0.601716	0.00232718
																																													YGR264C	-1.41643	3.05e-17	-0.606347	0.00221271
																																													YHR143W	-1.1748	0.0037967	-0.875737	0.0001254
																																													YPL241C	-1.23493	1.15e-10	-0.708186	0.00371928
																																													YGR285C	-1.15605	3.69e-14	-0.765723	1.45589e-07
																																													YJR030C	-0.987433	7.61e-15	-0.939883	4.81771e-06
																																													YJL078C	-1.0848	0.00264935	-0.864424	0.00138536
																																													YCR014C	-1.16357	3.55e-10	-0.78466	0.00233345
																																													YHR077C	-1.34638	7.85e-21	-0.611859	0.00203061
																																													YDR194C	-1.31104	5.42e-18	-0.625335	0.000365696
																																													YHR208W	-1.33687	7.6e-14	-0.609636	0.00164083
																																													YLL022C	-0.937833	5.81e-07	-0.78495	6.77447e-08
																																													YOR047C	-1.09387	2.51e-11	-0.656073	0.000489993
																																													YDL036C	-0.887217	5.56e-09	-0.922148	3.26527e-08
																																													YBR030W	-1.06744	1.12e-17	-0.75501	1.02525e-07
																																													YDR075W	-1.20893	5.65e-12	-0.655189	0.00278037
																																													YLR022C	-1.17641	2.56e-15	-0.604021	0.00293772
																																													YOL076W	-1.04798	2.8e-13	-0.690506	0.00060001
																																													YGL133W	-0.891026	7.57e-11	-0.841599	5.56295e-06
																																													YOR063W	-0.742425	2.23e-05	-0.8732	0.00351717
																																													YPL210C	-0.992157	8.29e-14	-0.745663	6.11302e-05
																																													YOR046C	-1.02428	5.97e-15	-0.643566	1.35576e-05
																																													YLR440C	-1.04364	6.65e-17	-0.636678	0.000212904
																																													YNR009W	-1.08433	6.45e-11	-0.647289	0.000590809
																																													YKL183W	-0.846218	6.61e-07	-0.612166	0.000423465
																																													YIL122W	-0.748404	6.9e-05	-0.833728	0.00213288
																																													YGR150C	-0.622223	5.88e-06	-0.961964	6.26865e-05
																																													YOR026W	-0.816958	1.24e-08	-0.661364	0.000105009
																																													YDR049W	-0.872739	5.57e-11	-0.673994	0.000543464
																																													YGR239C	-0.608025	0.00844116	-0.753514	0.00212543
																																													YDL070W	-0.609761	0.000985466	-0.758664	0.00814142
																																													YIL046W	-0.845295	4.68e-11	-0.649234	9.74488e-07
																																													YHL035C	-0.866681	3.24e-05	-0.717781	7.38349e-05
																																													YJL110C	-0.715226	6.65e-06	-0.611734	0.00645592
																																													YIL022W	-0.82211	4.65e-14	-0.615609	6.11302e-05
																																													YGL145W	-0.610191	9.23e-07	-0.789925	0.000240157
																																													YOL145C	-0.841352	9.99e-13	-0.595787	7.38349e-05
																																													YLR226W	-0.718743	2.65e-09	-0.635473	0.00716344
																																													YPR070W	-0.751147	1.5e-10	-0.645802	0.00293241
																																													YPL245W	-0.724028	3.68e-09	-0.643687	0.00108517
																																													YJR149W	-0.737025	0.000165588	-0.634483	0.00110142
																																													YLR032W	-0.607843	7.82e-11	-0.697207	1.853e-06
																																													YKR077W	-0.606676	1.92e-06	-0.656933	0.00114992
																																													YNL082W	-0.608741	2.04e-06	-0.596998	0.00639633
[truncated: 2 more columns]

## Sheet: YJM308
Defective Induction	logFC: All Strains EtOH response	FDR: All Strains EtOH response	logFC: YJM308 v mean: EtOH response	FDR: YJM308 v mean: EtOH response	Induction Level	Induction FDR			Novel Induction	logFC: All Strains EtOH response	FDR: All Strains EtOH response	logFC: YJM308 v mean: EtOH response	FDR: YJM308 v mean: EtOH response	Induction Level	Induction FDR			Amplified Induction	logFC: All Strains EtOH response	FDR: All Strains EtOH response	logFC: YJM308 v mean: EtOH response	FDR: YJM308 v mean: EtOH response	Induction Level	Induction FDR			Defective Repression	logFC: All Strains EtOH response	FDR: All Strains EtOH response	logFC: YJM308 v mean: EtOH response	FDR: YJM308 v mean: EtOH response	Induction Level	Induction FDR			Novel Repression	logFC: All Strains EtOH response	FDR: All Strains EtOH response	logFC: YJM308 v mean: EtOH response	FDR: YJM308 v mean: EtOH response	Induction Level	Induction FDR			Amplified Repression	logFC: All Strains EtOH response	FDR: All Strains EtOH response	logFC: YJM308 v mean: EtOH response	FDR: YJM308 v mean: EtOH response
YBR148W	1.18282	3.3e-05	-1.86371	3.37225e-08	-0.570044	0.0470628			YJL088W	-1.40782	0.00181341	2.42798	6.43586e-10	1.12218	0.00069678			YBR117C	3.37452	2.6e-09	3.43119	3.03993e-09	5.78617	6.16675e-17			YOR063W	-0.742425	2.23e-05	1.33358	1.67413e-05	0.444996	0.109226			YLR300W	-0.241973	0.469337	-2.00037	7.62614e-12	-2.73234	7.62787e-17			YJL157C	-3.37463	0.000108598	-4.45473	3.1291e-13
YAR020C	1.22006	0.000178104	-1.59625	0.00421532	-0.555184	0.303276			YGL162W	-0.838385	0.0137412	1.70736	6.30256e-13	0.714847	7.68717e-05			YFL052W	5.15113	1.47e-13	3.06342	7.64497e-07	7.91773	7.76027e-26			YDL070W	-0.609761	0.000985466	1.07882	0.000182396	0.309467	0.240261			YMR108W	-0.483493	0.00593042	-1.92283	7.47166e-18	-2.63424	4.01983e-24			YDL227C	-3.40202	0.000368475	-4.40337	6.51726e-11
YDL119C	0.765073	7.19e-09	-1.27085	4.95764e-09	-0.524353	0.00469625			YHR092C	-0.713502	0.152174	2.75715	2.41651e-10	2.57674	6.39981e-10			YGR088W	7.40347	2.97e-20	3.04197	3.68923e-11	9.72101	7.59163e-27			YAL003W	-0.69202	6.38e-08	0.997894	2.26552e-08	0.289395	0.0572752			YNL327W	-0.43541	0.0196706	-1.61509	7.42159e-10	-2.17755	3.12122e-14			YOL019W	-0.673975	0.000495821	-1.67162	2.92666e-13
YMR136W	1.32024	6.09e-06	-1.96372	7.94645e-10	-0.319172	0.217033			YBL098W	-0.387936	0.111098	1.31533	1.60279e-09	0.88451	3.93178e-06			YMR251W	4.1965	7.58e-11	3.01212	3.00525e-05	6.64293	5.82243e-17			YGR203W	-0.601382	0.000484202	0.938776	3.75317e-05	0.250934	0.228096			YLR218C	-0.0621821	0.72551	-1.93351	7.81878e-07	-2.07406	9.60842e-08			YNL065W	-3.37594	2.45e-18	-1.55555	4.66795e-07
YLR004C	0.876182	0.000107229	-1.14343	0.00221056	-0.312469	0.373526			YDR033W	-0.381901	0.470739	1.82449	1.23357e-09	2.47424	5.61762e-14			YGR043C	3.40117	9.44e-11	2.89681	2.06173e-11	5.09166	5.77555e-23			YMR073C	-0.733982	1.09e-07	1.04434	1.4272e-07	0.203306	0.239351			YCL027W	0.114355	0.833982	-4.13522	6.35535e-14	-2.01479	2.86325e-07			YIL104C	-2.6217	6.58e-21	-1.379	2.18316e-07
YNL044W	0.647099	0.000179882	-0.726494	0.00383343	-0.157198	0.512254			YKL063C	-0.351496	0.0189219	1.28876	0.000431749	0.959943	0.00462039			YPL171C	4.13106	6.27e-11	2.80652	1.28327e-06	6.00809	1.3421e-17			YDR508C	-0.758086	1.92e-06	0.946986	5.55032e-07	0.146223	0.389435			YLR136C	0.226432	0.496363	-1.74299	3.43796e-06	-1.6518	4.59654e-06			YOR242C	-1.69626	6.34e-12	-1.2783	0.00765885
YDR401W	1.3431	1.27e-07	-1.30568	0.000653992	-0.140312	0.709858			YPL036W	-0.28544	0.403111	0.838256	0.00104058	0.865511	0.000326574			YDR040C	3.64945	1.62e-08	2.76692	2.17157e-11	5.04239	5.55305e-20			YGR239C	-0.608025	0.00844116	0.928095	0.000465063	0.129528	0.613001			YOR116C	-0.567378	0.00162377	-0.678376	0.000583014	-1.42696	6.65286e-11			YJL078C	-1.0848	0.00264935	-1.22806	1.08922e-05
YMR317W	1.35192	0.00089065	-1.68967	1.08679e-10	-0.102572	0.633634			YHL015W	-0.261463	0.0425917	0.866405	2.70193e-05	0.63735	0.000783435			YGR211W	2.42774	8.59e-08	2.75846	4.37826e-12	3.53865	5.11955e-16			YBR010W	-1.40198	1.69e-08	1.72129	0.000100932	0.116256	0.787082			YOL054W	-0.557429	3.59e-05	-0.688641	0.00282954	-1.38887	1.05328e-08			YBR083W	-1.15735	0.000677644	-1.22753	1.62399e-08
YBR233W	0.81845	1.12e-08	-0.854994	7.00963e-05	-0.0744178	0.724383			YDR089W	-0.173495	0.315211	0.929996	5.35471e-06	0.756048	6.89658e-05			YMR195W	2.39701	2.24e-09	2.64861	1.36253e-13	4.55311	1.09474e-22			YLR167W	-0.855536	1.03e-09	0.956218	0.000225266	0.112776	0.650745			YML116W	-0.540611	0.000574522	-0.801497	3.40338e-05	-1.34145	1.21087e-10			YPL158C	-1.50243	2.93e-14	-1.21593	5.01279e-05
YGL226W	0.698687	0.000402063	-0.856195	0.000755512	-0.0181256	0.950707			YCR015C	-0.168623	0.179893	1.05572	0.000315558	0.85755	0.00162801			YCR021C	9.77693	9.79e-30	2.61588	0.000110149	11.5176	1.44945e-20			YFR032C	-1.37636	5.35e-05	1.96122	0.000615887	0.0822158	0.887135			YNR070W	0.435941	0.195934	-1.79503	0.000416947	-1.33031	0.00664767			YOR337W	-1.19626	6.7e-13	-1.17504	1.91583e-10
YLR099C	0.590125	0.00154242	-0.617169	0.00196608	-0.00929367	0.969695			YPL088W	-0.147782	0.489096	0.887958	1.62399e-08	0.785726	9.91922e-08			YDL168W	2.29262	2.72e-10	2.53899	9.58866e-26	3.98044	4.99602e-33			YLR304C	-1.42455	4.65e-09	1.56298	6.49255e-10	0.0654977	0.768705			YBL022C	-0.380516	0.00253069	-0.904211	3.18011e-06	-1.31862	1.61805e-10			YGL236C	-2.4459	1.09e-19	-1.15554	1.35472e-05
YOR125C	0.841435	1.45e-09	-0.817298	6.40312e-06	-0.00226399	0.996021			YNL220W	-0.130351	0.502239	1.0701	8.88622e-05	0.881234	0.000514317			YHR087W	6.85962	2.77e-22	2.45561	3.21333e-05	8.9	1.21458e-21			YIL148W	-0.697051	8.94e-07	0.711057	0.00414997	0.0442504	0.863454			YAL026C	-0.451046	0.000100869	-0.780796	1.89864e-06	-1.28906	1.65196e-12			YKL120W	-1.60113	4.45e-08	-1.15503	3.43796e-06
YNL236W	0.688114	8.71e-10	-0.649587	0.000204361	-0.00113648	1			YGR234W	-0.114504	0.901105	1.90007	2.97224e-09	2.38481	9.39959e-13			YBR067C	3.6749	1.41e-08	2.42845	4.20786e-10	6.45875	4.01983e-24			YGR108W	-1.35417	1.3e-06	1.62473	9.41087e-10	-0.0191119	0.943915			YNR040W	-0.404718	0.000366804	-0.83693	6.96467e-05	-1.27843	5.73823e-09			YBR238C	-0.799742	3.97e-05	-1.08766	3.84259e-08
YIL009C-A	0.631377	2.27e-06	-0.667303	0.001851	0.0109241	0.966152			YGR260W	-0.103616	0.595888	0.943439	0.000210229	0.783978	0.000910777			YOR161C	2.4252	1.54e-11	2.40212	1.48287e-10	4.71688	2.43346e-20			YNL255C	-0.730234	5.89e-11	0.685029	0.000391847	-0.0496498	0.797148			YNR044W	0.0557105	0.835474	-1.34716	3.87739e-09	-1.24504	8.92995e-09			YBL008W	-1.0252	1.79e-15	-1.06708	6.51726e-11
YKL162C-A	2.42527	5.58e-05	-2.86216	0.00757529	0.0194233	0.991955			YJL101C	-0.0347863	0.83966	1.06672	2.48108e-09	0.923542	2.96234e-08			YMR250W	6.14662	2.22e-20	2.39241	3.1291e-13	7.83196	3.38595e-31			YLR333C	-1.08792	6.68e-10	1.00425	0.00280646	-0.0634702	0.85394			YKL174C	-0.391165	0.0168676	-0.785262	1.13495e-05	-1.21789	1.80505e-10			YNL250W	-1.07991	1.77e-09	-1.01965	0.00156433
YJR109C	0.856537	0.000786996	-0.681997	0.00873135	0.0257121	0.929703			YBR087W	0.011267	0.902645	0.622479	0.000188671	0.6204	8.54285e-05			YDR133C	1.3287	0.000213087	2.32052	4.4111e-05	3.26414	4.72327e-08			YNL178W	-1.04723	3.97e-10	0.968509	0.00142074	-0.0778843	0.797202			YKL155C	-0.420936	0.0115686	-0.86096	3.43101e-05	-1.19972	1.67478e-08			YHR052W	-3.86991	3.47e-24	-1.00965	0.00365993
YOR071C	0.918821	0.000776862	-0.602004	0.00169513	0.0359975	0.855235			YML085C	0.0231241	0.846345	0.597461	0.00351995	0.595151	0.00182996			YOL153C	4.85259	1.57e-11	2.12906	2.53811e-09	6.98926	2.41405e-28			YPL131W	-0.702825	6.56e-08	0.631027	0.00637081	-0.082947	0.715711			YNR033W	-0.521835	6.42e-09	-0.63439	2.22068e-05	-1.18135	2.36985e-12			YHR144C	-1.03599	4.98e-11	-0.985698	2.18272e-07
YKR093W	0.752438	0.000735441	-0.74594	0.000431749	0.0372599	0.86444			YNL275W	0.0318069	0.862477	1.88101	1.36536e-12	1.84186	3.50328e-13			YJL133C-A	5.25639	7.07e-26	2.12389	8.3505e-05	7.39676	1.86824e-20			YAR068W	-2.27123	0.0031681	1.55504	0.00455116	-0.108491	0.83516			YLR067C	-0.549935	4.03e-06	-0.621749	0.00666755	-1.17414	3.96859e-07			YLR452C	-1.6384	2.46e-07	-0.978876	6.96234e-09
YOR014W	0.752589	7.78e-10	-0.665403	0.000210426	0.0426375	0.813111			YLR168C	0.097372	0.630313	1.42255	5.94951e-08	1.39836	2.99756e-08			YML131W	2.56924	5.15e-12	2.11643	3.42426e-12	4.21423	2.75392e-23			YMR211W	-0.692446	2.07e-05	0.662764	0.000465744	-0.128921	0.471998			YKL185W	-0.195456	0.173154	-0.946249	7.64497e-07	-1.16774	2.07608e-09			YNL289W	-1.74093	7.18e-14	-0.974943	0.00675273
YEL064C	0.867493	6.54e-08	-0.880497	5.36356e-05	0.0658626	0.758397			YGL101W	0.102495	0.426211	0.593623	0.00192354	0.751032	4.74252e-05			YGR254W	4.906	1.26e-13	2.11562	8.94514e-09	8.45666	8.14762e-27			YFR018C	-0.949342	1.11e-10	0.870348	0.000477085	-0.151615	0.521353			YDL144C	-0.494847	5.47e-06	-0.639136	0.000626829	-1.14424	5.85717e-09			YEL040W	-3.06745	2.68e-14	-0.955571	4.749e-05
YKL215C	0.81606	1.25e-08	-0.787055	3.94299e-07	0.0795734	0.575033			YDR002W	0.135425	0.23547	0.800202	0.000459584	0.922763	2.67813e-05			YFL014W	6.72121	7.76e-20	2.10696	0.00133725	7.85448	2.24638e-15			YJL136C	-0.997124	5.48e-11	0.762718	0.00273641	-0.155578	0.521851			YBR231C	-0.394765	0.000682545	-0.689355	0.00619364	-1.08168	1.11279e-05			YER127W	-3.3777	5.36e-20	-0.955503	0.000746963
YNR019W	0.826663	9.21e-05	-0.690531	8.32052e-06	0.0802108	0.580454			YGR198W	0.136577	0.142747	0.617657	8.67572e-05	0.755811	1.07031e-06			YGR008C	6.04234	7.39e-26	2.10661	6.55854e-07	7.9522	9.36901e-25			YLR179C	-1.22495	0.000140511	0.824578	1.26723e-05	-0.206092	0.230348			YER124C	-0.385281	0.321457	-0.835872	0.00161016	-1.07877	3.07102e-05			YPL141C	-0.675433	0.000667202	-0.91391	6.89645e-05
YHL030W	1.26043	6.79e-11	-1.10958	4.35329e-10	0.101389	0.498958			YML079W	0.139179	0.133161	0.46783	0.000350409	0.618487	1.67358e-06			YDR134C	0.918511	0.00385752	1.97878	3.6279e-12	2.48784	4.04295e-16			YBR078W	-0.831908	8.24e-07	0.654539	0.00304216	-0.208077	0.313972			YBL005W	-0.0230787	0.860249	-0.992677	9.28053e-07	-1.07159	7.41088e-08			YDR076W	-0.608462	3.93e-05	-0.90963	0.00866351
YNL073W	0.755769	1.68e-12	-0.626067	0.000709115	0.118456	0.501202			YLR016C	0.14202	0.110898	0.553017	0.00628271	0.683328	0.00036289			YGL096W	2.85574	3.51e-13	1.96571	1.84442e-11	4.48739	6.6001e-25			YMR318C	-0.860158	3.03e-09	0.643929	0.000415521	-0.237657	0.157204			YIR002C	-0.218269	0.300773	-0.866089	4.91953e-06	-1.053	2.96264e-08			YDR430C	-0.821948	6.08e-12	-0.904583	4.57701e-08
YAR027W	1.97101	1.57e-05	-0.830913	0.00710313	0.141455	0.638818			YGR033C	0.170058	0.0175081	0.491936	0.000620496	0.671515	2.17459e-06			YNL194C	7.93037	1.42e-21	1.96029	0.00825105	9.6254	3.56198e-26			YEL033W	-0.998308	4.36e-07	0.717383	0.00949949	-0.282111	0.272274			YER111C	-0.263598	0.0616577	-0.785409	0.00912486	-1.05164	0.000240542			YJR016C	-2.14301	2.75e-16	-0.888662	0.000282756
YKR005C	0.805081	9.31e-05	-0.611181	0.00720333	0.158451	0.460423			YER072W	0.199566	0.278306	0.614586	0.00968508	0.889872	8.85922e-05			YBR054W	4.49928	6.01e-08	1.95908	6.16561e-06	7.90564	3.19704e-25			YNL190W	-0.789498	1.39e-06	0.592992	0.00831463	-0.285718	0.169499			YLR194C	0.331017	0.13039	-1.00663	7.84083e-07	-1.04831	1.36443e-07			YNL256W	-1.48831	1.65e-19	-0.880724	2.81489e-07
YPR140W	0.915645	2.87e-20	-0.737162	2.23658e-07	0.183705	0.141575			YMR226C	0.225108	0.00388559	0.464109	0.00225208	0.678181	5.38841e-06			YER150W	5.88548	2.82e-17	1.87394	5.40691e-07	6.96862	4.8201e-24			YDL129W	-1.07745	1.49e-05	1.24515	1.27253e-09	-0.286785	0.0880831			YOR363C	-0.328341	0.000284229	-0.707719	6.34664e-05	-1.02936	1.49805e-08			YFR055W	-0.816771	0.000960199	-0.87332	0.000215201
YMR284W	0.857682	2.06e-07	-0.71105	0.00850527	0.20217	0.429164			YOR278W	0.227964	0.0671966	0.582703	0.00877041	0.775437	0.000251216			YAL060W	1.42889	3.41e-08	1.84325	3.53418e-12	3.21278	3.52925e-21			YNR018W	-0.914018	3.45e-12	0.590885	0.00014348	-0.3201	0.0244729			YOR334W	-0.0541505	0.676712	-0.929278	1.96693e-07	-1.02616	8.1139e-09			YDR055W	-0.690538	0.000348864	-0.86501	6.33394e-06
YHR018C	1.78916	6.6e-11	-1.56521	2.40198e-12	0.270265	0.108675			YPL019C	0.241549	0.363769	0.528474	0.00182988	1.05461	4.04155e-09			YER053C	6.78258	5.31e-33	1.83333	3.06314e-11	8.36391	9.62309e-34			YMR142C	-1.02105	1.7e-11	0.690146	0.00383343	-0.351764	0.111092			YML032C	-0.414053	3.47e-06	-0.59444	0.00185022	-1.02188	1.51068e-07			YDL042C	-1.06572	6.62e-09	-0.849955	2.0594e-08
YGR048W	0.840438	3.42e-11	-0.596034	0.00233166	0.279297	0.123618			YMR319C	0.249541	0.699081	1.28145	7.89098e-07	0.707227	0.00142349			YHR096C	3.49974	4e-08	1.80062	0.000214035	5.77873	6.42314e-19			YIL052C	-1.25754	2.28e-16	0.892795	9.78208e-05	-0.35535	0.0887233			YHR091C	-0.361698	0.00011564	-0.677368	2.04939e-05	-1.01319	1.23572e-09			YMR093W	-3.07966	1.78e-23	-0.845198	2.93679e-06
YNL249C	2.06425	9.9e-14	-1.32978	1.82586e-07	0.2918	0.194006			YDR501W	0.257925	0.198644	1.15014	8.56136e-08	1.01056	4.43242e-07			YOL032W	4.80443	2.09e-22	1.74518	1.62399e-08	5.87867	7.49924e-26			YBL092W	-1.03684	1.5e-13	0.633192	0.00670988	-0.382379	0.075983			YIR021W	-0.383188	0.000869187	-0.62491	0.000345941	-0.978789	4.60224e-08			YLL011W	-3.16674	1.69e-21	-0.84363	0.000705091
YHR159W	1.09568	2.47e-17	-0.739543	0.000455174	0.305142	0.117631			YNL037C	0.263219	0.100874	1.07179	4.66795e-07	1.37107	4.28493e-10			YMR279C	2.07449	1.02e-09	1.70657	0.00151234	3.37943	2.70658e-09			YGR175C	-1.06673	1.28e-10	0.69367	0.00656489	-0.436295	0.0637832			YJL058C	-0.336196	0.00129574	-0.590368	0.00399041	-0.976793	1.73438e-06			YOR342C	-2.88457	1.46e-24	-0.83478	0.00169019
YJR107W	1.2372	4.2e-16	-0.870219	0.000708499	0.306449	0.197902			YEL057C	0.286297	0.464449	2.56228	1.74385e-07	2.71641	1.25444e-08			YOR136W	0.697029	0.00026399	1.6887	9.57794e-12	2.29033	1.07101e-16			YBR048W	-1.21542	3.1e-12	0.705903	0.00619773	-0.518091	0.0291558			YPL095C	0.705434	0.000656386	-1.68444	8.86953e-09	-0.958054	0.000149324			YEL050C	-0.586089	1.91e-05	-0.834725	2.53855e-09
YPR117W	1.07997	2.33e-13	-0.679745	0.00060447	0.331182	0.0695139			YEL056W	0.299043	0.000996112	0.699916	4.21472e-07	0.941557	8.0855e-11			YMR105C	7.09315	7.51e-25	1.63969	3.2043e-08	8.23744	5.04538e-30			YOL130W	-1.11087	9.22e-12	0.739166	1.94324e-07	-0.521076	5.16118e-05			YBR168W	0.0146615	0.91682	-0.901615	0.000187589	-0.949599	4.29588e-05			YIL140W	-1.15976	4.95e-10	-0.829469	4.14188e-06
YPR081C	1.23917	4.03e-18	-0.913899	2.75352e-07	0.334191	0.0318726			YPL221W	0.302884	0.0695385	0.554483	0.00800535	0.808872	5.67689e-05			YNL006W	4.07206	6.52e-24	1.59485	5.62376e-12	5.02058	6.52546e-30			YBR009C	-1.79251	6.12e-13	1.41571	1.23841e-05	-0.521943	0.071197			YKL197C	-0.315145	0.00987998	-0.604804	0.000210036	-0.919948	3.27283e-08			YGL150C	-1.26435	5.02e-23	-0.821371	1.06262e-05
YJR021C	1.01338	1.35e-14	-0.633424	0.00874813	0.348847	0.119676			YPR106W	0.320101	0.00300806	0.731248	1.31896e-05	1.03555	2.60298e-09			YPR158W	4.08704	2.5e-24	1.56535	1.45402e-06	5.1383	7.41997e-22			YPL117C	-1.16992	7.41e-17	0.627979	3.55472e-05	-0.536496	0.000158258			YJL129C	-0.033102	0.804816	-0.801791	1.73973e-06	-0.918735	3.44273e-08			YNL078W	-0.703153	4.52e-09	-0.819568	1.28458e-06
YML118W	3.51275	1.5e-17	-2.99037	5.01956e-11	0.350711	0.33603			YDR073W	0.328312	0.0572323	1.0351	1.42819e-05	1.08766	2.29392e-06			YGR249W	4.02562	1.21e-14	1.55996	0.000562425	4.86904	1.91867e-16			YGL055W	-1.06263	0.000317144	1.00748	0.00172197	-0.537882	0.0687705			YJR140C	-0.313621	0.000794	-0.596106	0.0013504	-0.918599	8.00914e-07			YBR213W	-2.27622	3.05e-10	-0.807696	0.0091157
YBR176W	1.31853	2.83e-15	-0.85102	2.82204e-05	0.357249	0.0537016			YBR286W	0.335132	0.0133167	0.900184	1.3839e-06	1.22192	3.47105e-10			YPL250C	6.25349	7.68e-18	1.55554	9.99263e-05	6.55541	7.3283e-22			YGR152C	-1.09877	7.64e-11	0.684923	0.00340252	-0.541033	0.0121447			YPL026C	0.282126	0.166429	-1.13208	2.0705e-08	-0.912148	1.17875e-06			YHR120W	-1.90215	1.01e-24	-0.800931	0.000158989
YOR385W	1.90044	3.21e-09	-0.894062	5.95586e-05	0.375171	0.0659199			YOL056W	0.344166	0.000526188	0.51138	0.000801742	0.87745	2.55941e-08			YOR317W	4.06167	1.14e-27	1.53776	9.46659e-12	5.74021	7.20715e-32			YBR069C	-1.35539	5.68e-05	1.17028	3.55959e-09	-0.546145	0.00115465			YOL023W	0.0678202	0.686277	-0.81973	0.000119446	-0.904493	1.14757e-05			YLR234W	-0.851442	6.9e-07	-0.785942	0.00856235
YJR106W	1.1804	3.16e-15	-0.779409	0.00362302	0.375698	0.129099			YOR007C	0.346952	0.00130325	0.919374	6.03347e-10	1.25684	8.80918e-15			YER088C	1.18588	2.09e-10	1.53082	7.62614e-12	2.53203	5.17094e-20			YCR024C-B	-1.69382	1.21e-10	1.26155	0.00184784	-0.558767	0.13231			YIR017C	-0.041527	0.91682	-1.21986	5.57046e-05	-0.861889	0.00175515			YNR051C	-0.607609	2.44e-08	-0.784162	6.18771e-06
YNL183C	1.09221	1.33e-19	-0.666934	5.12676e-06	0.385631	0.00356693			YOR303W	0.355103	0.11	0.863266	4.40231e-05	1.2614	8.12664e-09			YIL099W	3.14793	1.71e-12	1.5245	2.93679e-06	4.20868	3.39867e-20			YKL180W	-1.1314	1.01e-12	0.618211	0.00125635	-0.55969	0.00172548			YFL025C	-0.0801699	0.514272	-0.725062	0.00123882	-0.838591	9.33326e-05			YEL022W	-1.10693	6.03e-15	-0.777988	9.77874e-05
YGL180W	1.46258	8.32e-14	-1.05362	1.19411e-05	0.439899	0.0418917			YBL011W	0.361735	3.18e-05	0.465412	0.00057752	0.801488	1.13557e-08			YLR256W	0.843792	0.000609869	1.52371	2.02431e-12	2.28658	1.89565e-19			YPL241C	-1.23493	1.15e-10	0.762554	0.00146603	-0.566289	0.0104027			YDR080W	-0.16594	0.201042	-0.662769	0.00445162	-0.831029	0.000183858			YMR094W	-0.833229	2.99e-07	-0.768519	0.00689977
YMR316W	2.9271	1.61e-13	-1.66883	3.6279e-12	0.441782	0.0162937			YML034W	0.365415	0.000236534	0.480613	0.00383343	0.818096	8.41865e-07			YOR344C	4.3596	2.95e-23	1.51283	6.66597e-08	5.55709	2.87657e-26			YDR397C	-1.5354	1.01e-16	1.02181	0.000803034	-0.599729	0.0316799			YLR024C	0.0161236	0.910561	-0.865113	0.000478633	-0.806116	0.000542377			YGL064C	-0.9478	8.95e-12	-0.768184	0.000271125
YNL279W	1.9744	6.76e-10	-1.48319	0.00027819	0.493273	0.179339			YDR529C	0.368734	0.0683012	0.871258	7.61816e-05	1.26393	2.33313e-08			YBR101C	3.56263	1.09e-16	1.5124	9.86347e-09	4.09326	5.95504e-23			YLR441C	-1.22137	9.21e-14	0.625507	0.00378695	-0.600474	0.00285927			YDR270W	0.144218	0.500882	-0.882369	2.90032e-06	-0.795421	8.17313e-06			YDL117W	-0.94559	4.03e-12	-0.767658	2.25941e-08
YGL256W	1.38294	2.13e-11	-0.653654	0.000269969	0.500775	0.00257221			YDR520C	0.393615	7.6e-06	0.482839	0.00240944	0.830904	2.42224e-07			YJL144W	6.44739	7.61e-22	1.47848	0.000364078	6.9399	2.27456e-26			YOL058W	-1.9304	2.4e-05	0.812207	0.0058759	-0.635811	0.0198615			YNL311C	-0.0309487	0.801598	-0.703112	0.000431749	-0.772241	5.69979e-05			YLR419W	-2.21204	1.5e-26	-0.756002	0.000404704
YIL073C	2.63091	4.44e-11	-2.4016	8.56136e-08	0.502949	0.182451			YNL030W	0.402778	0.015262	0.875231	6.49436e-05	1.12663	2.73495e-07			YNL077W	4.36133	4.03e-20	1.46894	2.41123e-07	4.91468	3.86028e-24			YKL110C	-1.18219	1.2e-08	0.704137	5.04351e-05	-0.643686	8.00984e-05			YPL024W	0.348566	0.0124794	-1.07748	3.57367e-06	-0.766214	0.000344953			YAL019W	-1.76389	3.98e-24	-0.746462	0.000350409
YJR019C	1.48896	8.32e-09	-0.9568	0.000770013	0.504664	0.053843			YDR056C	0.40476	9.89e-08	0.380038	0.00742325	0.806327	3.66676e-08			YNR001C	2.25631	3.42e-16	1.45763	8.23443e-12	3.82197	3.40893e-27			YGR229C	-1.32913	6.06e-21	0.649272	3.22076e-05	-0.673381	7.17282e-06			YJR004C	-0.465754	0.335707	-0.92491	5.38707e-07	-0.742871	1.22427e-05			YDR144C	-1.29342	1.12e-09	-0.743241	4.749e-05
YPL041C	1.39033	2.65e-12	-0.747797	0.000857468	0.507399	0.01463			YPL239W	0.426995	0.179421	1.30506	2.16149e-09	0.734141	8.51329e-05			YDR533C	3.83448	1.44e-12	1.4435	2.03281e-10	4.46854	4.9055e-28			YLR328W	-1.21858	2.9e-17	0.59469	0.00111627	-0.675982	0.000101977			YLR273C	-0.0916667	0.661278	-0.738028	0.000975445	-0.730277	0.000512652			YKL001C	-1.42412	0.00963509	-0.719523	0.00453335
YLR132C	1.2058	4.12e-14	-0.618531	0.00352907	0.519271	0.00838801			YGR182C	0.432092	0.17237	0.872212	0.00379903	1.57498	3.07189e-07			YHR022C	1.00052	0.00455224	1.43818	0.000938965	2.16278	3.84001e-07			YMR260C	-1.38465	3.85e-17	0.686488	0.00362616	-0.695919	0.00161581			YPL172C	-0.0139735	0.910524	-0.720515	2.70193e-05	-0.72732	9.96118e-06			YOL027C	-1.19836	1.52e-19	-0.717044	6.35348e-05
YBR174C	3.40619	8.81e-12	-2.50066	0.00116952	0.539228	0.451879			YBR025C	0.443095	0.00041022	0.992785	3.16003e-06	1.41421	3.20382e-10			YGR161C	5.95402	1.14e-23	1.42637	2.32098e-06	6.55684	1.54376e-26			YDL075W	-1.40848	3.24e-17	0.696206	0.00640429	-0.704231	0.00305259			YBL106C	0.0462709	0.758889	-0.682467	3.65917e-05	-0.720448	6.30552e-06			YOR091W	-2.91807	4.04e-23	-0.716841	0.000653562
YBL101C	1.23384	4.21e-16	-0.670935	9.79822e-05	0.561304	0.000465053			YPL091W	0.445774	0.00223364	0.635929	1.10457e-05	1.05848	2.08211e-11			YDL049C	1.11541	0.000107974	1.41148	8.99459e-06	2.19015	7.74474e-11			YGR286C	-1.34454	1.15e-08	0.747431	0.000162347	-0.707486	0.000154668			YDR036C	-0.130121	0.326542	-0.611879	1.71439e-07	-0.706856	1.70921e-09			YDL179W	-0.649601	0.000147907	-0.708328	0.000326776
YNL020C	1.6584	8.76e-15	-0.893921	1.75521e-06	0.571526	0.000732539			YBR125C	0.47128	4.35e-09	0.343285	0.000975445	0.799123	8.52027e-12			YER104W	0.995209	1.42e-09	1.40811	1.7085e-07	2.25625	1.13024e-13			YGR085C	-1.4792	8.96e-16	0.798355	0.0013132	-0.719181	0.00189243			YNR031C	0.0433232	0.614553	-0.704202	1.64274e-06	-0.677505	1.43754e-06			YLR090W	-0.769498	9.07e-11	-0.705023	9.6169e-06
YIL006W	1.34754	6.74e-15	-0.75598	0.00146707	0.583433	0.00801542			YGR218W	0.473749	1.33e-05	0.421395	0.00552978	0.87041	2.93284e-08			YGR248W	6.38712	1.69e-23	1.39064	0.00274032	7.53759	8.24502e-25			YNR050C	-1.44446	6.89e-08	0.665272	0.000957024	-0.720669	0.000165333												YJL110C	-0.715226	6.65e-06	-0.703292	0.00228923
YHR046C	2.11355	5.51e-19	-1.28015	2.51821e-10	0.630215	0.000202309			YJR048W	0.495669	0.124964	1.06264	4.03154e-09	1.58557	6.31654e-15			YBR126C	4.96305	1.05e-23	1.38876	1.19114e-07	6.09653	4.56095e-28			YPL090C	-1.53397	7.45e-11	0.796401	0.00446894	-0.785037	0.00266842												YOR094W	-0.968612	3.75e-13	-0.697157	0.00224973
YNL242W	1.51609	5.27e-24	-0.938976	1.28469e-08	0.630722	1.75009e-05			YOR377W	0.505458	0.00780784	1.05635	1.73843e-11	1.62568	1.22767e-18			YNL144C	2.30354	2.26e-21	1.38413	2.40144e-08	3.55921	1.93961e-22			YMR230W	-1.46483	2.68e-19	0.658531	0.00160097	-0.79558	6.95508e-05												YNR020C	-0.732388	5.28e-08	-0.690885	0.00336549
YIL172C	1.68211	8.91e-05	-1.24836	0.00173329	0.653344	0.0658667			YGR143W	0.513233	6.58e-06	0.506739	0.00355307	0.995855	2.90967e-08			YEL071W	1.14079	3.6e-07	1.37885	1.48287e-10	2.60559	2.1708e-20			YHR204W	-1.60607	5.82e-19	0.849856	6.67583e-07	-0.824918	4.74225e-07												YGL016W	-0.613744	5.85e-06	-0.690397	0.00197223
YLR414C	2.06048	1.43e-10	-0.96224	3.6992e-05	0.672253	0.00166972			YGR230W	0.518423	0.00131882	0.946185	0.00026085	1.39642	1.01366e-07			YPR160W	7.28312	6.48e-27	1.37303	0.000246628	8.37496	2.53358e-27			YBR084C-A	-1.47597	1.58e-18	0.669851	0.00187927	-0.828412	6.24457e-05												YFL002C	-2.30662	4.75e-25	-0.686355	4.59497e-05
YMR087W	1.42633	4.82e-19	-0.753685	3.92356e-07	0.674823	1.44395e-06			YDR277C	0.528923	0.170964	1.46995	0.000478633	2.54923	9.35561e-09			YFR052C-A	7.79332	8.62e-30	1.36855	0.00528688	9.1928	3.51646e-27			YMR127C	-1.47202	1.03e-15	0.744178	0.00472742	-0.843321	0.000616335												YEL029C	-0.997175	7.56e-18	-0.663005	2.01454e-05
YJL221C	1.69494	7.79e-05	-1.21019	0.00235377	0.696813	0.0496423			YNL064C	0.531967	0.000640897	0.783898	5.64543e-08	1.25666	1.77866e-14			YER037W	7.5825	5.04e-25	1.36499	0.00228923	8.90384	1.8288e-28			YPL199C	-1.45834	1.84e-09	0.843625	3.55472e-05	-0.863334	1.00522e-05												YBR029C	-0.699889	6.54e-05	-0.650204	0.000119446
YLR352W	1.77231	1.47e-15	-0.83004	7.33904e-06	0.706651	4.65178e-05			YMR272C	0.547067	0.000136935	0.62385	0.000494688	1.21088	4.03232e-10			YJR115W	1.87292	7.99e-08	1.36161	1.81588e-05	2.79606	1.0223e-13			YHR100C	-1.37757	4.08e-12	0.677385	0.00731902	-0.889038	0.000194923												YGR014W	-0.722945	0.000940152	-0.642948	0.00199528
YAR023C	1.85104	1.17e-06	-1.11507	0.000289938	0.735971	0.00935689			YLR389C	0.555857	1.1e-05	0.537646	3.69207e-05	1.03665	1.99617e-12			YPL170W	1.16564	4.69e-06	1.35199	1.2533e-11	2.02273	2.81299e-18			YLR029C	-1.66257	2.3e-21	0.790926	0.000126042	-0.894157	7.44217e-06												YDL131W	-0.787648	1.66e-05	-0.637266	0.000103095
YDR411C	1.72731	6.1e-14	-0.886736	5.26546e-06	0.744784	4.19894e-05			YDR304C	0.556817	4.43e-08	0.34846	0.0097891	0.916729	3.20304e-10			YFR017C	5.91773	3.25e-22	1.35102	5.96496e-05	7.08592	1.60679e-28			YDR478W	-1.48859	3.06e-12	0.781326	0.00304216	-0.928074	0.000193722												YCR092C	-1.24568	5.55e-21	-0.629415	5.10043e-05
YNR059W	1.53337	7.6e-16	-0.597464	0.00831463	0.755396	0.000421159			YPL018W	0.572165	0.00905659	0.669742	0.00171091	1.18921	5.7527e-08			YML100W	7.46427	7.31e-26	1.33095	0.000152985	8.72805	1.91806e-26			YJR147W	-2.50611	1.6e-11	2.20942	4.38874e-13	-0.931233	4.35748e-05												YBR265W	-0.632869	8.42e-07	-0.628157	0.00190118
YCR102C	1.42042	5.91e-05	-0.690106	0.000759718	0.788199	4.87222e-05			YMR099C	0.577966	1.8e-09	0.525076	0.000478633	1.10104	3.85314e-11			YDR453C	0.739743	0.000583623	1.32174	8.19928e-08	1.9159	7.15297e-13			YGR148C	-1.55804	5.18e-19	0.616661	0.00609734	-0.942384	1.6269e-05												YDR451C	-1.34903	1.47e-11	-0.624331	0.00951209
YKR039W	1.39435	1.86e-05	-0.649703	0.00190118	0.804253	5.04637e-05												YOR273C	1.53543	0.00452269	1.3216	0.00148454	1.34206	0.000566997			YOR355W	-1.79137	1.95e-15	0.939496	6.17594e-05	-0.943647	2.43893e-05												YLR032W	-0.607843	7.82e-11	-0.614866	2.4887e-05
YJL185C	1.3969	1.76e-14	-0.614929	0.00493541	0.827757	7.52936e-05												YKL008C	0.625492	0.00359743	1.31378	8.9479e-07	1.74569	4.06067e-10			YPR074C	-1.60155	1.65e-16	0.71436	0.00299088	-0.962145	3.51808e-05												YLR103C	-0.667749	9.34e-07	-0.59838	0.00240228
YMR304W	1.56245	8.24e-19	-0.680272	2.39247e-07	0.883275	1.04897e-10												YPR154W	4.90557	2.04e-30	1.3011	6.7383e-08	5.84168	3.50684e-29			YHR010W	-1.63843	5.69e-22	0.660895	0.00396703	-0.96871	1.49384e-05												YML006C	-1.50624	7.79e-20	-0.598332	0.00192354
YLR030W	2.82431	9.09e-06	-2.78291	0.000215201	0.911518	0.134121												YIL107C	3.40406	4.78e-22	1.28688	2.04089e-10	4.85404	1.78217e-31			YER102W	-1.84524	3.07e-20	0.861419	0.000299152	-0.970944	2.32069e-05
YBR240C	2.46773	6.98e-16	-1.42142	0.000253506	0.961181	0.00638857												YFR053C	8.01628	9.33e-31	1.27442	0.000500041	9.2765	3.17546e-27			YHR007C	-1.82475	1.06e-13	0.999287	0.000431749	-0.993983	0.000208327
YDL238C	1.86102	1.8e-21	-0.888028	0.00213739	1.00393	0.000235264												YCR005C	4.81948	2.42e-23	1.27294	1.82645e-06	5.76025	6.82892e-27			YDR222W	-1.86873	1.26e-08	1.08926	2.57196e-06	-1.02608	2.61452e-06
YDL149W	1.60398	8.52e-23	-0.618873	0.000285036	1.02114	8.2269e-09												YGL037C	5.34568	1.47e-31	1.26607	7.57318e-07	6.60553	3.1232e-29			YCL059C	-1.95774	8.95e-16	1.10493	1.95974e-06	-1.03314	2.71519e-06
YJR159W	3.27618	2.14e-13	-2.21831	0.00364447	1.07801	0.115256												YNL015W	4.10149	1.6e-25	1.23787	0.00347861	5.38944	1.63274e-19			YMR145C	-2.23367	1.98e-15	1.07616	1.7085e-07	-1.04353	1.17884e-07
YOL031C	2.41205	7.63e-14	-0.802834	0.000309652	1.07995	1.04851e-06												YBR230C	3.10437	5.3e-16	1.23263	1.81913e-07	4.1773	6.0632e-25			YCR016W	-2.09585	4.69e-11	1.44501	6.46819e-05	-1.10347	0.00084259
YGR097W	2.29164	1.52e-14	-0.794334	4.06003e-06	1.12981	4.44074e-10												YAL037W	1.73263	1.24e-10	1.2113	0.00677687	2.83228	2.89753e-09			YDR011W	-1.96283	2.37e-20	0.915388	2.57196e-06	-1.10728	1.55408e-08
YCR079W	2.04934	2.92e-20	-0.812767	0.000171774	1.18458	6.95992e-08												YJL048C	2.94073	1.92e-20	1.2111	6.18584e-09	3.97737	5.75271e-27			YER036C	-2.16142	1.34e-21	1.16388	1.63104e-08	-1.10902	1.83598e-08
YJL094C	2.20962	7.15e-23	-0.901354	0.000281801	1.21362	8.98825e-07												YGR243W	3.61605	1.15e-13	1.18207	0.000124169	4.5663	1.52736e-21			YLL012W	-1.76636	1.83e-15	0.753588	8.08753e-07	-1.11647	1.16609e-11
YLR134W	1.88856	5e-24	-0.642766	0.00480672	1.22835	1.25901e-07												YKR066C	1.20156	4.13e-08	1.17577	2.25713e-07	2.18955	1.6194e-15			YIR026C	-2.05954	1.77e-22	0.970668	5.08006e-07	-1.12357	5.94665e-09
YKL043W	2.34209	8.83e-07	-0.777714	0.00165162	1.24574	5.18701e-07												YPR149W	2.16729	9.25e-13	1.16781	1.74017e-06	3.24857	6.77372e-20			YBR291C	-2.08611	5.36e-07	0.966395	0.00243811	-1.18888	7.92438e-05
YJL165C	2.16612	5.72e-27	-0.623308	0.000551622	1.38846	9.7302e-12												YKL026C	1.62502	5.87e-12	1.15198	0.00937416	2.71863	4.74621e-09			YPL274W	-2.98221	7.92e-14	1.82934	1.11716e-09	-1.22753	2.97197e-06
YER033C	2.21564	1.98e-29	-0.837081	0.000257871	1.40891	4.75918e-09												YBR169C	6.20501	4.96e-32	1.14537	1.874e-06	7.23004	1.14446e-31			YMR016C	-1.51131	7.8e-10	0.587299	0.00243811	-1.23886	2.04116e-09
YLR080W	2.21716	3.29e-13	-0.974152	0.00353073	1.42971	8.98047e-06												YKL150W	3.58966	1.06e-18	1.14004	2.41651e-10	4.46124	1.78217e-31			YDR527W	-1.88444	4.03e-21	0.704659	0.00194679	-1.25668	7.2258e-08
YDR503C	2.3121	2e-19	-0.689288	0.000589358	1.50535	1.93497e-11												YPL189C-A	1.49188	3.57e-10	1.1347	8.44283e-06	2.66123	1.90219e-16			YJL130C	-2.19704	5.73e-26	0.778432	8.90291e-05	-1.48672	1.95147e-11
YOR052C	2.39065	1.15e-20	-0.943599	0.000207284	1.54021	6.70224e-09												YPL186C	3.95133	3.23e-12	1.1256	0.00400388	4.73209	6.04362e-19			YHL011C	-2.45488	4.26e-25	0.963973	8.71427e-06	-1.56849	3.27469e-11
YIR007W	2.2473	3.16e-24	-0.776584	7.76019e-07	1.54914	5.17646e-16												YOR120W	1.1292	1.38e-06	1.11859	2.86571e-07	2.11878	6.51001e-16			YMR217W	-2.30298	5.17e-19	0.729429	0.00218035	-1.61605	5.29542e-10
YBR204C	2.08736	5.3e-23	-0.587845	0.000208744	1.57282	1.36021e-15												YGR210C	0.751295	1.75e-06	1.10884	9.57794e-12	1.65015	2.2581e-18			YKL181W	-2.3321	1.3e-18	0.871502	7.65821e-07	-1.62147	7.8291e-15
YGR053C	3.01622	3.62e-17	-1.53556	0.000297793	1.5907	5.78863e-05												YBR068C	1.27504	3.43e-10	1.10832	4.83874e-09	2.31768	5.30139e-20			YDR361C	-2.12085	1.58e-15	0.794385	0.00151234	-1.66879	6.13519e-10
YNL237W	2.20535	1.07e-08	-0.876686	0.0039722	1.59369	1.33738e-07												YFR015C	6.85611	8.93e-21	1.10069	0.00118986	7.78804	3.40893e-27			YBR084W	-2.30314	6.9e-23	0.703509	6.48973e-05	-1.70653	4.26561e-15
YCR102W-A	3.78693	3.9e-10	-2.91237	0.000917066	1.64269	0.0241716												YHR175W	0.970643	1.45e-07	1.08492	3.62018e-05	1.90295	4.90869e-11			YKL144C	-2.16337	1.56e-14	0.761954	6.03579e-05	-1.75833	1.06166e-14
YOR137C	2.41318	1.53e-29	-0.751552	1.01865e-05	1.65134	1.81026e-15												YOR230W	2.10066	9.33e-19	1.06873	2.1318e-05	3.15932	1.16747e-18			YJL212C	-2.97865	4.49e-18	1.21785	3.22933e-07	-1.76434	7.06368e-12
YBL015W	2.49916	3.3e-18	-0.637365	0.00668912	1.67443	1.1797e-10												YDR513W	2.30559	9.02e-17	1.06829	2.28651e-06	3.191	5.4035e-21			YDR345C	-2.34142	1.91e-13	0.868819	0.0033498	-1.76981	1.52922e-08
YGL205W	3.42309	8.06e-12	-1.98337	0.000210036	1.70595	0.000297566												YNL007C	3.73718	1.34e-25	1.06426	2.17463e-05	4.42577	1.25608e-23			YNL062C	-2.70132	4.71e-19	1.29389	9.55101e-10	-1.83204	4.24576e-15
YDR400W	2.8993	1.6e-17	-0.735658	0.000161017	1.73368	9.1155e-14												YLR297W	2.048	7e-12	1.06408	6.17594e-05	3.14272	2.69286e-18			YMR120C	-2.53403	1.96e-11	0.845671	0.00669789	-1.83442	2.2419e-08
YKL217W	3.44519	5.38e-14	-1.17134	0.00332277	1.73656	4.72259e-06												YLR109W	1.19323	4.88e-18	1.05035	1.38055e-08	2.20783	1.89565e-19			YIL158W	-2.71311	1.21e-19	0.997049	3.75247e-05	-1.88577	2.94583e-12
YER096W	2.64678	4.03e-14	-0.787119	0.00106474	1.76569	2.59357e-11												YPL004C	2.59423	1.02e-18	1.04968	1.65966e-07	3.49712	6.6001e-25			YJR041C	-2.6448	1.55e-22	0.902801	0.00653282	-1.8944	4.01078e-08
YOL015W	3.19656	2.72e-19	-1.06921	0.000224112	1.77703	3.61164e-09												YHR104W	4.69922	4.03e-34	1.04775	1.58525e-06	5.64651	7.13266e-30			YLR406C	-2.46828	2.13e-25	0.591232	0.00604478	-1.90231	1.8739e-13
YBR284W	3.22214	1.39e-25	-1.42933	8.72275e-08	1.86304	1.50662e-11												YGL045W	3.94816	4.33e-26	1.04079	9.59273e-08	4.55642	5.28646e-30			YDR492W	-2.20784	1.53e-10	0.98808	5.70185e-06	-1.93889	3.24904e-14
YPL087W	2.86472	6.7e-28	-0.829114	0.00089224	1.95342	8.12889e-12												YKL035W	4.34086	1.31e-21	1.02883	2.91852e-07	5.01096	7.44679e-30			YDR384C	-2.51654	5.35e-12	1.03656	0.000836103	-1.94266	3.35534e-09
YMR280C	3.51591	1.3e-16	-1.93528	3.6279e-12	1.95753	8.92982e-14												YKL006C-A	0.654914	0.00472279	1.01487	0.00017635	1.34972	4.50066e-07			YLR432W	-2.50255	3.93e-20	0.663618	0.00888016	-1.99798	8.2594e-12
YLR142W	3.06278	4.12e-11	-0.917359	0.000375098	1.98892	4.0551e-12												YDR001C	2.53147	6.28e-18	1.01095	2.72422e-10	3.46844	6.54106e-30			YPL183C	-2.87205	1.57e-26	0.988358	2.98712e-08	-2.00516	1.46142e-18
YJR078W	2.95757	1.02e-15	-0.899232	0.00626321	2.07892	1.91424e-09												YOL081W	3.07471	6.3e-26	1.00919	0.00013458	3.81182	2.3246e-20			YHR081W	-2.41131	1.15e-14	0.94143	0.00427823	-2.03771	3.54644e-09
YPL222W	2.54508	1.16e-12	-0.659184	0.000947742	2.14916	1.08806e-16												YJL166W	1.3102	1.85e-08	1.00795	0.00013458	2.41919	4.94094e-14			YDR243C	-2.32027	9.4e-17	0.63436	0.00472965	-2.13209	3.575e-15
YLR267W	3.64163	6.03e-13	-1.15305	0.0035525	2.23784	1.64981e-08												YMR186W	0.633559	9.71e-08	1.0057	5.42795e-12	1.6147	4.66369e-20			YMR131C	-2.88188	7.94e-20	1.04713	1.06556e-09	-2.20548	2.97631e-21
YBR006W	3.08743	5.39e-27	-0.702537	0.00146707	2.35086	2.51756e-16												YBL075C	4.0156	2.93e-30	0.997025	1.54096e-07	4.83493	1.07534e-30			YGR283C	-3.05628	1.22e-21	1.20293	3.05409e-06	-2.22367	3.74737e-14
YKR011C	3.28055	1.65e-24	-0.976378	0.000584529	2.40298	7.84157e-13												YIL166C	1.60453	4.4e-08	0.983609	7.76019e-07	2.21127	6.33218e-18			YKL191W	-2.87827	3.03e-15	1.03339	1.42624e-05	-2.327	3.05519e-15
YNL092W	3.59727	2.92e-26	-1.14642	1.41365e-05	2.54791	1.06526e-15												YJR127C	2.47392	4.79e-25	0.979472	1.07269e-08	3.36588	1.20944e-27			YPL207W	-2.85871	2.11e-24	0.750557	4.14188e-06	-2.33043	1.0322e-21
YNL200C	3.23351	2.31e-24	-0.747356	0.000940256	2.583	1.31406e-17												YOR020C	1.55196	5.08e-21	0.974991	5.49919e-05	2.49429	9.7081e-16			YEL046C	-2.76645	1.29e-19	0.670288	0.00362616	-2.35214	1.96751e-15
YNL274C	3.32335	8.26e-20	-0.657031	0.00727576	2.63049	1.03629e-16												YEL011W	5.42096	3.24e-25	0.962215	0.000773901	6.09473	2.23498e-26			YGL169W	-3.60036	1.85e-24	1.59903	8.97787e-10	-2.35463	6.73778e-16
YCR098C	4.22204	6.22e-25	-1.29388	0.000207284	2.94062	1.88935e-13												YBR157C	2.40088	7.57e-06	0.957153	0.000975445	3.16207	3.11525e-17			YGL111W	-2.85984	9.23e-27	0.697747	9.6224e-06	-2.36983	1.23343e-22
YOR345C	7.24896	4.69e-15	-3.64476	0.00191701	3.0152	0.000323996												YLR177W	3.18214	6.67e-25	0.956042	1.7085e-07	4.11417	3.2188e-29			YER028C	-1.94003	9.48e-05	0.886891	0.00174215	-2.39415	1.01592e-13
YLR120C	4.13902	1.3e-27	-0.943169	0.000623332	3.05198	2.3498e-16												YBR119W	0.912703	1.54e-11	0.952314	0.000904284	1.83852	2.04814e-09			YKR056W	-2.94787	1.58e-16	1.10829	2.25941e-08	-2.39726	8.94485e-20
YMR040W	5.29668	3.36e-23	-1.99888	5.2676e-07	3.05537	4.75128e-13												YPL265W	1.4359	2.43e-10	0.951696	1.10457e-05	2.3717	6.42097e-17			YAL036C	-3.14719	1.2e-24	1.05198	1.90083e-07	-2.40345	4.00905e-19
YOL048C	3.55834	7.18e-27	-0.616993	0.000756933	3.0876	3.89685e-24												YHR162W	1.3491	5.94e-15	0.951311	1.71439e-07	2.30392	5.32991e-20			YNL124W	-2.7915	8.13e-21	0.646782	0.000334557	-2.41162	3.20533e-20
YGR087C	5.56114	1.24e-21	-1.96977	0.000286845	3.98998	1.24933e-13												YBL064C	3.57902	1.49e-27	0.948471	3.74181e-06	4.40467	1.02258e-27			YNL061W	-3.1707	1.4e-16	1.45838	2.07547e-11	-2.41672	1.36684e-19
YMR020W	4.91687	1.17e-33	-0.811936	0.00196288	4.00713	9.65855e-22												YOR298C-A	2.01116	2.32e-17	0.943111	2.95901e-06	2.65734	5.41659e-20			YMR310C	-2.93165	6.54e-22	0.793465	0.000138883	-2.41829	6.85835e-18
YJL052W	5.59184	8.8e-12	-3.03049	2.32459e-12	4.09585	3.96414e-17												YKL109W	0.84388	0.00152973	0.929387	2.57196e-06	1.78777	2.18617e-14			YGR103W	-2.58994	6.88e-13	0.732255	0.00160097	-2.47785	3.97078e-16
YGL156W	5.99084	2.35e-26	-1.36533	1.95503e-05	4.50308	1.37789e-22												YML130C	4.15921	8.72e-45	0.926331	5.72162e-07	5.01448	3.4092e-31			YHR065C	-2.32822	1.34e-08	1.20251	5.70185e-06	-2.48973	3.50104e-15
YOR347C	4.6539	1.81e-20	-0.66336	0.00768607	4.5153	8.28719e-25												YHR049W	1.67718	3.33e-19	0.926187	5.77699e-06	2.53975	4.85129e-19			YHR040W	-2.81608	1.37e-21	0.620225	0.00449571	-2.51936	4.15073e-18
YOR289W	5.82958	3.46e-29	-1.10449	0.000506671	4.67562	2.37782e-23												YJL141C	3.04196	1.49e-27	0.923248	3.41467e-08	3.89545	5.42054e-30			YDR234W	-3.11679	1.74e-16	1.00492	2.59865e-05	-2.52293	2.12909e-16
																		YLR219W	1.39173	6.35e-14	0.913242	3.83715e-08	2.09766	2.54434e-20			YGL120C	-2.85738	2.58e-21	0.609128	0.00184957	-2.54031	2.28232e-19
																		YDR214W	1.47329	1.22e-18	0.912096	2.43941e-07	2.39349	5.11495e-21			YNL075W	-2.74438	3.92e-16	0.825873	6.40885e-05	-2.55154	3.1147e-19
																		YOR027W	1.68605	1.61e-18	0.911621	2.7787e-06	2.47576	1.53857e-19			YLR237W	-3.20033	7.25e-25	0.60224	0.00113341	-2.55979	7.91234e-21
																		YIL113W	3.41586	9.18e-24	0.906891	0.00244103	4.2538	3.3382e-21			YKL143W	-2.99025	2.6e-13	1.20918	4.86263e-07	-2.6553	7.1922e-18
																		YCL040W	6.98027	3.93e-29	0.901017	0.00677687	7.8325	8.80178e-26			YNL216W	-2.87793	9.86e-23	0.63	5.41736e-06	-2.65763	5.02604e-27
																		YKL151C	5.02488	1.21e-28	0.899092	1.30136e-06	5.70221	5.85815e-33			YPL266W	-3.11293	1.32e-24	0.618283	0.00161391	-2.745	5.34489e-21
																		YKL085W	1.5995	3.5e-14	0.896121	1.4895e-06	2.38994	7.36627e-20			YLL034C	-3.07316	6.55e-18	0.943762	3.90964e-06	-2.74809	8.82624e-21
																		YDR381W	0.992425	1.24e-16	0.895637	1.29402e-08	1.85661	1.96083e-19			YJL033W	-3.28074	1.11e-13	1.49658	1.62399e-08	-2.8412	8.22218e-18
																		YML101C	1.19061	1.29e-09	0.893551	0.00110868	2.01361	4.99315e-11			YCL036W	-2.72968	4.39e-10	1.13025	2.90939e-05	-2.89555	1.79664e-17
																		YPR152C	2.02209	4.37e-10	0.879188	0.000248091	2.07985	1.92009e-13			YML043C	-4.14675	6.44e-24	1.57068	1.7085e-07	-2.92862	5.31572e-17
																		YJL042W	3.08871	1.03e-25	0.878635	3.81881e-06	3.76235	1.91806e-26			YNL175C	-3.17452	3.09e-09	2.13428	3.51823e-11	-2.99292	4.37737e-17
																		YPR013C	1.51265	9.1e-13	0.878609	1.65324e-06	2.11612	2.89578e-18			YDL153C	-3.14471	5.81e-13	1.1512	3.55472e-05	-3.00627	7.73128e-17
																		YCL050C	1.55097	6.55e-25	0.877466	5.54184e-09	2.42888	8.63808e-25			YLR276C	-3.26607	1.44e-15	1.11272	7.46735e-07	-3.00791	8.15772e-21
																		YGL191W	1.19978	7.91e-09	0.876182	7.25446e-06	2.00285	4.08349e-16			YDL063C	-3.92814	3.35e-20	1.521	3.23269e-08	-3.01701	2.61472e-18
																		YDL020C	2.89854	3.29e-20	0.875599	0.000280411	3.31105	7.34976e-20			YLR073C	-4.24282	2.8e-19	1.99707	3.09751e-09	-3.024	6.64168e-16
																		YFL031W	1.42295	6.05e-12	0.868709	0.000246628	2.20089	3.88379e-14			YOR004W	-3.29599	2.67e-16	1.09492	0.000405212	-3.0338	5.80919e-16
																		YLR178C	3.78162	3.43e-23	0.868193	0.000478633	4.45854	3.86028e-24			YOR272W	-3.41375	1.1e-19	0.955575	2.526e-05	-3.04551	2.1446e-20
																		YPL151C	0.775486	0.000371948	0.864003	1.65966e-07	1.16483	1.77637e-11			YHR088W	-2.5881	1.77e-09	0.923177	0.00545669	-3.06205	1.90003e-14
																		YGR250C	4.89229	5.7e-21	0.86184	0.000383874	4.9243	1.19627e-25			YPL126W	-3.41716	3.91e-22	0.73965	0.000263241	-3.10271	4.65076e-22
																		YML054C	5.69176	3e-16	0.859577	0.00690599	6.40953	9.31814e-27			YDR365C	-3.31485	4.72e-16	0.908614	8.6458e-05	-3.10916	4.18384e-20
																		YDR256C	1.31602	2.09e-06	0.85938	0.000814776	1.82487	8.25449e-11			YHR149C	-3.63118	8.63e-30	0.713423	2.03979e-05	-3.12042	2.27456e-26
																		YDR074W	4.17559	2.44e-26	0.858509	9.9072e-06	4.93834	8.28872e-30			YDR184C	-3.51401	8.15e-22	0.82655	0.00100427	-3.13405	1.59989e-19
																		YLL026W	6.47532	2.54e-30	0.858425	0.00729746	7.17886	2.72631e-25			YML113W	-3.4298	2.54e-25	0.623667	0.00362302	-3.16566	2.78759e-22
																		YJR096W	2.64263	1.47e-21	0.853288	3.21746e-05	3.43812	5.50964e-24			YLR063W	-3.50848	1.24e-19	0.844856	0.00127382	-3.19906	7.36627e-20
																		YKL060C	1.16535	8.61e-14	0.84746	0.000904284	1.94132	2.36181e-11			YOR206W	-3.79428	1.57e-22	1.01596	6.98861e-05	-3.23371	6.73812e-19
																		YLR216C	2.6718	9.06e-33	0.842745	7.22729e-08	3.47719	2.5556e-29			YNL110C	-3.7206	1.33e-17	1.30342	4.87783e-05	-3.25539	3.73343e-16
																		YOR374W	3.54297	5.41e-18	0.83813	0.00181156	4.25297	1.73585e-21			YGR145W	-3.40467	1.47e-15	0.945212	3.59977e-05	-3.30287	1.20986e-21
																		YJR046W	0.961234	9.29e-08	0.827672	1.7085e-07	1.54081	4.90552e-16			YBL054W	-3.58905	9.18e-21	0.814194	0.00013458	-3.31376	6.58942e-23
																		YOL059W	1.8274	1.36e-12	0.827034	3.8529e-05	2.61317	1.71747e-19			YNR012W	-3.76868	3.38e-25	0.842258	0.000196825	-3.34036	1.55629e-22
																		YPL230W	4.79835	2.15e-20	0.825479	0.00277967	5.31164	5.32474e-26			YBR142W	-3.6707	7.83e-23	0.703037	0.00095051	-3.36086	1.06184e-22
																		YPL106C	1.43174	3.02e-18	0.818036	7.0935e-07	2.19777	1.16519e-20			YMR049C	-3.30827	3.92e-16	0.68113	0.00166075	-3.36189	4.38226e-22
																		YNR069C	3.47094	1.2e-18	0.810773	0.00244022	4.00377	7.08491e-22			YBL042C	-3.67953	7.74e-21	0.797421	0.00529449	-3.4482	1.96918e-18
																		YJL035C	0.705925	0.00134229	0.803467	1.68419e-05	1.25388	2.53864e-10			YIL019W	-3.80965	1.03e-18	1.03131	0.000152985	-3.55671	9.16267e-21
																		YBR082C	1.72272	7.44e-26	0.801917	0.000759718	2.52557	6.3744e-16			YDR120C	-3.95831	2.5e-24	0.811861	8.58342e-06	-3.55702	5.68504e-27
																		YDR517W	1.13243	8.34e-18	0.793527	0.000197596	1.89084	1.19254e-13			YIL096C	-3.94483	4.07e-21	0.858743	0.00365993	-3.6146	1.85485e-20
																		YDR258C	6.42174	4.56e-29	0.788816	0.00483495	6.78082	3.73579e-27			YGR245C	-4.08142	1.75e-21	1.01414	2.55164e-06	-3.6415	1.9376e-24
																		YDR111C	1.67512	3.08e-19	0.782299	0.000725406	2.43019	5.28282e-16			YGR079W	-4.62307	1.63e-24	1.54255	9.18644e-10	-3.64393	1.93835e-24
																		YGR205W	1.89037	9.87e-25	0.75924	1.97261e-05	2.64389	3.54568e-22			YOL141W	-4.19074	8.93e-24	0.977938	0.00962979	-3.67404	1.14037e-16
																		YMR090W	4.30273	1.68e-28	0.753397	0.000620496	4.83331	2.47601e-28			YDR398W	-3.89904	3.27e-24	0.63903	0.000353931	-3.73885	1.14566e-27
																		YDR077W	1.13278	7.15e-06	0.752282	0.00474584	1.71341	2.50587e-09			YOL077C	-3.95828	1.15e-21	0.812896	0.000465744	-3.73933	6.25257e-23
																		YGR086C	1.07705	2.09e-16	0.751463	1.765e-09	1.76993	5.16946e-23			YDR399W	-4.57647	1.5e-25	1.19731	1.91686e-06	-3.78895	3.24131e-22
																		YJL079C	2.70973	1.36e-18	0.741758	0.00945832	3.33113	3.34913e-17			YJL050W	-3.89915	3.11e-18	0.61945	0.00376803	-4.15663	4.69851e-26
																		YNL031C	0.630892	9.73e-06	0.739038	0.00727576	1.3334	1.35945e-06			YLL008W	-4.12474	1.07e-18	0.866038	0.000117175	-4.20696	1.56621e-25
																		YER044C	0.800507	0.00252551	0.737738	0.000507003	1.60523	1.86921e-11			YPL012W	-4.65134	7.25e-25	0.766492	0.00131991	-4.33078	2.50847e-24
																		YNL014W	0.933794	5.85e-05	0.732449	0.000226605	1.36942	1.33918e-10			YPR112C	-3.93427	1.26e-15	0.82659	0.000664954	-4.35068	1.62523e-25
																		YGR209C	1.20725	6.98e-14	0.729613	0.00383343	1.83093	9.01931e-11			YDR101C	-4.86757	1.4e-24	0.842486	0.000276229	-4.587	1.69025e-26
																		YNL098C	1.80663	1.44e-17	0.728946	0.005502	2.56255	1.37687e-14			YOL124C	-4.11251	1.26e-15	0.896282	0.00142341	-4.59841	1.66895e-25
																		YER177W	0.996844	3.93e-15	0.724976	1.71439e-07	1.69442	1.18039e-19			YGR159C	-6.24722	2.03e-23	1.20534	0.001135	-5.82726	3.84058e-21
																		YDR151C	1.55859	2.22e-15	0.72255	0.00011605	2.12423	1.79495e-17
																		YDR516C	5.86441	7.32e-26	0.719644	0.00677687	6.39793	1.75305e-27
																		YNL281W	1.6337	5.1e-27	0.71113	5.8206e-07	2.33458	2.37604e-24
																		YLR097C	0.972762	1.35e-09	0.708703	0.000364078	1.49832	1.58693e-11
																		YKL208W	0.84503	1.89e-06	0.702654	0.00687295	1.40779	9.90333e-08
																		YFL021W	0.898807	0.00053139	0.70235	0.00226986	1.50644	1.0807e-09
																		YIL056W	2.8992	7.02e-17	0.697892	0.000659863	3.02892	3.24403e-21
																		YBR126W-B	1.50381	3.13e-15	0.688443	0.00676108	2.2846	1.39128e-13
																		YDR099W	0.785802	3.78e-12	0.685938	1.7085e-07	1.46613	2.92452e-18
																		YOR375C	0.637241	0.00742571	0.675169	0.0034143	1.46376	2.86542e-09
																		YKL152C	1.48121	1.56e-16	0.675095	0.00346613	2.08171	1.25979e-13
																		YML004C	1.72874	6.6e-16	0.666787	2.91185e-05	2.31289	1.25176e-21
																		YBR001C	2.92017	1.77e-22	0.663541	1.54633e-05	3.66221	6.52546e-30
																		YDL022W	3.82297	8.55e-20	0.662973	0.00736252	4.30082	5.1742e-23
																		YCR011C	1.36607	7.23e-23	0.654486	1.37576e-05	2.01366	1.85485e-20
																		YBR211C	0.618486	3.71e-09	0.649528	0.00208034	1.22735	2.2344e-08
																		YHR051W	0.59594	0.00204976	0.647625	0.000903733	1.32563	3.81733e-10
																		YBR149W	2.00739	3.01e-20	0.643133	6.74354e-05	2.60251	3.14924e-23
																		YBR052C	2.0733	4.47e-20	0.642082	0.000577505	2.69665	3.3382e-21
																		YHR082C	1.56433	1.09e-27	0.640002	1.57807e-05	2.14651	9.56195e-22
																		YHR008C	0.917336	1.74e-06	0.638616	0.00640343	1.45358	5.12755e-09
																		YLL039C	5.34684	1.21e-28	0.638481	0.00660111	6.00328	1.04164e-28
																		YKR058W	2.4783	7.61e-22	0.628879	0.00835903	3.02919	5.62983e-19
																		YLR259C	1.91267	7.88e-24	0.626989	0.00212711	2.4926	3.48564e-18
																		YKL193C	1.75941	8.6e-15	0.622729	0.000247687	2.26307	4.2163e-20
																		YKL067W	1.27504	9.02e-09	0.622193	0.00146731	1.80006	4.19777e-14
																		YLR354C	1.0857	1.59e-10	0.618926	0.000990114	1.69275	8.33823e-14
																		YGR023W	1.9643	3.4e-20	0.617331	0.00214827	2.48276	1.60809e-18
																		YPL196W	1.20752	2.4e-17	0.61322	0.00104354	1.84513	2.90466e-15
																		YDL124W	4.42596	1.25e-22	0.611952	0.00362616	5.29722	1.73854e-29
																		YGR117C	1.23389	7.36e-19	0.604515	0.000147303	1.80327	1.39359e-17
																		YER158C	2.34356	2.78e-12	0.600654	0.00313353	3.02074	1.72659e-21
																		YDR005C	1.50761	5.7e-29	0.587835	0.000408917	2.06902	5.65567e-19
[truncated: 2 more columns]

## Sheet: M1
Defective Induction	logFC: All Strains EtOH response	FDR: All Strains EtOH response	logFC: M1 v mean: EtOH response	FDR: M1 v mean: EtOH response	Induction Level	Induction FDR			Novel Induction	logFC: All Strains EtOH response	FDR: All Strains EtOH response	logFC: M1 v mean: EtOH response	FDR: M1 v mean: EtOH response	Induction Level	Induction FDR			Amplified Induction	logFC: All Strains EtOH response	FDR: All Strains EtOH response	logFC: M1 v mean: EtOH response	FDR: M1 v mean: EtOH response	Induction Level	Induction FDR			Defective Repression	logFC: All Strains EtOH response	FDR: All Strains EtOH response	logFC: M1 v mean: EtOH response	FDR: M1 v mean: EtOH response	Induction Level	Induction FDR			Novel Repression	logFC: All Strains EtOH response	FDR: All Strains EtOH response	logFC: M1 v mean: EtOH response	FDR: M1 v mean: EtOH response	Induction Level	Induction FDR			Amplified Repression	logFC: All Strains EtOH response	FDR: All Strains EtOH response	logFC: M1 v mean: EtOH response	FDR: M1 v mean: EtOH response
YGR254W	4.906	1.25525e-13	-4.19313	6.79754e-17	2.14791	1.73115e-09			YOR258W	0.576578	0.000555377	0.938044	0.00186292	1.44856	9.90748e-07			YBR072W	8.71459	9.10874e-32	1.27832	0.00172029	9.94766	1.06237e-26			YPR020W	-0.596022	0.00347576	0.906493	0.00102695	0.523745	0.0365736			YDR038C	1.46991	0.0102445	-1.80475	2.7765e-08	-1.11587	6.68177e-05			YPL093W	-4.93427	2.90302e-25	-0.681047	0.00213383
YBR054W	4.49928	6.00572e-08	-3.19399	7.21648e-13	2.75257	2.02424e-12			YKR098C	0.57251	0.00369892	0.760529	1.65774e-05	1.37753	2.19282e-12			YEL039C	7.33276	1.29944e-20	2.5681	8.94784e-05	9.71233	2.42767e-24			YHR143W	-1.1748	0.0037967	1.60888	7.05068e-09	0.442365	0.0597273			YIL119C	1.12987	0.12885	-1.82059	0.000161583	-2.79847	1.19688e-09			YBR267W	-4.77955	5.57904e-30	-0.861043	0.000980752
YHR018C	1.78916	6.59778e-11	-1.56222	1.47639e-12	0.273256	0.102363			YGR157W	0.561249	0.0235989	1.20494	8.76396e-05	1.52811	4.94e-07			YNL196C	4.18342	5.02748e-12	3.32263	0.00263296	7.04662	1.32692e-12			YJL078C	-1.0848	0.00264935	1.5024	3.08073e-07	0.404433	0.109866			YIL117C	1.12039	0.0441321	-1.56573	6.78907e-08	-1.02549	1.93182e-05			YOR340C	-4.71391	5.86613e-23	0.961836	4.78748e-05
YGL038C	0.946453	3.37926e-13	-0.982602	1.31823e-11	-0.00135069	0.999684			YDR277C	0.528923	0.170964	1.62075	1.10305e-05	2.70002	1.53168e-11			YGR142W	6.81973	4.87306e-22	1.41399	0.00209421	7.01654	3.15335e-19			YIL167W	-0.769468	0.00168041	1.07679	0.00366389	0.295876	0.390033			YJR109C	0.856537	0.000786996	-2.35168	5.42598e-13	-1.64397	3.14242e-09			YOR294W	-4.64886	2.27334e-27	-0.750276	0.00839747
YLR297W	2.048	6.9954e-12	-1.87038	7.23951e-11	0.208265	0.367751			YER134C	0.502213	3.5816e-05	0.730664	1.58451e-06	1.1561	2.79522e-12			YPR151C	5.56775	1.28338e-17	1.42668	0.00405176	6.84937	8.20497e-22			YOR319W	-0.642023	0.00228487	1.11836	0.00692436	0.239749	0.54063			YER052C	0.766397	0.000431272	-1.55403	6.10697e-10	-1.06123	1.35386e-06			YGR079W	-4.62307	1.62968e-24	-1.34755	2.14999e-06
YJL052W	5.59184	8.80221e-12	-2.51024	2.35158e-10	4.6161	1.01434e-18			YER015W	0.461692	0.0105128	0.639477	0.00134231	0.998107	4.05943e-07			YNL195C	5.12884	1.80357e-19	1.05354	0.00434584	6.00018	2.63458e-24			YCL036W	-2.72968	4.38684e-10	4.23298	1.31383e-22	0.207183	0.351993			YGR138C	0.76241	0.0996948	-2.95509	6.14643e-14	-1.70816	3.52801e-08			YCR072C	-4.60811	1.79419e-24	-1.82675	1.21218e-07
YDL204W	3.54575	3.71092e-08	-2.69708	4.41919e-10	-0.0476413	0.903747			YKR074W	0.447807	0.000523997	0.592255	0.00360147	1.01663	4.82843e-07			YHR136C	2.6037	3.58427e-05	1.81228	0.000102949	5.59713	3.24035e-20			YDR076W	-0.608462	3.9263e-05	0.849159	0.00811216	0.188466	0.537495			YAL063C	0.715545	0.033187	-1.8064	3.01189e-11	-0.856901	9.27171e-05			YIL079C	-4.4569	8.17759e-32	-0.767495	0.00834198
YOR161C	2.4252	1.53785e-11	-2.18054	8.24847e-10	0.134218	0.658785			YGL124C	0.446227	1.11602e-05	0.789541	1.59225e-07	1.21912	1.84987e-13			YPR154W	4.90557	2.04441e-30	0.683846	0.00235174	5.22442	1.23315e-27			YJR135C	-0.631874	1.33184e-05	0.90287	0.00169031	0.182859	0.501374			YDL066W	0.578095	0.00273639	-1.09482	1.59527e-08	-0.787257	5.17913e-06			YNL141W	-4.24272	1.42793e-12	0.887829	0.00553152
YOL031C	2.41205	7.62784e-14	-1.39733	1.28775e-08	0.485454	0.0182821			YGR182C	0.432092	0.17237	0.850563	0.00213383	1.55333	3.80276e-08			YOL032W	4.80443	2.08919e-22	0.953637	0.000664427	5.08713	4.84375e-24			YBR184W	-0.798526	0.00480259	1.19995	0.00446871	0.144293	0.722073			YDL055C	0.51701	0.00841297	-1.04802	2.72732e-06	-0.787186	0.000108017			YKR024C	-4.20803	1.70473e-22	-1.3282	5.67918e-06
YPL222W	2.54508	1.1621e-12	-1.16863	1.28775e-08	1.63971	1.21768e-13			YPL239W	0.426995	0.179421	2.2302	1.73023e-16	1.65928	4.54804e-13			YGR250C	4.89229	5.69744e-21	0.967841	8.32913e-05	5.0303	5.62902e-26			YLR263W	-0.58661	0.00116294	0.855801	0.00126316	0.124999	0.623645			YIR019C	0.399677	0.173405	-1.62207	1.59974e-07	-1.1185	4.69269e-05			YDL167C	-4.13608	5.14827e-28	-1.79503	2.78748e-12
YBR139W	3.4208	5.04645e-29	-1.06176	2.35726e-08	2.32808	5.77818e-20			YFR046C	0.410196	0.000272547	0.602003	0.00904984	0.959506	1.36226e-05			YLR054C	4.01207	2.77895e-15	1.38848	0.00909879	4.98272	4.99412e-16			YDR308C	-0.58596	5.98051e-05	0.771588	0.00553152	0.120012	0.655933			YDR523C	0.398316	0.0628566	-1.27448	0.000952426	-1.02999	0.00356013			YLL008W	-4.12474	1.07173e-18	0.792543	0.000350193
YPR003C	0.965258	3.49439e-14	-0.824611	4.15492e-08	0.142513	0.273923			YNL030W	0.402778	0.015262	0.706432	0.00120269	0.95783	5.74979e-06			YKL217W	3.44519	5.37606e-14	1.65077	0.000302864	4.55866	2.78188e-16			YER153C	-0.708388	0.00158291	1.06364	0.00339807	0.0747594	0.83638			YNL278W	0.359348	0.00421058	-1.24916	5.49969e-11	-1.00114	7.28692e-09			YDR324C	-4.10955	2.63597e-26	-1.0797	0.000118442
YHL028W	2.1307	4.02899e-14	-1.53559	4.25023e-08	0.614783	0.0087882			YHL020C	0.369026	0.0407805	0.787146	1.63233e-05	0.855804	1.01787e-06			YDR540C	2.79369	6.74335e-16	1.50987	0.00212599	4.53312	1.79873e-14			YPR120C	-0.791205	3.1671e-08	0.919277	3.41662e-06	0.0355151	0.85541			YGR281W	0.346895	0.0299108	-1.06637	1.46029e-10	-0.792549	9.01237e-08			YGR245C	-4.08142	1.74931e-21	0.755023	0.000301581
YDL022W	3.82297	8.54858e-20	-1.47937	4.68628e-08	2.15848	3.81202e-13			YPL024W	0.348566	0.0124794	0.95343	1.85754e-05	1.2647	1.59283e-08			YML118W	3.51275	1.49656e-17	0.976971	0.00622871	4.31805	7.02547e-19			YKL183W	-0.846218	6.60503e-07	0.981679	5.48611e-08	-0.0409093	0.807004			YDR044W	0.275432	0.0383384	-0.911145	2.06602e-06	-0.688034	8.34005e-05			YOR145C	-4.06808	1.74657e-23	-0.733525	7.38842e-05
YPR184W	2.97706	5.5286e-16	-1.28627	6.08838e-08	1.49461	3.48551e-10			YML091C	0.335181	0.0767742	0.857951	0.000618447	1.28693	2.82856e-07			YNL006W	4.07206	6.51842e-24	0.722854	0.000198352	4.14858	2.87665e-27			YGL061C	-0.786924	6.06523e-06	0.866225	0.0077494	-0.0567307	0.864363			YHL008C	0.220958	0.656571	-1.26285	6.10322e-07	-2.39662	1.05726e-15			YGL209W	-4.03795	1.33071e-17	1.44627	1.51292e-07
YLR299W	1.78026	3.29499e-16	-1.08531	8.83133e-08	0.800895	1.03129e-05			YMR114C	0.334122	0.0717594	0.9621	0.00274233	1.13343	0.000160367			YOR019W	2.72679	8.99845e-15	1.45771	2.71213e-06	3.94952	7.82501e-20			YOR080W	-0.628456	1.92019e-05	0.642534	0.00243154	-0.072521	0.726133			YOL030W	0.149197	0.43028	-0.767385	0.000502148	-0.691611	0.000702619			YDL148C	-4.00013	6.66659e-16	0.745356	0.00431943
YHR071W	1.08553	7.52831e-06	-1.18725	1.14076e-07	-0.0575831	0.780113			YDR073W	0.328312	0.0572323	0.656365	0.0045901	0.708919	0.000919629			YBR101C	3.56263	1.08816e-16	1.1621	3.42112e-06	3.74296	1.10075e-21			YNR009W	-1.08433	6.44722e-11	0.957718	1.06761e-06	-0.0880376	0.628313			YNL197C	0.12898	0.369855	-0.679973	0.000396924	-0.597139	0.000770852			YOL077C	-3.95828	1.14551e-21	0.670852	0.00290821
YMR173W	1.73298	0.000505671	-2.57112	1.21218e-07	0.546822	0.172624			YOR249C	0.325348	0.0150463	0.66574	0.00161399	0.883276	1.24033e-05			YPL166W	2.75951	2.46099e-23	0.953165	0.0040128	3.72292	1.94266e-17			YBR130C	-0.782825	2.8392e-08	0.743189	0.00345624	-0.0895018	0.719582			YNL234W	0.12759	0.469337	-0.914447	9.35352e-05	-0.890121	4.74441e-05			YIL096C	-3.94483	4.07095e-21	1.4906	2.93806e-08
YGR255C	2.53026	2.60827e-28	-0.827927	1.34729e-07	1.6666	1.58636e-17			YPR027C	0.314253	0.527816	1.67342	0.00899952	2.19084	0.000218911			YGR121C	2.07195	1.02839e-10	1.41996	0.000155956	3.21443	6.81001e-13			YDR167W	-0.784941	5.55557e-12	0.738899	3.42131e-05	-0.0970602	0.563546			YCL027W	0.114355	0.833982	-3.42561	5.75981e-12	-1.30518	0.000322159			YDL063C	-3.92814	3.34817e-20	0.99184	8.32886e-05
YDR001C	2.53147	6.28102e-18	-0.784804	1.96004e-07	1.67269	3.44885e-18			YGR153W	0.313141	0.298895	1.02625	0.00258966	0.840789	0.00586569			YNR001C	2.25631	3.41634e-16	0.79485	1.63233e-05	3.15919	2.3621e-24			YBR063C	-0.88085	1.84241e-09	0.796852	0.000548999	-0.123788	0.574228			YCR089W	0.0899583	0.578503	-0.875178	1.91072e-05	-0.925876	2.25445e-06			YML093W	-3.92313	5.98696e-15	-0.821248	0.0050945
YHR080C	0.656994	8.28191e-06	-0.986082	2.37015e-07	-0.245745	0.137272			YBR295W	0.303132	0.119514	0.697043	0.000813252	1.09109	1.65735e-07			YMR053C	2.04431	4.59628e-20	0.993556	3.60389e-07	3.10368	4.14042e-24			YOR281C	-0.811865	4.77762e-08	0.719117	0.00689527	-0.141918	0.577916			YJL108C	0.0730272	0.776281	-0.878349	1.26746e-05	-0.98545	4.01763e-07			YOR315W	-3.89472	4.62048e-16	-0.860007	0.000512024
YDR040C	3.64945	1.62117e-08	-1.97685	2.93766e-07	0.298618	0.377179			YFR033C	0.296778	0.152551	0.933206	0.00339807	1.2845	2.6171e-05			YCR018C	1.94445	1.56861e-05	1.37784	0.00611354	2.87632	1.48778e-08			YBR164C	-0.744656	3.44169e-10	0.616583	0.00392924	-0.143971	0.477011			YJL107C	0.0592595	0.828975	-1.09989	1.06411e-07	-1.29314	3.9959e-10			YLR355C	-3.88786	2.09303e-21	-2.03505	1.57086e-11
YNL134C	3.244	4.07787e-23	-0.873396	3.08073e-07	2.23524	8.76128e-21			YOL055C	0.294673	0.00312187	0.619371	0.000396924	0.89638	2.39561e-07			YAR027W	1.97101	1.57495e-05	1.80544	3.16844e-09	2.77781	1.17793e-15			YHL047C	-0.774042	0.000226456	0.685379	0.00243154	-0.144724	0.503878			YNR044W	0.0557105	0.835474	-1.64473	2.53855e-11	-1.54262	4.11659e-11			YHR052W	-3.86991	3.46662e-24	-0.843933	0.00774765
YGL156W	5.99084	2.35193e-26	-1.38779	3.48291e-07	4.48063	1.94876e-24			YIL120W	0.292074	0.192621	1.40315	1.89561e-07	1.56421	3.48282e-09			YPR149W	2.16729	9.25293e-13	0.621675	0.00899546	2.70244	4.77903e-17			YNL260C	-0.92908	4.40993e-06	0.851371	0.00283614	-0.14519	0.593346			YBL106C	0.0462709	0.758889	-1.09673	1.17355e-09	-1.13471	1.28101e-10			YNL113W	-3.81551	8.97375e-32	-0.817333	0.00555937
YKL103C	3.22322	1.43345e-18	-1.08055	6.44163e-07	2.15974	3.0113e-16			YJR100C	0.288199	0.059231	0.748219	6.9736e-07	1.11092	5.98781e-12			YDL168W	2.29262	2.72244e-10	1.19105	2.37336e-13	2.6325	7.86986e-27			YDR179C	-1.00292	0.00309274	1.30368	0.00458447	-0.161489	0.710009			YNL275W	0.0318069	0.862477	-0.912689	3.16199e-05	-0.951839	5.24617e-06			YIL019W	-3.80965	1.02609e-18	1.30646	1.0905e-06
YHL030W	1.26043	6.78767e-11	-0.800284	1.21623e-06	0.410688	0.00466496			YPL026C	0.282126	0.166429	1.42225	7.58356e-12	1.64217	1.46258e-14			YPR152C	2.02209	4.36765e-10	1.22123	9.86159e-07	2.42189	8.5232e-16			YHR156C	-0.848571	0.00170902	1.16298	0.00234899	-0.172191	0.633202			YHR151C	0.0271281	0.865289	-0.741294	0.000447714	-0.780036	8.74739e-05			YOR206W	-3.79428	1.57251e-22	0.829281	0.000983339
YLR030W	2.82431	9.09279e-06	-3.40646	1.71745e-06	0.287964	0.58915			YOR174W	0.269194	0.0084251	0.631729	0.00432592	0.86574	3.76222e-05			YGL081W	1.12634	2.61217e-07	1.2814	0.00185122	2.3248	2.97286e-08			YGL035C	-1.27858	3.56616e-12	1.12556	1.17994e-10	-0.280529	0.0451335			YGR279C	-0.074149	0.687841	-0.615677	0.00456738	-0.682262	0.000727257			YAL059W	-3.76428	7.42832e-24	0.705465	0.00838461
YBR145W	5.87273	1.13138e-30	-1.3412	1.8582e-06	4.20559	7.90217e-22			YDL087C	0.265078	0.0145926	0.723305	8.47483e-05	0.898076	5.52533e-07			YBR298C	1.76472	6.57448e-11	0.726178	0.000724852	2.31587	1.06175e-16			YNL246W	-0.878792	3.30535e-18	0.588088	0.000240815	-0.293656	0.0428022			YIR034C	-0.0765153	0.769819	-1.08937	2.16972e-06	-1.09725	5.69535e-07			YHR066W	-3.75886	8.89448e-12	0.827389	0.00560416
YNL251C	1.82301	1.3443e-18	-0.894614	2.02286e-06	0.842231	2.07297e-06			YDR497C	0.26275	0.195934	1.66237	1.44194e-11	1.93033	3.03473e-14			YBR105C	1.61488	1.06505e-16	0.773067	9.35352e-05	2.31489	4.61473e-18			YGL243W	-0.894093	6.27499e-08	0.755497	0.00140156	-0.29653	0.169221			YLL028W	-0.0972385	0.775809	-1.4323	1.06467e-06	-2.04861	5.08266e-11			YCL037C	-3.73137	1.46687e-27	-1.49627	2.88715e-07
YOR349W	1.42886	7.1757e-18	-0.820983	2.33273e-06	0.518516	0.000856522			YDR501W	0.257925	0.198644	0.955415	5.61402e-06	0.815836	2.51273e-05			YPL191C	1.2163	1.06034e-10	1.03075	0.000506724	2.30172	5.8365e-12			YPL076W	-0.86029	4.07423e-09	0.607184	0.00199944	-0.309551	0.0832561			YGR260W	-0.103616	0.595888	-0.671688	0.00848954	-0.831149	0.000495036			YOL010W	-3.7145	1.23611e-26	-0.55399	0.00553152
YOR289W	5.82958	3.45504e-29	-1.3434	2.67063e-06	4.43671	6.21601e-24			YBR098W	0.252395	0.0447505	0.673197	0.00123793	0.850348	1.77907e-05			YIL162W	0.809004	9.01539e-05	1.40885	8.43239e-10	2.26534	6.78647e-17			YMR144W	-0.897003	5.04776e-10	0.621495	0.00424882	-0.332225	0.0923525			YEL063C	-0.104569	0.432918	-0.648378	0.000138261	-0.754906	4.1578e-06			YBL004W	-3.68626	1.57161e-26	-0.79329	0.000904677
YLR099C	0.590125	0.00154242	-0.942492	3.38908e-06	-0.334617	0.0607121			YPL019C	0.241549	0.363769	1.25049	1.46029e-10	1.77663	4.93832e-16			YPL189C-A	1.49188	3.56648e-10	0.68574	0.00936246	2.21227	5.73077e-13			YNL250W	-1.07991	1.7743e-09	0.808246	0.00509233	-0.334287	0.205702			YDR127W	-0.12356	0.512701	-0.881382	6.58128e-05	-1.18882	7.94324e-08			YBR142W	-3.6707	7.82883e-23	1.05904	1.0905e-06
YNL142W	1.85836	1.17995e-11	-1.39726	3.58829e-06	0.101302	0.722489			YLR136C	0.226432	0.496363	1.64651	2.38611e-06	1.7377	2.27663e-07			YMR009W	0.730294	0.000462895	1.65569	3.70347e-14	2.17655	3.31462e-19			YPL055C	-0.934509	1.3004e-07	0.707393	0.00438932	-0.335516	0.139201			YPL062W	-0.127246	0.762766	-1.82879	0.0050272	-1.69478	0.00247877			YJR063W	-3.66693	7.84963e-28	-1.5309	1.46416e-06
YBR020W	1.7205	1.07938e-09	-1.075	3.99548e-06	0.778769	0.000184985			YDR131C	0.225381	0.0952883	0.711876	0.00274333	0.856634	0.000121243			YKL188C	1.31895	1.03613e-09	0.942744	8.21438e-05	2.15065	3.70788e-14			YPL253C	-1.02875	6.5839e-09	0.734516	0.00738281	-0.399844	0.108299			YBR175W	-0.149528	0.181133	-0.938285	9.86159e-07	-1.13749	3.01648e-09			YHR149C	-3.63118	8.62599e-30	-0.543349	0.00137611
YML110C	0.705014	1.02626e-08	-0.612509	4.60797e-06	0.0434292	0.732279			YDR287W	0.224934	0.138402	0.6677	1.89614e-05	0.918996	5.70411e-09			YKL218C	1.32713	0.000328986	0.701492	0.0099633	2.10755	4.2582e-12			YOR051C	-1.11674	2.32481e-12	0.727744	4.04828e-05	-0.444013	0.00544385			YDL127W	-0.150981	0.261476	-1.16699	3.12517e-11	-1.33366	1.03787e-13			YGL169W	-3.60036	1.84525e-24	0.797759	0.000591223
YBL100W-B	1.92507	0.0040406	-1.61008	6.62309e-06	0.969269	0.00193038			YOR064C	0.21243	0.128087	0.75005	0.00699441	0.865101	0.000774307			YLR257W	1.67978	3.56582e-13	0.655888	0.00197059	2.0887	3.68421e-15			YAL015C	-1.02275	7.0876e-10	0.679398	0.00382148	-0.448054	0.0346559			YPL216W	-0.173413	0.10022	-0.59734	0.0032599	-0.768585	6.19248e-05			YKL099C	-3.55685	1.31107e-19	1.14658	1.82786e-05
YNL249C	2.06425	9.89944e-14	-1.07345	6.95746e-06	0.548135	0.00954868			YGR252W	0.210669	0.0121061	0.624324	0.000276898	0.802938	1.51582e-06			YLR102C	1.51234	1.35077e-18	0.620531	0.00630361	2.07074	3.48937e-14			YLR411W	-1.70498	9.50243e-05	1.27471	0.00134484	-0.450904	0.208829			YOL101C	-0.254019	0.56859	-0.856224	0.00480362	-1.35445	2.76526e-06			YNL313C	-3.53049	7.00591e-23	-0.740845	0.000376472
YDR256C	1.31602	2.0932e-06	-1.34532	7.57534e-06	-0.379838	0.16159			YOR381W	0.201784	0.499263	1.38259	9.66845e-07	1.97551	3.87575e-11			YER184C	1.25959	2.42474e-11	0.936773	3.67931e-05	1.93959	1.52438e-13			YDR279W	-0.953449	1.32909e-08	0.593292	0.000805056	-0.479895	0.00296276			YPL036W	-0.28544	0.403111	-2.03046	7.58356e-12	-2.00321	2.12944e-12			YBR034C	-3.53004	1.5618e-33	-0.70865	4.1044e-05
YER081W	2.35037	1.25557e-18	-0.911764	8.62067e-06	1.39593	1.18312e-10			YPR068C	0.194222	0.173898	0.61457	0.00259634	0.821666	2.27365e-05			YIL166C	1.60453	4.39889e-08	0.696353	0.000331632	1.92401	1.01899e-15			YDL129W	-1.07745	1.49394e-05	1.035	1.23819e-07	-0.496938	0.00294058			YDL140C	-0.290028	0.00350823	-0.590528	0.000174434	-0.905885	1.70955e-08			YNL182C	-3.51586	9.23168e-28	0.684034	0.000805314
YLR241W	1.07637	5.73612e-15	-0.658629	8.77829e-06	0.378273	0.00425438			YEL019C	0.140046	0.28679	0.793687	0.0014593	0.901403	0.000119733			YLR132C	1.2058	4.12411e-14	0.775955	0.000152794	1.91376	1.00475e-14			YML119W	-1.2045	8.11197e-18	0.745838	4.67908e-06	-0.540952	0.00023577			YEL007W	-0.295363	0.0625683	-1.48185	1.16186e-15	-1.73176	6.75784e-19			YDR184C	-3.51401	8.15308e-22	-0.964167	0.000201165
YGR023W	1.9643	3.40316e-20	-0.925114	9.04442e-06	0.940311	2.07428e-06			YGL185C	0.11708	0.525888	0.82567	3.07258e-05	0.898384	2.01074e-06			YOR071C	0.918821	0.000776862	1.26166	1.7771e-09	1.89966	1.23787e-15			YDR469W	-1.37574	4.84089e-12	0.90131	0.00079048	-0.627892	0.00966364			YML035C	-0.30333	0.00202307	-0.701059	3.10727e-07	-1.06786	8.84612e-13			YLR063W	-3.50848	1.24451e-19	-0.76385	0.00584227
YDR400W	2.8993	1.59718e-17	-0.875805	1.19591e-05	1.59353	1.28612e-12			YLR168C	0.097372	0.630313	1.42382	5.0569e-08	1.39963	1.89901e-08			YGR211W	2.42774	8.58825e-08	1.1023	0.000649352	1.88249	2.11433e-08			YKR075C	-2.48147	2.27793e-15	1.95646	1.08652e-11	-0.69795	0.00157418			YOR066W	-0.318243	0.01325	-0.694648	1.39724e-05	-1.00514	1.07145e-09			YDR312W	-3.48387	2.09265e-22	0.56516	0.0071502
YCL030C	0.734065	0.000117962	-1.13547	1.38071e-05	-0.456423	0.0485227			YOR065W	0.0936429	0.735106	0.681089	0.000995505	0.935085	3.32217e-06			YKL109W	0.84388	0.00152973	0.920426	4.9422e-06	1.77881	4.12716e-14			YML098W	-1.40228	1.98453e-15	0.796553	0.000580968	-0.703363	0.00089174			YPR009W	-0.324259	0.151873	-0.828143	1.0905e-06	-1.26963	3.91928e-12			YLR197W	-3.46028	1.61153e-24	0.607353	0.00931856
YJR116W	1.8788	7.52518e-15	-1.05742	1.38955e-05	0.665258	0.00228209			YOR213C	0.0882805	0.572989	0.814123	2.2712e-05	0.69964	7.74256e-05			YKR004C	0.684068	0.000547018	1.14988	0.00341393	1.77751	3.62153e-06			YPL199C	-1.45834	1.83565e-09	0.967815	1.64908e-06	-0.739144	5.42104e-05			YOR126C	-0.331311	0.000352999	-0.659827	0.000117967	-1.01073	8.39005e-09			YER091C	-3.45263	1.0094e-07	-1.25283	5.81737e-05
YDR077W	1.13278	7.14999e-06	-1.19532	1.63233e-05	-0.234192	0.353805			YDR480W	0.0853356	0.539358	0.61083	0.00239357	0.611115	0.000972807			YPL164C	1.06444	1.69257e-15	0.632266	0.000506724	1.68477	1.39119e-14			YJR060W	-1.41579	4.48421e-09	0.83831	0.00122455	-0.745277	0.00168574			YNL307C	-0.343929	0.0226434	-0.673345	0.00234219	-1.08601	7.38148e-07			YHR170W	-3.42987	6.74859e-21	0.891301	1.00785e-05
YJR103W	2.20871	1.88579e-31	-0.808074	1.66169e-05	1.36381	2.14646e-11			YHR207C	0.0844169	0.673264	0.656954	0.00314812	0.643982	0.00166486			YMR052W	0.64399	0.00023448	0.998124	0.0029886	1.50047	4.10909e-06			YER028C	-1.94003	9.47961e-05	2.53304	3.97939e-14	-0.748001	0.00101492			YKL050C	-0.351986	0.0899956	-0.833231	0.000842276	-1.29128	2.03156e-07			YML113W	-3.4298	2.53583e-25	-0.841227	0.000208628
YHR179W	1.64552	3.77335e-09	-0.879596	1.85754e-05	0.786923	3.81021e-05			YJL046W	0.0697218	0.567535	0.780941	3.92361e-05	0.834242	4.13842e-06			YLR097C	0.972762	1.35115e-09	0.69183	0.000428004	1.48144	1.08587e-11			YHR204W	-1.60607	5.82189e-19	0.868325	3.91575e-07	-0.806448	5.37231e-07			YDR033W	-0.381901	0.470739	-2.82126	1.41925e-15	-2.17151	1.20015e-12			YPR119W	-3.42178	2.36077e-25	1.07454	9.7106e-06
YDR275W	0.883229	8.37565e-07	-1.28432	1.95329e-05	-0.380272	0.155993			YOR384W	0.0692367	0.872008	1.2697	0.00168437	1.65493	2.72645e-05			YDR423C	0.896705	0.00515352	0.741377	0.000564056	1.45004	2.19681e-10			YPR169W	-1.59586	2.76478e-21	0.835096	6.5801e-07	-0.827851	2.19805e-07			YMR266W	-0.389534	0.471179	-1.13043	1.41911e-06	-1.56763	1.42997e-10			YOR272W	-3.41375	1.10061e-19	0.72159	0.00105458
YKL151C	5.02488	1.21155e-28	-0.78462	2.00238e-05	4.0185	4.6152e-28			YMR232W	0.0456389	0.807524	1.12439	7.91185e-05	1.08579	4.47473e-05			YPL151C	0.775486	0.000371948	1.12336	1.67893e-10	1.42419	2.18037e-14			YIL003W	-1.34328	3.24334e-17	0.585037	0.000193398	-0.848976	5.97191e-08			YGR191W	-0.412133	0.0337055	-0.987308	9.7106e-06	-1.52398	1.34296e-10			YGR145W	-3.40467	1.4696e-15	1.44979	1.7771e-09
YJL181W	0.70721	3.07187e-12	-0.701054	2.01169e-05	0.0190677	0.912698			YML011C	0.0375759	0.782425	0.677283	0.00727409	0.612088	0.00754761			YOR350C	0.730983	1.67226e-11	0.706956	4.02738e-05	1.41648	4.75528e-13			YOR346W	-1.77367	0.000114667	1.22327	2.64262e-11	-0.884081	2.20293e-08			YOR247W	-0.427142	0.096919	-1.50984	1.14076e-07	-1.92461	6.98722e-11			YDL227C	-3.40202	0.000368475	-5.33297	7.82806e-14
YDL214C	1.52562	1.00308e-10	-1.00489	2.04703e-05	0.370222	0.0782935			YMR283C	0.0356277	0.735106	0.851784	2.11823e-05	0.861983	5.43381e-06			YLR392C	0.648888	5.59552e-09	0.730716	5.78711e-05	1.37441	7.41152e-12			YGL028C	-2.10877	3.17121e-12	1.01424	1.0319e-06	-0.911321	2.73164e-06			YKR044W	-0.433857	0.00491426	-0.864923	2.62795e-06	-1.29612	3.50662e-11			YFR001W	-3.38652	2.12523e-23	1.04008	0.00105002
YBR214W	5.36701	7.37547e-25	-1.21394	2.07191e-05	4.14253	8.60309e-21			YAR071W	0.0318542	0.946995	1.08637	0.000396924	1.9404	2.16755e-09			YHR051W	0.59594	0.00204976	0.632902	0.00121286	1.3109	4.24546e-10			YMR132C	-1.78174	3.36457e-18	0.818295	0.00677874	-0.958942	0.00060065			YJR004C	-0.465754	0.335707	-1.3988	2.0805e-11	-1.21676	2.58109e-10			YJL157C	-3.37463	0.000108598	-4.09639	1.47639e-12
YBR284W	3.22214	1.39068e-25	-1.10343	2.11823e-05	2.18894	1.01986e-13			YLR286C	0.00625254	0.982613	0.703758	0.000272969	0.880872	2.71723e-06			YDR004W	0.658654	3.17722e-11	0.630022	1.5442e-05	1.24134	1.10343e-13			YMR312W	-1.39864	1.95139e-13	0.589319	0.0061492	-0.989065	2.4188e-06			YCR048W	-0.497719	8.08347e-05	-0.628112	0.00444455	-1.18112	1.22961e-07			YLR413W	-3.37165	1.03855e-08	-1.46844	5.19932e-05
YMR317W	1.35192	0.00089065	-1.01269	2.18354e-05	0.574399	0.00643344			YMR117C	-0.0109876	0.947273	0.781971	0.000504152	0.633355	0.00196609			YPL149W	0.78001	0.000383834	0.627853	0.00279701	0.914985	6.0476e-06			YOR195W	-1.77652	7.15793e-10	1.01899	0.0096583	-1.00624	0.00493826			YGR082W	-0.533567	2.6488e-05	-0.617517	0.00295724	-1.1611	4.47554e-08			YLR264W	-3.36877	3.47726e-21	-1.31685	0.00797852
YDL072C	2.02516	6.44964e-14	-0.847679	2.28844e-05	1.03996	1.39333e-07			YER061C	-0.0286966	0.842575	0.666382	0.000113801	0.591713	0.000216083												YML123C	-1.76572	0.000111609	1.34987	0.000387057	-1.00655	0.0037178			YIL030C	-0.561027	0.000603006	-0.756422	2.29619e-05	-1.43107	1.26197e-12			YOR119C	-3.36678	7.29194e-20	0.66455	0.00543026
YNL104C	0.608613	8.25891e-05	-0.955393	2.43459e-05	-0.471168	0.0198097			YNR004W	-0.0876116	0.595151	1.10887	0.000195687	1.06359	0.000134824												YOR006C	-1.50881	1.29776e-14	0.665289	0.00725736	-1.04723	1.05113e-05			YOR116C	-0.567378	0.00162377	-0.749902	0.00016562	-1.49849	1.36518e-11			YPR137W	-3.35086	3.40965e-29	-0.734194	0.00208789
YER003C	1.77658	6.73623e-16	-0.866905	3.01138e-05	0.710288	0.000206166			YJR130C	-0.0905981	0.556912	0.773893	3.58413e-05	0.657595	0.000144244												YKL045W	-1.63621	8.0997e-14	0.678529	0.00571216	-1.09848	3.7932e-06			YGL184C	-0.572203	0.251645	-3.59085	1.70826e-10	-3.52218	1.41037e-11			YHR197W	-3.33379	3.76729e-18	1.26854	1.29428e-05
YOR285W	1.20452	0.00263826	-0.958993	3.03104e-05	0.606254	0.0029356			YGR042W	-0.147593	0.132106	0.855679	0.000150624	0.678131	0.00102706												YCL059C	-1.95774	8.95416e-16	0.908677	5.81737e-05	-1.22939	5.52801e-08			YPL145C	-0.583936	0.000165991	-0.74658	5.6957e-05	-1.41071	7.83481e-12			YDR365C	-3.31485	4.71806e-16	0.712284	0.00164613
YPL014W	3.46747	5.9236e-26	-0.907412	3.51488e-05	2.46593	1.94472e-17			YLR126C	-0.149601	0.376959	0.906219	0.00124174	0.7421	0.00398205												YNR003C	-1.80918	1.68075e-20	0.672438	8.65091e-05	-1.24118	2.69749e-11												YMR049C	-3.30827	3.91699e-16	0.805895	0.000205105
YDR263C	1.58544	3.15646e-05	-1.00965	3.68558e-05	0.828048	0.00018565			YPL130W	-0.170975	0.699107	2.34719	0.00506442	2.24338	0.0028565												YOL022C	-1.77765	9.21572e-17	0.626878	0.000931657	-1.35038	6.22715e-11												YOR004W	-3.29599	2.66569e-16	1.06978	0.000203697
YIL108W	2.49737	7.29947e-29	-0.899727	4.04828e-05	1.49004	2.02061e-10			YMR198W	-0.196597	0.121821	0.861513	0.000217256	0.602122	0.00433043												YLR015W	-1.95069	6.33279e-21	0.642942	0.00289766	-1.38722	1.0562e-09												YJL033W	-3.28074	1.10501e-13	0.674568	0.00616596
YDR518W	2.27012	4.29282e-18	-0.822922	4.26025e-05	1.29715	8.06596e-10			YNL148C	-0.317494	0.0280606	1.29215	1.04179e-08	0.896407	6.79378e-06												YDR361C	-2.12085	1.57696e-15	1.05544	1.91072e-05	-1.40773	1.33314e-08												YLR276C	-3.26607	1.43822e-15	1.05591	1.56229e-06
YGL096W	2.85574	3.50732e-13	-0.991723	4.29289e-05	1.52996	8.2256e-10			YER124C	-0.385281	0.321457	1.61198	5.0569e-08	1.36909	7.58393e-07												YDR345C	-2.34142	1.91034e-13	1.18387	9.33452e-05	-1.45475	9.89399e-07												YEL026W	-3.26383	1.66141e-22	-1.12279	2.41481e-06
YPR156C	0.748094	3.38505e-05	-0.844273	4.72867e-05	-0.113278	0.563744			YPR192W	-0.771902	0.187183	1.52071	0.000155956	1.3926	0.000154334												YBR213W	-2.27622	3.05017e-10	0.852886	0.00206223	-1.46944	7.33799e-08												YGL171W	-3.25636	2.97413e-12	1.03637	0.000181245
YOR052C	2.39065	1.15275e-20	-1.03906	4.76451e-05	1.44475	2.18603e-08																					YKL021C	-2.40808	7.33655e-24	0.840414	1.62721e-05	-1.64167	1.97083e-13												YOR359W	-3.21079	1.40895e-26	-1.72564	9.75535e-14
YGR197C	1.40281	4.98684e-16	-0.830521	5.19932e-05	0.538211	0.00374113																					YGR251W	-2.20136	5.95867e-16	0.918265	0.00028781	-1.71438	1.29984e-10												YOR243C	-3.17803	9.06431e-33	-0.453631	0.00265312
YNR014W	4.87101	3.2685e-23	-1.39454	5.54989e-05	3.33326	2.26006e-15																					YHR065C	-2.32822	1.34312e-08	1.95841	1.57822e-11	-1.73383	5.7634e-11												YNL175C	-3.17452	3.0921e-09	-1.20432	0.000314668
YPR157W	1.60874	2.27961e-07	-0.992355	5.6957e-05	0.553687	0.0115306																					YJR129C	-2.59854	6.86302e-27	0.95937	1.17829e-05	-1.78242	2.72453e-13												YNL061W	-3.1707	1.39685e-16	0.768186	5.25962e-05
YBR157C	2.40088	7.56593e-06	-1.17419	5.83492e-05	1.03073	7.56877e-05																					YKR063C	-2.46611	2.96694e-17	0.97591	2.39714e-05	-1.85911	6.12501e-13												YLL011W	-3.16674	1.68947e-21	-1.22336	9.99884e-07
YFL033C	0.865017	5.48641e-10	-0.593064	6.17085e-05	0.243763	0.0684556																					YHR081W	-2.41131	1.14737e-14	1.03818	0.00102695	-1.94095	2.9998e-09												YAL036C	-3.14719	1.20128e-24	0.638501	0.000767335
YPL247C	2.23414	5.95807e-15	-0.957669	6.37698e-05	1.20763	3.14527e-07																					YOR101W	-2.88991	8.62599e-30	0.956813	2.60683e-09	-1.98315	8.60309e-21												YDL153C	-3.14471	5.81291e-13	1.07975	7.98871e-05
YMR316W	2.9271	1.60588e-13	-0.775877	6.45362e-05	1.33474	1.18515e-10																					YHR089C	-2.74715	4.38619e-23	0.901514	1.02906e-05	-2.04763	6.59494e-16												YDR161W	-3.12259	1.37218e-22	0.750461	5.73735e-06
YOR176W	0.863289	2.69925e-07	-0.801057	6.8631e-05	0.0851792	0.659324																					YGR103W	-2.58994	6.87726e-13	1.13815	2.38611e-06	-2.07195	1.04913e-13												YOL125W	-3.11799	1.49084e-32	0.463921	0.0013029
YIL109C	0.640796	1.35648e-05	-0.753662	7.21443e-05	-0.231544	0.17988																					YKL216W	-2.31866	8.21029e-13	0.765893	0.0013495	-2.11127	1.15057e-13												YPL266W	-3.11293	1.31702e-24	0.950946	1.09431e-06
YPL265W	1.4359	2.43186e-10	-0.848862	8.32886e-05	0.571137	0.00355577																					YCR087C-A	-2.70931	3.6216e-19	0.908665	2.518e-05	-2.17226	4.34296e-16												YPL212C	-3.10393	3.83728e-20	-0.834499	0.00199343
YGR244C	0.593496	0.00420311	-0.640917	8.56344e-05	-0.122608	0.424596																					YFR034C	-3.07218	1.67075e-32	0.944043	2.35981e-05	-2.21555	5.60089e-16												YOL144W	-3.08065	1.07728e-15	1.05343	2.10325e-05
YCL043C	1.81897	3.98821e-19	-0.84402	8.65091e-05	0.868129	2.03338e-05																					YEL055C	-2.85148	7.2037e-25	0.798253	1.48441e-05	-2.23494	5.86419e-19												YMR093W	-3.07966	1.77597e-23	-1.98574	1.30591e-16
YML059C	0.940599	2.08239e-09	-0.685466	8.67916e-05	0.182781	0.255379																					YGR280C	-3.00952	1.83691e-19	1.07987	0.000925661	-2.27183	1.69707e-10												YLL034C	-3.07316	6.54562e-18	0.80293	5.47778e-05
YBR117C	3.37452	2.6015e-09	-2.23092	8.70902e-05	0.124067	0.823809																					YNL124W	-2.7915	8.12832e-21	0.706627	7.87927e-05	-2.35177	3.53544e-20												YFR034C	-3.07218	1.67075e-32	0.944043	2.35981e-05
YPL111W	1.29658	4.88108e-06	-0.881306	9.04544e-05	0.239617	0.245636																					YPR119W	-3.42178	2.36077e-25	1.07454	9.7106e-06	-2.40495	7.96089e-16												YPL226W	-3.06779	2.03529e-28	-0.779466	8.74997e-06
YER044C	0.800507	0.00252551	-0.839653	9.60771e-05	0.0278383	0.902192																					YPL266W	-3.11293	1.31702e-24	0.950946	1.09431e-06	-2.41234	9.95685e-20												YEL040W	-3.06745	2.68405e-14	-1.62074	7.74242e-10
YDL223C	2.19408	1.09714e-07	-1.41791	9.75236e-05	0.212047	0.538107																					YNL207W	-2.80651	1.39758e-23	0.588782	0.000348742	-2.41973	4.98861e-22												YLR003C	-3.04103	2.82114e-23	0.871957	0.00227781
YEL047C	1.32869	2.06404e-12	-0.761436	0.000151729	0.552504	0.00260548																					YLR003C	-3.04103	2.82114e-23	0.871957	0.00227781	-2.43417	3.48517e-13												YOR056C	-3.01355	4.42062e-18	0.733474	0.000582959
YOR348C	3.23431	1.1135e-10	-1.41388	0.000159204	1.41869	3.40979e-05																					YNL062C	-2.70132	4.71011e-19	0.655567	0.00059694	-2.47037	8.91536e-20												YBR038W	-3.01331	8.33482e-27	-0.777295	0.000763919
YIL066C	2.87822	4.98406e-21	-0.966089	0.000170587	1.9324	7.08935e-12																					YDR087C	-2.98171	6.5357e-20	0.843413	0.000227903	-2.49517	5.14183e-17												YJL098W	-3.01162	7.1972e-32	-0.597725	0.000738359
YML070W	1.96907	3.78134e-21	-0.809813	0.000193398	1.09224	3.83579e-07																					YDL213C	-3.00491	1.13334e-20	0.841689	0.00629915	-2.4967	2.18811e-12												YGR280C	-3.00952	1.83691e-19	1.07987	0.000925661
YEL060C	2.81543	5.4865e-23	-0.694622	0.000204719	2.01917	1.01439e-16																					YKL143W	-2.99025	2.60297e-13	1.31403	1.14076e-07	-2.55045	3.67313e-17												YDL213C	-3.00491	1.13334e-20	0.841689	0.00629915
YJR091C	1.74698	9.82043e-28	-0.755722	0.000223765	0.986663	9.13935e-07																					YBR141C	-2.78117	1.26285e-16	0.773252	0.00310293	-2.60252	3.07839e-16												YKL143W	-2.99025	2.60297e-13	1.31403	1.14076e-07
YKL093W	1.96167	2.08526e-09	-1.06436	0.000227037	0.861005	0.00106065																					YMR131C	-2.88188	7.9413e-20	0.629283	5.78002e-05	-2.62332	3.32738e-24												YDR087C	-2.98171	6.5357e-20	0.843413	0.000227903
YDL052C	0.953562	1.02543e-09	-0.611549	0.000249432	0.243455	0.109008																					YFR001W	-3.38652	2.12523e-23	1.04008	0.00105002	-2.6694	6.62427e-13												YOR091W	-2.91807	4.0372e-23	-0.699835	0.000603666
YJL042W	3.08871	1.02933e-25	-0.683608	0.00025429	2.20011	4.46644e-18																					YHR197W	-3.33379	3.76729e-18	1.26854	1.29428e-05	-2.7262	6.15509e-15												YOR101W	-2.88991	8.62599e-30	0.956813	2.60683e-09
YDL199C	2.79711	2.57637e-27	-0.767884	0.000257706	2.04372	2.49806e-15																					YDR161W	-3.12259	1.37218e-22	0.750461	5.73735e-06	-2.72662	2.07586e-24												YOR342C	-2.88457	1.45683e-24	-1.11467	2.80939e-05
YJL132W	2.50552	1.11945e-18	-0.738731	0.000272903	1.96346	1.81791e-15																					YPR144C	-2.72198	8.31655e-15	0.651361	0.00730724	-2.74817	2.96216e-17												YMR131C	-2.88188	7.9413e-20	0.629283	5.78002e-05
YMR173W-A	2.74109	7.68648e-08	-2.53628	0.000275279	1.06524	0.0745307																					YNL075W	-2.74438	3.92239e-16	0.601375	0.00249973	-2.77604	4.37611e-21												YPL207W	-2.85871	2.11144e-24	0.545733	0.000564804
YIL056W	2.8992	7.01724e-17	-0.745991	0.000326158	1.58504	9.67293e-12																					YGR145W	-3.40467	1.4696e-15	1.44979	1.7771e-09	-2.79829	1.22712e-19												YEL055C	-2.85148	7.2037e-25	0.798253	1.48441e-05
YJL199C	1.37906	5.56851e-07	-1.20481	0.000327569	0.438116	0.139707																					YAL036C	-3.14719	1.20128e-24	0.638501	0.000767335	-2.81693	6.62554e-22												YNL207W	-2.80651	1.39758e-23	0.588782	0.000348742
YGL179C	2.73302	3.71066e-23	-0.984365	0.000381792	1.87659	2.40355e-10																					YOR056C	-3.01355	4.42062e-18	0.733474	0.000582959	-2.82066	5.27286e-20												YNL124W	-2.7915	8.12832e-21	0.706627	7.87927e-05
YBR006W	3.08743	5.38517e-27	-0.788774	0.000396924	2.26463	7.60805e-16																					YOL144W	-3.08065	1.07728e-15	1.05343	2.10325e-05	-2.84412	2.24496e-18												YBR141C	-2.78117	1.26285e-16	0.773252	0.00310293
YGL237C	1.02607	3.96537e-10	-0.635462	0.000398609	0.288785	0.0765932																					YLL034C	-3.07316	6.54562e-18	0.80293	5.47778e-05	-2.88892	7.0464e-22												YEL046C	-2.76645	1.28663e-19	-0.61462	0.00796877
YOR099W	1.44563	2.76206e-11	-0.89956	0.000416616	0.332067	0.15394																					YIL096C	-3.94483	4.07095e-21	1.4906	2.93806e-08	-2.98275	1.54108e-19												YHR089C	-2.74715	4.38619e-23	0.901514	1.02906e-05
YIL013C	0.763822	0.0029937	-0.833834	0.000428824	-0.316629	0.142116																					YKL099C	-3.55685	1.31107e-19	1.14658	1.82786e-05	-2.99218	7.42893e-18												YNL075W	-2.74438	3.92239e-16	0.601375	0.00249973
YML128C	3.97244	1.56764e-24	-0.927896	0.000495114	2.96277	6.42293e-17																					YBR142W	-3.6707	7.82883e-23	1.05904	1.0905e-06	-3.00485	2.30396e-21												YCL036W	-2.72968	4.38684e-10	4.23298	1.31383e-22
YJL005W	1.15799	4.86926e-13	-0.631079	0.000549953	0.469811	0.00488889																					YHR170W	-3.42987	6.74859e-21	0.891301	1.00785e-05	-3.01533	2.94604e-22												YPR144C	-2.72198	8.31655e-15	0.651361	0.00730724
YBR045C	1.6106	4.52863e-10	-0.88876	0.000591223	0.827642	0.00049397																					YOR004W	-3.29599	2.66569e-16	1.06978	0.000203697	-3.05894	4.54183e-17												YBL024W	-2.71302	1.51575e-31	-0.346502	0.00239357
YOR321W	2.25624	4.38124e-17	-0.709263	0.000648692	1.3462	1.05712e-09																					YLR276C	-3.26607	1.43822e-15	1.05591	1.56229e-06	-3.06473	1.78771e-21												YCR087C-A	-2.70931	3.6216e-19	0.908665	2.518e-05
YLL039C	5.34684	1.21155e-28	-0.794458	0.000753055	4.57034	3.96408e-25																					YDL153C	-3.14471	5.81291e-13	1.07975	7.98871e-05	-3.07772	1.94364e-17												YNL062C	-2.70132	4.71011e-19	0.655567	0.00059694
YLR438W	1.08967	5.87187e-05	-1.05445	0.000788222	-0.0697353	0.823809																					YNL061W	-3.1707	1.39685e-16	0.768186	5.25962e-05	-3.10692	1.43037e-23												YDR465C	-2.69776	1.22194e-23	0.537355	0.0027407
YPL015C	1.73667	1.62491e-19	-0.713437	0.000801259	0.976229	2.54644e-06																					YLR197W	-3.46028	1.61153e-24	0.607353	0.00931856	-3.10964	1.58888e-19												YLR249W	-2.68767	2.32749e-23	-0.701901	0.00569998
YNL055C	1.59655	2.18225e-14	-0.885309	0.000842276	0.67954	0.00503347																					YNL182C	-3.51586	9.23168e-28	0.684034	0.000805314	-3.11305	2.13258e-22												YJR041C	-2.6448	1.55231e-22	-1.22169	0.000556072
YLR206W	0.717614	2.17083e-07	-0.849058	0.000952426	-0.17356	0.474193																					YGL169W	-3.60036	1.84525e-24	0.797759	0.000591223	-3.1559	1.30469e-20												YBR021W	-2.61442	7.91908e-20	-1.5601	1.15113e-06
YOL048C	3.55834	7.17607e-27	-0.602333	0.00104591	3.10226	2.51152e-24																					YMR049C	-3.30827	3.91699e-16	0.805895	0.000205105	-3.23712	1.0525e-21												YJR129C	-2.59854	6.86302e-27	0.95937	1.17829e-05
YHR175W	0.970643	1.4541e-07	-0.861688	0.00105002	-0.0436508	0.872206																					YOR119C	-3.36678	7.29194e-20	0.66455	0.00543026	-3.27667	5.18656e-21												YGR103W	-2.58994	6.87726e-13	1.13815	2.38611e-06
YPL154C	2.22128	2.48387e-21	-0.636424	0.00105996	1.49346	8.68937e-12																					YOR272W	-3.41375	1.10061e-19	0.72159	0.00105458	-3.27949	7.60351e-22												YKL029C	-2.54246	8.16344e-12	-0.865123	0.000241929
YDR411C	1.72731	6.09872e-14	-0.624804	0.00107581	1.00672	1.50675e-07																					YIL019W	-3.80965	1.02609e-18	1.30646	1.0905e-06	-3.28156	3.39298e-20												YPL256C	-2.53127	1.02837e-22	-0.60695	0.000531701
YLR267W	3.64163	6.029e-13	-1.26907	0.00107696	2.12182	2.49243e-08																					YDR365C	-3.31485	4.71806e-16	0.712284	0.00164613	-3.30549	2.5676e-21												YKR075C	-2.48147	2.27793e-15	1.95646	1.08652e-11
YML028W	1.27951	1.58898e-12	-0.841227	0.00114376	0.354842	0.133531																					YGL209W	-4.03795	1.33071e-17	1.44627	1.51292e-07	-3.36388	5.04885e-21												YKR063C	-2.46611	2.96694e-17	0.97591	2.39714e-05
YBR067C	3.6749	1.4094e-08	-1.03219	0.00116488	2.9981	2.76377e-14																					YOR206W	-3.79428	1.57251e-22	0.829281	0.000983339	-3.4204	6.47657e-20												YGL236C	-2.4459	1.0914e-19	-0.758464	0.00197059
YEL031W	1.03004	4.06078e-06	-0.779703	0.00116488	-0.0243911	0.925974																					YAL059W	-3.76428	7.42832e-24	0.705465	0.00838461	-3.46171	9.26436e-20												YHR081W	-2.41131	1.14737e-14	1.03818	0.00102695
YOL011W	0.878108	2.46991e-05	-0.600533	0.00137427	0.279298	0.103433																					YDL063C	-3.92814	3.34817e-20	0.99184	8.32886e-05	-3.54617	3.34781e-21												YKL021C	-2.40808	7.33655e-24	0.840414	1.62721e-05
YPL230W	4.79835	2.14957e-20	-0.918457	0.00140156	3.5677	1.60505e-19																					YGL171W	-3.25636	2.97413e-12	1.03637	0.000181245	-3.60763	1.97912e-20												YER070W	-2.34908	4.45661e-26	-0.987908	3.11137e-06
YCR061W	1.87016	2.21872e-14	-0.919741	0.00140156	0.940502	0.000457955																					YJL033W	-3.28074	1.10501e-13	0.674568	0.00616596	-3.66321	1.26304e-21												YDR345C	-2.34142	1.91034e-13	1.18387	9.33452e-05
YHR007C-A	2.25201	1.34852e-09	-1.54216	0.00154892	0.476913	0.283551																					YOL077C	-3.95828	1.14551e-21	0.670852	0.00290821	-3.88138	6.46125e-24												YHR065C	-2.32822	1.34312e-08	1.95841	1.57822e-11
YPL165C	2.7805	1.57984e-09	-2.15007	0.00169264	0.528228	0.40017																					YGR245C	-4.08142	1.74931e-21	0.755023	0.000301581	-3.90061	1.2369e-25												YPL157W	-2.32612	1.74478e-32	-0.490891	0.00473692
YPR117W	1.07997	2.32615e-13	-0.615445	0.00176834	0.395483	0.0275374																					YLL008W	-4.12474	1.07173e-18	0.792543	0.000350193	-4.28046	5.57543e-26												YKL216W	-2.31866	8.21029e-13	0.765893	0.0013495
YAL040C	0.9894	3.1853e-08	-0.591363	0.00183152	0.361067	0.0370632																					YNL141W	-4.24272	1.42793e-12	0.887829	0.00553152	-4.36015	7.55999e-20												YDR091C	-2.31231	2.63951e-20	-1.22269	3.00505e-07
YMR250W	6.14662	2.21529e-20	-0.811886	0.00203258	4.62767	3.9324e-24																					YDL148C	-4.00013	6.66659e-16	0.745356	0.00431943	-4.49659	1.63595e-24												YBR213W	-2.27622	3.05017e-10	0.852886	0.00206223
YDR380W	3.0579	3.35821e-09	-1.13433	0.00205702	2.29302	1.9501e-09																					YOR340C	-4.71391	5.86613e-23	0.961836	4.78748e-05	-4.50217	8.59725e-27												YLR042C	-2.2642	0.00221335	-2.4318	1.09268e-06
YFL062W	3.48249	3.62459e-09	-0.999462	0.00205702	2.77931	9.54866e-15																					YHR066W	-3.75886	8.89448e-12	0.827389	0.00560416	-4.70633	9.51346e-24												YAL035W	-2.24953	1.15989e-20	-0.457075	0.00302071
YLR450W	1.04628	2.08527e-10	-0.636562	0.00218978	0.290832	0.126509																																							YLR342W	-2.24611	2.81195e-27	-0.798566	0.000116299
YDR185C	3.17415	2.80913e-25	-0.77656	0.00228522	2.32432	1.43128e-14																																							YDL037C	-2.2386	0.00172141	-2.10195	0.000715008
YCR044C	0.648491	2.91666e-06	-0.673522	0.00237621	-0.0808425	0.710265																																							YMR145C	-2.23367	1.98094e-15	-0.517809	0.00822376
YJR151C	1.97882	7.84628e-23	-0.757847	0.00237794	1.16642	1.77505e-06																																							YLR419W	-2.21204	1.50011e-26	-0.534295	0.00985631
YGL117W	2.85493	1.706e-13	-0.82542	0.00238355	2.06738	9.85404e-12																																							YDR492W	-2.20784	1.53336e-10	-1.03564	5.80925e-06
YOR028C	3.32852	6.95563e-13	-1.64898	0.00252878	1.40631	0.00371675																																							YGR251W	-2.20136	5.95867e-16	0.918265	0.00028781
YDR059C	1.5069	1.31273e-12	-0.696106	0.00258966	0.816403	0.000157125																																							YMR307W	-2.19288	1.42974e-18	-1.04592	5.54989e-05
YGR052W	3.39171	2.79816e-11	-1.39253	0.00268775	1.85871	6.35383e-06																																							YER036C	-2.16142	1.34171e-21	-0.812701	3.23283e-05
YKR066C	1.20156	4.13384e-08	-0.650198	0.00270435	0.36358	0.0661634																																							YJR016C	-2.14301	2.75236e-16	-1.24755	1.21623e-06
YDL222C	3.26386	3.72319e-13	-1.06391	0.00298735	1.7703	4.44913e-07																																							YGR065C	-2.13505	4.14161e-12	-1.48105	1.41088e-09
YNL321W	0.6579	0.000126419	-0.672771	0.00321234	-0.097506	0.660675																																							YDR361C	-2.12085	1.57696e-15	1.05544	1.91072e-05
YBR230C	3.10437	5.29941e-16	-0.653406	0.00340241	2.29126	7.69718e-16																																							YGL028C	-2.10877	3.17121e-12	1.01424	1.0319e-06
YMR187C	0.764205	7.85023e-11	-0.687349	0.00346537	0.0506739	0.83129																																							YGR141W	-2.10779	1.10144e-24	-0.940625	1.13514e-05
YOR032C	2.32195	7.91865e-08	-0.971621	0.0034788	1.77752	5.23936e-08																																							YNL277W	-2.07546	0.00189654	-1.27854	0.000541868
YJR009C	2.62277	3.32724e-19	-0.828385	0.0035034	1.77529	3.92755e-09																																							YJL145W	-2.05688	1.48044e-20	0.508583	0.000193398
YER096W	2.64678	4.02899e-14	-0.825594	0.00357618	1.72721	2.9457e-09																																							YML014W	-2.05375	2.1e-32	0.436313	0.00533739
YLR350W	2.78056	3.14706e-24	-0.708289	0.00360438	2.01157	1.42614e-12																																							YBL009W	-2.01335	4.28423e-27	0.40225	0.00629502
YJR078W	2.95757	1.02327e-15	-0.961736	0.00360438	2.01642	3.39439e-09																																							YLR397C	-2.01265	1.57689e-27	0.381191	0.00792193
YDR379C-A	3.53748	8.82752e-26	-0.776269	0.00374842	2.83385	1.13212e-16																																							YIL110W	-2.01174	3.8033e-26	0.416277	0.00556032
YIL006W	1.34754	6.74066e-15	-0.693002	0.00380135	0.646411	0.00329139																																							YOR153W	-1.97048	5.43278e-13	-1.15309	0.000241929
YEL017W	1.18924	3.27756e-11	-0.627788	0.00385219	0.512661	0.0097878																																							YDR011W	-1.96283	2.36838e-20	-0.654996	0.000582987
YLL017W	1.99138	5.1388e-06	-2.51254	0.00386349	0.32337	0.684625																																							YCL059C	-1.95774	8.95416e-16	0.908677	5.81737e-05
YLR378C	0.638087	0.000333778	-0.624504	0.0039412	-0.0992897	0.63652																																							YLR058C	-1.95239	2.9176e-10	-0.681317	0.00726572
YNL305C	2.93806	8.911e-24	-0.794619	0.00394723	2.12873	1.12479e-11																																							YLR015W	-1.95069	6.33279e-21	0.642942	0.00289766
YLL023C	1.91101	1.08735e-08	-0.768601	0.00437415	1.01409	7.43112e-05																																							YGR093W	-1.94861	1.00834e-26	0.56111	0.00116641
YCL018W	2.44721	1.0098e-11	-0.663804	0.00438214	1.6152	2.11904e-10																																							YMR006C	-1.94287	8.1186e-09	-1.75219	4.49925e-09
YLR356W	2.13063	2.94157e-18	-0.670239	0.00483122	1.47044	3.61101e-09																																							YER028C	-1.94003	9.47961e-05	2.53304	3.97939e-14
YIL113W	3.41586	9.17569e-24	-0.811564	0.00483441	2.53534	6.04091e-14																																							YOL058W	-1.9304	2.39565e-05	-1.15806	1.37811e-05
YDL218W	1.283	8.85493e-06	-1.05454	0.00483441	0.063886	0.867806																																							YER073W	-1.91894	1.82014e-11	-0.633511	0.00344553
YKR011C	3.28055	1.65409e-24	-0.808354	0.0049774	2.57101	1.24962e-13																																							YIL123W	-1.917	3.73066e-20	-1.00295	2.52796e-05
YDL079C	3.14309	5.39887e-24	-0.668004	0.00510452	2.28286	4.71965e-15																																							YDR321W	-1.91162	9.6249e-16	-0.676101	0.00380295
YGR038W	1.31372	1.28895e-10	-0.63508	0.00522012	0.640788	0.00223741																																							YOR021C	-1.89376	1.04186e-21	0.525719	0.00134484
YDR410C	0.67581	0.0024466	-0.767102	0.00541366	-0.0963325	0.721279																																							YKR013W	-1.88743	1.45792e-10	-0.813351	0.00100535
YLR031W	1.50015	0.000243099	-1.74144	0.00545536	-0.0456253	0.946728																																							YDR222W	-1.86873	1.2624e-08	-2.41259	7.28664e-16
YOR228C	2.2292	1.32832e-19	-0.724036	0.00554508	1.44713	4.90366e-08																																							YNR003C	-1.80918	1.68075e-20	0.672438	8.65091e-05
YMR205C	0.88227	4.55261e-07	-0.656783	0.00611354	0.145889	0.525021																																							YML082W	-1.79108	3.56433e-24	-0.698014	1.08928e-07
YIL136W	1.67813	9.67117e-08	-0.872146	0.00626028	0.782441	0.00697963																																							YMR132C	-1.78174	3.36457e-18	0.818295	0.00677874
YFR042W	2.01211	7.78028e-20	-0.631294	0.00629285	1.26303	7.33799e-08																																							YOL022C	-1.77765	9.21572e-17	0.626878	0.000931657
YFL030W	3.03675	1.33399e-20	-0.849588	0.00636828	2.12256	1.84833e-10																																							YOR195W	-1.77652	7.15793e-10	1.01899	0.0096583
YIL073C	2.63091	4.43996e-11	-1.08161	0.00774765	1.82294	2.69178e-06																																							YOR346W	-1.77367	0.000114667	1.22327	2.64262e-11
YCR022C	1.43165	3.56761e-07	-1.27354	0.00785851	-0.0327116	0.952822																																							YLL012W	-1.76636	1.82526e-15	-0.658801	1.41877e-05
YCL038C	2.31502	5.42393e-21	-0.785194	0.00801203	1.64295	5.06516e-08																																							YML123C	-1.76572	0.000111609	1.34987	0.000387057
YJL216C	1.42589	9.4981e-08	-1.24026	0.00811638	0.0748819	0.879535																																							YMR243C	-1.76297	1.2813e-18	-0.670488	0.0027597
YHL036W	1.29166	3.74178e-07	-0.752859	0.00826701	0.518742	0.045789																																							YDR097C	-1.75311	2.99518e-18	-0.916829	3.08073e-07
YKR046C	2.48655	7.04676e-10	-0.649487	0.00948238	1.76475	1.47817e-10																																							YMR015C	-1.75029	2.15023e-13	-0.578098	0.00971918
YGR284C	1.31832	2.20555e-09	-0.690213	0.00982856	0.411162	0.0927527																																							YNL289W	-1.74093	7.17594e-14	-0.862067	0.00912743
																																													YGR055W	-1.73102	1.66112e-09	-1.05669	5.54989e-05
																																													YML027W	-1.73057	1.0803e-24	-0.95557	5.75333e-06
																																													YJL025W	-1.70542	8.50044e-22	-1.00055	2.1956e-07
																																													YLR411W	-1.70498	9.50243e-05	1.27471	0.00134484
																																													YOR154W	-1.69716	7.22518e-19	0.502961	0.00805339
																																													YJL183W	-1.652	2.30611e-18	-0.509121	0.000341388
																																													YNL066W	-1.64209	3.2156e-11	-1.16817	3.074e-06
																																													YLR452C	-1.6384	2.45605e-07	-1.05757	8.17719e-10
																																													YKL045W	-1.63621	8.0997e-14	0.678529	0.00571216
																																													YHR032W	-1.6353	3.33932e-13	-0.551176	0.000763919
																																													YBL081W	-1.60629	6.72371e-14	-0.966946	2.34192e-05
																																													YHR204W	-1.60607	5.82189e-19	0.868325	3.91575e-07
																																													YLR303W	-1.60583	0.000794	-0.791688	0.00742145
																																													YPR169W	-1.59586	2.76478e-21	0.835096	6.5801e-07
																																													YER064C	-1.5905	3.10066e-16	-0.72082	4.57631e-07
																																													YPR031W	-1.57984	3.64424e-27	0.540721	0.00038071
																																													YOR260W	-1.57208	7.89141e-21	-0.555073	3.29498e-06
																																													YER089C	-1.5465	8.0038e-20	-0.530852	0.00110366
																																													YPL081W	-1.53903	1.62681e-07	-1.9205	1.3939e-06
																																													YHR069C	-1.52763	2.51307e-21	0.480745	0.00333598
																																													YOR006C	-1.50881	1.29776e-14	0.665289	0.00725736
																																													YLR190W	-1.50484	1.36574e-14	-0.435523	0.0040596
																																													YPL199C	-1.45834	1.83565e-09	0.967815	1.64908e-06
																																													YDL241W	-1.45811	3.20704e-07	0.49405	0.00862484
																																													YER176W	-1.45402	2.15431e-16	0.566013	0.00527464
																																													YER086W	-1.45367	1.05326e-15	-0.750503	0.00110711
																																													YJR060W	-1.41579	4.48421e-09	0.83831	0.00122455
																																													YJL088W	-1.40782	0.00181341	-0.945053	0.000932518
																																													YGR078C	-1.40514	9.06594e-20	0.502028	0.00820731
																																													YML098W	-1.40228	1.98453e-15	0.796553	0.000580968
																																													YMR312W	-1.39864	1.95139e-13	0.589319	0.0061492
																																													YMR308C	-1.39188	1.0383e-14	-0.598948	0.000141652
																																													YJL087C	-1.38661	1.65573e-19	0.465768	0.00640864
																																													YDR469W	-1.37574	4.84089e-12	0.90131	0.00079048
																																													YPL128C	-1.37111	8.40179e-17	-0.440791	0.00366389
																																													YDR451C	-1.34903	1.47186e-11	-1.37685	5.0569e-08
																																													YIL003W	-1.34328	3.24334e-17	0.585037	0.000193398
																																													YDR144C	-1.29342	1.11928e-09	-1.01851	1.46436e-07
																																													YGL035C	-1.27858	3.56616e-12	1.12556	1.17994e-10
																																													YOL091W	-1.27825	0.000551766	-1.22854	0.00183187
																																													YGR208W	-1.27674	8.38839e-20	0.426697	0.00742145
																																													YKL101W	-1.27154	5.86249e-12	-0.504068	0.00298342
																																													YKL125W	-1.2541	3.71221e-12	-0.902712	2.55326e-11
																																													YKL081W	-1.25098	2.60191e-08	-0.663976	0.00312354
																																													YNL203C	-1.24608	7.11849e-10	-0.913038	0.00150779
																																													YMR235C	-1.23224	2.63609e-22	0.394621	0.0052171
																																													YML119W	-1.2045	8.11197e-18	0.745838	4.67908e-06
																																													YLR057W	-1.1974	1.89418e-16	-0.340372	0.00720964
																																													YOR337W	-1.19626	6.70424e-13	-0.799634	1.03425e-06
																																													YLR022C	-1.17641	2.556e-15	0.532953	0.00865363
																																													YHR143W	-1.1748	0.0037967	1.60888	7.05068e-09
																																													YHR013C	-1.17313	1.32482e-19	0.422806	0.00245281
																																													YIL140W	-1.15976	4.95104e-10	-1.15072	2.36571e-09
																																													YBR083W	-1.15735	0.000677644	-2.78589	5.07915e-20
																																													YGR285C	-1.15605	3.69176e-14	0.496187	0.000376911
																																													YGR221C	-1.13112	1.30413e-11	-1.00333	3.07258e-05
																																													YOR051C	-1.11674	2.32481e-12	0.727744	4.04828e-05
																																													YFL022C	-1.10995	1.49786e-11	-0.63842	0.000296745
																																													YOR301W	-1.10565	1.6595e-12	0.462991	0.00466122
																																													YBL014C	-1.10184	2.1937e-15	0.503688	6.53228e-05
																																													YJR032W	-1.09973	1.03021e-14	0.571921	0.000327069
																																													YOR047C	-1.09387	2.50539e-11	0.574035	0.00190993
																																													YJR148W	-1.09037	4.45949e-07	0.560959	0.001179
																																													YJL078C	-1.0848	0.00264935	1.5024	3.08073e-07
																																													YNR009W	-1.08433	6.44722e-11	0.957718	1.06761e-06
																																													YNL250W	-1.07991	1.7743e-09	0.808246	0.00509233
																																													YGR189C	-1.07946	1.22678e-07	-0.507559	0.00747308
																																													YDL129W	-1.07745	1.49394e-05	1.035	1.23819e-07
																																													YOL123W	-1.07603	2.75999e-07	-1.72762	5.45946e-11
																																													YBR030W	-1.06744	1.11546e-17	0.426763	0.00114376
																																													YDR227W	-1.06135	2.84029e-12	0.534258	0.00752827
																																													YLR084C	-1.05354	2.8695e-07	-1.23473	1.73415e-08
																																													YHR042W	-1.05024	2.14751e-13	-0.735208	0.000552606
																																													YLR430W	-1.04227	7.97473e-20	-0.600408	2.76595e-05
																																													YJL111W	-1.03859	3.21116e-12	-0.331201	0.00455267
																																													YBR023C	-1.03767	1.07261e-13	-0.476996	0.00394723
																																													YPL253C	-1.02875	6.5839e-09	0.734516	0.00738281
																																													YOR046C	-1.02428	5.975e-15	0.393974	0.00678221
																																													YAL015C	-1.02275	7.0876e-10	0.679398	0.00382148
																																													YDR179C	-1.00292	0.00309274	1.30368	0.00458447
																																													YKL114C	-0.963733	6.26643e-10	0.551605	0.00689527
																																													YNL053W	-0.961502	1.2347e-15	-0.527217	0.00134818
																																													YDR279W	-0.953449	1.32909e-08	0.593292	0.000805056
																																													YGR262C	-0.942416	2.58051e-18	0.51186	0.00164114
																																													YLR390W-A	-0.937897	1.815e-09	-0.736216	0.00440202
																																													YPL055C	-0.934509	1.3004e-07	0.707393	0.00438932
																																													YHR025W	-0.929689	5.34881e-06	-0.72953	0.00445716
																																													YNL260C	-0.92908	4.40993e-06	0.851371	0.00283614
																																													YGL195W	-0.923256	2.82427e-12	-0.410786	0.00781913
																																													YNR018W	-0.914018	3.44749e-12	-0.526412	0.000506724
																																													YLR215C	-0.904417	6.20747e-14	-0.634484	3.43578e-05
																																													YMR144W	-0.897003	5.04776e-10	0.621495	0.00424882
																																													YGL243W	-0.894093	6.27499e-08	0.755497	0.00140156
																																													YMR019W	-0.892958	2.75899e-17	0.33161	0.00852125
																																													YPR114W	-0.888447	8.52224e-08	-0.490494	0.00742145
																																													YDL036C	-0.887217	5.55691e-09	0.560692	0.000310976
																																													YMR091C	-0.883453	3.19348e-14	0.523488	0.00863061
																																													YCR065W	-0.880921	3.64151e-17	-0.42641	0.000648692
																																													YBR063C	-0.88085	1.84241e-09	0.796852	0.000548999
																																													YNL246W	-0.878792	3.30535e-18	0.588088	0.000240815
																																													YML052W	-0.874645	0.000106611	-0.802985	0.0027606
																																													YHL035C	-0.866681	3.24197e-05	0.583857	0.00134484
																																													YIL130W	-0.86389	3.24188e-12	-0.520765	0.00466845
																																													YOL020W	-0.863575	4.86463e-06	-0.936951	7.61194e-06
																																													YPL076W	-0.86029	4.07423e-09	0.607184	0.00199944
																																													YHR156C	-0.848571	0.00170902	1.16298	0.00234899
																																													YKL096W	-0.848375	0.00564555	-1.42834	2.52317e-05
																																													YDL198C	-0.846359	9.01575e-06	-0.758413	7.71782e-05
																																													YKL183W	-0.846218	6.60503e-07	0.981679	5.48611e-08
																																													YIL092W	-0.821299	1.3044e-12	0.549487	0.000561343
																																													YOR281C	-0.811865	4.77762e-08	0.719117	0.00689527
																																													YBR238C	-0.799742	3.97225e-05	-0.73398	7.57438e-05
																																													YBR184W	-0.798526	0.00480259	1.19995	0.00446871
																																													YCR084C	-0.796564	3.64676e-08	-0.516346	0.00668657
																																													YDR420W	-0.795221	2.31861e-10	-0.722008	0.000155956
																																													YPR120C	-0.791205	3.1671e-08	0.919277	3.41662e-06
																																													YNL190W	-0.789498	1.38778e-06	-0.932302	5.43035e-05
																																													YDL131W	-0.787648	1.65511e-05	-0.696957	1.68644e-05
																																													YGL061C	-0.786924	6.06523e-06	0.866225	0.0077494
																																													YDR167W	-0.784941	5.55557e-12	0.738899	3.42131e-05
																																													YBR130C	-0.782825	2.8392e-08	0.743189	0.00345624
																																													YHL047C	-0.774042	0.000226456	0.685379	0.00243154
																																													YDR221W	-0.770861	4.34462e-13	0.451108	0.000420533
																																													YIL167W	-0.769468	0.00168041	1.07679	0.00366389
																																													YDR508C	-0.758086	1.91963e-06	-0.781344	2.58315e-05
																																													YIL122W	-0.748404	6.9021e-05	-1.04907	0.00028457
																																													YBR164C	-0.744656	3.44169e-10	0.616583	0.00392924
																																													YEL044W	-0.737611	7.75813e-07	0.452756	0.00805475
																																													YIR035C	-0.728718	0.000628916	-0.975732	0.000101115
																																													YGR014W	-0.722945	0.000940152	-1.01518	3.11137e-06
																																													YLR335W	-0.721385	5.38065e-11	0.369406	0.00666726
																																													YFL047W	-0.720211	1.29179e-13	-0.432644	0.000551027
																																													YHL007C	-0.709254	9.26136e-11	-0.401854	0.00737167
																																													YER153C	-0.708388	0.00158291	1.06364	0.00339807
																																													YNL078W	-0.703153	4.52054e-09	-1.13189	6.5265e-10
																																													YLR143W	-0.690933	1.60536e-07	0.361416	0.00425152
																																													YLR116W	-0.677155	1.76885e-08	-0.444084	0.00720746
																																													YOL019W	-0.673975	0.000495821	-1.20291	6.5265e-10
																																													YDL205C	-0.648772	2.39879e-08	-0.725614	2.94929e-07
																																													YGL012W	-0.647055	0.000224923	-0.723369	0.00972992
																																													YOR319W	-0.642023	0.00228487	1.11836	0.00692436
																																													YNL268W	-0.640543	9.2111e-06	-0.658271	0.000116407
																																													YGL056C	-0.638934	6.62887e-08	-0.351427	0.00931508
																																													YJR135C	-0.631874	1.33184e-05	0.90287	0.00169031
																																													YOR080W	-0.628456	1.92019e-05	0.642534	0.00243154
																																													YDL220C	-0.618196	3.9274e-10	-0.509187	0.00114175
																																													YPL122C	-0.611357	7.3611e-12	0.365929	0.0022752
																																													YDR076W	-0.608462	3.9263e-05	0.849159	0.00811216
																																													YHL029C	-0.60283	2.74527e-08	-0.574686	0.000344089
																																													YNL298W	-0.597558	5.8808e-07	-0.35366	0.0070121
																																													YPR020W	-0.596022	0.00347576	0.906493	0.00102695
																																													YLR263W	-0.58661	0.00116294	0.855801	0.00126316
																																													YDR308C	-0.58596	5.98051e-05	0.771588	0.00553152
[truncated: 2 more columns]

## Sheet: Y10
Defective Induction	logFC: All Strains EtOH response	FDR: All Strains EtOH response	logFC: Y10 v mean: EtOH response	FDR: Y10 v mean: EtOH response	Induction Level	Induction FDR			Novel Induction	logFC: All Strains EtOH response	FDR: All Strains EtOH response	logFC: Y10 v mean: EtOH response	FDR: Y10 v mean: EtOH response	Induction Level	Induction FDR			Amplified Induction	logFC: All Strains EtOH response	FDR: All Strains EtOH response	logFC: Y10 v mean: EtOH response	FDR: Y10 v mean: EtOH response	Induction Level	Induction FDR			Defective Repression	logFC: All Strains EtOH response	FDR: All Strains EtOH response	logFC: Y10 v mean: EtOH response	FDR: Y10 v mean: EtOH response	Induction Level	Induction FDR			Novel Repression	logFC: All Strains EtOH response	FDR: All Strains EtOH response	logFC: Y10 v mean: EtOH response	FDR: Y10 v mean: EtOH response	Induction Level	Induction FDR			Amplified Repression	logFC: All Strains EtOH response	FDR: All Strains EtOH response	logFC: Y10 v mean: EtOH response	FDR: Y10 v mean: EtOH response
YDL183C	0.696909	5.54e-06	-1.15624	1.14888e-06	-0.579891	0.0068409			YJL157C	-3.37463	0.000108598	2.3161	0.00490336	2.1279	0.0081791			YMR196W	6.198	1.43e-31	1.25444	9.78877e-09	7.28681	3.24298e-35			YNL268W	-0.640543	9.21e-06	1.16802	5.05268e-09	0.54193	0.00179751			YGR211W	2.42774	8.59e-08	-2.90145	1.05157e-10	-2.12127	7.38473e-08			YNL216W	-2.87793	9.86e-23	-1.57868	1.45351e-13
YPL170W	1.16564	4.69e-06	-1.24938	4.89027e-09	-0.578647	0.00152092			YJL078C	-1.0848	0.00264935	2.09563	2.84653e-10	0.997665	0.000358962			YDL021W	9.25793	1.62e-33	1.2792	0.0060171	10.5434	8.69759e-31			YHR143W	-1.1748	0.0037967	1.60575	2.21917e-09	0.439234	0.052965			YPR152C	2.02209	4.37e-10	-2.00858	8.41357e-10	-0.807916	0.00297294			YDR120C	-3.95831	2.5e-24	-1.43383	4.66152e-09
YJR154W	0.942729	0.0034026	-1.28405	0.000804605	-0.546895	0.132356			YER060W-A	-0.979321	0.0536232	1.60949	0.000608081	1.5696	0.000663507			YLR258W	5.54617	1.52e-19	1.40194	2.19363e-07	6.80543	1.13276e-29			YPL081W	-1.53903	1.63e-07	2.42563	5.06676e-09	0.420667	0.23891			YOR273C	1.53543	0.00452269	-2.6858	1.77813e-06	-2.66535	1.39364e-06			YDR398W	-3.89904	3.27e-24	-1.41338	6.46197e-09
YOR035C	1.10812	1.9e-15	-1.51594	2.80393e-12	-0.538247	0.00136564			YJR149W	-0.737025	0.000165588	2.56814	1.47656e-17	1.82943	4.11182e-13			YOR289W	5.82958	3.46e-29	1.43061	1.56366e-05	7.21071	4.60054e-29			YKL096W	-0.848375	0.00564555	1.06892	0.00284212	0.401766	0.249813			YER184C	1.25959	2.42e-11	-2.01462	6.55648e-11	-1.01181	8.31383e-05			YOR145C	-4.06808	1.75e-23	-0.830613	6.37614e-05
YOR385W	1.90044	3.21e-09	-1.79659	6.55648e-11	-0.527355	0.014932			YNR067C	-0.721275	0.0101298	1.89905	1.85418e-12	0.828519	0.000122036			YKL035W	4.34086	1.31e-21	0.869344	3.07752e-05	4.85147	2.36334e-28			YGL202W	-0.630175	3.54e-05	0.75719	0.000240261	0.106328	0.608748			YMR039C	0.945865	8.23e-07	-2.03318	3.93645e-06	-1.29259	0.0012099			YKR099W	-3.88327	9.95e-21	-1.66072	8.56858e-08
YGR121C	2.07195	1.03e-10	-2.28836	1.63742e-06	-0.493878	0.246254			YDL205C	-0.648772	2.4e-08	1.26371	6.58419e-13	0.618457	1.39769e-05			YJL052W	5.59184	8.8e-12	3.51598	4.39864e-13	10.6423	3.81798e-28			YNR051C	-0.607609	2.44e-08	0.734388	6.25488e-05	0.106109	0.559743			YNL014W	0.933794	5.85e-05	-1.28238	7.71988e-07	-0.645401	0.00824826			YMR131C	-2.88188	7.94e-20	-1.17519	2.99028e-09
YGR122W	1.13733	1.13e-10	-1.39716	3.55065e-07	-0.473373	0.0477024			YER124C	-0.385281	0.321457	0.871354	0.000465264	0.628457	0.00749648			YPR026W	3.17966	6.18e-22	0.965107	1.10364e-06	4.08947	1.06697e-27			YAL026C-A	-0.727294	3.23e-09	0.834687	0.00215845	0.103284	0.715327			YPL149W	0.78001	0.000383834	-1.96625	6.26241e-11	-1.67912	2.44141e-09			YNL061W	-3.1707	1.4e-16	-1.90918	6.95385e-12
YLR414C	2.06048	1.43e-10	-2.1009	6.26241e-11	-0.466407	0.0638858			YDR033W	-0.381901	0.470739	0.726639	0.00939756	1.37639	1.5109e-06			YBR145W	5.87273	1.13e-30	1.28749	2.01815e-05	6.83428	1.72357e-27			YEL001C	-0.592146	7.24e-05	0.697343	1.62732e-05	0.0785666	0.623923			YPL151C	0.775486	0.000371948	-1.21846	1.44305e-09	-0.917636	5.62184e-07			YPL207W	-2.85871	2.11e-24	-1.47234	3.21833e-11
YGR213C	2.32828	1.62e-10	-2.13168	0.00712896	-0.445124	0.592212			YLR343W	-0.303458	0.382807	1.13329	0.00104754	1.06746	0.00132204			YGR097W	2.29164	1.52e-14	1.8654	5.04259e-15	3.78955	3.00691e-27			YNR021W	-0.644497	6.94e-07	0.713268	8.3139e-05	0.0674961	0.716724			YOR328W	0.730516	1.24e-06	-1.5881	5.48739e-09	-1.05931	1.38936e-05			YOL125W	-3.11799	1.49e-32	-0.666527	0.000117537
YPR145C-A	4.07215	3.81e-11	-3.09607	0.00166048	-0.383972	0.709408			YHL003C	-0.226621	0.114809	0.933185	1.65035e-05	0.655354	0.00124358			YOR288C	3.21579	1.18e-29	1.0978	2.96718e-07	4.22643	4.04916e-27			YJR143C	-0.680972	0.00037394	0.838645	0.00200756	0.0468593	0.874848			YMR009W	0.730294	0.000462895	-1.58176	2.22425e-11	-1.0609	2.23862e-07			YDR161W	-3.12259	1.37e-22	-1.0716	2.14058e-07
YGR210C	0.751295	1.75e-06	-0.911777	5.10859e-08	-0.370471	0.0102707			YIL051C	-0.165763	0.161381	0.864487	3.06021e-05	0.712012	0.000307749			YCL018W	2.44721	1.01e-11	3.15815	1.29374e-17	5.43715	6.23925e-27			YLL048C	-0.607237	2.12e-06	0.6869	8.8332e-05	0.0334159	0.858309			YOR338W	0.726002	0.031886	-2.07926	0.000318566	-1.96123	0.000555266			YPL093W	-4.93427	2.9e-25	-0.764078	0.00177477
YCL025C	2.36067	5.22e-07	-1.13165	0.00272028	-0.358347	0.325698			YDL200C	-0.150768	0.534776	1.85119	2.76984e-05	1.8692	1.95218e-05			YML054C	5.69176	3e-16	1.14013	0.000482123	6.69009	6.9013e-27			YBR074W	-0.706312	1.14e-09	0.742927	2.37923e-06	0.0232627	0.888291			YDR262W	0.617776	0.00185771	-1.14821	1.00895e-08	-0.711353	7.45837e-05			YJL050W	-3.89915	3.11e-18	-1.60009	5.81428e-08
YAL018C	3.47579	6.96e-09	-3.41845	0.00504585	-0.35092	0.793782			YFL025C	-0.0801699	0.514272	0.751126	0.00150158	0.637597	0.00486639			YPR160W	7.28312	6.48e-27	1.44618	0.000966287	8.44811	3.63562e-26			YLR179C	-1.22495	0.000140511	1.05235	4.69038e-07	0.0216756	0.92382			YKL032C	0.608382	3.65e-05	-1.07222	5.67417e-06	-0.613729	0.00429832			YOR101W	-2.88991	8.63e-30	-0.844692	1.78146e-06
YOR010C	0.995217	1.3e-05	-1.05382	0.00273627	-0.324728	0.342314			YLR089C	-0.0766461	0.451323	1.0206	1.92811e-07	0.947232	4.72438e-07			YER067W	9.1664	5.94e-32	1.51828	0.00171339	10.5326	1.52838e-25			YGR169C	-0.641409	7.99e-09	0.588048	0.00343601	-0.0210488	0.928066			YBR071W	0.52836	0.00118297	-1.0232	2.10268e-05	-0.682151	0.0023195			YLR196W	-3.62335	2.76e-17	-1.30008	4.79782e-07
YJR046W	0.961234	9.29e-08	-1.02837	2.67182e-08	-0.315232	0.0464489			YIR034C	-0.0765153	0.769819	1.26909	1.46312e-06	1.26121	1.03671e-06			YPL230W	4.79835	2.15e-20	0.967059	0.00107973	5.45322	1.92112e-25			YJR148W	-1.09037	4.46e-07	1.01314	2.5493e-07	-0.0510665	0.793782			YGR230W	0.518423	0.00131882	-1.19795	4.79074e-05	-0.747716	0.00646395			YGR079W	-4.62307	1.63e-24	-0.876785	0.00275153
YJL103C	0.852747	9.32e-07	-1.20542	1.16032e-05	-0.29661	0.23789			YOL137W	-0.0671818	0.658481	0.841816	2.37923e-06	0.780594	5.46422e-06			YDL146W	3.54776	1.4e-24	0.998322	1.74809e-05	4.19868	4.35889e-25			YLL031C	-0.648558	2.72e-06	0.615721	0.00332102	-0.0535857	0.811825			YJR048W	0.495669	0.124964	-1.54409	6.95385e-12	-1.02116	1.17124e-07			YKR092C	-3.79563	1.3e-20	-1.14477	2.22435e-06
YNR002C	1.87095	4.24e-08	-2.33486	1.00005e-05	-0.296502	0.538827			YBR015C	-0.0534627	0.716813	0.755722	1.16032e-05	0.612573	0.000178093			YKL091C	3.34957	1.23e-19	0.885629	0.000117537	4.14556	5.29779e-25			YFR055W	-0.816771	0.000960199	0.870467	0.000662218	-0.0553925	0.840603			YDL104C	0.47558	0.00123153	-1.07881	3.01194e-05	-0.634532	0.00787222			YJL069C	-3.64478	5.18e-19	-1.55492	1.32432e-07
YCR007C	0.799279	0.00527425	-0.874161	0.00721133	-0.275945	0.386205			YKR104W	-0.039752	0.873741	0.840497	0.000749156	0.692786	0.00350063			YMR291W	2.34607	1.88e-20	1.0367	6.51919e-07	3.48659	9.77738e-25			YJL193W	-0.794625	1.16e-08	0.735851	0.00174898	-0.058606	0.815316			YDL057W	0.473416	0.0112463	-0.975902	0.000802574	-0.74852	0.00705155			YBR247C	-4.46248	1.32e-20	-1.0871	0.000232989
YJL035C	0.705925	0.00134229	-0.673728	0.00131103	-0.223311	0.269061			YBR221C	-0.0356834	0.821275	0.658168	0.00407984	0.589313	0.00739961			YPR184W	2.97706	5.53e-16	1.53608	4.22593e-09	4.31697	9.90201e-25			YDL117W	-0.94559	4.03e-12	0.90626	1.3609e-09	-0.097842	0.459586			YPL239W	0.426995	0.179421	-2.40745	1.06331e-14	-2.97837	1.72972e-18			YKR056W	-2.94787	1.58e-16	-1.76153	9.44338e-11
YNL331C	0.62243	0.000755464	-0.888021	0.000339731	-0.197617	0.404472			YIL151C	-0.0336837	0.693899	0.772873	2.43071e-08	0.725687	5.21444e-08			YNR034W-A	7.74079	9.1e-25	3.14652	0.000613355	10.8134	1.03327e-24			YHL035C	-0.866681	3.24e-05	0.663064	0.000625773	-0.107191	0.585089			YER130C	0.405895	0.00317163	-0.900846	6.22638e-05	-0.662507	0.00181711			YLL008W	-4.12474	1.07e-18	-1.35967	3.0838e-06
YGL081W	1.12634	2.61e-07	-1.20855	0.00667218	-0.16516	0.718786			YDL095W	-0.0092745	0.954584	0.688403	0.000102206	0.609827	0.00033462			YML128C	3.97244	1.57e-24	1.34004	4.79423e-06	5.2307	1.62961e-24			YLR353W	-0.810526	1.08e-13	0.684653	4.79423e-06	-0.117033	0.411498			YIR028W	0.372126	0.38794	-2.93468	0.00251387	-2.52983	0.00819595			YNL023C	-2.45901	2.02e-24	-1.75056	3.4454e-12
YLL027W	0.636333	4.02e-06	-0.700684	1.81352e-05	-0.16014	0.294793			YBR229C	0.027232	0.84758	0.762201	2.98851e-06	0.690286	1.01545e-05			YDL204W	3.54575	3.71e-08	5.31219	1.47656e-17	7.96163	8.2852e-24			YGR216C	-0.942077	1.91e-10	0.812631	0.00504585	-0.125806	0.677635			YHL020C	0.369026	0.0407805	-0.845556	4.26679e-05	-0.776897	9.97087e-05			YHR169W	-3.29809	1.8e-22	-0.891382	3.55833e-05
YER088C	1.18588	2.09e-10	-1.12836	4.39489e-07	-0.127155	0.530583			YBL106C	0.0462709	0.758889	1.73132	1.06331e-14	1.69333	3.87519e-15			YJR061W	1.45411	1.58e-08	1.5651	2.83189e-11	3.30352	9.12186e-24			YBR283C	-1.04492	2.49e-10	0.905834	7.99066e-06	-0.159029	0.414714			YNL133C	0.341298	0.145893	-1.88294	9.68415e-06	-1.72911	2.558e-05			YGL111W	-2.85984	9.23e-27	-0.810277	8.26871e-06
YOR062C	1.3251	3.4e-06	-1.22205	2.22435e-06	-0.10685	0.666417			YHR209W	0.0528898	0.884485	1.23526	0.000185478	1.17755	0.000167626			YCL049C	2.38799	7.64e-06	0.675419	0.000298478	3.0551	1.09481e-23			YOR370C	-1.00899	2.37e-15	0.870224	1.27134e-10	-0.166655	0.143896			YBR293W	0.33482	0.0504486	-0.970928	0.000266632	-0.682273	0.00680251			YPR112C	-3.93427	1.26e-15	-1.30986	3.19179e-05
YNL192W	0.615472	1.03e-06	-0.627235	0.000839513	-0.083433	0.657955			YNR044W	0.0557105	0.835474	1.10411	3.18483e-06	1.20623	3.01435e-07			YNL274C	3.32335	8.26e-20	0.915112	0.000316839	4.20263	1.2392e-23			YKL120W	-1.60113	4.45e-08	1.45226	1.07598e-07	-0.179067	0.478785			YLR194C	0.331017	0.13039	-0.969275	2.13855e-05	-1.01096	7.15322e-06			YLL034C	-3.07316	6.55e-18	-1.65012	3.97987e-09
YIR031C	1.05474	3.51e-05	-0.792643	0.00103455	-0.0645557	0.797163			YDL086W	0.0609351	0.73196	0.583166	0.00285941	0.685025	0.000325204			YLR446W	2.42112	3.24e-23	1.24258	1.60546e-07	3.63626	1.39681e-23			YLR440C	-1.04364	6.65e-17	0.864787	4.03002e-06	-0.206246	0.241052			YMR306W	0.321809	0.0287333	-1.43988	6.28379e-07	-1.2912	3.50791e-06			YOL124C	-4.11251	1.26e-15	-1.14881	0.00155148
YDL197C	0.983478	8.01e-09	-0.896522	0.00127113	-0.0599655	0.837086			YOR336W	0.0980742	0.480746	0.897113	5.35075e-05	0.909698	2.60275e-05			YDL079C	3.14309	5.4e-24	1.104	1.84186e-05	4.05486	4.04312e-23			YHR208W	-1.33687	7.6e-14	1.10321	5.55935e-07	-0.212473	0.299692			YGR153W	0.313141	0.298895	-1.22082	0.0055241	-1.40628	0.00112345			YLR237W	-3.20033	7.25e-25	-1.37264	4.66152e-09
YDL170W	0.642719	1.12e-05	-0.617444	0.0026494	-0.0376915	0.864489			YHR068W	0.105656	0.42955	0.650701	0.000370214	0.693532	0.000100683			YLR178C	3.78162	3.43e-23	0.778803	0.00330287	4.36915	6.37805e-23			YOR242C	-1.69626	6.34e-12	1.54041	0.000318566	-0.270455	0.520277			YBR295W	0.303132	0.119514	-1.61203	9.83968e-10	-1.21798	3.13133e-07			YJR002W	-2.82605	1.32e-26	-0.659308	0.000153263
YIR032C	1.6864	2.33e-11	-1.58953	0.000108318	-0.0361367	0.936576			YDL132W	0.112197	0.276795	0.660576	0.000105594	0.749164	8.67772e-06			YDL194W	1.6057	1.69e-22	0.740157	2.57269e-06	2.36664	6.37805e-23			YDR226W	-0.844858	1.68e-08	0.637107	0.00444904	-0.273789	0.215153			YLR121C	0.298801	0.450981	-1.51198	0.000196723	-1.99857	1.74397e-06			YOR272W	-3.41375	1.1e-19	-2.00482	7.05568e-10
YNL193W	1.10881	8.01e-17	-1.06336	6.04841e-07	-0.0158854	0.944746			YCL027W	0.114355	0.833982	1.89581	0.000670475	4.01623	3.33606e-11			YDL215C	2.38594	3.34e-30	0.630221	0.000765115	2.98072	6.37805e-23			YER031C	-1.20769	2.87e-17	0.952401	4.89027e-09	-0.279104	0.048878			YDR381C-A	0.281444	0.0881002	-1.1977	0.000322388	-1.06291	0.000899978			YML113W	-3.4298	2.54e-25	-1.58539	1.00438e-07
YPR174C	1.06774	1.05e-13	-0.995221	2.16858e-06	-0.0101306	0.96674			YLR046C	0.124209	0.518974	0.893506	9.85057e-05	1.05128	4.18682e-06			YOR316C	1.8589	3.18e-09	1.09131	6.24502e-08	2.86839	2.38496e-22			YKL205W	-1.11202	3.06e-11	0.832164	0.000102312	-0.323267	0.115618			YDL087C	0.265078	0.0145926	-0.803905	0.000198077	-0.629134	0.00230092			YLR276C	-3.26607	1.44e-15	-1.37199	6.95302e-07
YPL159C	0.693583	7.67e-08	-0.586011	0.000553137	-0.00364676	0.989938			YHL017W	0.127241	0.243855	0.790347	1.08786e-05	0.92082	3.17374e-07			YER081W	2.35037	1.26e-18	1.02388	4.1524e-06	3.33158	2.42153e-22			YGL195W	-0.923256	2.82e-12	0.644176	0.000108956	-0.33321	0.0361698			YDR501W	0.257925	0.198644	-1.73966	7.05568e-10	-1.87924	4.80878e-11			YOL077C	-3.95828	1.15e-21	-1.29708	5.62708e-06
YDL123W	1.10245	3.46e-07	-0.891116	0.00214937	-0.0033181	0.996386			YDL154W	0.136749	0.237917	0.823134	0.000240261	0.974024	1.10755e-05			YBR284W	3.22214	1.39e-25	0.912965	0.00138175	4.20533	5.09854e-22			YDR065W	-1.07901	2.49e-11	0.804252	0.00667218	-0.338532	0.244861			YOR064C	0.21243	0.128087	-1.04343	0.000966424	-0.928381	0.00227919			YNL207W	-2.80651	1.4e-23	-0.89521	8.5938e-06
YIL056W	2.8992	7.02e-17	-2.33128	6.15944e-14	-0.000244372	1			YNR030W	0.139805	0.462809	0.704933	0.000491119	0.670848	0.000577978			YMR087W	1.42633	4.82e-19	0.803336	7.08802e-07	2.23184	1.2419e-21			YBR023C	-1.03767	1.07e-13	0.708838	7.88829e-05	-0.348642	0.0414857			YOL151W	0.166167	0.575966	-0.841596	0.00149508	-0.773504	0.00238405			YNL299W	-3.7532	9.17e-23	-1.73941	1.33284e-06
YBL085W	0.700901	2.17e-12	-0.659639	0.000846338	0.0044649	0.989008			YLR066W	0.142679	0.165378	0.612318	0.00986582	0.766323	0.000855949			YHR046C	2.11355	5.51e-19	0.74795	7.12404e-05	2.65832	4.18153e-21			YNL058C	-1.04844	7.71e-10	0.735577	0.00362815	-0.35813	0.148718			YDR104C	0.161466	0.131447	-0.878762	2.14987e-05	-0.670463	0.000565681			YHR170W	-3.42987	6.75e-21	-0.952062	4.42738e-05
YLR423C	1.26975	2.07e-07	-1.14547	0.00214937	0.00763876	0.990551			YOL030W	0.149197	0.43028	0.764336	0.00100047	0.84011	0.000206862			YMR181C	1.94092	2.92e-13	0.99472	1.21123e-05	3.15369	5.73747e-21			YGL009C	-1.36619	4.27e-09	1.01651	2.96579e-06	-0.368235	0.0687877			YAR033W	0.149057	0.741158	-1.67344	0.00512876	-1.57112	0.00624265			YDR312W	-3.48387	2.09e-22	-1.21838	2.13855e-05
YMR121C	1.05461	1.11e-14	-0.944075	0.000239372	0.0165846	0.955624			YBL083C	0.155272	0.458394	0.913538	0.00807715	1.0205	0.00216265			YMR053C	2.04431	4.6e-20	0.770702	0.000238472	2.88083	1.07055e-20			YOL098C	-0.982591	7.61e-13	0.655726	3.84794e-06	-0.376877	0.00449239			YEL019C	0.140046	0.28679	-0.795434	0.00365081	-0.687718	0.00869194			YBL054W	-3.58905	9.18e-21	-0.9796	0.000147813
YPR134W	0.713224	1.55e-06	-0.595387	0.00504585	0.0374541	0.870063			YOR270C	0.162466	0.289296	0.802301	0.000331405	0.888071	5.151e-05			YDL072C	2.02516	6.45e-14	1.06232	1.30433e-06	2.94996	1.09004e-20			YGL022W	-0.971244	7.23e-14	0.594746	0.00303599	-0.382613	0.0502724			YLR213C	0.130354	0.60727	-0.980861	0.00273671	-1.19638	0.000215231			YPL126W	-3.41716	3.91e-22	-1.15165	2.57269e-06
YJL166W	1.3102	1.85e-08	-1.36098	6.74159e-06	0.0502646	0.868622			YOR291W	0.18158	0.18021	0.655023	9.03073e-05	0.75875	4.90199e-06			YER096W	2.64678	4.03e-14	1.07171	6.58925e-05	3.62452	1.28079e-20			YJL111W	-1.03859	3.21e-12	0.74574	3.56346e-08	-0.389496	0.00140113			YGL185C	0.11708	0.525888	-1.15406	9.14424e-07	-1.08135	1.85464e-06			YBR142W	-3.6707	7.83e-23	-1.10783	1.7019e-05
YOL011W	0.878108	2.47e-05	-0.803414	0.000150439	0.0764173	0.718625			YBR159W	0.186858	0.119635	0.751029	1.69463e-06	0.876741	2.97047e-08			YOL082W	2.04963	1.72e-14	1.00423	1.10267e-05	3.09826	1.33157e-20			YHR025W	-0.929689	5.35e-06	0.703284	0.00929746	-0.400801	0.131274			YOR324C	0.114065	0.297635	-0.864627	4.70105e-07	-0.796148	1.38629e-06			YNL182C	-3.51586	9.23e-28	-1.25252	2.02428e-06
YCR018C	1.94445	1.57e-05	-1.39901	0.00899413	0.0994604	0.860808			YIR022W	0.214213	0.0318419	0.748932	2.80285e-05	0.958174	1.38998e-07			YDR518W	2.27012	4.29e-18	0.852827	7.56109e-05	2.9729	1.33594e-20			YBR017C	-1.07559	5.09e-22	0.660778	4.47362e-07	-0.413647	0.000654965			YLR168C	0.097372	0.630313	-1.1345	4.35184e-05	-1.15869	2.08481e-05			YPL266W	-3.11293	1.32e-24	-1.18247	9.5155e-07
YOL014W	1.30909	5.25e-07	-1.28275	2.12139e-05	0.100523	0.730685			YDR414C	0.218829	0.104764	0.876264	0.000597756	1.06256	2.54732e-05			YDR503C	2.3121	2e-19	0.719953	0.000764956	2.91459	2.55469e-20			YNL085W	-1.01143	4.71e-15	0.613128	3.35808e-05	-0.442607	0.00182554			YDR066C	0.0928292	0.528362	-1.33361	0.000330006	-1.34696	0.000209422			YPL012W	-4.65134	7.25e-25	-1.02248	0.0003296
YDL168W	2.29262	2.72e-10	-1.33642	6.36513e-13	0.105035	0.459329			YHR030C	0.226269	0.124964	0.68688	1.86611e-07	0.944933	1.68827e-11			YDR261C	1.08304	2.95e-12	1.00373	4.66152e-09	2.03733	7.73698e-20			YCR053W	-1.19004	8.89e-17	0.736961	9.38322e-06	-0.48877	0.00204158			YCR089W	0.0899583	0.578503	-0.861075	0.000134917	-0.911773	3.93221e-05			YLR002C	-3.6018	3.27e-21	-1.26737	8.5938e-06
YLR260W	1.35008	4.16e-19	-1.12878	7.06223e-09	0.105326	0.537988			YJL062W	0.233259	0.166184	0.694157	0.00200753	0.797418	0.000272408			YLR352W	1.77231	1.47e-15	0.824524	2.42089e-05	2.36122	1.10915e-18			YOL123W	-1.07603	2.76e-07	0.821061	0.000580109	-0.492249	0.0336412			YOR213C	0.0882805	0.572989	-1.42402	6.84743e-09	-1.5385	5.59605e-10			YNR012W	-3.76868	3.38e-25	-0.844929	0.00149983
YKR101W	0.864644	3.36e-06	-0.657927	0.00436015	0.122886	0.595067			YML016C	0.24175	0.0816679	0.895582	8.99246e-10	1.09189	8.9526e-13			YKL168C	1.54223	1.32e-15	0.767348	7.67283e-05	2.36229	1.15371e-18			YER113C	-1.27654	7.68e-22	0.705542	9.73831e-07	-0.551801	6.08757e-05			YKL198C	0.082665	0.636184	-0.951921	0.000611528	-0.993849	0.00025833			YJL208C	-2.86432	7.1e-24	-0.962591	8.26871e-06
YDR313C	1.49783	1.02e-19	-1.22057	3.88699e-07	0.129991	0.55382			YMR319C	0.249541	0.699081	2.07185	3.27095e-06	1.49762	0.000457256			YDR368W	1.49505	3.91e-17	0.741201	3.13519e-05	2.12812	1.71501e-18			YBR291C	-2.08611	5.36e-07	1.55097	1.56444e-05	-0.604305	0.0692845			YKL201C	0.0814769	0.755659	-1.05876	0.000203116	-0.848955	0.00167104			YNL313C	-3.53049	7.01e-23	-0.944629	8.87563e-05
YBR016W	1.01064	9.29e-06	-0.871617	0.000938667	0.131217	0.612232			YDL134C	0.269588	0.0127204	0.59714	0.000152636	0.828075	2.82295e-07			YHL030W	1.26043	6.79e-11	0.850067	1.6344e-06	2.06104	1.84146e-18			YMR308C	-1.39188	1.04e-14	0.893121	4.07903e-07	-0.622514	0.000181443			YJL108C	0.0730272	0.776281	-1.19875	4.40506e-07	-1.30585	3.82137e-08			YDL148C	-4.00013	6.67e-16	-1.32067	0.000179152
YOL065C	0.77846	2.06e-11	-0.629319	0.00170529	0.14194	0.467951			YOR306C	0.26995	0.153478	1.01077	6.33094e-08	1.40699	3.04346e-12			YMR104C	1.39238	1.85e-13	0.601676	0.000273492	1.98875	2.05183e-18			YKL081W	-1.25098	2.6e-08	0.817631	0.000626732	-0.625911	0.00752318			YJL147C	0.0702158	0.67033	-0.812593	0.00259727	-0.915434	0.000521086			YNL062C	-2.70132	4.71e-19	-1.42379	2.67182e-08
YHR136C	2.6037	3.58e-05	-3.63546	3.80342e-13	0.149385	0.698589			YML048W	0.273906	0.0456583	0.913522	7.93955e-07	1.10874	4.47918e-09			YCL057W	0.708298	6.27e-06	1.03966	7.88208e-11	1.6731	2.08647e-18			YLR190W	-1.50484	1.37e-14	0.878621	3.02778e-07	-0.667967	4.31494e-05			YOL023W	0.0678202	0.686277	-1.07858	4.90628e-06	-1.16334	7.18005e-07			YNL075W	-2.74438	3.92e-16	-1.37269	2.29771e-07
YMR041C	1.11625	5.11e-14	-0.9781	8.82048e-05	0.154698	0.515384			YNL219C	0.292194	0.110897	0.744955	0.000603186	0.911364	2.23577e-05			YJR009C	2.62277	3.33e-19	1.22311	6.31158e-05	3.82679	2.42453e-18			YDR144C	-1.29342	1.12e-09	0.732139	0.000161501	-0.763535	8.87291e-05			YBL095W	0.0613609	0.678516	-0.785812	0.000603599	-0.8045	0.000325469			YDL031W	-4.24635	5.15e-28	-0.87126	0.00116965
YDR034W-B	3.92472	3.25e-12	-4.18986	0.000593374	0.168892	0.894362			YEL002C	0.296887	0.0177311	0.685316	0.000560256	0.935728	2.91228e-06			YBR041W	0.716604	8.25e-07	1.08351	7.83411e-11	1.73329	2.49625e-18			YFL034C-A	-2.38917	3.23e-15	1.63373	7.56109e-05	-0.79608	0.0435641			YJL107C	0.0592595	0.828975	-1.08982	3.28809e-06	-1.28306	7.30436e-08			YDR299W	-4.03958	9.94e-16	-1.95084	6.16193e-06
YNL117W	2.5013	2.77e-08	-1.97309	0.00253168	0.197496	0.765942			YHR035W	0.306081	0.0607419	0.839228	0.000591585	1.15479	2.72917e-06			YMR258C	1.09069	6.75e-20	0.719129	5.39255e-06	1.81531	3.63869e-18			YNL066W	-1.64209	3.22e-11	0.852513	0.000813498	-0.796421	0.00162576			YKR019C	0.0399272	0.860418	-1.25186	9.83968e-10	-1.38846	2.92413e-11			YGR145W	-3.40467	1.47e-15	-0.987968	0.00025702
YLR097C	0.972762	1.35e-09	-0.588268	0.00748452	0.201347	0.34454			YOR067C	0.306989	0.080261	0.735443	0.00214937	0.882846	0.000165536			YOR349W	1.42886	7.18e-18	0.769005	2.74671e-05	2.1085	6.68976e-18			YPL160W	-1.47831	3.75e-17	0.670595	9.22102e-05	-0.86776	1.25931e-06			YML011C	0.0375759	0.782425	-0.757051	0.00976763	-0.822246	0.00372677			YOR056C	-3.01355	4.42e-18	-1.5487	6.24502e-08
YMR244C-A	1.44771	2.82e-11	-1.27019	0.000157367	0.215617	0.499097			YBR210W	0.313553	0.00165716	0.940259	1.48491e-06	1.25018	9.0295e-10			YMR054W	1.34551	7.31e-14	0.683953	3.6915e-05	1.89895	8.73678e-18			YNL244C	-1.47351	2.01e-13	0.703358	0.00131605	-0.893725	6.69643e-05			YDR296W	0.030995	0.794929	-0.643534	0.00543291	-0.6266	0.00502675			YDR399W	-4.57647	1.5e-25	-0.788416	0.00440533
[truncated: 229 more rows]
[truncated: 2 more columns]

## Sheet: YPS163
Defective Induction	logFC: All Strains EtOH response	FDR: All Strains EtOH response	logFC: YJM308 v mean: EtOH response	FDR: YJM308 v mean: EtOH response	Induction Level	Induction FDR			Novel Induction	logFC: All Strains EtOH response	FDR: All Strains EtOH response	logFC: YJM308 v mean: EtOH response	FDR: YJM308 v mean: EtOH response	Induction Level	Induction FDR			Amplified Induction	logFC: All Strains EtOH response	FDR: All Strains EtOH response	logFC: YJM308 v mean: EtOH response	FDR: YJM308 v mean: EtOH response	Induction Level	Induction FDR			Defective Repression	logFC: All Strains EtOH response	FDR: All Strains EtOH response	logFC: YJM308 v mean: EtOH response	FDR: YJM308 v mean: EtOH response	Induction Level	Induction FDR			Novel Repression	logFC: All Strains EtOH response	FDR: All Strains EtOH response	logFC: YJM308 v mean: EtOH response	FDR: YJM308 v mean: EtOH response	Induction Level	Induction FDR			Amplified Repression	logFC: All Strains EtOH response	FDR: All Strains EtOH response	logFC: YJM308 v mean: EtOH response	FDR: YJM308 v mean: EtOH response
[truncated: 249 more rows]
[truncated: 2 more columns]

[truncated: 1 more sheets: YPS606]
